# Supplementary material for: RNA sequencing reveals lncRNAs that specifically regulate unsaturated fatty acid generation in buffaloes
Source: Arch Anim Breed. 2026 May 26;69(2):309–21. doi: 10.5194/aab-69-309-2026 (PMC13224979; doi:10.5194/aab-69-309-2026)
Supplement: The supplement related to this article is available online at https://doi.org/10.5194/aab-69-309-2026-supplement. [file aab-69-309-2026-supplement.zip › Table S8.xlsx]

## Sheet: Table S8
Table S8: The FPKM values of all lncRNAs in the MEblue module with a correlation greater than 0.85 with UFA across 36 adipose tissues.
gene_name	SSAT_1	SSAT_2	SSAT_3	SSAT_4	SSAT_5	SSAT_6	BSAT_1	BSAT_2	BSAT_3	BSAT_4	BSAT_5	BSAT_6	IAT_1	IAT_2	IAT_3	IAT_4	IAT_5	IAT_6	OAT_1	OAT_2	OAT_3	OAT_4	OAT_5	OAT_6	PCAT_1	PCAT_2	PCAT_3	PCAT_4	PCAT_5	PCAT_6	PRAT_1	PRAT_2	PRAT_3	PRAT_4	PRAT_5	PRAT_6
MSTRG.16994	25.5211	9.94584	36.7219	15.8436	15.8389	27.4467	3.87286	7.16597	2.2514	8.35062	8.63634	5.89865	4.51156	2.19092	6.04966	3.11844	9.57035	8.49417	0.536685	2.228	2.11307	0.71807	3.38925	3.16975	3.1994	2.07413	1.55747	1.9787	3.06803	2.72775	1.53024	0.649681	1.8156	4.24815	3.05097	2.70295
LOC102406739	16.3147	14.0967	4.57483	11.8208	17.6397	4.17497	15.1401	8.09092	1.55452	13.2826	16.9234	9.86162	14.5569	12.3459	8.2355	12.3458	12.6262	1.85889	11.5855	10.0612	5.63974	8.11072	12.2223	5.95808	14.2429	7.12307	1.54912	6.63054	12.252	3.03577	13.6716	11.5068	2.19677	8.14934	15.1189	2.14714
LOC102389309	3.92411	1.7415	3.85747	2.75709	2.73123	3.48568	1.07416	4.39155	0.280986	1.99157	2.25598	2.30437	3.48068	1.48121	1.34996	1.46518	2.99085	3.14647	1.23392	2.83047	0.671469	0.635223	2.1254	1.54784	1.08704	0.735846	0.69505	0.664098	0.551327	0.44814	0.688095	0.43881	0.704456	1.08063	0.968307	0.834499
MSTRG.732	3.31512	2.63384	8.98844	3.58667	2.70325	5.68181	1.92169	2.64283	0.848354	3.36511	2.86946	2.58477	3.90469	1.44224	3.23833	1.52332	3.49431	3.43312	1.23896	2.16817	0.780104	0.607164	1.39775	0.741528	1.64118	1.53275	0.950737	0.833302	0.565146	1.5326	0.279209	0.756609	0.727936	2.17164	0.970761	0.531435
MSTRG.10235	3.19469	15.9781	13.9236	13.864	6.23098	18.0971	4.03138	28.6879	3.34962	17.4797	23.608	14.5911	6.09928	4.63631	2.79645	3.67285	20.2813	16.3785	3.37197	4.90156	2.23179	2.31521	5.55144	2.65289	4.63126	3.44418	5.81812	3.67799	7.38324	1.83601	1.8593	0.977709	1.71664	1.32934	8.322	2.53393
MSTRG.9817	2.98237	2.56323	4.15642	2.59093	2.88747	2.95396	2.9814	1.91227	1.77157	2.11298	2.62375	1.94214	3.16094	2.47974	2.50096	1.56039	2.2996	2.26271	1.71568	1.85938	1.43745	1.35795	2.30788	1.41154	2.22717	1.58245	1.85898	1.59745	1.54086	1.77288	2.13417	1.33391	1.99179	1.26085	2.68618	1.72965
LOC123464935	2.8801	5.47074	3.79625	5.43397	3.4676	6.66653	3.74792	4.59197	4.21584	4.58971	3.67536	4.27685	4.64525	3.66065	3.56633	3.39761	5.94632	4.1444	3.06141	4.20634	4.16972	2.2393	3.23006	2.56669	3.85753	4.08053	2.82934	3.12304	2.39225	3.53829	2.88946	2.5086	2.87183	3.18856	2.56729	2.95986
LOC102399535	2.79282	3.24398	4.47026	3.57647	3.78694	5.04172	3.80139	3.87834	3.26159	3.49849	4.01318	3.94677	3.69232	3.15354	4.42055	4.39151	3.04967	3.57874	3.3889	2.43863	2.93465	3.64968	3.59452	3.57377	4.00542	2.16153	3.43362	2.17819	3.7321	3.6507	3.5809	3.33794	3.16956	2.85629	3.3845	2.9675
MSTRG.19292	2.70088	3.42375	2.61749	3.38032	3.73658	2.71611	2.93955	3.10696	2.273	2.8449	4.76523	3.00293	2.98957	1.37637	2.88453	3.44094	3.69681	3.20028	3.94006	1.31467	2.14797	2.58674	3.34091	1.83483	2.94315	2.06786	1.78229	2.38031	3.40523	1.96396	2.0615	2.71545	1.75108	2.80229	2.40222	1.31012
MSTRG.3147	2.58378	0.89654	2.12827	2.09036	1.23585	2.70258	2.18285	0.771557	0.222606	1.74557	1.93777	0.497835	0.998709	0.600433	1.43138	1.6769	1.58009	1.30908	0.379887	0.058803	0.082818	0.031728	0.196398	0.328868	0.966065	0.341495	0.1168	0.207734	0.572585	0.828216	0.718382	0.254618	0.750212	0.087999	0.624137	0.209323
LOC102401224	2.58229	4.58728	2.81779	2.36616	3.7136	3.68627	4.28581	3.12459	2.12934	3.50788	4.55619	2.43501	2.54596	3.03805	2.93383	3.35652	1.76757	2.10927	1.94494	1.71772	2.74668	2.58553	3.36268	2.4982	2.17535	1.83728	1.8784	1.49536	2.53822	1.97638	3.47115	1.86719	2.89453	1.4754	2.28134	2.12952
MSTRG.9929	2.26475	1.73758	1.26179	2.12854	2.88109	2.90671	1.56839	1.61839	1.05837	1.30824	3.18274	1.57085	1.36704	0.879399	1.47731	2.76721	1.50632	1.28302	1.23307	0.782336	1.71778	2.39324	1.49017	2.31841	1.12736	1.6389	1.30577	1.41842	2.20035	1.17249	0.964215	0.811123	0.599815	2.2712	1.70043	1.0016
LOC112583650	2.25583	3.01081	3.90723	2.89808	4.60622	2.32529	2.52644	1.73421	1.88909	3.5799	4.00697	1.21036	2.15954	1.32801	2.73905	1.80109	2.42649	2.8369	0.286006	1.96436	0.662226	0.24118	1.36741	0.594337	1.87058	0.5818	0.625625	1.62788	0.515906	1.48665	0.586327	0	0.45999	0.510369	1.23286	0.268005
LOC102395036	2.21537	3.99662	0.495174	1.74828	2.32308	3.24912	1.64061	3.98514	0.745146	2.3832	1.67791	1.50729	1.04172	1.07927	1.49748	1.10196	1.29377	0.454975	0.264177	0.305215	0.87877	0.81121	1.60273	0.864239	1.60057	1.31437	1.17168	1.00667	1.8489	1.18349	1.53824	0.92267	0.635958	0.88851	0.909356	0.357902
MSTRG.18817	2.18357	2.75749	3.96428	3.4286	3.17759	3.60883	2.17821	1.94669	1.28794	3.90452	2.94762	1.50912	1.94705	2.5531	2.91163	3.06183	2.17978	2.1748	1.18159	1.67211	2.15375	2.74848	2.5233	1.34097	1.76692	1.79165	1.99624	2.26238	1.34989	1.99059	2.03526	1.7646	1.84204	1.78474	2.06714	1.77654
LOC112579539	2.17312	3.03548	2.55511	1.99181	2.94144	2.7574	1.55291	2.73675	0.810811	1.71381	2.53407	1.83902	1.96921	1.77974	1.70993	1.10909	2.55874	2.53783	0.402511	2.47855	0.9985	0.612249	1.65335	1.16764	1.42185	1.24375	1.09186	1.38806	1.36599	1.66522	0.747334	0.436415	0.715432	0.57384	1.40032	1.05898
MSTRG.26931	1.89772	1.56702	1.61615	1.53055	2.43649	2.22857	2.32826	1.47475	1.28719	2.09941	2.47656	1.17163	2.23631	1.44617	1.75995	1.29231	2.02537	1.75097	1.13093	1.19022	1.51774	1.21604	2.13977	1.28136	1.825	1.14135	1.4427	0.886166	1.8686	1.73585	1.69685	1.00832	1.16017	1.0595	1.57867	1.43692
LOC123329706	1.6773	1.69851	1.52848	1.8301	2.01409	2.1055	1.87632	1.51921	1.13048	2.10947	2.06084	1.31649	1.74589	1.37913	1.34871	1.9405	1.72504	1.81202	1.68943	1.40344	1.27554	1.99864	1.77385	1.4507	1.48491	1.43364	1.47247	1.63277	1.65833	1.85316	1.43773	1.41591	1.25793	1.69861	1.60916	1.48952
LOC123332647	1.61797	3.15113	4.08185	1.23157	2.7313	3.17379	1.89312	1.66874	1.54405	1.78262	2.43346	1.47641	1.59782	1.67314	2.065	1.3215	1.29458	1.07319	1.73808	1.72869	2.18021	1.47491	1.82651	1.07912	1.38017	1.02774	1.3353	0.518731	1.71684	1.55597	2.21002	1.83285	2.03177	0.90691	1.39402	1.16006
MSTRG.11229	1.55867	2.98975	3.20739	1.48902	2.50481	3.05653	2.71328	2.85422	2.75038	2.56353	4.49451	2.20449	1.08505	1.68121	2.44445	1.19587	2.77897	2.44825	0.023323	0.063412	0.001125	0.030849	0.036512	0.010567	1.06771	0.490114	1.13647	0.702802	0.32516	1.07563	0.013903	0.031169	0.020426	0.027556	0.058664	0.038017
LOC123333699	1.43723	1.95802	11.7857	3.3369	5.92696	2.77013	3.58838	2.90563	0.591384	3.57755	4.65008	2.06013	0.941376	1.98389	1.65662	1.93085	4.1344	1.61316	0.086505	0.736664	0.574201	0.209238	1.0621	0.579586	0.594269	0.141675	0.260728	0.233992	0.040494	0.61084	0.850294	0.365398	0.994117	0.173037	1.43842	1.34817
MSTRG.12914	1.41894	2.62224	0.970443	1.58533	2.19312	1.639	1.68	1.39321	0.937834	2.13812	2.80439	1.13531	1.57316	1.43745	1.09423	1.91048	1.54386	1.11017	2.42722	0.784212	0.645238	1.42213	1.63109	0.699619	1.06955	0.869435	0.60058	0.855524	0.977349	0.710395	1.06056	1.86051	0.797046	1.58106	1.22895	0.640797
MSTRG.903	1.41825	2.34043	2.74895	2.07571	3.1303	2.69105	1.9523	2.18329	1.31638	1.12373	2.87988	1.72858	1.12158	1.04539	2.37322	1.85361	1.77926	2.47751	3.15456	0.291165	1.28437	0.454765	2.4853	1.75163	1.82545	0.895171	1.84254	0.304944	0.732306	0	0	1.18122	0.865866	1.11563	1.75659	1.19227
LOC123464771	1.30709	1.83017	2.61177	2.21238	2.51128	2.28951	1.24852	2.52321	1.62241	1.65963	2.23342	1.99786	1.91094	0.955423	1.27592	1.45505	1.38509	1.46224	1.73588	0.906563	0.909682	1.97124	1.0247	0.921659	0.857656	1.19147	0.870324	1.00329	0.582571	0.815977	1.16512	1.35091	0.526823	1.4013	1.36264	0.603717
LOC112585096	1.25631	1.09014	1.33803	0.392975	1.15511	1.67501	0.205392	0.340241	0.261923	0.46519	1.20154	0.212369	0.431898	0.676613	0.367622	0.308913	0.321217	0.849181	0.236301	0.199961	0.360594	0.11831	0.791008	0.22281	0.365821	0.313905	0.294862	0.11464	0.296188	0.500037	0.158045	0.281156	0.137329	0.261088	0.194421	0.120809
LOC102407464	1.24998	2.43213	0.577054	0.914722	1.71119	1.41264	2.30413	1.15279	0.710795	2.11221	2.03649	0.548898	0.89154	0.597888	0.89612	1.22449	0.862145	0.6748	0.434071	0.738046	0.663538	0.253288	1.15497	0.906996	0.531048	0.346131	0.518344	0.499054	0.667508	0.493334	0.614428	0.543504	0.530019	0.69714	0.978478	1.05966
LOC112582272	1.22667	4.75905	4.91099	2.35885	3.20388	5.94956	3.91577	2.38052	0.967651	4.34231	4.81069	2.94996	2.43068	2.78189	2.1877	1.66113	3.56233	1.39128	3.01309	1.81731	3.64306	3.89133	2.14269	1.90321	1.071	2.9042	3.31134	1.03445	2.42289	0.878474	1.60124	3.59557	0.835678	3.10141	3.04533	1.7286
MSTRG.12611	1.19063	1.30825	3.28346	2.30976	1.70157	2.30087	1.59518	2.24783	0.488961	1.51802	1.42134	1.45226	2.18262	1.35901	0.812276	1.03581	1.97904	2.00536	1.28624	1.28946	0.749315	0.975418	1.03243	0.37193	1.86677	0.759017	0.693161	0.533768	0.391338	2.17462	0.857338	0.820789	0.476219	1.04198	0.948756	0.903968
MSTRG.14739	1.15094	1.91081	1.06974	2.24144	2.42253	2.01081	1.59609	1.96018	0.820137	1.44427	3.12043	1.79266	1.34539	1.29422	1.54232	1.76436	1.79142	1.4685	0.927106	0.838536	0.853728	0.882667	1.18321	1.29999	1.12944	1.17156	0.977971	0.689849	1.47851	1.46448	1.10712	0.78957	0.633188	0.73099	2.17076	1.4659
LOC123333219	1.14517	1.86771	1.51996	1.97864	2.19203	1.40054	1.787	1.79423	1.24222	2.07566	1.69597	1.59118	1.50245	1.32081	1.31114	1.89674	1.91668	1.28116	1.39054	0.954778	0.995451	1.35831	1.62258	1.34996	1.17083	1.17372	0.921434	1.77137	1.35147	0.803442	1.14846	1.12743	1.0428	1.14344	1.38539	1.11733
LOC123330419	1.1213	0.148077	1.98236	0.487704	0	0.846126	0.188934	0.799943	0.056382	0.337554	0.276894	0.477375	0.542385	0.27686	0.270763	0.239242	0.212667	0.369616	0.542008	0.272664	0.194614	0.221756	0.246549	0.263575	0.368097	0.262196	0.32525	0.198148	0.189751	0.287773	0.126279	0.178449	0.075063	0.156205	0.057128	0
MSTRG.9862	1.12067	0.8374	4.03478	1.36441	0.769385	3.2259	0.385434	0.943102	1.32836	0.524486	0.483671	0.863231	0.432601	0.859685	0.433264	0.248132	0.72848	0.772223	0.793444	0.773888	0.332766	0.17039	0.646544	0.917184	0.699005	0.819499	0.427571	0.875076	0.354273	0.364684	0.469833	0.316325	0.323296	0.400968	0.358797	0.388726
LOC123334013	1.10243	1.21918	1.27069	1.26217	1.33273	1.19748	1.06688	1.13907	0.575132	1.03482	1.13565	0.865923	1.05685	0.964415	0.880961	1.12671	0.979208	0.76715	1.02911	0.841776	0.720668	1.18512	0.906369	0.661079	0.721694	0.673792	0.48829	0.732053	0.8283	0.574367	0.577803	0.771805	0.438657	0.829542	0.88948	0.638157
LOC112581898	1.0809	1.7331	1.76369	1.25425	1.70448	2.19991	1.00796	1.15894	1.02068	1.32374	1.35709	1.06626	1.04355	0.76295	0.944518	1.11674	0.958985	1.08623	1.627	0.805893	0.858131	0.88973	1.36709	0.78697	0.777312	0.987862	0.898657	0.663557	0.871744	1.25961	0.779528	1.35129	0.928207	1.07568	0.8409	0.766105
LOC123333970	1.0757	1.20162	1.14298	0.608287	2.28725	1.38705	1.48257	0.496284	0.112421	0.960897	1.69362	0.433498	0.780951	0.455729	1.35125	0.70547	0.571072	0.765146	0.023821	0.182814	0.433865	0.162452	1.435	0.868463	0.72316	0.397552	0.321385	0.192128	1.59954	0.57649	0.183813	0.440443	0.479865	0.174148	1.02482	1.16734
LOC123328412	1.05413	0.783158	1.07858	0.630269	0.670203	1.09536	0.533975	0.878264	0.544424	0.86291	0.45374	0.624549	0.520367	0.499213	0.695264	0.793635	0.591316	0.619358	0.187941	0.465763	0.262233	0.215094	0.477928	0.632752	0.391634	0.374841	0.292571	0.513209	0.531516	0.170209	0.251396	0.131525	0.180772	0.307248	0.351448	0.508514
LOC123334112	1.04061	0.22658	0.550805	0.23379	0.590813	0.821826	0.151802	0.132652	0.029094	0.177067	0.194732	0.08127	0.146012	0.014005	0.226346	0.024598	0.050174	0.124668	0	0.073549	0.145168	0	0	0.054569	0.059259	0	0.019735	0	0	0	0	0.067034	0	0	0	0
LOC123465868	1.02795	2.13382	1.7009	0.862961	2.2103	2.23459	1.71687	1.34161	1.14653	1.49579	2.45077	1.33441	1.17047	1.53641	1.98378	1.61171	0.369351	0.954704	1.25346	1.34933	0.897024	0.803834	1.67387	1.30656	0.684554	0.453805	0.83506	0.069807	1.68811	0.437583	0.931641	1.44458	1.26106	0.420636	0.435254	0.901452
MSTRG.13020	0.929091	0.779869	0.737004	0.723311	0.995012	1.46328	1.01785	0.378402	0.543506	1.40719	1.95417	0.068699	0.606824	0.462627	0.861514	0.721983	0.78058	0.538611	0.11228	0.166	0.295866	0.442767	0.487732	0.198473	0.770566	0.276913	0.352311	0.818107	0.668839	0.341467	0.163511	0.218305	0.296259	0.27235	0.455408	0.247508
LOC123333689	0.92857	1.24983	1.60394	0.776173	1.71773	1.92308	2.07465	0.94279	0.811596	1.53806	1.5649	0.685922	0.845256	0.838506	1.41091	0.856277	1.24787	1.26615	0.522116	0.535574	0.844172	0.310216	1.14292	1.09453	1.22217	0.410553	0.70195	0.473496	1.20671	0.93324	1.26128	0.287595	1.04282	0.403155	1.29217	1.04426
LOC112584586	0.913853	1.06677	1.0082	0.84413	1.99364	1.74389	1.88789	1.06676	0.584503	1.46498	1.15089	0.939476	1.0372	1.0713	1.26058	0.659707	0.911774	1.07851	0.685767	0.792602	0.861781	1.13554	1.3601	0.771422	1.03562	0.575787	0.879363	0.57137	1.29488	1.98462	1.71904	0.559558	0.457921	0.839106	0.820051	1.20139
MSTRG.11527	0.908538	1.72066	1.17572	1.81457	1.52422	1.68509	1.70164	1.70652	0.912521	2.02651	1.7738	1.23096	1.24934	0.865835	1.65693	1.70508	1.81226	1.02205	1.02888	1.07802	0.67239	0.778592	1.28805	1.38573	1.21299	0.946033	0.881359	1.2524	0.912339	1.00623	0.824305	0.707054	0.852688	0.641435	1.56675	0.929068
LOC102401106	0.903152	1.31847	0.562514	0.673074	1.38572	0.96601	0.898528	0.755571	0.588253	0.998814	1.42465	0.782159	0.751086	0.816138	0.652477	0.604392	0.844883	0.704548	0.418087	0.786426	0.576059	0.930639	1.08628	0.419331	0.704962	0.608413	0.361217	0.492607	0.792448	0.631958	0.745227	0.497317	0.440897	0.544829	0.595088	0.460655
LOC102402202	0.895269	0.996157	1.30174	1.12251	2.77391	2.05206	1.20891	0.405349	0.261054	1.49374	2.68978	0.4432	0.463477	0.710222	1.24331	1.27346	1.6389	1.22402	0.303199	0.362582	0.496107	0.465582	1.57835	0.900758	0.946463	0.294314	0.890223	0.300863	1.73939	1.40835	0.644838	0.145385	0.638626	0.432786	0.989103	0.817446
LOC123465252	0.881998	1.0385	0.88357	0.589346	0.830013	0.676388	0.573811	0.61486	0.915934	0.645888	0.435371	0.596251	0.985693	0.583117	0.470278	0.587943	0.8885	0.639557	0.635442	0.361649	0.358019	0.312005	0.446045	0.162229	0.361872	0.401344	0.217077	0.518409	0.558282	0.571128	0.499084	0.316254	0.3635	0.286612	0.737965	0.225312
LOC123328597	0.874916	1.7691	0.532964	0.803355	1.5066	1.39802	0.533593	0.984115	0.329719	0.910902	1.73431	0.9081	0.351915	0.984754	0.727257	0.956216	0.279012	0.706063	0.656782	0.904056	1.00084	0.614589	0.957931	0.762903	0.411296	0.224707	0.578567	0.039602	1.01255	0.931762	0.822724	0.848892	0.731015	0.368803	0.845913	0.744406
MSTRG.23244	0.871948	1.07622	0.466065	0.790529	1.56201	2.13264	1.33707	1.08492	0.391743	1.39552	1.67647	0.689153	0.851178	0.76286	0.918057	0.713067	0.539038	1.12244	0.547526	0.634839	0.694887	1.09081	0.987245	1.28486	0.842232	0.524903	0.831751	0.386445	1.0108	1.77607	1.62125	0.687432	0.526587	0.482233	1.23714	1.07882
MSTRG.14849	0.838249	1.19737	0.937121	1.54128	1.50683	1.37716	0.903286	0.74969	0.307231	2.01804	1.25886	0.576374	1.29213	0.92231	0.476784	1.50052	1.1452	0.730521	0.548231	0.567199	0.296435	0.822282	0.998725	0.498253	0.610346	0.447156	0.287089	0.911373	0.879729	0.540126	0.365258	0.502742	0.296962	0.774393	0.899691	0.400613
LOC102400955	0.777277	0.68146	2.36555	1.34071	2.5244	3.08641	0.500896	1.04052	1.7224	1.46928	2.78988	0.780013	0.412184	0.299117	2.71447	1.15234	2.24789	2.30639	0.121983	0.880157	1.41977	0.355095	2.293	1.44457	0.670674	0.474042	1.3326	1.13256	1.00344	1.83275	0.417524	0.141746	0.903855	0.596256	1.88468	1.35067
LOC112580373	0.776672	1.48491	0.5235	1.03121	1.14942	1.39744	0.947295	1.39483	0.621406	1.07083	1.04142	1.12695	0.766	0.940703	0.735736	1.02062	1.15009	1.1578	1.17779	1.12374	0.604239	1.02681	1.00368	0.965343	0.970472	1.12702	0.593109	0.770409	1.01603	1.03258	0.937969	1.14676	0.716777	1.02902	1.1291	0.939231
LOC102401975	0.740971	2.26605	0.399879	0.964333	1.02162	0.637678	1.02401	1.21856	0.947436	1.60044	1.28587	1.06478	0.577595	1.4454	0.674524	0.827684	0.550593	0.281289	0.298406	0.791557	0.572338	0.99568	0.777382	0.428305	0.47544	0.757896	0.398567	0.834105	0.743541	0.272317	0.512887	0.67623	0.50097	0.385513	0.714995	0.330236
LOC112586451	0.711156	1.18362	2.25403	0.558029	1.50651	1.38366	0.260865	1.48064	0.353616	0.467053	1.73699	1.25687	0.328181	1.0464	0.622145	0.101817	2.10589	1.42569	0.266582	0.18769	0.345811	0.018396	0.332794	0.577835	0.25598	0.622343	0.543136	0.198164	0.289425	0.695827	0.40611	0.6089	0.748462	0.174522	0.756391	0.529425
MSTRG.13598	0.708097	1.01789	1.58496	0.763466	1.39831	1.83525	0.842386	0.983922	0.48442	1.08481	1.35644	0.789853	0.826573	0.468798	0.54657	0.291342	0.675996	0.767649	0.138322	0.159724	0.053876	0.031896	0.242493	0.104167	0.226593	0.115619	0.148033	0.166432	0.140501	0.142941	0.387309	0.041975	0.21212	0.12185	0.288388	0.228186
LOC102391780	0.703117	0.216085	0.507159	0.354644	0.476063	0.535086	0.162961	0.169778	0.064167	0.274898	0.408914	0.24648	0.151164	0.186813	0.247416	0.247326	0.292946	0.239445	0.104283	0.094994	0.115818	0.103632	0.312943	0.265987	0.141768	0.175018	0.300111	0	0.341299	0.167206	0	0.043471	0.119359	0.160606	0.132249	0.143659
LOC123332199	0.676579	0.813049	0.70733	0.608367	1.14013	1.38496	0.889306	0.58666	0.570137	1.05961	0.945722	0.490505	0.742731	0.533738	1.06878	0.567352	0.632558	1.03541	0.383489	0.422431	0.820243	0.232586	1.0691	0.791234	0.475836	0.361542	0.463764	0.166884	0.719373	0.781522	0.733252	0.415653	0.677939	0.287829	0.660733	0.518345
LOC112582250	0.623604	0.62558	0.895554	0.774132	0.315663	0.940675	0.500844	0.348446	0.390015	0.470753	0.29857	0.237739	1.10415	0.211956	0.255129	0.225372	0.394091	0.382119	0.177761	0.421626	0.193984	0.300653	0.153385	0.156664	0.366037	0.389304	0.383676	0.299185	0.194551	0.17247	0.177648	0.063092	0.16291	0.350543	0.195809	0.13299
LOC123334670	0.612704	0.818396	1.28516	0.734993	1.15881	1.43727	0.633207	0.973134	0.510343	0.956419	0.927103	0.63752	0.628374	0.4406	0.657428	0.221293	0.606177	0.651643	0.11635	0.072931	0.082136	0.005649	0.175671	0.048848	0.133053	0.140247	0.172826	0.109078	0.202272	0.170204	0.311153	0.045213	0.248292	0.087149	0.270421	0.192904
LOC123330220	0.597195	1.79914	1.03802	1.1918	1.58252	1.94283	0.921765	1.85478	0.300927	1.92678	0.754489	0.946517	0.617839	0.896815	0.818213	0.907761	1.45658	1.25835	0.583184	1.65575	0.309439	0.314087	1.00953	0.450881	0.608975	0.576336	0.43648	0.703532	0.344177	0.606018	0.270323	0.32525	0.258152	0.562197	0.379048	0.328494
LOC123464948	0.584387	1.14589	0.717511	0.642972	1.44153	1.00724	0.785359	0.923528	0.888632	0.669915	0.973377	0.868523	0.475162	0.717757	0.708268	0.772588	0.810785	1.05927	0.733913	0.526051	0.608402	0.644722	0.965291	0.619547	0.601037	0.54648	0.349307	0.357927	0.793572	0.589567	0.616998	0.82247	0.41387	0.54973	0.557074	0.381921
MSTRG.21743	0.573165	0.871367	0.874554	0.487385	1.29378	1.69506	0.834352	0.54616	0.348927	0.724137	1.07425	0.323259	0.616672	0.49118	0.410702	0.407321	0.941301	0.949144	0.15994	0.247279	0.212825	0.094035	0.934454	0.705748	0.33085	0.246573	0.263731	0.188591	0.537921	0.718151	0.51186	0.110906	0.333987	0.115386	0.755024	0.896424
MSTRG.13336	0.556672	0.991587	0.060384	0.656607	1.43267	1.83184	1.03503	1.21252	0.086885	0.663348	1.51	1.05743	0.321965	1.46244	0.100472	0.382932	0.738891	0.676437	0.023472	0.667277	0.035243	0.045949	0.704297	0.511805	0.215009	0.342709	0.026394	0.080448	0.623241	0.513513	0.166747	0.151494	0.07963	0.108843	0.682814	0.583243
LOC112582928	0.548192	0.940996	0.786535	0.310256	0.808905	0.764012	0.260252	0.405786	0.093721	0.44342	0.292393	0.329144	0.386121	0.235764	0.231495	0.228236	0.054008	0.24838	0.092362	0.172073	0.271099	0.101186	0.284646	0.175241	0.124388	0.182181	0.167298	0.106165	0.066728	0.14844	0.193529	0.095299	0.171033	0.149229	0.148615	0.136488
MSTRG.14827	0.537215	0.563231	0.245284	0.830034	0.635978	1.41692	0.181339	0.45686	0.238909	1.23039	0.317664	0.399005	0.019286	0.118824	2.12456	0.522909	0.031145	0.050235	0.04178	0.003875	0.033562	0.004185	0.022844	0.023115	0.016739	0.032855	0.159712	0.043148	0.02897	0.055992	0.006941	0.004796	0.009269	0.008109	0.063316	0
LOC112586284	0.511564	0.339264	1.56133	0.34416	0.441128	0.633692	0.362785	0.317493	0.116382	0.317827	0.306753	0.201136	0.202702	0.114055	0.452651	0.461416	0.513984	0.247803	0.130966	0.064058	0.082507	0.136441	0.178326	0.129353	0.187468	0.066523	0.164669	0.028035	0.092952	0.126284	0.035132	0.069608	0.013442	0.106291	0.098692	0
LOC123465099	0.506072	0.681918	0.340022	0.426392	0.792482	0.644623	0.694138	0.366714	0.50049	0.593633	0.552698	0.558156	0.39629	0.432415	0.357641	0.369709	0.532029	0.342158	0.223046	0.371084	0.368026	0.261067	0.503113	0.333257	0.518124	0.436338	0.366345	0.185321	0.406748	0.537184	0.587478	0.421407	0.302071	0.264367	0.349792	0.536119
MSTRG.13649	0.461298	1.2711	0.510669	1.02756	0.965842	1.00204	0.910957	0.965666	0.488485	1.13837	0.803717	0.740588	0.747586	0.569431	0.313361	0.848143	0.568249	0.536393	0.311067	0.334063	0.258625	0.130101	0.671203	0.377287	0.237297	0.392157	0.177687	0.414732	0.509243	0.165429	0.436311	0.401572	0.298482	0.186431	0.466624	0.377454
LOC123333262	0.439808	0.701875	0.302704	0.317069	0.698556	0.61397	0.352039	0.214625	0.218197	0.444185	0.657929	0.252542	0.423955	0.273562	0.232935	0.433662	0.413956	0.253313	0.29351	0.222091	0.218911	0.339027	0.416322	0.204135	0.194274	0.169119	0.119497	0.135838	0.243018	0.109434	0.21267	0.229412	0.137981	0.136273	0.306131	0.172813
LOC112582764	0.434686	1.52101	0.119939	0.324177	0.633381	0.232207	0.268913	0.617744	0.225987	0.664772	0.904846	0.431655	0.26617	0.264877	0.565832	0.059074	0.353563	0.200125	0	0.195111	0.326137	0	0.444154	0.229978	0.131753	0.106701	0	0.309017	0.185483	0.19111	0.404526	0	0.181551	0.140404	0.382425	0.25286
LOC123334671	0.431221	1.00338	1.01832	0.810183	0.875717	0.964634	0.74605	0.782255	0.333364	1.20302	1.11786	0.681205	0.694413	0.494813	0.34124	0.150715	0.646254	0.569475	0	0.135968	0.109559	0.030706	0.126734	0	0.548287	0.25706	0.384399	0.139782	0.364528	0.306293	0.208532	0.035516	0.372779	0.149648	0.342103	0.226497
LOC123327736	0.426697	0.34206	0.762636	0.475491	0.652746	0.66053	0.308653	0.310202	0.300628	0.3791	0.555749	0.293182	0.340141	0.327029	0.420156	0.211666	0.362259	0.470647	0.096793	0.288354	0.330214	0.112258	0.430121	0.22974	0.428453	0.276269	0.274815	0.082535	0.305718	0.529748	0.36079	0.078313	0.294485	0.113355	0.256744	0.233596
MSTRG.13268	0.425491	0.406313	0.614743	0.805086	1.29189	1.73069	0.762395	0.40517	0.961651	1.03455	1.49381	0.462942	0.535221	0.497769	1.09469	0.918938	0.873687	0.771499	0.461149	0.609023	0.569318	0.270182	0.965831	0.908295	0.441165	0.563478	0.600334	0.681991	1.26485	0.660654	0.85502	0.248648	0.771219	0.464338	0.950158	1.1317
LOC102391859	0.423936	0.714537	0.254586	0.412952	0.516445	0.402207	0.503549	0.350759	0.199211	0.400638	0.336869	0.284429	0.361607	0.448221	0.112627	0.421707	0.506676	0.374126	0.11598	0.320195	0.178558	0.106531	0.363965	0.2328	0.282691	0.224588	0.235439	0.264186	0.275943	0.174274	0.355208	0.174076	0.172229	0.072317	0.228852	0.141764
LOC123328219	0.417886	1.09299	0.54681	0.531627	0.704126	0.653544	0.509012	0.677443	0.610575	0.615206	0.664754	0.452095	0.559851	0.521035	0.38964	0.486163	0.458603	0.51919	0.080553	0.54418	0.3379	0.138942	0.568064	0.496427	0.327136	0.226589	0.379923	0.228659	0.308316	0.292547	0.372941	0.089033	0.253626	0.186118	0.425553	0.488853
LOC102405079	0.415702	0.949554	0.58788	0.42782	1.19915	0.891695	1.21694	0.429324	0.495162	0.869374	1.10393	0.386305	0.604086	0.336299	0.332004	0.575409	0.786363	0.285222	0.390125	0.2829	0.437267	0.38795	0.645354	0.332383	0.27209	0.330337	0.58861	0.40659	0.211287	0.199221	0.443563	0.213399	0.437606	0.353684	0.438139	0.470218
MSTRG.12787	0.413849	1.31545	0.93618	0.490505	1.67123	1.59933	0.970486	0.740306	0.95416	1.06948	1.94234	0.835039	0.924036	0.807284	0.521131	1.05225	1.00235	0.529339	0.51238	0.334353	0.88565	1.16802	1.05641	0.496612	0.893485	0.384344	0.57214	0.340438	0.894571	0.841909	0.411587	0.760462	0.397177	0.739346	0.515313	0.6501
LOC112580182	0.413648	0.324135	0.111955	0.726841	0.564364	1.17509	0.278865	0.36504	0.177026	0.864649	0.541772	0.179148	0.177267	0.02632	0.356104	0.375312	0.999301	0.327491	0.304784	0.12389	0.100751	0.115457	0.340037	0.220987	0.250593	0.184563	0.088464	0.361273	0.263993	0.211321	0.017877	0.116362	0.031184	0.259324	0.071155	0.03969
LOC123465482	0.402442	0.132497	0.204955	0	0.126582	0	0.352464	0	0.063489	0.236308	0	0	0	0	0	0	0.180497	0.145418	0	0	0	0	0	0	0	0	0	0	0.146382	0	0	0	0.101421	0.286715	0	0
LOC123331451	0.40076	0.512304	0.365557	0.122106	0.561982	0.491005	0.100519	0.275864	0.161296	0.31282	0.398625	0.158339	0.23468	0.266141	0.241101	0.293629	0.10645	0.28188	0.08153	0.080681	0.186418	0.326629	0.395698	0.22516	0.252471	0.197541	0.188733	0.074596	0.240346	0.147433	0.126796	0.273644	0.226642	0.144299	0.222007	0.199618
LOC123332682	0.396962	0.427216	0.900706	0.457999	0.615464	1.03498	0.35931	0.822154	0.353144	0.538093	0.846509	0.320383	0.301381	0.284656	0.457522	0.294699	0.411451	0.336806	0.344996	0.340915	0.50556	0.138469	0.528216	0.339453	0.155192	0.35196	0.315387	0.161169	0.245068	0.639074	0.431331	0.211242	0.349692	0.25811	0.529165	0.275956
LOC123330430	0.379233	0.718665	0.392574	0.440405	0.768096	0.650683	0.558487	0.295342	0.217555	0.601388	0.572419	0.239561	0.567966	0.277933	0.326764	0.400709	0.412223	0.443695	0.368406	0.26186	0.237268	0.256738	0.524783	0.206586	0.288081	0.211858	0.270915	0.125118	0.327009	0.313549	0.287936	0.229593	0.220562	0.280725	0.243452	0.14949
LOC123327966	0.350649	0.529003	0.180298	0.249441	0.580611	0.535621	0.606873	0.315207	0.259995	0.539502	0.286785	0.168239	0.294726	0.25688	0.241371	0.223444	0.271452	0.192069	0.101161	0.129552	0.132942	0.086342	0.27563	0.142117	0.163114	0.111705	0.149866	0.084656	0.044471	0.130067	0.333201	0.114461	0.121513	0.125905	0.157101	0.138516
LOC102404801	0.338141	0.392607	0.527065	0.305124	0.685044	0.838371	0.344778	0.261648	0.190162	0.363787	0.388463	0.164691	0.19441	0.156133	0.342632	0.284406	0.332777	0.323898	0.221446	0.186174	0.219997	0.193858	0.348782	0.320509	0.165796	0.087639	0.117823	0.159011	0.300623	0.449858	0.146821	0.155008	0.303411	0.134182	0.249513	0.273665
LOC123328600	0.327679	0.77019	0.48338	0.536661	0.340419	0.768269	0.455374	0.62441	0.157487	0.498048	0.236091	0.644307	0.46508	0.207593	0.369638	0.47399	0.506202	0.444633	0.115955	0.28768	0.43351	0.443799	0.536589	0.549379	0.439761	0.416302	0.299226	0.237556	0.353285	0.526878	0.216392	0.24508	0.151184	0.62874	0.266769	0.233863
LOC123334968	0.323914	0.403607	0.178114	0.288332	0.425006	0.417783	0.418856	0.338088	0.208109	0.260541	0.340208	0.276409	0.31099	0.250469	0.220315	0.190853	0.327988	0.25174	0.099595	0.192693	0.159209	0.119352	0.432278	0.282488	0.232853	0.175771	0.150953	0.091484	0.254498	0.249904	0.262958	0.076613	0.151575	0.086834	0.303151	0.273642
LOC123328414	0.323004	0.0962	0.007906	0.055768	0.061877	0.100301	0.019615	0.009859	0.07462	0.127172	0	0.015504	0.029449	0.015735	0.015965	0.038411	0.038647	0.032994	0	0.006784	0	0	0.009108	0	0.036229	0.012438	0.015215	0	0	0	0.010379	0	0.008117	0.014657	0.012397	0.012969
LOC123334418	0.305119	0.577067	0.651014	0.620362	1.03252	0.966567	0.452128	0.343051	0.578012	0.770692	0.95954	0.235724	0.29491	0.469197	0.629095	0.490524	0.534871	0.497752	0.025555	0.211735	0.562799	0.09487	0.735265	0.6851	0.213091	0.159008	0.517641	0.111742	0.702998	0.707202	0.275813	0.174396	0.430533	0.151868	0.550088	0.549575
LOC112579163	0.304639	0.660289	0.524868	0.409957	0.503393	0.761013	0.339664	0.541037	0.332529	0.521824	0.470259	0.284723	0.241346	0.234423	0.253052	0.279249	0.290153	0.353791	0.165146	0.202262	0.20143	0.343043	0.288225	0.237735	0.209688	0.144514	0.179984	0.199093	0.240406	0.262396	0.346641	0.206145	0.189237	0.185528	0.268167	0.182649
LOC123333946	0.297518	0.451092	0.434928	0.209841	0.426263	0.532668	0.255974	0.247316	0.260261	0.131859	0.236984	0.22014	0.174568	0.220047	0.175104	0.095034	0.167031	0.147434	0.05472	0.194893	0.213708	0.018204	0.19946	0.209423	0.228263	0.093839	0.164059	0.078209	0.259661	0.249148	0.178604	0.03765	0.16591	0.057421	0.191168	0.143455
LOC112586966	0.290866	0.439621	0.458705	0.251738	0.718178	0.629933	0.238916	0.280741	0.334537	0.40384	0.61409	0.269285	0.223158	0.215391	0.399059	0.206221	0.341589	0.331562	0.17805	0.26159	0.23629	0.202128	0.281945	0.192398	0.228025	0.265699	0.219157	0.074607	0.133658	0.335465	0.116266	0.191582	0.180681	0.167338	0.380649	0.208528
LOC123333316	0.287315	0.444155	0.299051	0.329497	0.55822	0.665513	0.584843	0.234496	0.136761	0.538573	0.388309	0.085628	0.390773	0.135414	0.246179	0.266018	0.426454	0.298595	0.033342	0.080775	0.201421	0.023487	0.236353	0.167944	0	0	0.044501	0	0.015998	0.003605	0.200942	0.092564	0.087522	0.113528	0.184073	0.156597
LOC123334149	0.287161	0.219067	0.131576	0.125004	0.140054	0.067035	0.042487	0.18086	0	0.066705	0.096102	0.052942	0.058042	0	0.140127	0	0.088886	0.045198	0	0.060281	0	0	0	0	0	0	0	0	0	0.036091	0	0	0	0.015986	0	0
LOC102410360	0.283899	0.36101	0.400689	0.362313	0.314067	0.428666	0.371826	0.645894	0.053392	0.446328	0.350198	0.232259	0.329842	0.238989	0.170153	0.268606	0.281133	0.295112	0.121317	0.14151	0.068156	0.081706	0.207373	0.098917	0.250822	0.13273	0.093641	0.086171	0.071071	0.14666	0.098515	0.018975	0.093774	0.187394	0.204809	0.079349
LOC102404194	0.273906	0.456437	0.393642	0.330552	0.274942	0.44375	0.266806	0.391151	0.178108	0.39226	0.40169	0.232753	0.207644	0.154776	0.215454	0.219835	0.087767	0.291659	0.130741	0.162344	0.323856	0.140427	0.131393	0.279275	0.141142	0.160792	0.216385	0.165189	0.145546	0.334581	0.162472	0.122143	0.189164	0.174196	0.128536	0.253722
LOC123334138	0.269859	0.024653	0.08014	0.022495	0.068858	0.163362	0.051091	0.098318	0	0.089345	0.078085	0.011726	0.148778	0.077703	0.008378	0.012067	0.094046	0	0	0.023147	0	0	0.037	0	0	0.047256	0.02483	0.01124	0	0.046431	0.045222	0	0.045071	0.024197	0.022498	0.047084
LOC102414293	0.266283	0.473959	0.712201	0.395356	0.305738	0.43298	0.259728	0.673281	0.090894	0.636366	0.172162	0.333003	0.197692	0.340768	0.252851	0.357518	0.128527	0.276382	0.247231	0.277641	0.196366	0.10067	0.250681	0.263951	0.23757	0.278576	0.206374	0.22946	0.155386	0.259977	0.247176	0.175946	0.12257	0.303859	0.084741	0.17079
LOC123334501	0.2601	0.878192	0.550562	0.559511	1.022	0.760365	0.575017	0.570267	0.270309	0.664022	0.662492	0.618745	0.406454	0.380509	0.376838	0.730053	0.648683	0.471527	0.593758	0.279352	0.266745	0.315716	0.390824	0.272635	0.20655	0.306046	0.208114	0.433623	0.253232	0.185311	0.144805	0.463503	0.280133	0.278825	0.391339	0.248417
LOC123330577	0.251973	0.319656	0.252719	0.535943	0.342009	0.244168	0	0.563001	0.048201	0.186558	0.116878	0.125136	0.072683	0	0	0	0.138609	0.146907	0	0	0	0	0	0	0.026902	0	0	0	0	0	0.073486	0.049741	0	0.051902	0	0
LOC123330032	0.247792	0.328027	0.108727	0.162094	0.352256	0.143359	0.22005	0.203387	0.13047	0.29395	0.222458	0.184697	0.191314	0.101783	0.153737	0.169849	0.140556	0.153022	0.235574	0.071136	0.169199	0.161444	0.20935	0.133972	0.177232	0.21903	0.144779	0.107578	0.200156	0.062781	0.202722	0.177492	0.059781	0.130824	0.18535	0.087348
LOC123333690	0.245641	0.512637	0.102498	0.190323	0.303386	0.298899	0.291499	0.224943	0.155023	0.395135	0.226458	0.186472	0.175129	0.106696	0.106209	0.379251	0.210236	0.107183	0.216619	0.224052	0.110195	0.110914	0.238693	0.110178	0.165636	0.175196	0.161023	0.289329	0.185463	0.091399	0.148518	0.18008	0.156784	0.227236	0.210411	0.132859
LOC112583990	0.237471	0.485576	0.300855	0.502388	0.681658	0.508944	0.242294	0.42546	0.102839	0.386778	0.343246	0.525565	0.329053	0.289567	0.221492	0.314731	0.34744	0.253546	0.186256	0.146948	0.044773	0.098252	0.215918	0.103374	0.22779	0.251974	0.173234	0.322944	0.124718	0.214197	0.194712	0.117137	0.057896	0.148784	0.160976	0.124353
LOC123465800	0.232746	0.16546	0.215694	0.284114	0.342744	0.398213	0.168558	0.191842	0.217333	0.370913	0.396551	0.139057	0.223777	0.278296	0.190471	0.051794	0.352005	0.1446	0.184887	0.175763	0.075234	0.056067	0.259816	0.160249	0.131223	0.086088	0.133476	0.051729	0.108989	0.100145	0.056053	0.096365	0.229201	0.098812	0.076684	0.078942
LOC123334958	0.231065	0.04121	0.517137	0.27462	0.289903	0.430083	0	0	0	0.352021	0.354228	0.05751	0.100834	0	0	0.045003	0.063235	0.132963	0	0	0	0	0	0	0	0.022196	0	0	0	0	0	0	0	0.049022	0	0
LOC123329271	0.230815	0.17477	1.03605	0.367943	0.983194	0.828369	0	0.691283	0.061965	0.372699	0.481992	0.22625	0.274276	0.104139	0.324161	0	0.700424	1.04734	0	0	0	0	0.106373	0	0	0.077898	0	0.15159	0	0	0	0.063152	0	0	0	0.102168
LOC123334793	0.22652	0.792383	0.330264	0.462908	0.542364	0.444928	0.387958	0.406964	0.395298	0.404602	0.236878	0.5411	0.180042	0.173173	0.151018	0.280057	0.548967	0.442926	0.437745	0.221527	0.216877	0.287053	0.230017	0.335756	0.113927	0.27743	0.221412	0.208367	0.256804	0.172663	0.124177	0.252855	0.159534	0.45422	0.211933	0.222326
LOC123330846	0.22189	0.503442	0.227838	0.226738	0.453712	0.513871	0.493925	0.50468	0.297551	0.40062	0.367195	0.304081	0.353787	0.219126	0.12696	0.315172	0.561899	0.326774	0.087689	0.242246	0.15114	0.087898	0.336838	0.270914	0.129234	0.263665	0.187545	0.216052	0.195661	0.228327	0.133057	0.070429	0.152208	0.225731	0.183754	0.17892
LOC102399413	0.219091	0.146012	0.244898	0.132406	0.232467	0.271106	0.240796	0.144132	0.121396	0.232313	0.163089	0.106209	0.074093	0.121264	0.177887	0.077416	0.083406	0.186921	0.147428	0.052245	0.135091	0.024512	0.108194	0.097527	0.147907	0.041867	0.095392	0.03718	0.069091	0.13493	0.111767	0.097297	0.100537	0.030785	0.075422	0.123469
LOC112583655	0.215486	0	0.209041	0	0.357237	0.242494	0.11841	0.035148	0.036892	0.103686	0	0.07761	0.18589	0	0	0	0	0	0	0	0.115302	0	0	0	0	0	0.038463	0	0	0	0	0	0	0.040036	0	0
LOC123332623	0.210561	0.404597	0.15958	0.086839	0.272843	0.323846	0.342119	0.311609	0.100979	0.10628	0.227176	0.202202	0.199273	0.208426	0.251228	0.113814	0.099687	0.21094	0.110789	0.163525	0.065961	0.259818	0.224619	0.110813	0.189548	0.247175	0.162345	0.132396	0.248536	0.171926	0.177663	0.181755	0.032573	0.123243	0.144581	0.103581
LOC123328215	0.203654	0.878894	0.276689	0.43112	0.400814	0.395997	0.29744	0.808734	0.406158	0.416641	0.262406	0.428265	0.297529	0.225962	0.204024	0.432829	0.294073	0.261226	0.079402	0.417116	0.194176	0.310277	0.264658	0.291793	0.264003	0.209587	0.105871	0.162046	0.090951	0.198245	0.160746	0.099664	0.112267	0.240548	0.252993	0.149037
LOC123330891	0.191622	0.407848	0.100769	0.084692	0.350795	0.262755	0.111653	0.094306	0.044153	0.171137	0.195388	0.074809	0.115201	0.140255	0.033411	0.124165	0.031971	0.104708	0.025365	0.019979	0.031546	0.024848	0.307425	0.063177	0.02344	0	0.015944	0.024062	0.072639	0	0.10989	0	0.064921	0	0.068631	0.063944
MSTRG.11230	0.190919	1.79968	1.63295	0.81975	0.274526	0.311812	0.396019	0.244779	0.255986	0.305035	3.02674	1.01385	0.135032	0.186667	0.237462	0.544239	0.294722	0.250891	0.009974	0.034397	0	0.01352	0.018462	0.006355	0.739486	0.422901	0.168167	0.52199	0.250649	0.11267	0.014548	0.017685	0.046222	0.020851	0.043418	0.056705
LOC123335140	0.189816	0.218376	0.43703	2.68858	0.964632	1.13485	0.731827	0.194468	0.664357	3.86565	0.848176	0.269153	0.39956	0.249628	0.404275	0.979482	0.117502	0.287604	0	0.121129	0.125585	0.273414	0.297938	0.142501	0.223022	0.193959	0.547747	0.08351	1.0755	1.43857	0.312182	0.06879	0.198999	0.010995	0.331152	0.195695
LOC112586644	0.18389	0.284296	0.146407	0.078722	0.301402	0.171119	0.202224	0.128118	0.141059	0.157381	0.108563	0.224594	0.11074	0.181059	0.224767	0.111418	0.122575	0.108326	0.071475	0.032021	0.070103	0.045303	0.101171	0.063646	0.0539	0.202118	0.095782	0.085974	0.234421	0.077169	0.030011	0.208162	0.06093	0.141491	0.067385	0
LOC112585632	0.181245	0.463751	0.214205	0.165987	0.548745	0.502503	0.6626	0.244245	0.193251	0.439459	0.410833	0.134392	0.223602	0.099531	0.088054	0.207451	0.473865	0.134338	0.062685	0.101563	0.13102	0.121668	0.211264	0.108778	0.116594	0.096551	0.164467	0.12531	0.120321	0.09909	0.149307	0.073337	0.173098	0.080886	0.168997	0.086879
LOC123335253	0.173937	0.619698	0.318838	0.186467	0.851417	0.632249	0	0.926423	0.03037	0.24676	0.357295	0.76579	0.14917	0.267305	0.084527	0.192409	0.178136	0.509031	0.145466	0.171067	0	0.577135	0.332855	0.030476	0.072532	0.081813	0.101043	0.063608	0	0.104007	0.021777	0	0	0	0.015282	0.015272
LOC112587870	0.172046	0	0.357477	0.027624	0.270236	0.360241	0.057912	0.115921	0	0.091354	0.672154	0.066081	0	0	0.010493	0.019761	0.242147	0.132263	0.016808	0.1073	0.051769	0	0	0.041629	0.03731	0	0	0	0	0	0.008482	0	0	0.079665	0.038455	0.009466
LOC123332778	0.16702	0.716368	0.244817	0.187143	0.345912	0.521081	0.191198	0.676859	0.282256	0.149347	0.328159	0.400402	0.111871	0.24512	0.093425	0.150445	0.341594	0.148825	0.027884	0.242045	0.041224	0.20588	0.117335	0.150184	0.085311	0.360424	0.028503	0.100826	0.198079	0.05177	0.123601	0.222715	0.057662	0.053066	0.200912	0.070019
LOC123331836	0.163273	0.860445	0.96908	0.959213	1.57283	0.925179	0.54276	0.967514	0.553088	0.956493	1.58595	0.796972	0.799244	0.36496	0.197877	0.36267	1.06421	0.338953	0	0.076849	0	0.030983	0.044148	0.056482	0	0	0	0	0	0.044551	0.079388	0.039278	0	0.080843	0.442528	0
LOC112579629	0.159053	0.044529	0.048504	0.064475	0.10495	0.243569	0.032136	0.097047	0.105492	0.160514	0.016785	0.088514	0.059668	0	0.093973	0.03701	0.067371	0.059703	0.016466	0	0	0.022671	0	0.100993	0	0.015997	0.030461	0.003124	0.015692	0.087941	0	0	0.019785	0.007986	0.06063	0.056064
LOC123464897	0.158308	0.663718	0.058194	0.134867	0.476383	0.525404	0.772262	0.452547	0.391581	0.215407	0.284404	0.341105	0.296517	0.54427	0.142402	0.089312	0.235699	0.227928	0.023517	0.073579	0.012769	0.024996	0.148697	0.042792	0.350671	0.199431	0.086647	0.058008	0.105012	0.141032	0.079884	0.104109	0.073114	0.006651	0.064683	0.103072
LOC123328216	0.150293	0.546661	0.370323	0.360689	0.392425	0.383057	0.261719	0.552741	0.388746	0.395092	0.219982	0.29053	0.274314	0.156476	0.201592	0.401896	0.237059	0.344292	0.045265	0.246562	0.149681	0.082414	0.243449	0.242119	0.182293	0.125597	0.190742	0.150042	0.085476	0.145668	0.131568	0.057844	0.093858	0.106857	0.248813	0.120692
LOC123327717	0.14043	0.39405	0.188192	0.142609	0.213711	0.244713	0.135659	0.153887	0.123446	0.208641	0.191505	0.102055	0.12532	0.22565	0.208553	0.134971	0.169843	0.129118	0.11481	0.045652	0.060367	0.026013	0.11487	0.049373	0.089909	0.053235	0.051035	0.089921	0.092757	0.066017	0.053523	0.113399	0.091705	0.039365	0.088445	0.085761
LOC123333764	0.137615	0.359877	0.209698	0.125763	0.239846	0.43099	0.207503	0.321907	0.144426	0.308063	0.188045	0.207281	0.216765	0.164986	0.214746	0.076903	0.227475	0.201538	0.051208	0.255733	0.109893	0.028631	0.150518	0.074744	0.079585	0.110832	0.234018	0.027078	0.058478	0.157338	0.050215	0.049781	0.034441	0.121377	0.045381	0.013492
LOC112578474	0.134055	0.268377	0.332738	0.201446	0.621702	0.46558	0.144624	0.236602	0.312147	0.203663	0.49595	0.202433	0.062354	0.429894	0.117446	0.062152	0.07628	0.131289	0	0.008232	0.016853	0	0.065953	0.026488	0.034494	0.035341	0.011414	0	0.108915	0.111106	0.027024	0.108547	0.12778	0.005587	0.308267	0.10456
LOC123333480	0.13361	0.086328	0.288157	0.127915	0.21494	0.328021	0.193502	0.116817	0.123961	0.283368	0.184724	0.115589	0.117638	0.13056	0.233724	0.189811	0.026166	0.162098	0.098979	0.100305	0.194502	0.045633	0.218063	0.164979	0.125448	0.102267	0.147006	0.058952	0.183609	0.121776	0.137872	0.059305	0.170393	0.176618	0.124242	0.187781
LOC123329259	0.133428	0.220724	0.273446	0.098424	0.268292	0.242748	0.105437	0.104479	0.02501	0.144695	0.212803	0.093927	0.079119	0.088959	0.059375	0.035696	0.081753	0.05327	0.096615	0.115303	0.089086	0.062808	0.113927	0	0.088516	0.044003	0.018825	0.10378	0.017405	0.084366	0.035097	0	0.108507	0.081037	0.026112	0.042489
LOC112586485	0.131787	0.150681	0.256969	0.14395	0.110612	0.143206	0.110151	0.1125	0.00243	0.136728	0.09176	0.098681	0.24464	0.042345	0.075412	0.067839	0.080092	0.081585	0.024754	0.069034	0.025205	0.08022	0.067014	0.06958	0.039833	0.052314	0.052545	0.093829	0.03589	0.058446	0	0.071527	0.062545	0.018663	0.077063	0.015247
LOC112578778	0.131686	0.426828	0.269634	0.253507	1.03839	0.638066	0.3874	0.278988	0.137994	0.61751	0.592205	0.301392	0.309988	0.341779	0.224355	0.6277	0.398977	0.242801	0.532403	0.145626	0.100018	0.344632	0.279073	0.112552	0.134685	0.225637	0.079026	0.219198	0.162216	0.205592	0.260891	0.297637	0.099451	0.340832	0.238551	0.144802
LOC102402651	0.131533	0.158104	0.094616	0.111616	0.141705	0.230983	0.078646	0.212728	0.054782	0.125692	0.176988	0.062427	0.114147	0.032914	0.061321	0.091624	0.167992	0.090053	0.039623	0.10341	0.063936	0.022202	0.177091	0.158604	0.053494	0.03104	0.067545	0.149695	0.061244	0.080274	0.04321	0.007434	0.040223	0.038073	0.094309	0.036196
LOC112581534	0.128622	0.316179	0	0.367375	0.789391	0.211193	0.347525	0.117209	0.078685	0.984706	0.397744	0.06438	0.181775	0.121291	0.021548	0.767485	0.392305	0.073272	0.101257	0.051251	0	0.134218	0.415172	0	0.076311	0.037542	0.022648	0.076034	0.100869	0.055923	0.063596	0.051044	0.021736	0.123174	0.043504	0.028854
LOC102408734	0.128276	0.303085	0.36567	0.157099	0.355757	0.537125	0.259417	0.142013	0.27115	0.37016	0.240354	0.093584	0.136522	0.103204	0.197	0.416878	0.185642	0.226659	0.340652	0.107805	0.199257	0.115231	0.239521	0.154789	0.159373	0.110871	0.199654	0.020873	0.160585	0.232666	0.080584	0.237781	0.069275	0.196411	0.100143	0.126671
LOC123329699	0.123179	0.144981	0.058666	0	0.14082	0.199508	0.053865	0.136483	0	0.109559	0.045195	0.174383	0.070514	0.049446	0.074979	0	0.078566	0.232231	0.038581	0.068296	0	0.039261	0.096053	0.049892	0	0	0	0.011695	0.104152	0.051631	0.060082	0	0	0.017848	0	0.034906
LOC123328585	0.121772	0.441953	0.189533	0.123002	0.256861	0.626252	0.205256	0.312923	0.143112	0.368203	0.261938	0.316465	0.256872	0.165276	0.188428	0.085052	0.129546	0.153675	0.040616	0.121499	0.078392	0	0.176353	0.163408	0.127606	0.082864	0.134892	0.019674	0.140972	0.148822	0.263357	0.055555	0.15041	0.013423	0.139652	0.264153
LOC123332793	0.121202	0.347217	0.135001	0.096484	0.265215	0.720267	0.436443	0.684112	0.248556	0.422787	0.149641	0.287013	0.150807	0.210276	0.151501	0.157976	0.36186	0.363825	0.079494	0.195023	0.109899	0.04761	0.132309	0.26531	0.130478	0.159269	0.174436	0.073782	0.040204	0.115082	0.10813	0.094127	0.067193	0.156489	0.066112	0.153741
LOC123331625	0.116327	0.111244	0.056089	0.046635	0.119805	0.157882	0.086823	0.038148	0.037302	0.117226	0.228155	0.070498	0.037818	0.091591	0.065735	0.118925	0.083295	0.108457	0.053655	0.057156	0.050595	0.071978	0.104118	0.069773	0.078461	0.10678	0.039976	0.03031	0.100741	0.082343	0.052696	0.073173	0.067118	0.056564	0.048174	0.048272
LOC102398773	0.115838	0.068245	0.049398	0.065725	0.116817	0.064988	0	0	0.052544	0.061604	0.054502	0	0	0	0.099427	0	0	0.03681	0	0	0	0	0.016144	0.05727	0	0	0	0	0	0.065048	0	0	0.050844	0	0	0
LOC123332496	0.110808	0.395479	0.172308	0.242289	0.188989	0.418676	0.204946	0.295961	0.137253	0.507143	0.081779	0.176199	0.146485	0.187075	0.154476	0.299319	0.277413	0.300268	0	0.14596	0.129936	0.054172	0.154784	0.116004	0.074034	0.089536	0.075781	0.174637	0.082209	0.13592	0.053302	0.01572	0.130748	0.141513	0.053529	0.221153
LOC112580441	0.108483	0.320247	0.102333	0.180973	0.267196	0.379789	0.153524	0.221716	0.231049	0.174501	0.273865	0.194335	0.11284	0.233366	0.188129	0.17918	0.138641	0.216295	0.090095	0.09397	0.20769	0.06567	0.081711	0.155897	0.109204	0.1238	0.163478	0.046167	0.122015	0.125279	0.118913	0.109856	0.204394	0.138036	0.19313	0.131017
LOC102395383	0.106411	0.517747	1.10389	0.57126	1.13183	0.472515	0.104044	0.653059	0.102043	0.529284	0.65829	0.158846	0.36975	0.099258	0.38654	0.087007	0.480859	0.186541	0.022623	0.040762	0.092224	0.018222	0.392746	0.087971	0.046479	0.018214	0.036792	0.043373	0.040005	0.008251	0.019131	0.010235	0.0349	0.017652	0.059782	0.086377
LOC123333562	0.106345	0.186019	0.565588	0.136923	0.270118	0.185477	0.154377	0.115841	0.105473	0.118518	0.351021	0	0.051154	0.072613	0.088154	0.036739	0.216066	0.173206	0	0	0.206911	0.108245	0.115921	0.061914	0.116472	0.054785	0.142916	0.069009	0.035827	0.125083	0.017211	0.036501	0	0.169594	0.086038	0.01774
LOC123329498	0.104325	0.244565	0.123275	0.043207	0.47896	0.260575	0.182168	0.09905	0.070154	0.239512	0.173484	0.147878	0.122824	0.025119	0	0.188561	0.525835	0.135235	0.162044	0	0.021942	0	0.189831	0.036628	0	0.096562	0.012476	0.020118	0.081438	0.125464	0.032403	0.078469	0.078724	0	0.151982	0.03303
LOC123328512	0.103677	0	0.395517	0.253389	0.886231	0.760392	0.130828	0.495415	0	0.309451	0.259053	0.343107	0.102355	0.081396	0.029016	0.427399	0.423144	0.473591	0.159325	0	0	0.070824	0.314046	0.209247	0.054752	0	0.246666	0.267109	0	0.04901	0.040887	0	0	0	0.128369	0.126761
LOC123334680	0.101815	0.216873	0.104084	0.161214	0.118443	0.188383	0.090715	0.189379	0.037874	0.192292	0.124106	0.115093	0.09711	0.094843	0.077701	0.083443	0.06562	0.103517	0.026361	0.047412	0.027651	0.029137	0.043815	0.030515	0.041839	0.025019	0.040933	0.033291	0.068143	0.075118	0.041066	0.032699	0.030722	0.060017	0.059173	0.036919
LOC112587480	0.097791	0.665064	0.179842	0.090406	0.199577	0.121883	0.16021	0.214859	0.120766	0.085969	0.166186	0.125669	0.075252	0.093246	0.091705	0.037739	0.284968	0.141845	0.141635	0.038008	0.087622	0.120364	0.093569	0.07248	0.052338	0.10266	0.067479	0.033249	0	0.038603	0.097838	0.07826	0.124031	0.059458	0.054544	0.074615
LOC123329469	0.097693	0.46859	0.485467	0.270416	0.55781	0.598454	0.300629	0.252847	0.204253	0.419929	1.10852	0.117129	0.419386	0.145974	0.352347	0.068134	0.217773	0.023997	0	0	0.149781	0	0.125433	0	0	0	0	0	0	0	0.019346	0	0.05347	0	0.115028	0
LOC123329233	0.096808	0.174414	0.151513	0.30092	0.221047	0.299294	0.265345	0.056355	0	0.285407	0.145011	0.070332	0.074101	0.039797	0.040071	0.174541	0.306192	0.11361	0	0.073183	0.107882	0.022605	0.222509	0.080248	0.127542	0.052055	0	0.207918	0.049649	0.110834	0.100405	0.034682	0	0.072749	0.088598	0.084283
LOC102408962	0.094497	0.118108	0.119461	0.19496	0.158605	0.084426	0.065742	0.081251	0.048096	0.124775	0.080096	0.061548	0.092484	0.057019	0.087001	0.076107	0.097504	0.073467	0.007862	0.103037	0.049313	0.010567	0.088526	0.047695	0.095387	0.036893	0.062075	0.08976	0.054952	0.060244	0.047031	0.032774	0.027822	0.08091	0.030932	0.020743
LOC112585086	0.089894	0.274158	0.240487	0.123282	0.333943	0.199834	0.198332	0.180399	0.141191	0.230409	0.161174	0.070322	0.090566	0.149851	0.037558	0.065209	0.176356	0.100737	0.095832	0.109021	0.015652	0.098542	0.103853	0.0708	0.031013	0.083347	0.086861	0.047674	0.077581	0.147511	0.092337	0.084788	0.05011	0.065135	0.017786	0.037472
LOC112580198	0.086939	0.769525	0.568361	0.206758	0.828739	0.762023	0.394117	0.512323	0.394625	0.297352	0.898745	0.763698	0.224787	0.246233	0.347472	0.480255	0.212341	0.255827	0.359207	0.322544	0.235764	0.395583	0.502921	0.308457	0.235591	0.437506	0.322386	0.250686	0.614663	0.080714	0.218476	0.437835	0.241756	0.277359	0.236422	0.294736
LOC123334414	0.086111	0.574482	0.254179	0.430089	0.862817	0.858869	0.595451	0.212193	0.319259	0.623782	0.9348	0.195167	0.332029	0.134189	0.156516	0.6704	0.504586	0.53693	0.265567	0.056276	0.116397	0.341332	0.500467	0.370018	0.09215	0.03535	0.077511	0.066391	0.219422	0.340655	0.110878	0.170091	0.150936	0.205396	0.296701	0.239806
LOC102412171	0.085238	0.090889	0.17889	0	0.272265	0.299945	0	0.132361	0.120818	0.24435	0.243412	0	0.057919	0.025732	0.098808	0.096195	0.158094	0.030022	0.055689	0.038294	0.061092	0	0.278138	0.159262	0.108632	0	0	0.044948	0	0.106699	0	0	0	0	0.235049	0.099954
LOC112582147	0.084804	0.134729	0.186079	0.104002	0.116365	0.235832	0.066003	0.04085	0	0.122365	0.303775	0.052576	0.072166	0.040652	0.06445	0.086297	0	0.219872	0.118127	0.066826	0	0.038506	0.090095	0.039018	0.077671	0.084215	0.032672	0.077835	0.044698	0.108757	0.029873	0.090131	0.025773	0.09183	0.129514	0.028368
LOC123331546	0.083519	0.210876	0.109523	0.09202	0.134328	0.182785	0.108559	0.11996	0.037482	0.130814	0.101224	0.117417	0.102828	0.120195	0.05326	0.064212	0.073139	0.079033	0.0386	0.044282	0.05087	0.052679	0.075178	0.069322	0.032358	0.061604	0.034076	0.01476	0.02504	0.037945	0.132222	0.05091	0.031816	0.043772	0.046709	0.049693
LOC123465735	0.080561	0.089859	0.013437	0.015008	0.089577	0.172488	0.039528	0.04472	0.031974	0.026971	0.065932	0.052973	0.012158	0	0	0	0.093306	0.097666	0.033381	0	0	0	0.059836	0.016536	0	0.02021	0	0.029239	0.039271	0.089325	0	0	0	0.030941	0	0.03107
LOC102399489	0.080465	0.249779	0.547366	0.150475	0.16041	0.309648	0.161025	0.184472	0.108963	0.173944	0.115154	0.220517	0.312688	0.126084	0.218856	0.093539	0.086684	0.206129	0.12499	0.138234	0.065794	0.104853	0.034813	0.076797	0.08203	0.121296	0.12634	0.090758	0.032943	0.052409	0.040659	0.030889	0.037128	0.106846	0.021691	0.032182
LOC123330050	0.074268	0.027977	0.115128	0.09538	0.320889	0.305224	0.13913	0.124381	0.067929	0.362973	0.151734	0.082413	0.095683	0	0.107132	0.028519	0.129459	0.125852	0	0.050224	0.149375	0	0.089613	0.080058	0.036629	0.038043	0	0	0.093349	0.11151	0.040615	0	0.034693	0.135294	0	0.170853
LOC112579202	0.072693	0	0.169215	0	0.015772	0.018909	0.052369	0.021734	0	0.04664	0.021819	0	0.040751	0	0.030061	0	0.025801	0.025478	0	0	0	0	0	0	0	0	0	0	0	0	0	0	0	0	0	0
LOC123329252	0.064597	0.212008	0.082941	0	0.146784	0.108598	0.033823	0.071713	0	0	0.0673	0	0	0	0	0.087556	0.025711	0.050394	0.068975	0.073014	0	0	0	0	0	0	0	0.072552	0	0	0	0	0	0	0	0
LOC123331402	0.064505	0.291566	0	0.111122	0.107623	0.038567	0.069584	0.135012	0	0.208618	0.058637	0.116691	0.057275	0.137033	0.023856	0.149481	0.118426	0.010859	0.063548	0.173549	0.049581	0.035643	0.065091	0.021261	0.079752	0.140421	0.022337	0.025217	0.082728	0.032825	0.076045	0.066992	0.03749	0.069807	0.073862	0.049652
LOC112586231	0.06273	0	0.058071	0.034734	0.023108	0.086378	0.01601	0.012406	0.020102	0.06405	0.025808	0	0.017434	0	0	0.052787	0	0.017776	0.041853	0.017234	0.01307	0	0	0	0	0.025673	0	0	0	0.037869	0	0.025947	0	0	0	0
LOC123330422	0.062134	0.031414	0.086363	0.101195	0.029618	0.04412	0.015431	0.015293	0	0.029244	0.042859	0.014942	0	0	0	0	0	0.027926	0	0.048559	0	0.053792	0.014733	0	0	0	0	0.015076	0	0	0	0	0	0	0	0
LOC102395836	0.059128	0.075459	0	0.020353	0.038788	0.064116	0.044485	0.022063	0.050253	0.056963	0.070082	0.014443	0	0.020538	0.034156	0.010959	0.015464	0.01406	0.01102	0.01757	0.044721	0.015383	0.030397	0.027424	0.027991	0	0	0	0.02928	0.021446	0.044762	0.029719	0	0	0.022519	0.021748
LOC123330575	0.058986	0.0295	0.15993	0.052402	0.084805	0.105578	0.011531	0.057906	0.010927	0.055415	0.021959	0.022632	0.010918	0	0	0	0.021285	0.06598	0	0.022337	0.011208	0	0.022315	0.026359	0.022041	0	0	0.034252	0	0	0	0	0.008037	0	0.010855	0.035528
LOC123330999	0.049982	0.061663	0.053463	0.036931	0.176463	0.074329	0.013124	0.034775	0	0.024622	0.071686	0	0.051897	0.012047	0.017887	0	0.022324	0.018494	0	0	0.006294	0	0.018514	0.011974	0.021792	0.013132	0	0.006411	0.028919	0.018838	0	0	0	0.013112	0.018287	0
MSTRG.4704	0.047099	0.005986	0.025335	252.003	0.00435	10.1004	0.003815	0.025109	1.71989	0.002763	364.78	20.0098	3.47027	0.035093	71.636	0.009384	0.002284	0.038711	0.061806	0	0.315019	0.028814	99.8446	0.023134	0	0.027851	0	0	0.02803	0.053563	0	0.004673	0.017209	18.8167	0.026672	0.746888
LOC102407015	0.046157	0.067208	0.029871	0.132994	0.123435	0.115115	0.041049	0.073463	0.048281	0.126593	0.152362	0.097928	0	0.0652	0.122429	0.02416	0.073771	0.122336	0	0.061491	0.019449	0.011029	0.049782	0	0.079914	0	0.018826	0	0	0.040256	0.03328	0	0	0	0.032947	0.020244
LOC123329292	0.045266	0.170271	0.04282	0.078709	0.28683	0.224941	0.146817	0.08414	0.059479	0.17555	0.158924	0.018905	0.090089	0.076874	0.044029	0.151247	0.140124	0.128582	0	0.087955	0.074454	0.07272	0.257378	0.065812	0.103973	0.053374	0.063947	0.132995	0.041422	0.072482	0.052828	0.037888	0.083773	0.043886	0.077295	0.121221
LOC102400018	0.044933	0.224753	0.167607	0.078658	0.168415	0.113395	0.098713	0.151491	0.019403	0.160628	0.168863	0.084154	0.074453	0.148033	0.006524	0.114712	0.128043	0.03917	0.017258	0.065178	0.040075	0.032552	0.121911	0.04131	0.015938	0.033382	0.004814	0.034758	0.023032	0.017629	0.038031	0.031868	0.023395	0.034069	0.065495	0.02113
LOC112582256	0.043468	0.076282	0.083916	0.197594	0.186263	0.057485	0.05636	0.068877	0.115797	0.093958	0.093063	0.076883	0.033923	0.068792	0	0.069722	0.158825	0.084217	0	0.071693	0.041355	0.059846	0.118655	0.055586	0.045492	0.026712	0	0.052821	0.087462	0.057524	0.036588	0.019128	0.02792	0	0.165796	0.014438
LOC102416336	0.043449	0.038	0.087513	0.094545	0.071835	0.247684	0.098856	0	0.028213	0	0.131174	0	0.087417	0	0.040387	0.024924	0.06771	0	0.016267	0	0	0.019621	0.023763	0	0	0.099235	0.015552	0	0.024305	0	0.094817	0	0	0	0.023118	0
LOC112580915	0.04325	0.069554	0.08361	0.058227	0.059201	0.080989	0.032066	0	0.043366	0.0297	0.062796	0.010298	0.07924	0	0.051286	0.015236	0	0.020049	0	0	0	0.021936	0.082512	0	0	0	0	0.010391	0.052192	0.020388	0.010029	0	0.033887	0	0	0.006408
LOC123330416	0.041629	0.066959	0	0.037291	0.124736	0.09408	0.117586	0.027988	0	0.044084	0.041787	0	0	0.068572	0.0346	0	0.022144	0	0	0	0	0	0	0	0	0.020772	0	0.019692	0	0.060826	0	0	0	0	0	0
LOC123329838	0.040065	0.324316	0.01785	0.055798	0.307684	0.092901	0.019796	0.151181	0.150185	0.068477	0.470917	0.095391	0	0.147052	0.179738	0.007912	0.153539	0	0	0.024981	0.027951	0	0.088115	0	0.023556	0	0	0	0	0	0	0	0.016268	0	0	0
LOC123333345	0.038098	0.037699	0.019692	0	0.053135	0.050024	0.020733	0.023123	0.005182	0.022175	0.046804	0.024942	0.013857	0.023459	0	0.037573	0	0.022235	0.018294	0.019427	0	0	0.027295	0.010788	0.014152	0.011437	0	0.005907	0.01408	0.015769	0.013865	0	0.016651	0.01163	0.013502	0
LOC102390938	0.034681	0.177155	0	0.074454	0.171674	0.157747	0.192434	0.133682	0.021563	0.042432	0.236986	0.049285	0.025944	0.041342	0.026657	0.03717	0.067036	0.074933	0.030924	0.115283	0	0.015328	0.15363	0.054073	0.023194	0	0	0.014668	0.021586	0.069402	0	0.081205	0	0.042993	0.067745	0.033782
LOC123334555	0.034597	0.049171	0.071489	0.124483	0.05719	0.07883	0.095897	0.039145	0	0.048055	0.083487	0	0.042227	0.046617	0.039372	0.061052	0	0.031593	0.023188	0.043142	0.052167	0.034916	0.032218	0.020906	0.021446	0.033819	0.032823	0	0.033119	0	0	0.033855	0.052503	0	0.041827	0.031206
LOC112586095	0.030934	0.045011	0.150879	0.252309	0.021272	0.021179	0	0.087429	0	0.126127	0.043994	0.042819	0	0	0	0.143978	0	0	0	0	0	0	0	0	0	0	0	0	0	0	0	0.022109	0	0	0	0
LOC123332526	0.029205	0.227087	0.02601	0.082453	0.255786	0.70535	0.274404	0.063702	0.01007	0.904764	0.175277	0.025313	0.038574	0.0069	0.019199	0.154371	0.226468	0.038687	0.020216	0	0	0	0.052287	0.029026	0.007151	0.010452	0.012416	0.040747	0	0.031557	0.009851	0	0	0.015497	0.02911	0.030232
LOC123329703	0.027607	0.077382	0.101755	0.168018	0.117073	0.223706	0.045384	0.087844	0.109756	0.177031	0.112157	0	0	0.149561	0.050854	0.038678	0	0.07366	0.056703	0.039159	0.021537	0.046319	0.245337	0.012974	0.080536	0	0.097616	0.02194	0	0.085131	0	0.022231	0.079922	0	0.083334	0.081005
LOC123331992	0.027599	0.07239	0.012958	0.020335	0.023386	0.053024	0.030225	0	0.018745	0.080381	0.075826	0	0.018104	0	0.013363	0	0	0.036464	0.046422	0	0.010083	0	0.019296	0	0.029396	0	0.026504	0.009499	0.009543	0	0	0	0	0	0.018063	0
LOC123330717	0.027231	0.010652	0	0.020859	0.04517	0.066011	0	0.021892	0	0.04559	0.044175	0	0	0.00374	0.013482	0	0	0.006941	0	0	0	0	0	0	0	0.029433	0	0.014388	0	0	0	0.014616	0	0	0.00684	0
LOC123328217	0.023426	0.184627	0.067825	0.044767	0.102889	0.085918	0.085494	0.157883	0.051877	0.065918	0.044998	0.059118	0.084251	0.057788	0.060424	0.069948	0.092662	0.052626	0.022719	0.062318	0.042281	0.013	0.060085	0.02624	0.038252	0.025098	0.029332	0.03811	0.03096	0.022393	0.050339	0.025177	0.056891	0.044044	0.060182	0.024045
LOC112579690	0.022048	0.033222	0.007272	0.014258	0	0.044232	0.023836	0.037742	0	0.017067	0.01581	0	0.006725	0.008205	0	0	0	0	0.012213	0.015838	0	0	0	0	0	0.01586	0	0.007724	0	0	0	0.007636	0	0.048026	0	0
LOC123333711	0.020598	0.170543	0.150059	0.025913	0.145479	0.171315	0.170977	0.074889	0.19067	0.033993	0.238199	0.015895	0	0	0.129143	0	0.084527	0	0	0	0.026022	0	0	0.086533	0	0	0.047308	0	0	0	0.031426	0	0	0	0	0.023562
LOC123330579	0.01594	0.08413	0.047178	0.046328	0.095068	0.12231	0.085467	0.069441	0.016065	0.102279	0.026951	0.030513	0.015635	0.046068	0.016341	0.048678	0.045627	0.048292	0.019263	0.030153	0.007565	0	0.032635	0.03357	0.022484	0.007892	0	0.022927	0.008544	0.018901	0.02348	0.038987	0	0	0.035869	0.006957
LOC123332744	0.015792	0.04577	0.015117	0.01237	0.018905	0.030676	0.042237	0.006459	0	0.021887	0.013065	0.016941	0.020486	0	0.003485	0.032391	0.021593	0.004783	0	0.005278	0	0	0	0.007451	0.011676	0.006554	0.006318	0.006399	0.006397	0	0	0.016246	0.015236	0.019631	0	0
LOC123465900	0.004878	0.08558	0.009455	0.004938	0.020101	0.036421	0.042022	0.025811	0.012478	0.024815	0.026015	0	0.007171	0.004801	0.004824	0	0.003738	0	0	0	0.010031	0	0.01498	0.004844	0	0.005233	0	0.00511	0.007546	0	0.019727	0.010459	0.007089	0	0.014574	0.010167
MSTRG.3225	0	0	0	3.99345	2.07901	0.911251	0.798418	0.566896	0.246715	3.00944	1.79494	0.272613	0	0.116294	0	1.43712	0.094646	0	0	0	0	0	0	0	0	0	0	0	0	0	0	0	0	0.055725	0	0
LOC123334767	0	1.10477	0.154036	0.454102	2.09218	0.20103	0.640668	1.27079	0.210596	2.24061	1.62776	0.885869	0.292235	0.054515	0.057628	0.07845	0.17396	0.216855	0.037917	0.110139	0.078463	0.047035	0.056029	0.06197	0.014134	0	0.021632	0.0109	0.010767	0	0.076245	0.014874	0.020484	0.020839	0.164793	0.036291
LOC123332800	0	0.167266	0.058319	0.048345	0.656685	0.426534	0.403721	0.209985	0.088085	0.162327	0.396397	0.058463	0.173826	0.013872	0.067792	0.110013	0.328179	0.291664	0.075647	0.118623	0.050965	0	0.143387	0.10196	0.149081	0	0	0.034067	0	0.084289	0.038425	0	0.023444	0	0.02691	0.075128
LOC112582169	0	0.107871	0.005201	1.81076	0.517891	0.530142	0.292277	0.14704	0.162533	1.72121	0.858786	0.14695	0.054852	0	0	0.619674	0.182134	0.068992	0	0	0	0	0	0.036253	0	0	0	0	0	0.033492	0	0	0	0	0.033934	0
LOC123333327	0	0.177879	0.147972	0	0.280892	0.070725	0.185257	0.153137	0	0	0.072847	0.098802	0	0	0.037781	0.107592	0.076026	0.065558	0	0	0	0	0.104446	0	0.067646	0	0	0	0.067839	0.037487	0	0	0	0	0	0.075678
LOC123335146	0	0.184618	0.146767	1.56107	0.420109	0.291999	0.12245	0.160124	0	1.30948	0.468739	0.103686	0.074998	0.035837	0.082606	0.630552	0.148528	0.28623	0.160398	0	0.036539	0.229444	0.198119	0.170742	0.201758	0.202621	0.043521	0.186884	0.205779	0.199502	0.150989	0	0.105079	0.816288	0.109728	0.366657
MSTRG.20095	0	0.11131	0.037446	0.176227	1.12009	0.784147	0.075927	0.025441	0	0.197052	1.76948	0.039811	0.012868	0	0	0.04138	0.417075	0.090295	0.039666	0.037652	0	0	0.294709	0	0.012891	0.075729	0	0	0.121127	0.052545	0.038965	0.074993	0	0.033963	0.152622	0.053017
LOC123328565	0	0.262783	0.158791	0.141353	0.247562	0.059154	0.075016	0.254913	0.129008	0.126789	0.192767	0.097106	0.118868	0	0.075399	0.114794	0.089576	0.13996	0.162774	0.078549	0	0	0.196376	0.03907	0	0.077447	0.047258	0.106752	0.212059	0.061462	0.141469	0.052966	0	0.079355	0.084749	0
LOC123330567	0	0	0	0	0.100611	0.06352	0.06394	0	0.03559	0.065723	0	0	0	0	0.025433	0.019619	0	0.014301	0	0	0	0	0	0.017413	0	0	0	0	0	0	0	0	0	0.016066	0	0
LOC102408483	0	0.048527	0.09246	0.024053	0.195766	0.159117	0.061644	0.146321	0.030864	0.149694	0.123819	0.077878	0.085563	0	0	0.095374	0	0.036566	0	0	0.072962	0	0.07959	0.129051	0.057723	0.059572	0	0	0	0.104344	0	0	0	0.04798	0	0.054014
LOC123332953	0	0.087204	0.0543	0.025808	0.043286	0.096753	0.055605	0.093616	0.010442	0.068147	0.026184	0.007961	0.018082	0.019829	0	0.021821	0.026145	0.04281	0	0.003406	0	0	0.005308	0.010298	0	0	0.004241	0	0	0.030692	0	0.011006	0.005147	0.024575	0.007543	0.010215
LOC123332828	0	0.21128	0.022607	0.248331	0.067786	0.064821	0.031212	0	0.14507	0.209163	0.162629	0.059828	0	0	0.021556	0.183747	0	0	0	0	0	0	0	0	0	0	0	0	0	0	0	0	0	0	0	0
LOC123327989	0	0	0	0	0.012985	0.088877	0.027237	0.033094	0	0.027712	0	0	0.040057	0	0	0	0	0	0	0	0	0	0.028515	0	0.017632	0	0	0	0	0	0	0	0	0.029844	0	0.026786
LOC112578216	0	0.05006	0.014167	0	0	0.04812	0.01587	0.01561	0	0.011307	0.003762	0.005792	0.008722	0	0.007283	0	0	0	0	0	0	0	0	0	0.004225	0	0	0	0	0	0	0.007144	0	0	0	0.015195
LOC123330651	0	0.041062	0.179299	0.083961	0.123001	0.091463	0.012979	0.035323	0	0.071237	0.071352	0.020637	0.039651	0	0	0.035233	0.035501	0	0.0203	0	0.027987	0	0.01767	0	0	0.121672	0	0	0.014672	0	0	0	0	0.126233	0	0
LOC123328261	0	0	0.015901	0.027356	0.013697	0.016863	0	0	0.017489	0.011131	0.041004	0	0	0.005164	0	0.008845	0	0.011771	0	0	0	0	0.010963	0	0	0.011606	0	0	0	0	0.008287	0	0	0	0	0
LOC123331154	0	0.014119	0	0.005422	0.045914	0.057217	0	0.011895	0	0	0.021206	0	0	0	0	0.012154	0	0	0	0	0	0	0.019367	0.009836	0	0	0	0	0	0.010352	0	0	0	0	0	0
LOC123335078	0	0.007924	0.004931	0.005086	0.068338	0.015713	0	0	0	0.043724	0.008037	0.015884	0	0	0.010062	0	0.042278	0	0	0	0	0	0	0	0.005195	0	0	0	0	0	0	0	0	0.016388	0	0
LOC123465648	0	0.019414	0	0.007418	0.018657	0.018575	0	0	0	0.018514	0.038778	0	0.007531	0	0	0	0.014136	0	0.034951	0	0	0	0	0	0	0	0	0	0	0	0	0	0	0	0.010457	0
MSTRG.9028	0	1.01276	1.10633	1.73697	0.415149	2.5376	0	0.849837	0.06729	2.6578	0	0	0.136078	0	0	0	0	0.058588	0	0	0	0	0	0	0	0	0	0	0	0	0	0	0	0	0	0
