# Supplementary material for: RNA sequencing reveals lncRNAs that specifically regulate unsaturated fatty acid generation in buffaloes
Source: Arch Anim Breed. 2026 May 26;69(2):309–21. doi: 10.5194/aab-69-309-2026 (PMC13224979; doi:10.5194/aab-69-309-2026)
Supplement: The supplement related to this article is available online at https://doi.org/10.5194/aab-69-309-2026-supplement. [file aab-69-309-2026-supplement.zip › Table S1.xlsx]

## Sheet: Table S1
Table S1: Details of primers used in qRT-PCR.
Gene	Forward primer	Reverse primer	Length (bp)
MSTRG.11229	AGAGGAGGGAGCTACTTTGC	CATGGTGACTGGTACAGGGT	188
MSTRG.16994	CTGACTACCCATCAACAGCCTTC	GGTTTTCCATTCTTGTGTTCCCT	96
MSTRG.4704	GTTTTGGCGCTTTACCCTCA	TTGGCTATCGCAGGAAGTGT	111
MSTRG.10235	CTCGGCGGCCTCATATCTTT	AGCGGTCCAGATGAGAAACG	117
LOC102406739	GCAACTACCGCCCTCTACTC	CTGGCAAATCCGGCCTAGTA	94
LOC123464935	TTGATTGCCTCCCGTCTTCC	GAAGAGGCTCCATGAGACCG	160
LOC123333699	CACGTAGCATGAGGCAGACA	ACTGTCATGCGTGAGCACAA	126
β-actin	CATCCTGACCCTCAAGTA	CTCGTTGTAGAAGGTGTG	91
PPARG	AGCCCAAGTTCGAGTTTGCT	TCTTGTATGTCCTCAATGGGCT	139
FABP4	GTGTGAATGGGGATGTGGTC	AGTTTTCTCTTTATGGTGGTTGATT	196
C/EBPα	TGGACAAGAACAGCAACGAG	TTGTCACTGGTCAGCTCCAG	130
HSL	CAGTGTCCAAGACAGAGCCA	GCAGCTTCAGGCTTTTGAGG	102
