# Supplementary material for: RNA sequencing reveals lncRNAs that specifically regulate unsaturated fatty acid generation in buffaloes
Source: Arch Anim Breed. 2026 May 26;69(2):309–21. doi: 10.5194/aab-69-309-2026 (PMC13224979; doi:10.5194/aab-69-309-2026)
Supplement: The supplement related to this article is available online at https://doi.org/10.5194/aab-69-309-2026-supplement. [file aab-69-309-2026-supplement.zip › Table S4.xlsx]

## Sheet: Table S4
Table S4: Classification of novel lncRNA transcripts identified in 36 adipose tissues.
ID	gene_id	gene_name	xloc	trans_len	exon_num	class_cantIntronic lncRNAsensede	EggNOG	Pfam	CNCI	CPC2
MSTRG.3.1	MSTRG.3	H0I40_mgr02	XLOC_000003	232	2	Exonic lncRNA	noncoding	noncoding	noncoding	noncoding
MSTRG.31.17	MSTRG.31	LOC102395814	XLOC_000031	1382	2	Intronic lncRNA	noncoding	noncoding	noncoding	noncoding
MSTRG.31.18	MSTRG.31	LOC102395814	XLOC_000031	1514	2	Intronic lncRNA	noncoding	noncoding	noncoding	noncoding
MSTRG.31.19	MSTRG.31	LOC102395814	XLOC_000031	1256	2	Intronic lncRNA	noncoding	noncoding	noncoding	noncoding
MSTRG.32.1	MSTRG.32	LOC102395814	XLOC_000032	2401	2	Intronic lncRNA	noncoding	noncoding	noncoding	noncoding
MSTRG.72.6	MSTRG.72	LOC102395276	XLOC_000038	4612	3	Intronic lncRNA	noncoding	noncoding	noncoding	noncoding
MSTRG.138.3	MSTRG.138	LOC112587375	XLOC_000077	8158	2	Antisense lncRNA	noncoding	noncoding	noncoding	noncoding
MSTRG.139.1	MSTRG.139	LOC123333460	XLOC_000078	1696	3	Antisense lncRNA	noncoding	noncoding	noncoding	noncoding
MSTRG.182.6	MSTRG.182	LOC123330775	XLOC_000111	2491	4	Other lncRNA	noncoding	noncoding	noncoding	noncoding
MSTRG.182.9	MSTRG.182	LOC112582972	XLOC_000111	2139	6	Other lncRNA	noncoding	noncoding	noncoding	noncoding
MSTRG.254.21	MSTRG.254	MFHAS1	XLOC_000175	6550	4	Other lncRNA	noncoding	noncoding	noncoding	noncoding
MSTRG.254.23	MSTRG.254	MFHAS1	XLOC_000175	2264	2	Intronic lncRNA	noncoding	noncoding	noncoding	noncoding
MSTRG.254.24	MSTRG.254	MFHAS1	XLOC_000175	2184	2	Exonic lncRNA	noncoding	noncoding	noncoding	noncoding
MSTRG.255.1	MSTRG.255	MFHAS1	XLOC_000176	6049	2	Intronic lncRNA	noncoding	noncoding	noncoding	noncoding
MSTRG.255.2	MSTRG.255	MFHAS1	XLOC_000176	6017	2	Intronic lncRNA	noncoding	noncoding	noncoding	noncoding
MSTRG.255.3	MSTRG.255	MFHAS1	XLOC_000176	916	2	Intronic lncRNA	noncoding	noncoding	noncoding	noncoding
MSTRG.256.1	MSTRG.256	MFHAS1	XLOC_000177	9445	2	Intronic lncRNA	noncoding	noncoding	noncoding	noncoding
MSTRG.267.5	MSTRG.267	MICU3	XLOC_000194	3795	2	Other lncRNA	noncoding	noncoding	noncoding	noncoding
MSTRG.307.36	MSTRG.307	PCM1	XLOC_000205	9246	4	Other lncRNA	noncoding	noncoding	noncoding	noncoding
MSTRG.308.1	MSTRG.308	PCM1	XLOC_000206	2896	2	Intronic lncRNA	noncoding	noncoding	noncoding	noncoding
MSTRG.309.1	MSTRG.309	PCM1	XLOC_000207	1312	2	Intronic lncRNA	noncoding	noncoding	noncoding	noncoding
MSTRG.309.2	MSTRG.309	PCM1	XLOC_000207	3013	2	Intronic lncRNA	noncoding	noncoding	noncoding	noncoding
MSTRG.309.3	MSTRG.309	PCM1	XLOC_000207	1316	2	Intronic lncRNA	noncoding	noncoding	noncoding	noncoding
MSTRG.300.1	MSTRG.300	LOC123332634	XLOC_000212	1251	2	Antisense lncRNA	noncoding	noncoding	noncoding	noncoding
MSTRG.328.46	MSTRG.328	SORBS2	XLOC_000223	7432	3	Other lncRNA	noncoding	noncoding	noncoding	noncoding
MSTRG.333.1	MSTRG.333	UFSP2	XLOC_000226	1079	2	Exonic lncRNA	noncoding	noncoding	noncoding	noncoding
MSTRG.333.9	MSTRG.333	UFSP2	XLOC_000226	1207	3	Other lncRNA	noncoding	noncoding	noncoding	noncoding
MSTRG.385.2	MSTRG.385	VEGFC	XLOC_000274	7430	2	Intronic lncRNA	noncoding	noncoding	noncoding	noncoding
MSTRG.390.7	MSTRG.390	GPM6A	XLOC_000278	916	2	Intronic lncRNA	noncoding	noncoding	noncoding	noncoding
MSTRG.434.5	MSTRG.434	LOC123332155	XLOC_000318	1239	4	Other lncRNA	noncoding	noncoding	noncoding	noncoding
MSTRG.434.6	MSTRG.434	LOC123332155	XLOC_000318	1144	4	Other lncRNA	noncoding	noncoding	noncoding	noncoding
MSTRG.434.26	MSTRG.434	LOC123464551	XLOC_000318	832	4	Other lncRNA	noncoding	noncoding	noncoding	noncoding
MSTRG.434.32	MSTRG.434	LOC123464551	XLOC_000318	823	4	Other lncRNA	noncoding	noncoding	noncoding	noncoding
MSTRG.434.34	MSTRG.434	LOC123464551	XLOC_000318	823	4	Other lncRNA	noncoding	noncoding	noncoding	noncoding
MSTRG.434.38	MSTRG.434	LOC123464551	XLOC_000318	807	4	Other lncRNA	noncoding	noncoding	noncoding	noncoding
MSTRG.434.40	MSTRG.434	LOC123464551	XLOC_000318	803	4	Other lncRNA	noncoding	noncoding	noncoding	noncoding
MSTRG.434.41	MSTRG.434	LOC123464551	XLOC_000318	537	2	Other lncRNA	noncoding	noncoding	noncoding	noncoding
MSTRG.434.45	MSTRG.434	LOC123465559	XLOC_000318	1481	2	Intronic lncRNA	noncoding	noncoding	noncoding	noncoding
MSTRG.434.51	MSTRG.434	LOC102415270	XLOC_000318	4201	2	Other lncRNA	noncoding	noncoding	noncoding	noncoding
MSTRG.434.52	MSTRG.434	LOC102415270	XLOC_000318	4141	2	Other lncRNA	noncoding	noncoding	noncoding	noncoding
MSTRG.455.2	MSTRG.455	LOC123465559	XLOC_000330	520	4	Intronic lncRNA	noncoding	noncoding	noncoding	noncoding
MSTRG.456.1	MSTRG.456	LOC123465559	XLOC_000331	404	2	Intronic lncRNA	noncoding	noncoding	noncoding	noncoding
MSTRG.469.2	MSTRG.469	LOC123465557	XLOC_000338	3587	2	Exonic lncRNA	noncoding	noncoding	noncoding	noncoding
MSTRG.504.5	MSTRG.504	TMEM50B	XLOC_000358	5664	3	Other lncRNA	noncoding	noncoding	noncoding	noncoding
MSTRG.528.1	MSTRG.528	TIAM1	XLOC_000375	32970	2	Intronic lncRNA	noncoding	noncoding	noncoding	noncoding
MSTRG.545.13	MSTRG.545	ADAMTS5	XLOC_000412	5560	2	Intronic lncRNA	noncoding	noncoding	noncoding	noncoding
MSTRG.549.10	MSTRG.549	CYYR1	XLOC_000414	6239	3	Other lncRNA	noncoding	noncoding	noncoding	noncoding
MSTRG.549.8	MSTRG.549	CYYR1	XLOC_000414	8840	4	Other lncRNA	noncoding	noncoding	noncoding	noncoding
MSTRG.549.20	MSTRG.549	CYYR1	XLOC_000414	2107	2	Intronic lncRNA	noncoding	noncoding	noncoding	noncoding
MSTRG.567.1	MSTRG.567	MRPL39	XLOC_000426	1337	2	Intronic lncRNA	noncoding	noncoding	noncoding	noncoding
MSTRG.595.2	MSTRG.595	LOC112577670	XLOC_000445	2804	3	Other lncRNA	noncoding	noncoding	noncoding	noncoding
MSTRG.595.12	MSTRG.595	LOC112577670	XLOC_000445	2940	3	Other lncRNA	noncoding	noncoding	noncoding	noncoding
MSTRG.595.16	MSTRG.595	LOC112577670	XLOC_000445	5582	2	Intronic lncRNA	noncoding	noncoding	noncoding	noncoding
MSTRG.595.18	MSTRG.595	LOC112577670	XLOC_000445	6347	2	Intronic lncRNA	noncoding	noncoding	noncoding	noncoding
MSTRG.602.1	MSTRG.602	SAMSN1	XLOC_000453	1499	2	Intronic lncRNA	noncoding	noncoding	noncoding	noncoding
MSTRG.603.1	MSTRG.603	SAMSN1	XLOC_000454	1101	2	Intronic lncRNA	noncoding	noncoding	noncoding	noncoding
MSTRG.646.6	MSTRG.646		XLOC_000485	2972	3	Intergenic lncRNA	noncoding	noncoding	noncoding	noncoding
MSTRG.646.7	MSTRG.646		XLOC_000485	2735	2	Intergenic lncRNA	noncoding	noncoding	noncoding	noncoding
MSTRG.671.24	MSTRG.671	ST3GAL6	XLOC_000535	4999	2	Intronic lncRNA	noncoding	noncoding	noncoding	noncoding
MSTRG.721.1	MSTRG.721	ALCAM	XLOC_000602	1170	2	Intronic lncRNA	noncoding	noncoding	noncoding	noncoding
MSTRG.756.1	MSTRG.756	IFT57	XLOC_000613	251	2	Antisense lncRNA	noncoding	noncoding	noncoding	noncoding
MSTRG.814.2	MSTRG.814	LOC112579682	XLOC_000652	340	3	Other lncRNA	noncoding	noncoding	noncoding	noncoding
MSTRG.939.1	MSTRG.939	PARP14	XLOC_000700	1420	2	Intronic lncRNA	noncoding	noncoding	noncoding	noncoding
MSTRG.1007.1	MSTRG.1007	KALRN	XLOC_000714	10871	2	Intronic lncRNA	noncoding	noncoding	noncoding	noncoding
MSTRG.1008.1	MSTRG.1008	KALRN	XLOC_000715	8416	2	Intronic lncRNA	noncoding	noncoding	noncoding	noncoding
MSTRG.1040.1	MSTRG.1040	ACAP2	XLOC_000744	10478	2	Intronic lncRNA	noncoding	noncoding	noncoding	noncoding
MSTRG.1040.3	MSTRG.1040	ACAP2	XLOC_000744	2423	2	Intronic lncRNA	noncoding	noncoding	noncoding	noncoding
MSTRG.1053.21	MSTRG.1053	ATP13A3	XLOC_000751	5423	3	Other lncRNA	noncoding	noncoding	noncoding	noncoding
MSTRG.1053.24	MSTRG.1053	ATP13A3	XLOC_000751	5644	2	Exonic lncRNA	noncoding	noncoding	noncoding	noncoding
MSTRG.1107.1	MSTRG.1107	KNG1	XLOC_000790	786	2	Intronic lncRNA	noncoding	noncoding	noncoding	noncoding
MSTRG.1184.6	MSTRG.1184	LAMP3	XLOC_000832	2677	2	Other lncRNA	noncoding	noncoding	noncoding	noncoding
MSTRG.1203.2	MSTRG.1203	MRPL47	XLOC_000849	703	7	Other lncRNA	noncoding	noncoding	noncoding	noncoding
MSTRG.1224.12	MSTRG.1224	TBL1XR1	XLOC_000862	7267	2	Other lncRNA	noncoding	noncoding	noncoding	noncoding
MSTRG.1224.19	MSTRG.1224	TBL1XR1	XLOC_000862	7729	2	Other lncRNA	noncoding	noncoding	noncoding	noncoding
MSTRG.1224.29	MSTRG.1224	TBL1XR1	XLOC_000862	5698	2	Intronic lncRNA	noncoding	noncoding	noncoding	noncoding
MSTRG.1243.22	MSTRG.1243	TNFSF10	XLOC_000876	5681	4	Other lncRNA	noncoding	noncoding	noncoding	noncoding
MSTRG.1243.25	MSTRG.1243	TNFSF10	XLOC_000876	3827	3	Other lncRNA	noncoding	noncoding	noncoding	noncoding
MSTRG.1261.1	MSTRG.1261	PLD1	XLOC_000883	2977	2	Intronic lncRNA	noncoding	noncoding	noncoding	noncoding
MSTRG.1262.1	MSTRG.1262	PLD1	XLOC_000884	3192	2	Intronic lncRNA	noncoding	noncoding	noncoding	noncoding
MSTRG.1271.1	MSTRG.1271	TNIK	XLOC_000892	5870	2	Intronic lncRNA	noncoding	noncoding	noncoding	noncoding
MSTRG.1275.2	MSTRG.1275	LOC123334097	XLOC_000896	23287	3	Antisense lncRNA	noncoding	noncoding	noncoding	noncoding
MSTRG.1275.3	MSTRG.1275	TNIK	XLOC_000896	529	2	Intronic lncRNA	noncoding	noncoding	noncoding	noncoding
MSTRG.1275.4	MSTRG.1275	LOC123334097	XLOC_000896	5977	2	Antisense lncRNA	noncoding	noncoding	noncoding	noncoding
MSTRG.1279.2	MSTRG.1279	TNIK	XLOC_000899	13642	2	Intronic lncRNA	noncoding	noncoding	noncoding	noncoding
MSTRG.1279.3	MSTRG.1279	TNIK	XLOC_000899	6549	2	Intronic lncRNA	noncoding	noncoding	noncoding	noncoding
MSTRG.1280.2	MSTRG.1280	TNIK	XLOC_000900	6484	2	Intronic lncRNA	noncoding	noncoding	noncoding	noncoding
MSTRG.1254.1	MSTRG.1254	RPL22L1	XLOC_000906	1319	4	Other lncRNA	noncoding	noncoding	noncoding	noncoding
MSTRG.1303.4	MSTRG.1303	MECOM	XLOC_000920	31088	2	Intronic lncRNA	noncoding	noncoding	noncoding	noncoding
MSTRG.1303.5	MSTRG.1303	MECOM	XLOC_000920	40979	2	Intronic lncRNA	noncoding	noncoding	noncoding	noncoding
MSTRG.1303.6	MSTRG.1303	MECOM	XLOC_000920	39129	3	Intronic lncRNA	noncoding	noncoding	noncoding	noncoding
MSTRG.1305.15	MSTRG.1305	MECOM	XLOC_000921	19069	2	Intronic lncRNA	noncoding	noncoding	noncoding	noncoding
MSTRG.1305.17	MSTRG.1305	MECOM	XLOC_000921	15615	2	Intronic lncRNA	noncoding	noncoding	noncoding	noncoding
MSTRG.1305.18	MSTRG.1305	MECOM	XLOC_000921	6072	2	Intronic lncRNA	noncoding	noncoding	noncoding	noncoding
MSTRG.1305.20	MSTRG.1305	MECOM	XLOC_000921	9936	2	Intronic lncRNA	noncoding	noncoding	noncoding	noncoding
MSTRG.1307.3	MSTRG.1307	MECOM	XLOC_000923	15772	2	Intronic lncRNA	noncoding	noncoding	noncoding	noncoding
MSTRG.1309.1	MSTRG.1309	MECOM	XLOC_000925	15912	2	Intronic lncRNA	noncoding	noncoding	noncoding	noncoding
MSTRG.1314.1	MSTRG.1314	MECOM	XLOC_000930	1996	2	Intronic lncRNA	noncoding	noncoding	noncoding	noncoding
MSTRG.1441.1	MSTRG.1441	KCNAB1	XLOC_000985	6056	2	Antisense lncRNA	noncoding	noncoding	noncoding	noncoding
MSTRG.1451.3	MSTRG.1451	DHX36	XLOC_001000	2480	2	Other lncRNA	noncoding	noncoding	noncoding	noncoding
MSTRG.1503.1	MSTRG.1503	WWTR1	XLOC_001036	13007	2	Intronic lncRNA	noncoding	noncoding	noncoding	noncoding
MSTRG.1503.2	MSTRG.1503	WWTR1	XLOC_001036	6664	2	Intronic lncRNA	noncoding	noncoding	noncoding	noncoding
MSTRG.1503.3	MSTRG.1503	WWTR1	XLOC_001036	6443	2	Intronic lncRNA	noncoding	noncoding	noncoding	noncoding
MSTRG.1503.4	MSTRG.1503	WWTR1	XLOC_001036	9919	2	Intronic lncRNA	noncoding	noncoding	noncoding	noncoding
MSTRG.1513.32	MSTRG.1513	PLSCR4	XLOC_001050	2867	3	Other lncRNA	noncoding	noncoding	noncoding	noncoding
MSTRG.1524.1	MSTRG.1524	SLC9A9	XLOC_001060	1993	2	Intronic lncRNA	noncoding	noncoding	noncoding	noncoding
MSTRG.1526.1	MSTRG.1526	SLC9A9	XLOC_001062	2527	2	Intronic lncRNA	noncoding	noncoding	noncoding	noncoding
MSTRG.1527.1	MSTRG.1527	LOC123334535	XLOC_001063	5303	2	Antisense lncRNA	noncoding	noncoding	noncoding	noncoding
MSTRG.1528.1	MSTRG.1528	LOC123334535	XLOC_001064	7101	2	Antisense lncRNA	noncoding	noncoding	noncoding	noncoding
MSTRG.1557.1	MSTRG.1557	TFDP2	XLOC_001076	2218	2	Intronic lncRNA	noncoding	noncoding	noncoding	noncoding
MSTRG.1558.1	MSTRG.1558	TFDP2	XLOC_001077	2638	2	Intronic lncRNA	noncoding	noncoding	noncoding	noncoding
MSTRG.1591.1	MSTRG.1591	PIK3CB	XLOC_001095	4162	2	Intronic lncRNA	noncoding	noncoding	noncoding	noncoding
MSTRG.1614.7	MSTRG.1614	STAG1	XLOC_001113	2779	2	Other lncRNA	noncoding	noncoding	noncoding	noncoding
MSTRG.1614.11	MSTRG.1614	STAG1	XLOC_001113	19210	2	Intronic lncRNA	noncoding	noncoding	noncoding	noncoding
MSTRG.1614.12	MSTRG.1614	LOC102389597	XLOC_001113	3556	2	Antisense lncRNA	noncoding	noncoding	noncoding	noncoding
MSTRG.1619.1	MSTRG.1619	STAG1	XLOC_001117	1775	2	Intronic lncRNA	noncoding	noncoding	noncoding	noncoding
MSTRG.1620.2	MSTRG.1620	STAG1	XLOC_001118	3230	2	Intronic lncRNA	noncoding	noncoding	noncoding	noncoding
MSTRG.1621.1	MSTRG.1621	STAG1	XLOC_001119	3235	2	Intronic lncRNA	noncoding	noncoding	noncoding	noncoding
MSTRG.1624.1	MSTRG.1624	STAG1	XLOC_001121	455	2	Intronic lncRNA	noncoding	noncoding	noncoding	noncoding
MSTRG.1607.1	MSTRG.1607	LOC123334805	XLOC_001123	5076	2	Exonic lncRNA	noncoding	noncoding	noncoding	noncoding
MSTRG.1608.1	MSTRG.1608	MSL2	XLOC_001124	4074	2	Intronic lncRNA	noncoding	noncoding	noncoding	noncoding
MSTRG.1608.2	MSTRG.1608	MSL2	XLOC_001124	3090	2	Intronic lncRNA	noncoding	noncoding	noncoding	noncoding
MSTRG.1608.3	MSTRG.1608	MSL2	XLOC_001124	2662	2	Intronic lncRNA	noncoding	noncoding	noncoding	noncoding
MSTRG.1642.1	MSTRG.1642	RYK	XLOC_001132	1166	2	Intronic lncRNA	noncoding	noncoding	noncoding	noncoding
MSTRG.1802.7	MSTRG.1802	TTC3	XLOC_001245	759	2	Other lncRNA	noncoding	noncoding	noncoding	noncoding
MSTRG.1802.8	MSTRG.1802	TTC3	XLOC_001245	1951	2	Other lncRNA	noncoding	noncoding	noncoding	noncoding
MSTRG.1872.18	MSTRG.1872	KAT2B	XLOC_001298	5417	3	Exonic lncRNA	noncoding	noncoding	noncoding	noncoding
MSTRG.37.5	MSTRG.37	ZNF385D	XLOC_001301	6148	3	Other lncRNA	noncoding	noncoding	noncoding	noncoding
MSTRG.37.6	MSTRG.37	ZNF385D	XLOC_001301	3320	2	Other lncRNA	noncoding	noncoding	noncoding	noncoding
MSTRG.61.1	MSTRG.61	ZNF385D	XLOC_001324	2723	2	Intronic lncRNA	noncoding	noncoding	noncoding	noncoding
MSTRG.67.2	MSTRG.67	ZNF385D	XLOC_001330	13092	2	Intronic lncRNA	noncoding	noncoding	noncoding	noncoding
MSTRG.30.1	MSTRG.30	LOC123335288	XLOC_001334	4464	3	Antisense lncRNA	noncoding	noncoding	noncoding	noncoding
MSTRG.77.17	MSTRG.77	THRB	XLOC_001336	2847	2	Other lncRNA	noncoding	noncoding	noncoding	noncoding
MSTRG.77.19	MSTRG.77	THRB	XLOC_001336	6205	3	Other lncRNA	noncoding	noncoding	noncoding	noncoding
MSTRG.77.23	MSTRG.77	THRB	XLOC_001336	7269	3	Exonic lncRNA	noncoding	noncoding	noncoding	noncoding
MSTRG.83.2	MSTRG.83	THRB	XLOC_001340	1494	2	Intronic lncRNA	noncoding	noncoding	noncoding	noncoding
MSTRG.115.26	MSTRG.115	PSD3	XLOC_001357	2196	2	Intronic lncRNA	noncoding	noncoding	noncoding	noncoding
MSTRG.126.7	MSTRG.126	SMIM19	XLOC_001369	2237	4	Other lncRNA	noncoding	noncoding	noncoding	noncoding
MSTRG.178.1	MSTRG.178	RAB11FIP1	XLOC_001412	6129	2	Antisense lncRNA	noncoding	noncoding	noncoding	noncoding
MSTRG.227.4	MSTRG.227	DCTN6	XLOC_001446	4289	3	Other lncRNA	noncoding	noncoding	noncoding	noncoding
MSTRG.242.5	MSTRG.242	TNKS	XLOC_001456	786	3	Other lncRNA	noncoding	noncoding	noncoding	noncoding
MSTRG.269.60	MSTRG.269	DLC1	XLOC_001468	20344	2	Intronic lncRNA	noncoding	noncoding	noncoding	noncoding
MSTRG.269.63	MSTRG.269	DLC1	XLOC_001468	4192	2	Intronic lncRNA	noncoding	noncoding	noncoding	noncoding
MSTRG.269.66	MSTRG.269	DLC1	XLOC_001468	4229	2	Intronic lncRNA	noncoding	noncoding	noncoding	noncoding
MSTRG.269.78	MSTRG.269	DLC1	XLOC_001468	3641	2	Intronic lncRNA	noncoding	noncoding	noncoding	noncoding
MSTRG.274.2	MSTRG.274	DLC1	XLOC_001471	10294	2	Intronic lncRNA	noncoding	noncoding	noncoding	noncoding
MSTRG.306.1	MSTRG.306		XLOC_001511	6232	3	Intergenic lncRNA	noncoding	noncoding	noncoding	noncoding
MSTRG.330.1	MSTRG.330	SORBS2	XLOC_001522	5513	2	Antisense lncRNA	noncoding	noncoding	noncoding	noncoding
MSTRG.347.2	MSTRG.347		XLOC_001529	2158	2	Intergenic lncRNA	noncoding	noncoding	noncoding	noncoding
MSTRG.351.18	MSTRG.351	STOX2	XLOC_001531	5817	2	Intronic lncRNA	noncoding	noncoding	noncoding	noncoding
MSTRG.351.20	MSTRG.351	STOX2	XLOC_001531	11093	2	Intronic lncRNA	noncoding	noncoding	noncoding	noncoding
MSTRG.351.30	MSTRG.351	STOX2	XLOC_001531	11818	2	Intronic lncRNA	noncoding	noncoding	noncoding	noncoding
MSTRG.351.31	MSTRG.351	STOX2	XLOC_001531	11706	2	Intronic lncRNA	noncoding	noncoding	noncoding	noncoding
MSTRG.351.33	MSTRG.351	STOX2	XLOC_001531	12741	2	Intronic lncRNA	noncoding	noncoding	noncoding	noncoding
MSTRG.395.1	MSTRG.395	LOC123332539	XLOC_001554	747	3	Other lncRNA	noncoding	noncoding	noncoding	noncoding
MSTRG.431.1	MSTRG.431	LOC102415270	XLOC_001597	329	2	Antisense lncRNA	noncoding	noncoding	noncoding	noncoding
MSTRG.440.2	MSTRG.440	LOC123332155	XLOC_001602	5403	2	Antisense lncRNA	noncoding	noncoding	noncoding	noncoding
MSTRG.491.4	MSTRG.491	MRPS6	XLOC_001631	2405	3	Other lncRNA	noncoding	noncoding	noncoding	noncoding
MSTRG.491.11	MSTRG.491	MRPS6	XLOC_001631	3627	2	Exonic lncRNA	noncoding	noncoding	noncoding	noncoding
MSTRG.493.19	MSTRG.493	ITSN1	XLOC_001633	2698	2	Other lncRNA	noncoding	noncoding	noncoding	noncoding
MSTRG.493.22	MSTRG.493	ITSN1	XLOC_001633	22012	2	Intronic lncRNA	noncoding	noncoding	noncoding	noncoding
MSTRG.499.21	MSTRG.499	SON	XLOC_001635	4278	4	Other lncRNA	noncoding	noncoding	noncoding	noncoding
MSTRG.531.1	MSTRG.531		XLOC_001675	930	3	Intergenic lncRNA	noncoding	noncoding	noncoding	noncoding
MSTRG.561.1	MSTRG.561	GABPA	XLOC_001691	3568	2	Intronic lncRNA	noncoding	noncoding	noncoding	noncoding
MSTRG.568.1	MSTRG.568		XLOC_001695	16293	2	Intergenic lncRNA	noncoding	noncoding	noncoding	noncoding
MSTRG.606.4	MSTRG.606		XLOC_001719	3668	5	Intergenic lncRNA	noncoding	noncoding	noncoding	noncoding
MSTRG.606.8	MSTRG.606		XLOC_001719	1332	6	Intergenic lncRNA	noncoding	noncoding	noncoding	noncoding
MSTRG.606.11	MSTRG.606		XLOC_001719	1722	3	Intergenic lncRNA	noncoding	noncoding	noncoding	noncoding
MSTRG.606.12	MSTRG.606		XLOC_001719	3109	4	Intergenic lncRNA	noncoding	noncoding	noncoding	noncoding
MSTRG.606.13	MSTRG.606		XLOC_001719	2440	4	Intergenic lncRNA	noncoding	noncoding	noncoding	noncoding
MSTRG.606.14	MSTRG.606		XLOC_001719	1274	3	Intergenic lncRNA	noncoding	noncoding	noncoding	noncoding
MSTRG.606.5	MSTRG.606		XLOC_001720	14698	2	Intergenic lncRNA	noncoding	noncoding	noncoding	noncoding
MSTRG.607.1	MSTRG.607		XLOC_001721	4962	2	Intergenic lncRNA	noncoding	noncoding	noncoding	noncoding
MSTRG.609.1	MSTRG.609		XLOC_001723	6440	2	Intergenic lncRNA	noncoding	noncoding	noncoding	noncoding
MSTRG.618.1	MSTRG.618	ROBO1	XLOC_001740	1000	2	Intronic lncRNA	noncoding	noncoding	noncoding	noncoding
MSTRG.622.4	MSTRG.622	GBE1	XLOC_001742	4396	2	Other lncRNA	noncoding	noncoding	noncoding	noncoding
MSTRG.625.1	MSTRG.625	GBE1	XLOC_001745	4708	2	Intronic lncRNA	noncoding	noncoding	noncoding	noncoding
MSTRG.627.1	MSTRG.627	GBE1	XLOC_001747	2192	2	Intronic lncRNA	noncoding	noncoding	noncoding	noncoding
MSTRG.687.1	MSTRG.687	NIT2	XLOC_001789	826	2	Antisense lncRNA	noncoding	noncoding	noncoding	noncoding
MSTRG.731.82	MSTRG.731	IMPG2	XLOC_001794	3558	4	Other lncRNA	noncoding	noncoding	noncoding	noncoding
MSTRG.732.1	MSTRG.732	LOC102400543	XLOC_001795	1027	2	Intronic lncRNA	noncoding	noncoding	noncoding	noncoding
MSTRG.735.19	MSTRG.735	SENP7	XLOC_001797	1907	3	Other lncRNA	noncoding	noncoding	noncoding	noncoding
MSTRG.723.18	MSTRG.723	CBLB	XLOC_001804	5820	2	Intronic lncRNA	noncoding	noncoding	noncoding	noncoding
MSTRG.723.21	MSTRG.723	CBLB	XLOC_001804	5638	2	Exonic lncRNA	noncoding	noncoding	noncoding	noncoding
MSTRG.723.22	MSTRG.723	CBLB	XLOC_001804	14041	4	Other lncRNA	noncoding	noncoding	noncoding	noncoding
MSTRG.723.23	MSTRG.723	CBLB	XLOC_001804	3589	3	Other lncRNA	noncoding	noncoding	noncoding	noncoding
MSTRG.723.24	MSTRG.723	CBLB	XLOC_001804	12236	2	Intronic lncRNA	noncoding	noncoding	noncoding	noncoding
MSTRG.723.25	MSTRG.723	CBLB	XLOC_001804	1545	3	Other lncRNA	noncoding	noncoding	noncoding	noncoding
MSTRG.723.28	MSTRG.723	CBLB	XLOC_001804	10204	3	Other lncRNA	noncoding	noncoding	noncoding	noncoding
MSTRG.724.1	MSTRG.724	CBLB	XLOC_001805	2631	2	Intronic lncRNA	noncoding	noncoding	noncoding	noncoding
MSTRG.752.14	MSTRG.752	CD47	XLOC_001810	6061	3	Other lncRNA	noncoding	noncoding	noncoding	noncoding
MSTRG.753.1	MSTRG.753	CD47	XLOC_001811	5074	2	Intronic lncRNA	noncoding	noncoding	noncoding	noncoding
MSTRG.788.1	MSTRG.788	GCSAM	XLOC_001833	4522	4	Other lncRNA	noncoding	noncoding	noncoding	noncoding
MSTRG.794.1	MSTRG.794	ATG3	XLOC_001837	5120	5	Other lncRNA	noncoding	noncoding	noncoding	noncoding
MSTRG.800.1	MSTRG.800	LOC112585564	XLOC_001843	8653	2	Antisense lncRNA	noncoding	noncoding	noncoding	noncoding
MSTRG.815.3	MSTRG.815	LOC112579682	XLOC_001849	1052	2	Antisense lncRNA	noncoding	noncoding	noncoding	noncoding
MSTRG.836.60	MSTRG.836	ZBTB20	XLOC_001854	5417	2	Other lncRNA	noncoding	noncoding	noncoding	noncoding
MSTRG.836.61	MSTRG.836	ZBTB20	XLOC_001854	1541	8	Other lncRNA	noncoding	noncoding	noncoding	noncoding
MSTRG.836.62	MSTRG.836	ZBTB20	XLOC_001854	848	7	Other lncRNA	noncoding	noncoding	noncoding	noncoding
MSTRG.836.63	MSTRG.836	ZBTB20	XLOC_001854	14343	6	Other lncRNA	noncoding	noncoding	noncoding	noncoding
MSTRG.836.65	MSTRG.836	ZBTB20	XLOC_001854	7437	2	Intronic lncRNA	noncoding	noncoding	noncoding	noncoding
MSTRG.836.67	MSTRG.836	ZBTB20	XLOC_001854	4753	2	Intronic lncRNA	noncoding	noncoding	noncoding	noncoding
MSTRG.836.71	MSTRG.836	ZBTB20	XLOC_001854	4866	2	Intronic lncRNA	noncoding	noncoding	noncoding	noncoding
MSTRG.836.72	MSTRG.836	ZBTB20	XLOC_001854	12794	2	Intronic lncRNA	noncoding	noncoding	noncoding	noncoding
MSTRG.836.73	MSTRG.836	ZBTB20	XLOC_001854	3693	6	Other lncRNA	noncoding	noncoding	noncoding	noncoding
MSTRG.836.74	MSTRG.836	ZBTB20	XLOC_001854	13974	6	Other lncRNA	noncoding	noncoding	noncoding	noncoding
MSTRG.836.76	MSTRG.836	ZBTB20	XLOC_001854	7400	5	Other lncRNA	noncoding	noncoding	noncoding	noncoding
MSTRG.836.77	MSTRG.836	ZBTB20	XLOC_001854	3699	2	Exonic lncRNA	noncoding	noncoding	noncoding	noncoding
MSTRG.836.55	MSTRG.836	ZBTB20	XLOC_001855	7831	2	Intronic lncRNA	noncoding	noncoding	noncoding	noncoding
MSTRG.838.1	MSTRG.838	ZBTB20	XLOC_001856	2459	2	Intronic lncRNA	noncoding	noncoding	noncoding	noncoding
MSTRG.839.1	MSTRG.839	ZBTB20	XLOC_001857	3861	2	Intronic lncRNA	noncoding	noncoding	noncoding	noncoding
MSTRG.839.3	MSTRG.839	ZBTB20	XLOC_001857	2378	2	Intronic lncRNA	noncoding	noncoding	noncoding	noncoding
MSTRG.841.1	MSTRG.841	ZBTB20	XLOC_001859	3703	2	Intronic lncRNA	noncoding	noncoding	noncoding	noncoding
MSTRG.842.1	MSTRG.842	ZBTB20	XLOC_001860	1942	2	Intronic lncRNA	noncoding	noncoding	noncoding	noncoding
MSTRG.895.8	MSTRG.895	GSK3B	XLOC_001918	2360	2	Intronic lncRNA	noncoding	noncoding	noncoding	noncoding
MSTRG.897.13	MSTRG.897	LRRC58	XLOC_001919	6045	2	Exonic lncRNA	noncoding	noncoding	noncoding	noncoding
MSTRG.903.1	MSTRG.903	RABL3	XLOC_001924	1571	5	Other lncRNA	noncoding	noncoding	noncoding	noncoding
MSTRG.915.1	MSTRG.915	HCLS1	XLOC_001933	3798	2	Intronic lncRNA	noncoding	noncoding	noncoding	noncoding
MSTRG.915.2	MSTRG.915	HCLS1	XLOC_001933	5047	2	Intronic lncRNA	noncoding	noncoding	noncoding	noncoding
MSTRG.974.2	MSTRG.974	ZNF148	XLOC_001976	5551	2	Intronic lncRNA	noncoding	noncoding	noncoding	noncoding
MSTRG.989.13	MSTRG.989	LRCH3	XLOC_001985	6872	3	Other lncRNA	noncoding	noncoding	noncoding	noncoding
MSTRG.989.14	MSTRG.989	LRCH3	XLOC_001985	6647	2	Exonic lncRNA	noncoding	noncoding	noncoding	noncoding
MSTRG.989.15	MSTRG.989	LRCH3	XLOC_001985	8820	5	Other lncRNA	noncoding	noncoding	noncoding	noncoding
MSTRG.989.16	MSTRG.989	LRCH3	XLOC_001985	7444	2	Exonic lncRNA	noncoding	noncoding	noncoding	noncoding
MSTRG.1080.26	MSTRG.1080	LOC102391153	XLOC_002041	13299	3	Intronic lncRNA	noncoding	noncoding	noncoding	noncoding
MSTRG.1080.27	MSTRG.1080	LOC102391153	XLOC_002041	9478	2	Intronic lncRNA	noncoding	noncoding	noncoding	noncoding
MSTRG.1080.28	MSTRG.1080	LOC102391153	XLOC_002041	5868	2	Intronic lncRNA	noncoding	noncoding	noncoding	noncoding
MSTRG.1080.29	MSTRG.1080	LOC102391153	XLOC_002041	2054	2	Intronic lncRNA	noncoding	noncoding	noncoding	noncoding
MSTRG.1080.32	MSTRG.1080	LOC102391153	XLOC_002041	20604	3	Other lncRNA	noncoding	noncoding	noncoding	noncoding
MSTRG.1080.44	MSTRG.1080	LOC102391153	XLOC_002041	6154	4	Other lncRNA	noncoding	noncoding	noncoding	noncoding
MSTRG.1080.45	MSTRG.1080	LOC102391153	XLOC_002041	5018	2	Intronic lncRNA	noncoding	noncoding	noncoding	noncoding
MSTRG.1080.47	MSTRG.1080	LOC102391153	XLOC_002041	13298	3	Other lncRNA	noncoding	noncoding	noncoding	noncoding
MSTRG.1080.49	MSTRG.1080	LOC102391153	XLOC_002041	12611	3	Other lncRNA	noncoding	noncoding	noncoding	noncoding
MSTRG.1080.48	MSTRG.1080	LOC102391153	XLOC_002041	31151	4	Other lncRNA	noncoding	noncoding	noncoding	noncoding
MSTRG.1080.50	MSTRG.1080	LOC102391153	XLOC_002041	2199	3	Other lncRNA	noncoding	noncoding	noncoding	noncoding
MSTRG.1080.30	MSTRG.1080	LOC102391153	XLOC_002042	3193	2	Intronic lncRNA	noncoding	noncoding	noncoding	noncoding
MSTRG.1094.1	MSTRG.1094	LOC123333825	XLOC_002053	22687	2	Antisense lncRNA	noncoding	noncoding	noncoding	noncoding
MSTRG.1098.2	MSTRG.1098		XLOC_002056	3044	3	Intergenic lncRNA	noncoding	noncoding	noncoding	noncoding
MSTRG.1145.1	MSTRG.1145	VPS8	XLOC_002082	1282	2	Intronic lncRNA	noncoding	noncoding	noncoding	noncoding
MSTRG.1179.4	MSTRG.1179	B3GNT5	XLOC_002123	5673	2	Other lncRNA	noncoding	noncoding	noncoding	noncoding
MSTRG.1196.1	MSTRG.1196	ATP11B	XLOC_002133	1813	2	Intronic lncRNA	noncoding	noncoding	noncoding	noncoding
MSTRG.1199.1	MSTRG.1199	FXR1	XLOC_002146	5740	2	Intronic lncRNA	noncoding	noncoding	noncoding	noncoding
MSTRG.1199.2	MSTRG.1199	FXR1	XLOC_002146	7908	2	Intronic lncRNA	noncoding	noncoding	noncoding	noncoding
MSTRG.1199.3	MSTRG.1199	FXR1	XLOC_002146	6056	2	Intronic lncRNA	noncoding	noncoding	noncoding	noncoding
MSTRG.1233.1	MSTRG.1233	NAALADL2	XLOC_002173	4689	2	Intronic lncRNA	noncoding	noncoding	noncoding	noncoding
MSTRG.1237.1	MSTRG.1237	NAALADL2	XLOC_002176	2050	2	Intronic lncRNA	noncoding	noncoding	noncoding	noncoding
MSTRG.1249.33	MSTRG.1249	FNDC3B	XLOC_002185	12148	5	Other lncRNA	noncoding	noncoding	noncoding	noncoding
MSTRG.1249.38	MSTRG.1249	LOC112585625	XLOC_002185	2193	4	Other lncRNA	noncoding	noncoding	noncoding	noncoding
MSTRG.1250.1	MSTRG.1250	FNDC3B	XLOC_002186	2909	2	Intronic lncRNA	noncoding	noncoding	noncoding	noncoding
MSTRG.1291.1	MSTRG.1291	PHC3	XLOC_002199	517	2	Antisense lncRNA	noncoding	noncoding	noncoding	noncoding
MSTRG.1292.1	MSTRG.1292	GPR160	XLOC_002200	1147	5	Other lncRNA	noncoding	noncoding	noncoding	noncoding
MSTRG.1287.1	MSTRG.1287	SEC62	XLOC_002202	588	2	Intronic lncRNA	noncoding	noncoding	noncoding	noncoding
MSTRG.1320.4	MSTRG.1320	SERPINI1	XLOC_002217	754	2	Other lncRNA	noncoding	noncoding	noncoding	noncoding
MSTRG.1347.8	MSTRG.1347	SMC4	XLOC_002239	2718	3	Other lncRNA	noncoding	noncoding	noncoding	noncoding
MSTRG.1384.1	MSTRG.1384		XLOC_002274	12851	2	Intergenic lncRNA	noncoding	noncoding	noncoding	noncoding
MSTRG.1419.1	MSTRG.1419	RSRC1	XLOC_002303	1641	2	Intronic lncRNA	noncoding	noncoding	noncoding	noncoding
MSTRG.1421.1	MSTRG.1421	RSRC1	XLOC_002305	885	2	Intronic lncRNA	noncoding	noncoding	noncoding	noncoding
MSTRG.1479.62	MSTRG.1479	MBNL1	XLOC_002338	11223	3	Exonic lncRNA	noncoding	noncoding	noncoding	noncoding
MSTRG.1479.64	MSTRG.1479	MBNL1	XLOC_002338	12111	3	Exonic lncRNA	noncoding	noncoding	noncoding	noncoding
MSTRG.1479.65	MSTRG.1479	MBNL1	XLOC_002338	5874	2	Exonic lncRNA	noncoding	noncoding	noncoding	noncoding
MSTRG.1479.68	MSTRG.1479	MBNL1	XLOC_002338	2707	2	Other lncRNA	noncoding	noncoding	noncoding	noncoding
MSTRG.1479.69	MSTRG.1479	MBNL1	XLOC_002338	2561	3	Other lncRNA	noncoding	noncoding	noncoding	noncoding
MSTRG.1479.70	MSTRG.1479	MBNL1	XLOC_002338	2493	2	Other lncRNA	noncoding	noncoding	noncoding	noncoding
MSTRG.1479.71	MSTRG.1479	MBNL1	XLOC_002338	1104	2	Other lncRNA	noncoding	noncoding	noncoding	noncoding
MSTRG.1479.72	MSTRG.1479	MBNL1	XLOC_002338	7926	2	Intronic lncRNA	noncoding	noncoding	noncoding	noncoding
MSTRG.1479.73	MSTRG.1479	MBNL1	XLOC_002338	18578	4	Other lncRNA	noncoding	noncoding	noncoding	noncoding
MSTRG.1479.74	MSTRG.1479	MBNL1	XLOC_002338	4934	3	Other lncRNA	noncoding	noncoding	noncoding	noncoding
MSTRG.1479.75	MSTRG.1479	MBNL1	XLOC_002338	14331	4	Intronic lncRNA	noncoding	noncoding	noncoding	noncoding
MSTRG.1479.77	MSTRG.1479	MBNL1	XLOC_002338	11489	3	Intronic lncRNA	noncoding	noncoding	noncoding	noncoding
MSTRG.1479.78	MSTRG.1479	MBNL1	XLOC_002338	9020	2	Intronic lncRNA	noncoding	noncoding	noncoding	noncoding
MSTRG.1479.79	MSTRG.1479	MBNL1	XLOC_002338	4059	2	Intronic lncRNA	noncoding	noncoding	noncoding	noncoding
MSTRG.1479.85	MSTRG.1479	MBNL1	XLOC_002338	2923	2	Intronic lncRNA	noncoding	noncoding	noncoding	noncoding
MSTRG.1479.88	MSTRG.1479	MBNL1	XLOC_002338	9935	2	Intronic lncRNA	noncoding	noncoding	noncoding	noncoding
MSTRG.1480.1	MSTRG.1480	MBNL1	XLOC_002339	3590	2	Intronic lncRNA	noncoding	noncoding	noncoding	noncoding
MSTRG.1465.1	MSTRG.1465	LOC112586169	XLOC_002357	679	2	Other lncRNA	noncoding	noncoding	noncoding	noncoding
MSTRG.1478.1	MSTRG.1478	SELENOT	XLOC_002359	12577	4	Other lncRNA	noncoding	noncoding	noncoding	noncoding
MSTRG.1485.12	MSTRG.1485	EIF2A	XLOC_002361	2210	4	Other lncRNA	noncoding	noncoding	noncoding	noncoding
MSTRG.1564.6	MSTRG.1564	RASA2	XLOC_002414	3060	5	Other lncRNA	noncoding	noncoding	noncoding	noncoding
MSTRG.1599.3	MSTRG.1599		XLOC_002443	8908	2	Intergenic lncRNA	noncoding	noncoding	noncoding	noncoding
MSTRG.1599.8	MSTRG.1599	LOC102391353	XLOC_002443	518	3	Other lncRNA	noncoding	noncoding	noncoding	noncoding
MSTRG.1599.7	MSTRG.1599	LOC102391353	XLOC_002443	419	2	Other lncRNA	noncoding	noncoding	noncoding	noncoding
MSTRG.1599.9	MSTRG.1599	LOC102391353	XLOC_002443	503	3	Other lncRNA	noncoding	noncoding	noncoding	noncoding
MSTRG.1599.10	MSTRG.1599	LOC102391353	XLOC_002443	16668	4	Other lncRNA	noncoding	noncoding	noncoding	noncoding
MSTRG.1609.31	MSTRG.1609	NCK1	XLOC_002452	729	2	Exonic lncRNA	noncoding	noncoding	noncoding	noncoding
MSTRG.1747.1	MSTRG.1747	LOC102394743	XLOC_002576	2033	2	Intronic lncRNA	noncoding	noncoding	noncoding	noncoding
MSTRG.1748.14	MSTRG.1748	RUNX1	XLOC_002577	17734	2	Intronic lncRNA	noncoding	noncoding	noncoding	noncoding
MSTRG.1748.17	MSTRG.1748	RUNX1	XLOC_002577	17894	2	Intronic lncRNA	noncoding	noncoding	noncoding	noncoding
MSTRG.1790.1	MSTRG.1790	HLCS	XLOC_002592	5135	2	Intronic lncRNA	noncoding	noncoding	noncoding	noncoding
MSTRG.1790.2	MSTRG.1790	HLCS	XLOC_002592	4287	2	Intronic lncRNA	noncoding	noncoding	noncoding	noncoding
MSTRG.1790.3	MSTRG.1790	HLCS	XLOC_002592	4034	2	Intronic lncRNA	noncoding	noncoding	noncoding	noncoding
MSTRG.1790.4	MSTRG.1790	HLCS	XLOC_002592	5282	2	Intronic lncRNA	noncoding	noncoding	noncoding	noncoding
MSTRG.1798.1	MSTRG.1798	ERG	XLOC_002601	25517	3	Exonic lncRNA	noncoding	noncoding	noncoding	noncoding
MSTRG.1830.1	MSTRG.1830	LOC123466200	XLOC_002619	312	2	Exonic lncRNA	noncoding	noncoding	noncoding	noncoding
MSTRG.1843.1	MSTRG.1843	RFTN1	XLOC_002626	704	2	Intronic lncRNA	noncoding	noncoding	noncoding	noncoding
MSTRG.1856.30	MSTRG.1856	TBC1D5	XLOC_002632	9980	2	Other lncRNA	noncoding	noncoding	noncoding	noncoding
MSTRG.1859.1	MSTRG.1859	TBC1D5	XLOC_002634	4532	2	Intronic lncRNA	noncoding	noncoding	noncoding	noncoding
MSTRG.1860.2	MSTRG.1860	TBC1D5	XLOC_002635	6471	3	Intronic lncRNA	noncoding	noncoding	noncoding	noncoding
MSTRG.1860.3	MSTRG.1860	TBC1D5	XLOC_002635	3272	2	Intronic lncRNA	noncoding	noncoding	noncoding	noncoding
MSTRG.1860.4	MSTRG.1860	TBC1D5	XLOC_002635	4942	2	Intronic lncRNA	noncoding	noncoding	noncoding	noncoding
MSTRG.1860.5	MSTRG.1860	TBC1D5	XLOC_002635	2918	2	Intronic lncRNA	noncoding	noncoding	noncoding	noncoding
MSTRG.1860.6	MSTRG.1860	TBC1D5	XLOC_002635	2964	2	Intronic lncRNA	noncoding	noncoding	noncoding	noncoding
MSTRG.1863.1	MSTRG.1863	TBC1D5	XLOC_002638	1772	2	Intronic lncRNA	noncoding	noncoding	noncoding	noncoding
MSTRG.1867.1	MSTRG.1867	LOC112587308	XLOC_002647	869	3	Other lncRNA	noncoding	noncoding	noncoding	noncoding
MSTRG.1895.1	MSTRG.1895	LOC112579111	XLOC_002669	1497	2	Antisense lncRNA	noncoding	noncoding	noncoding	noncoding
MSTRG.1915.2	MSTRG.1915	CDYL	XLOC_002686	4928	2	Intronic lncRNA	noncoding	noncoding	noncoding	noncoding
MSTRG.1924.1	MSTRG.1924	FARS2	XLOC_002693	611	2	Intronic lncRNA	noncoding	noncoding	noncoding	noncoding
MSTRG.1926.5	MSTRG.1926	LY86	XLOC_002696	5672	3	Other lncRNA	noncoding	noncoding	noncoding	noncoding
MSTRG.1927.1	MSTRG.1927		XLOC_002699	509	2	Intergenic lncRNA	noncoding	noncoding	noncoding	noncoding
MSTRG.1975.5	MSTRG.1975	HIVEP1	XLOC_002731	6170	3	Other lncRNA	noncoding	noncoding	noncoding	noncoding
MSTRG.1976.1	MSTRG.1976	HIVEP1	XLOC_002733	3471	2	Intronic lncRNA	noncoding	noncoding	noncoding	noncoding
MSTRG.1978.1	MSTRG.1978	HIVEP1	XLOC_002735	1683	2	Intronic lncRNA	noncoding	noncoding	noncoding	noncoding
MSTRG.1990.1	MSTRG.1990	PHACTR1	XLOC_002745	7426	3	Intronic lncRNA	noncoding	noncoding	noncoding	noncoding
MSTRG.1990.3	MSTRG.1990	PHACTR1	XLOC_002745	19782	3	Intronic lncRNA	noncoding	noncoding	noncoding	noncoding
MSTRG.1990.5	MSTRG.1990	PHACTR1	XLOC_002745	20125	3	Intronic lncRNA	noncoding	noncoding	noncoding	noncoding
MSTRG.2347.40	MSTRG.2347	LOC102390435	XLOC_003037	304	2	Other lncRNA	noncoding	noncoding	noncoding	noncoding
MSTRG.2405.1	MSTRG.2405	LST1	XLOC_003070	691	4	Other lncRNA	noncoding	noncoding	noncoding	noncoding
MSTRG.2468.5	MSTRG.2468	ELOVL5	XLOC_003108	6116	2	Other lncRNA	noncoding	noncoding	noncoding	noncoding
MSTRG.2499.34	MSTRG.2499	PLA2G7	XLOC_003148	3332	3	Other lncRNA	noncoding	noncoding	noncoding	noncoding
MSTRG.2563.1	MSTRG.2563		XLOC_003189	2492	2	Intergenic lncRNA	noncoding	noncoding	noncoding	noncoding
MSTRG.2591.25	MSTRG.2591	TRERF1	XLOC_003203	38385	2	Exonic lncRNA	noncoding	noncoding	noncoding	noncoding
MSTRG.2592.1	MSTRG.2592	TRERF1	XLOC_003204	15114	2	Intronic lncRNA	noncoding	noncoding	noncoding	noncoding
MSTRG.2616.2	MSTRG.2616	OARD1	XLOC_003223	4221	3	Other lncRNA	noncoding	noncoding	noncoding	noncoding
MSTRG.2616.3	MSTRG.2616	OARD1	XLOC_003223	3034	4	Other lncRNA	noncoding	noncoding	noncoding	noncoding
MSTRG.2632.1	MSTRG.2632	BTBD9	XLOC_003249	11943	2	Intronic lncRNA	noncoding	noncoding	noncoding	noncoding
MSTRG.2633.1	MSTRG.2633	BTBD9	XLOC_003250	4071	2	Intronic lncRNA	noncoding	noncoding	noncoding	noncoding
MSTRG.2635.1	MSTRG.2635	BTBD9	XLOC_003252	1809	2	Intronic lncRNA	noncoding	noncoding	noncoding	noncoding
MSTRG.2636.1	MSTRG.2636	BTBD9	XLOC_003253	901	2	Intronic lncRNA	noncoding	noncoding	noncoding	noncoding
MSTRG.2697.23	MSTRG.2697	FKBP5	XLOC_003287	1569	2	Other lncRNA	noncoding	noncoding	noncoding	noncoding
MSTRG.2717.10	MSTRG.2717	ILRUN	XLOC_003295	16918	2	Intronic lncRNA	noncoding	noncoding	noncoding	noncoding
MSTRG.2717.11	MSTRG.2717	ILRUN	XLOC_003295	11944	2	Intronic lncRNA	noncoding	noncoding	noncoding	noncoding
MSTRG.2784.6	MSTRG.2784	LOC102395807	XLOC_003354	3017	4	Other lncRNA	noncoding	noncoding	noncoding	noncoding
MSTRG.2784.8	MSTRG.2784	ZNF451	XLOC_003354	387	3	Other lncRNA	noncoding	noncoding	noncoding	noncoding
MSTRG.2802.1	MSTRG.2802		XLOC_003373	334	2	Intergenic lncRNA	noncoding	noncoding	noncoding	noncoding
MSTRG.2802.7	MSTRG.2802		XLOC_003373	1146	2	Intergenic lncRNA	noncoding	noncoding	noncoding	noncoding
MSTRG.2802.8	MSTRG.2802		XLOC_003373	1147	2	Intergenic lncRNA	noncoding	noncoding	noncoding	noncoding
MSTRG.2806.1	MSTRG.2806	LOC123465147	XLOC_003376	1252	2	Exonic lncRNA	noncoding	noncoding	noncoding	noncoding
MSTRG.2806.4	MSTRG.2806	LOC123465148	XLOC_003376	898	3	Exonic lncRNA	noncoding	noncoding	noncoding	noncoding
MSTRG.2806.6	MSTRG.2806	LOC123465148	XLOC_003376	1219	2	Exonic lncRNA	noncoding	noncoding	noncoding	noncoding
MSTRG.2806.7	MSTRG.2806	LOC123333751	XLOC_003376	1760	3	Exonic lncRNA	noncoding	noncoding	noncoding	noncoding
MSTRG.2806.11	MSTRG.2806	LOC123333751	XLOC_003376	1076	3	Exonic lncRNA	noncoding	noncoding	noncoding	noncoding
MSTRG.2806.10	MSTRG.2806	LOC123333751	XLOC_003376	1120	3	Exonic lncRNA	noncoding	noncoding	noncoding	noncoding
MSTRG.2806.12	MSTRG.2806	LOC123465148	XLOC_003376	1243	5	Other lncRNA	noncoding	noncoding	noncoding	noncoding
MSTRG.2806.14	MSTRG.2806	LOC123465148	XLOC_003376	1648	4	Exonic lncRNA	noncoding	noncoding	noncoding	noncoding
MSTRG.2806.13	MSTRG.2806	LOC123465148	XLOC_003376	1648	4	Exonic lncRNA	noncoding	noncoding	noncoding	noncoding
MSTRG.2806.15	MSTRG.2806	LOC123465148	XLOC_003376	1043	2	Exonic lncRNA	noncoding	noncoding	noncoding	noncoding
MSTRG.2806.16	MSTRG.2806	LOC123465148	XLOC_003376	727	2	Other lncRNA	noncoding	noncoding	noncoding	noncoding
MSTRG.2806.22	MSTRG.2806	LOC123333751	XLOC_003376	503	2	Other lncRNA	noncoding	noncoding	noncoding	noncoding
MSTRG.2806.23	MSTRG.2806	LOC123333751	XLOC_003376	1325	4	Exonic lncRNA	noncoding	noncoding	noncoding	noncoding
MSTRG.2806.25	MSTRG.2806	LOC123465148	XLOC_003376	923	3	Exonic lncRNA	noncoding	noncoding	noncoding	noncoding
MSTRG.2806.26	MSTRG.2806	LOC123465148	XLOC_003376	2420	2	Exonic lncRNA	noncoding	noncoding	noncoding	noncoding
MSTRG.2806.28	MSTRG.2806	LOC123333751	XLOC_003376	3919	2	Exonic lncRNA	noncoding	noncoding	noncoding	noncoding
MSTRG.2806.29	MSTRG.2806	LOC123465148	XLOC_003376	3709	2	Exonic lncRNA	noncoding	noncoding	noncoding	noncoding
MSTRG.2806.30	MSTRG.2806	LOC123465147	XLOC_003376	1476	2	Exonic lncRNA	noncoding	noncoding	noncoding	noncoding
MSTRG.2806.31	MSTRG.2806	LOC123333751	XLOC_003376	1354	2	Exonic lncRNA	noncoding	noncoding	noncoding	noncoding
MSTRG.2840.6	MSTRG.2840	POLR2D	XLOC_003405	1373	3	Other lncRNA	noncoding	noncoding	noncoding	noncoding
MSTRG.2842.17	MSTRG.2842	WDR33	XLOC_003407	11942	3	Other lncRNA	noncoding	noncoding	noncoding	noncoding
MSTRG.2842.22	MSTRG.2842	WDR33	XLOC_003407	3364	2	Intronic lncRNA	noncoding	noncoding	noncoding	noncoding
MSTRG.2848.10	MSTRG.2848	MAP3K2	XLOC_003412	2113	2	Other lncRNA	noncoding	noncoding	noncoding	noncoding
MSTRG.2848.18	MSTRG.2848	MAP3K2	XLOC_003412	7335	2	Intronic lncRNA	noncoding	noncoding	noncoding	noncoding
MSTRG.2848.20	MSTRG.2848	MAP3K2	XLOC_003412	1683	2	Intronic lncRNA	noncoding	noncoding	noncoding	noncoding
MSTRG.2850.2	MSTRG.2850	LOC102413639	XLOC_003417	575	2	Other lncRNA	noncoding	noncoding	noncoding	noncoding
MSTRG.2882.1	MSTRG.2882	COL5A2	XLOC_003441	6070	2	Intronic lncRNA	noncoding	noncoding	noncoding	noncoding
MSTRG.2896.5	MSTRG.2896	CALCRL	XLOC_003445	1871	5	Other lncRNA	noncoding	noncoding	noncoding	noncoding
MSTRG.2897.1	MSTRG.2897	CALCRL	XLOC_003446	4490	2	Intronic lncRNA	noncoding	noncoding	noncoding	noncoding
MSTRG.2918.6	MSTRG.2918	PDE1A	XLOC_003461	2680	2	Other lncRNA	noncoding	noncoding	noncoding	noncoding
MSTRG.2920.1	MSTRG.2920	PDE1A	XLOC_003463	1332	2	Intronic lncRNA	noncoding	noncoding	noncoding	noncoding
MSTRG.2921.1	MSTRG.2921	PPP1R1C	XLOC_003464	5922	3	Antisense lncRNA	noncoding	noncoding	noncoding	noncoding
MSTRG.2921.4	MSTRG.2921	PDE1A	XLOC_003464	10370	2	Intronic lncRNA	noncoding	noncoding	noncoding	noncoding
MSTRG.2921.5	MSTRG.2921	PDE1A	XLOC_003464	25421	4	Intronic lncRNA	noncoding	noncoding	noncoding	noncoding
MSTRG.2921.7	MSTRG.2921	PDE1A	XLOC_003464	6180	2	Intronic lncRNA	noncoding	noncoding	noncoding	noncoding
MSTRG.2921.8	MSTRG.2921	PDE1A	XLOC_003464	22231	3	Intronic lncRNA	noncoding	noncoding	noncoding	noncoding
MSTRG.2918.10	MSTRG.2918	PDE1A	XLOC_003465	2614	2	Intronic lncRNA	noncoding	noncoding	noncoding	noncoding
MSTRG.2922.1	MSTRG.2922	PDE1A	XLOC_003466	554	2	Intronic lncRNA	noncoding	noncoding	noncoding	noncoding
MSTRG.2924.1	MSTRG.2924	PDE1A	XLOC_003468	4767	2	Intronic lncRNA	noncoding	noncoding	noncoding	noncoding
MSTRG.2957.1	MSTRG.2957	ZNF385B	XLOC_003491	4622	2	Intronic lncRNA	noncoding	noncoding	noncoding	noncoding
MSTRG.2963.1	MSTRG.2963	LOC102401179	XLOC_003496	2881	2	Antisense lncRNA	noncoding	noncoding	noncoding	noncoding
MSTRG.2977.23	MSTRG.2977	SESTD1	XLOC_003508	7010	5	Other lncRNA	noncoding	noncoding	noncoding	noncoding
MSTRG.2977.24	MSTRG.2977	SESTD1	XLOC_003508	6323	4	Other lncRNA	noncoding	noncoding	noncoding	noncoding
MSTRG.2977.26	MSTRG.2977	SESTD1	XLOC_003508	4327	2	Other lncRNA	noncoding	noncoding	noncoding	noncoding
MSTRG.2977.27	MSTRG.2977	SESTD1	XLOC_003508	8537	2	Other lncRNA	noncoding	noncoding	noncoding	noncoding
MSTRG.2999.3	MSTRG.2999	LOC112577767	XLOC_003523	5342	4	Other lncRNA	noncoding	noncoding	noncoding	noncoding
MSTRG.2999.4	MSTRG.2999	LOC112577767	XLOC_003523	1098	4	Other lncRNA	noncoding	noncoding	noncoding	noncoding
MSTRG.3023.2	MSTRG.3023	LOC123330926	XLOC_003549	3178	2	Antisense lncRNA	noncoding	noncoding	noncoding	noncoding
MSTRG.3023.3	MSTRG.3023	ATF2	XLOC_003549	1156	2	Intronic lncRNA	noncoding	noncoding	noncoding	noncoding
MSTRG.3023.5	MSTRG.3023	ATF2	XLOC_003549	4884	2	Intronic lncRNA	noncoding	noncoding	noncoding	noncoding
MSTRG.3023.4	MSTRG.3023	LOC123330924	XLOC_003549	4346	2	Antisense lncRNA	noncoding	noncoding	noncoding	noncoding
MSTRG.3024.2	MSTRG.3024	ATF2	XLOC_003550	1646	5	Other lncRNA	noncoding	noncoding	noncoding	noncoding
MSTRG.3024.5	MSTRG.3024	ATF2	XLOC_003550	1608	5	Other lncRNA	noncoding	noncoding	noncoding	noncoding
MSTRG.3041.14	MSTRG.3041	SP3	XLOC_003563	856	3	Other lncRNA	noncoding	noncoding	noncoding	noncoding
MSTRG.3081.6	MSTRG.3081	TLK1	XLOC_003582	1028	3	Other lncRNA	noncoding	noncoding	noncoding	noncoding
MSTRG.3083.2	MSTRG.3083	TLK1	XLOC_003584	2369	2	Intronic lncRNA	noncoding	noncoding	noncoding	noncoding
MSTRG.3084.1	MSTRG.3084	TLK1	XLOC_003585	7585	2	Intronic lncRNA	noncoding	noncoding	noncoding	noncoding
MSTRG.3085.1	MSTRG.3085	TLK1	XLOC_003586	1560	2	Intronic lncRNA	noncoding	noncoding	noncoding	noncoding
MSTRG.3094.2	MSTRG.3094	METTL5	XLOC_003593	2217	2	Intronic lncRNA	noncoding	noncoding	noncoding	noncoding
MSTRG.3141.2	MSTRG.3141	COBLL1	XLOC_003625	3618	2	Intronic lncRNA	noncoding	noncoding	noncoding	noncoding
MSTRG.3132.1	MSTRG.3132	FIGN	XLOC_003629	2351	2	Intronic lncRNA	noncoding	noncoding	noncoding	noncoding
MSTRG.3147.4	MSTRG.3147	LOC102411144	XLOC_003644	745	4	Other lncRNA	noncoding	noncoding	noncoding	noncoding
MSTRG.3147.5	MSTRG.3147	LOC102411144	XLOC_003644	792	4	Other lncRNA	noncoding	noncoding	noncoding	noncoding
MSTRG.3165.14	MSTRG.3165	RBMS1	XLOC_003654	4851	3	Other lncRNA	noncoding	noncoding	noncoding	noncoding
MSTRG.3166.1	MSTRG.3166	RBMS1	XLOC_003655	1644	2	Intronic lncRNA	noncoding	noncoding	noncoding	noncoding
MSTRG.3167.1	MSTRG.3167	RBMS1	XLOC_003656	1370	2	Intronic lncRNA	noncoding	noncoding	noncoding	noncoding
MSTRG.3168.2	MSTRG.3168	RBMS1	XLOC_003657	7132	3	Intronic lncRNA	noncoding	noncoding	noncoding	noncoding
MSTRG.3171.6	MSTRG.3171	PLA2R1	XLOC_003659	3865	3	Other lncRNA	noncoding	noncoding	noncoding	noncoding
MSTRG.3172.1	MSTRG.3172	PLA2R1	XLOC_003660	3758	2	Intronic lncRNA	noncoding	noncoding	noncoding	noncoding
MSTRG.3194.1	MSTRG.3194	BAZ2B	XLOC_003668	2743	2	Intronic lncRNA	noncoding	noncoding	noncoding	noncoding
MSTRG.3195.1	MSTRG.3195	BAZ2B	XLOC_003669	3523	2	Intronic lncRNA	noncoding	noncoding	noncoding	noncoding
MSTRG.3209.9	MSTRG.3209	ACVR1C	XLOC_003684	6459	5	Other lncRNA	noncoding	noncoding	noncoding	noncoding
MSTRG.3209.15	MSTRG.3209	ACVR1C	XLOC_003684	5099	2	Intronic lncRNA	noncoding	noncoding	noncoding	noncoding
MSTRG.3209.16	MSTRG.3209	ACVR1C	XLOC_003684	11800	2	Intronic lncRNA	noncoding	noncoding	noncoding	noncoding
MSTRG.3209.18	MSTRG.3209	ACVR1C	XLOC_003684	6785	2	Intronic lncRNA	noncoding	noncoding	noncoding	noncoding
MSTRG.3225.1	MSTRG.3225	GALNT13	XLOC_003701	476	2	Antisense lncRNA	noncoding	noncoding	noncoding	noncoding
MSTRG.3244.1	MSTRG.3244		XLOC_003715	3723	2	Intergenic lncRNA	noncoding	noncoding	noncoding	noncoding
MSTRG.3252.1	MSTRG.3252	CACNB4	XLOC_003719	5650	2	Intronic lncRNA	noncoding	noncoding	noncoding	noncoding
MSTRG.3254.5	MSTRG.3254	ARL5A	XLOC_003721	9921	4	Other lncRNA	noncoding	noncoding	noncoding	noncoding
MSTRG.3261.5	MSTRG.3261	NMI	XLOC_003728	5654	2	Exonic lncRNA	noncoding	noncoding	noncoding	noncoding
MSTRG.3304.4	MSTRG.3304	ORC4	XLOC_003736	4453	2	Other lncRNA	noncoding	noncoding	noncoding	noncoding
MSTRG.3305.1	MSTRG.3305	ORC4	XLOC_003737	8521	3	Intronic lncRNA	noncoding	noncoding	noncoding	noncoding
MSTRG.3314.12	MSTRG.3314	ZEB2	XLOC_003749	6837	2	Other lncRNA	noncoding	noncoding	noncoding	noncoding
MSTRG.3317.1	MSTRG.3317	GTDC1	XLOC_003751	5912	2	Intronic lncRNA	noncoding	noncoding	noncoding	noncoding
MSTRG.3404.1	MSTRG.3404	ACTR3	XLOC_003798	686	2	Intronic lncRNA	noncoding	noncoding	noncoding	noncoding
MSTRG.3407.3	MSTRG.3407	LOC112577749	XLOC_003808	611	2	Exonic lncRNA	noncoding	noncoding	noncoding	noncoding
MSTRG.3468.6	MSTRG.3468	GYPC	XLOC_003860	2511	2	Exonic lncRNA	noncoding	noncoding	noncoding	noncoding
MSTRG.3470.1	MSTRG.3470	LOC112582765	XLOC_003863	4075	2	Antisense lncRNA	noncoding	noncoding	noncoding	noncoding
MSTRG.3470.2	MSTRG.3470	GLS	XLOC_003863	4270	2	Intronic lncRNA	noncoding	noncoding	noncoding	noncoding
MSTRG.3472.1	MSTRG.3472	GLS	XLOC_003865	4169	2	Intronic lncRNA	noncoding	noncoding	noncoding	noncoding
MSTRG.3492.1	MSTRG.3492	SLC39A10	XLOC_003881	2754	2	Intronic lncRNA	noncoding	noncoding	noncoding	noncoding
MSTRG.3524.7	MSTRG.3524	COQ10B	XLOC_003887	6225	2	Exonic lncRNA	noncoding	noncoding	noncoding	noncoding
MSTRG.3511.1	MSTRG.3511	PLCL1	XLOC_003892	1919	2	Intronic lncRNA	noncoding	noncoding	noncoding	noncoding
MSTRG.3512.1	MSTRG.3512	PLCL1	XLOC_003893	7436	2	Intronic lncRNA	noncoding	noncoding	noncoding	noncoding
MSTRG.3513.1	MSTRG.3513	PLCL1	XLOC_003894	3912	3	Intronic lncRNA	noncoding	noncoding	noncoding	noncoding
MSTRG.3536.6	MSTRG.3536	SPATS2L	XLOC_003912	2608	3	Other lncRNA	noncoding	noncoding	noncoding	noncoding
MSTRG.3536.11	MSTRG.3536	SPATS2L	XLOC_003912	593	2	Other lncRNA	noncoding	noncoding	noncoding	noncoding
MSTRG.3536.12	MSTRG.3536	SPATS2L	XLOC_003912	6065	2	Other lncRNA	noncoding	noncoding	noncoding	noncoding
MSTRG.3564.13	MSTRG.3564	CFLAR	XLOC_003923	4978	3	Other lncRNA	noncoding	noncoding	noncoding	noncoding
MSTRG.3579.1	MSTRG.3579	BMPR2	XLOC_003941	6521	2	Intronic lncRNA	noncoding	noncoding	noncoding	noncoding
MSTRG.3598.1	MSTRG.3598	TRNAS-GGA	XLOC_003956	11068	3	Antisense lncRNA	noncoding	noncoding	noncoding	noncoding
MSTRG.3598.25	MSTRG.3598	PARD3B	XLOC_003956	1966	2	Intronic lncRNA	noncoding	noncoding	noncoding	noncoding
MSTRG.3598.26	MSTRG.3598	PARD3B	XLOC_003956	3729	2	Intronic lncRNA	noncoding	noncoding	noncoding	noncoding
MSTRG.3602.1	MSTRG.3602	PARD3B	XLOC_003960	9929	2	Intronic lncRNA	noncoding	noncoding	noncoding	noncoding
MSTRG.3603.1	MSTRG.3603	PARD3B	XLOC_003961	9727	2	Intronic lncRNA	noncoding	noncoding	noncoding	noncoding
MSTRG.3603.2	MSTRG.3603	PARD3B	XLOC_003961	3471	2	Intronic lncRNA	noncoding	noncoding	noncoding	noncoding
MSTRG.3604.1	MSTRG.3604	PARD3B	XLOC_003962	2637	2	Intronic lncRNA	noncoding	noncoding	noncoding	noncoding
MSTRG.3605.1	MSTRG.3605	PARD3B	XLOC_003963	2098	2	Intronic lncRNA	noncoding	noncoding	noncoding	noncoding
MSTRG.3606.1	MSTRG.3606	PARD3B	XLOC_003964	5994	2	Intronic lncRNA	noncoding	noncoding	noncoding	noncoding
MSTRG.3607.1	MSTRG.3607	PARD3B	XLOC_003965	8223	3	Intronic lncRNA	noncoding	noncoding	noncoding	noncoding
MSTRG.3609.2	MSTRG.3609	PARD3B	XLOC_003967	2949	2	Intronic lncRNA	noncoding	noncoding	noncoding	noncoding
MSTRG.3664.2	MSTRG.3664	KANSL1L	XLOC_004003	3435	2	Intronic lncRNA	noncoding	noncoding	noncoding	noncoding
MSTRG.3755.2	MSTRG.3755	PNKD	XLOC_004034	2969	2	Intronic lncRNA	noncoding	noncoding	noncoding	noncoding
MSTRG.3755.3	MSTRG.3755	PNKD	XLOC_004034	1260	2	Intronic lncRNA	noncoding	noncoding	noncoding	noncoding
MSTRG.3803.1	MSTRG.3803	ACSL3	XLOC_004076	1743	2	Intronic lncRNA	noncoding	noncoding	noncoding	noncoding
MSTRG.3857.1	MSTRG.3857	LOC102398746	XLOC_004107	7832	2	Intronic lncRNA	noncoding	noncoding	noncoding	noncoding
MSTRG.3862.3	MSTRG.3862	CAB39	XLOC_004109	5982	2	Intronic lncRNA	noncoding	noncoding	noncoding	noncoding
MSTRG.3862.4	MSTRG.3862	CAB39	XLOC_004109	6013	2	Intronic lncRNA	noncoding	noncoding	noncoding	noncoding
MSTRG.3862.5	MSTRG.3862	CAB39	XLOC_004109	6031	2	Intronic lncRNA	noncoding	noncoding	noncoding	noncoding
MSTRG.3898.1	MSTRG.3898	LOC112582945	XLOC_004146	4319	4	Antisense lncRNA	noncoding	noncoding	noncoding	noncoding
MSTRG.3994.3	MSTRG.3994	DNAJC8	XLOC_004207	1109	2	Other lncRNA	noncoding	noncoding	noncoding	noncoding
MSTRG.4015.2	MSTRG.4015	WASF2	XLOC_004221	3264	2	Intronic lncRNA	noncoding	noncoding	noncoding	noncoding
MSTRG.4162.38	MSTRG.4162	EIF4G3	XLOC_004305	8364	2	Exonic lncRNA	noncoding	noncoding	noncoding	noncoding
MSTRG.4164.1	MSTRG.4164	EIF4G3	XLOC_004307	6395	3	Intronic lncRNA	noncoding	noncoding	noncoding	noncoding
MSTRG.4165.1	MSTRG.4165	EIF4G3	XLOC_004308	5138	2	Intronic lncRNA	noncoding	noncoding	noncoding	noncoding
MSTRG.1881.1	MSTRG.1881	GMDS	XLOC_004370	1543	2	Intronic lncRNA	noncoding	noncoding	noncoding	noncoding
MSTRG.1884.1	MSTRG.1884	GMDS	XLOC_004373	4287	2	Intronic lncRNA	noncoding	noncoding	noncoding	noncoding
MSTRG.1898.1	MSTRG.1898	LOC112577683	XLOC_004384	2826	2	Antisense lncRNA	noncoding	noncoding	noncoding	noncoding
MSTRG.1918.2	MSTRG.1918	LYRM4	XLOC_004398	12941	2	Other lncRNA	noncoding	noncoding	noncoding	noncoding
MSTRG.1960.17	MSTRG.1960	NEDD9	XLOC_004432	12686	3	Other lncRNA	noncoding	noncoding	noncoding	noncoding
MSTRG.1963.1	MSTRG.1963	NEDD9	XLOC_004433	9166	2	Intronic lncRNA	noncoding	noncoding	noncoding	noncoding
MSTRG.1998.1	MSTRG.1998	SIRT5	XLOC_004448	897	2	Antisense lncRNA	noncoding	noncoding	noncoding	noncoding
MSTRG.2000.5	MSTRG.2000	RANBP9	XLOC_004449	6708	3	Other lncRNA	noncoding	noncoding	noncoding	noncoding
MSTRG.2017.32	MSTRG.2017	ATXN1	XLOC_004460	18912	2	Intronic lncRNA	noncoding	noncoding	noncoding	noncoding
MSTRG.2017.36	MSTRG.2017	ATXN1	XLOC_004460	19182	7	Other lncRNA	noncoding	noncoding	noncoding	noncoding
MSTRG.2017.38	MSTRG.2017	ATXN1	XLOC_004460	30162	5	Other lncRNA	noncoding	noncoding	noncoding	noncoding
MSTRG.2017.40	MSTRG.2017	ATXN1	XLOC_004460	21430	5	Other lncRNA	noncoding	noncoding	noncoding	noncoding
MSTRG.2017.43	MSTRG.2017	ATXN1	XLOC_004460	564	2	Exonic lncRNA	noncoding	noncoding	noncoding	noncoding
MSTRG.2017.44	MSTRG.2017	ATXN1	XLOC_004460	874	4	Other lncRNA	noncoding	noncoding	noncoding	noncoding
MSTRG.2035.8	MSTRG.2035	DEK	XLOC_004471	3890	6	Other lncRNA	noncoding	noncoding	noncoding	noncoding
MSTRG.2079.2	MSTRG.2079	RIPOR2	XLOC_004522	24033	2	Intronic lncRNA	noncoding	noncoding	noncoding	noncoding
MSTRG.2344.1	MSTRG.2344	LOC102402481	XLOC_004727	259	3	Antisense lncRNA	noncoding	noncoding	noncoding	noncoding
MSTRG.2345.1	MSTRG.2345	LOC112578023	XLOC_004728	1110	3	Other lncRNA	noncoding	noncoding	noncoding	noncoding
MSTRG.2345.3	MSTRG.2345	LOC112578023	XLOC_004728	2807	5	Other lncRNA	noncoding	noncoding	noncoding	noncoding
MSTRG.2345.4	MSTRG.2345	LOC112578023	XLOC_004728	3169	2	Exonic lncRNA	noncoding	noncoding	noncoding	noncoding
MSTRG.2346.4	MSTRG.2346	LOC102412126	XLOC_004729	703	4	Antisense lncRNA	noncoding	noncoding	noncoding	noncoding
MSTRG.2346.6	MSTRG.2346	LOC102390435	XLOC_004729	470	3	Antisense lncRNA	noncoding	noncoding	noncoding	noncoding
MSTRG.2353.26	MSTRG.2353	LOC102410916	XLOC_004734	2514	2	Other lncRNA	noncoding	noncoding	noncoding	noncoding
MSTRG.2445.1	MSTRG.2445	LOC102404201	XLOC_004788	749	2	Antisense lncRNA	noncoding	noncoding	noncoding	noncoding
MSTRG.2445.3	MSTRG.2445	LOC123328052	XLOC_004788	669	3	Antisense lncRNA	noncoding	noncoding	noncoding	noncoding
MSTRG.2445.2	MSTRG.2445	LOC123328052	XLOC_004788	772	2	Antisense lncRNA	noncoding	noncoding	noncoding	noncoding
MSTRG.2473.2	MSTRG.2473		XLOC_004811	301	2	Intergenic lncRNA	noncoding	noncoding	noncoding	noncoding
MSTRG.2638.14	MSTRG.2638	ZFAND3	XLOC_004934	9594	2	Intronic lncRNA	noncoding	noncoding	noncoding	noncoding
MSTRG.2642.1	MSTRG.2642	ZFAND3	XLOC_004936	3899	2	Intronic lncRNA	noncoding	noncoding	noncoding	noncoding
MSTRG.2643.1	MSTRG.2643	ZFAND3	XLOC_004937	3971	2	Intronic lncRNA	noncoding	noncoding	noncoding	noncoding
MSTRG.2645.1	MSTRG.2645	ZFAND3	XLOC_004939	9286	2	Intronic lncRNA	noncoding	noncoding	noncoding	noncoding
MSTRG.2685.1	MSTRG.2685	MAPK14	XLOC_004971	6446	2	Intronic lncRNA	noncoding	noncoding	noncoding	noncoding
MSTRG.2701.9	MSTRG.2701	PPARD	XLOC_004979	4247	2	Intronic lncRNA	noncoding	noncoding	noncoding	noncoding
MSTRG.2814.45	MSTRG.2814	DST	XLOC_005032	642	2	Exonic lncRNA	noncoding	noncoding	noncoding	noncoding
MSTRG.2817.3	MSTRG.2817	DST	XLOC_005034	10328	3	Intronic lncRNA	noncoding	noncoding	noncoding	noncoding
MSTRG.2817.5	MSTRG.2817	DST	XLOC_005035	6886	2	Intronic lncRNA	noncoding	noncoding	noncoding	noncoding
MSTRG.2886.5	MSTRG.2886	GULP1	XLOC_005092	2915	2	Intronic lncRNA	noncoding	noncoding	noncoding	noncoding
MSTRG.2886.7	MSTRG.2886	GULP1	XLOC_005092	2241	2	Intronic lncRNA	noncoding	noncoding	noncoding	noncoding
MSTRG.2888.1	MSTRG.2888	LOC112583038	XLOC_005094	1115	2	Antisense lncRNA	noncoding	noncoding	noncoding	noncoding
MSTRG.2892.1	MSTRG.2892	GULP1	XLOC_005098	5529	2	Intronic lncRNA	noncoding	noncoding	noncoding	noncoding
MSTRG.2893.1	MSTRG.2893	GULP1	XLOC_005099	7969	2	Intronic lncRNA	noncoding	noncoding	noncoding	noncoding
MSTRG.2899.7	MSTRG.2899	LOC102409884	XLOC_005102	1899	3	Antisense lncRNA	noncoding	noncoding	noncoding	noncoding
MSTRG.2899.8	MSTRG.2899	LOC102409884	XLOC_005102	3079	4	Antisense lncRNA	noncoding	noncoding	noncoding	noncoding
MSTRG.2899.9	MSTRG.2899	LOC102409884	XLOC_005102	1009	3	Antisense lncRNA	noncoding	noncoding	noncoding	noncoding
MSTRG.2899.12	MSTRG.2899		XLOC_005102	2559	2	Intergenic lncRNA	noncoding	noncoding	noncoding	noncoding
MSTRG.2916.1	MSTRG.2916		XLOC_005118	3112	2	Intergenic lncRNA	noncoding	noncoding	noncoding	noncoding
MSTRG.2930.1	MSTRG.2930	LOC112581545	XLOC_005125	2822	4	Other lncRNA	noncoding	noncoding	noncoding	noncoding
MSTRG.2942.1	MSTRG.2942	LOC112581569	XLOC_005141	270	2	Intronic lncRNA	noncoding	noncoding	noncoding	noncoding
MSTRG.2983.2	MSTRG.2983	LOC102394044	XLOC_005150	1303	2	Exonic lncRNA	noncoding	noncoding	noncoding	noncoding
MSTRG.2998.1	MSTRG.2998	AGPS	XLOC_005157	828	2	Intronic lncRNA	noncoding	noncoding	noncoding	noncoding
MSTRG.3007.5	MSTRG.3007	HNRNPA3	XLOC_005160	3157	3	Other lncRNA	noncoding	noncoding	noncoding	noncoding
MSTRG.3059.1	MSTRG.3059	LOC112583155	XLOC_005199	927	2	Antisense lncRNA	noncoding	noncoding	noncoding	noncoding
MSTRG.3153.6	MSTRG.3153	PSMD14	XLOC_005261	612	4	Other lncRNA	noncoding	noncoding	noncoding	noncoding
MSTRG.3156.1	MSTRG.3156	TANK	XLOC_005265	1025	2	Intronic lncRNA	noncoding	noncoding	noncoding	noncoding
MSTRG.3157.1	MSTRG.3157	TANK	XLOC_005266	3670	2	Intronic lncRNA	noncoding	noncoding	noncoding	noncoding
MSTRG.3158.3	MSTRG.3158	TANK	XLOC_005267	6668	2	Intronic lncRNA	noncoding	noncoding	noncoding	noncoding
MSTRG.3188.11	MSTRG.3188	MARCHF7	XLOC_005273	10512	2	Exonic lncRNA	noncoding	noncoding	noncoding	noncoding
MSTRG.3180.1	MSTRG.3180	PKP4	XLOC_005285	2513	2	Intronic lncRNA	noncoding	noncoding	noncoding	noncoding
MSTRG.3235.6	MSTRG.3235	ARL6IP6	XLOC_005307	609	4	Other lncRNA	noncoding	noncoding	noncoding	noncoding
MSTRG.3248.4	MSTRG.3248	FMNL2	XLOC_005313	4106	2	Intronic lncRNA	noncoding	noncoding	noncoding	noncoding
MSTRG.3248.6	MSTRG.3248	FMNL2	XLOC_005313	9293	2	Intronic lncRNA	noncoding	noncoding	noncoding	noncoding
MSTRG.3267.2	MSTRG.3267	LOC112582194	XLOC_005322	1362	2	Other lncRNA	noncoding	noncoding	noncoding	noncoding
MSTRG.3296.1	MSTRG.3296	LOC102414856	XLOC_005348	686	3	Other lncRNA	noncoding	noncoding	noncoding	noncoding
MSTRG.3296.3	MSTRG.3296	LOC102414856	XLOC_005348	1091	2	Other lncRNA	noncoding	noncoding	noncoding	noncoding
MSTRG.3296.4	MSTRG.3296	LOC102414856	XLOC_005348	1591	2	Other lncRNA	noncoding	noncoding	noncoding	noncoding
MSTRG.3297.1	MSTRG.3297	LOC102414856	XLOC_005349	1071	2	Intronic lncRNA	noncoding	noncoding	noncoding	noncoding
MSTRG.3298.1	MSTRG.3298	LOC102414856	XLOC_005350	1011	2	Intronic lncRNA	noncoding	noncoding	noncoding	noncoding
MSTRG.3299.1	MSTRG.3299	LOC102414856	XLOC_005351	2253	2	Intronic lncRNA	noncoding	noncoding	noncoding	noncoding
MSTRG.3329.7	MSTRG.3329	ARHGAP15	XLOC_005381	9632	2	Intronic lncRNA	noncoding	noncoding	noncoding	noncoding
MSTRG.3329.8	MSTRG.3329	ARHGAP15	XLOC_005381	2017	3	Other lncRNA	noncoding	noncoding	noncoding	noncoding
MSTRG.3332.1	MSTRG.3332	ARHGAP15	XLOC_005383	5608	2	Intronic lncRNA	noncoding	noncoding	noncoding	noncoding
MSTRG.3332.2	MSTRG.3332	ARHGAP15	XLOC_005383	5690	2	Intronic lncRNA	noncoding	noncoding	noncoding	noncoding
MSTRG.3333.2	MSTRG.3333	ARHGAP15	XLOC_005384	13115	3	Intronic lncRNA	noncoding	noncoding	noncoding	noncoding
MSTRG.3334.1	MSTRG.3334	ARHGAP15	XLOC_005385	11852	2	Intronic lncRNA	noncoding	noncoding	noncoding	noncoding
MSTRG.3335.1	MSTRG.3335	ARHGAP15	XLOC_005386	10164	2	Intronic lncRNA	noncoding	noncoding	noncoding	noncoding
MSTRG.3345.13	MSTRG.3345	SPOPL	XLOC_005397	4835	3	Other lncRNA	noncoding	noncoding	noncoding	noncoding
MSTRG.3364.13	MSTRG.3364	CCNT2	XLOC_005414	1438	6	Other lncRNA	noncoding	noncoding	noncoding	noncoding
MSTRG.3375.18	MSTRG.3375	MGAT5	XLOC_005416	11406	2	Other lncRNA	noncoding	noncoding	noncoding	noncoding
MSTRG.3377.1	MSTRG.3377	MGAT5	XLOC_005418	3877	2	Intronic lncRNA	noncoding	noncoding	noncoding	noncoding
MSTRG.3414.1	MSTRG.3414	CCDC93	XLOC_005447	1581	2	Intronic lncRNA	noncoding	noncoding	noncoding	noncoding
MSTRG.3452.1	MSTRG.3452	LOC102405897	XLOC_005468	1271	2	Antisense lncRNA	noncoding	noncoding	noncoding	noncoding
MSTRG.3452.2	MSTRG.3452	LOC102405897	XLOC_005468	1144	2	Antisense lncRNA	noncoding	noncoding	noncoding	noncoding
MSTRG.3465.1	MSTRG.3465	CLASP1	XLOC_005470	5116	2	Intronic lncRNA	noncoding	noncoding	noncoding	noncoding
MSTRG.3504.20	MSTRG.3504	ANKRD44	XLOC_005502	2569	2	Other lncRNA	noncoding	noncoding	noncoding	noncoding
MSTRG.3544.1	MSTRG.3544	LOC102396784	XLOC_005517	480	2	Exonic lncRNA	noncoding	noncoding	noncoding	noncoding
MSTRG.3545.7	MSTRG.3545	CLK1	XLOC_005521	1451	10	Other lncRNA	noncoding	noncoding	noncoding	noncoding
MSTRG.3545.9	MSTRG.3545	CLK1	XLOC_005521	1193	10	Other lncRNA	noncoding	noncoding	noncoding	noncoding
MSTRG.3545.8	MSTRG.3545	CLK1	XLOC_005521	1193	10	Other lncRNA	noncoding	noncoding	noncoding	noncoding
MSTRG.3625.26	MSTRG.3625	CMKLR2	XLOC_005564	2349	2	Other lncRNA	noncoding	noncoding	noncoding	noncoding
MSTRG.3709.2	MSTRG.3709	IKZF2	XLOC_005640	2264	3	Intronic lncRNA	noncoding	noncoding	noncoding	noncoding
MSTRG.3712.1	MSTRG.3712	IKZF2	XLOC_005643	7237	2	Intronic lncRNA	noncoding	noncoding	noncoding	noncoding
MSTRG.3714.1	MSTRG.3714	IKZF2	XLOC_005645	6877	2	Intronic lncRNA	noncoding	noncoding	noncoding	noncoding
MSTRG.3732.6	MSTRG.3732	PECR	XLOC_005658	401	2	Other lncRNA	noncoding	noncoding	noncoding	noncoding
MSTRG.3799.1	MSTRG.3799	FARSB	XLOC_005711	2075	2	Intronic lncRNA	noncoding	noncoding	noncoding	noncoding
MSTRG.3805.4	MSTRG.3805	WDFY1	XLOC_005717	1385	2	Other lncRNA	noncoding	noncoding	noncoding	noncoding
MSTRG.3811.6	MSTRG.3811	CUL3	XLOC_005723	3061	2	Exonic lncRNA	noncoding	noncoding	noncoding	noncoding
MSTRG.3812.1	MSTRG.3812	CUL3	XLOC_005724	4506	2	Intronic lncRNA	noncoding	noncoding	noncoding	noncoding
MSTRG.3812.2	MSTRG.3812	CUL3	XLOC_005724	5384	2	Intronic lncRNA	noncoding	noncoding	noncoding	noncoding
MSTRG.3831.5	MSTRG.3831	PID1	XLOC_005749	5578	2	Intronic lncRNA	noncoding	noncoding	noncoding	noncoding
MSTRG.3831.6	MSTRG.3831	PID1	XLOC_005749	13008	2	Intronic lncRNA	noncoding	noncoding	noncoding	noncoding
MSTRG.3837.39	MSTRG.3837	TRIP12	XLOC_005753	4705	2	Other lncRNA	noncoding	noncoding	noncoding	noncoding
MSTRG.3837.41	MSTRG.3837	TRIP12	XLOC_005753	3141	2	Other lncRNA	noncoding	noncoding	noncoding	noncoding
MSTRG.3838.1	MSTRG.3838	TRIP12	XLOC_005754	8210	2	Intronic lncRNA	noncoding	noncoding	noncoding	noncoding
MSTRG.3937.7	MSTRG.3937	KPNA6	XLOC_005807	6210	2	Exonic lncRNA	noncoding	noncoding	noncoding	noncoding
MSTRG.3985.4	MSTRG.3985	LOC112582955	XLOC_005835	975	3	Other lncRNA	noncoding	noncoding	noncoding	noncoding
MSTRG.3985.3	MSTRG.3985	LOC112582955	XLOC_005835	975	3	Other lncRNA	noncoding	noncoding	noncoding	noncoding
MSTRG.3985.9	MSTRG.3985	LOC112583071	XLOC_005835	837	2	Exonic lncRNA	noncoding	noncoding	noncoding	noncoding
MSTRG.4075.5	MSTRG.4075	MACO1	XLOC_005888	2613	2	Intronic lncRNA	noncoding	noncoding	noncoding	noncoding
MSTRG.4075.6	MSTRG.4075	MACO1	XLOC_005888	2480	2	Intronic lncRNA	noncoding	noncoding	noncoding	noncoding
MSTRG.4086.6	MSTRG.4086	CLIC4	XLOC_005892	12007	2	Intronic lncRNA	noncoding	noncoding	noncoding	noncoding
MSTRG.4086.7	MSTRG.4086	CLIC4	XLOC_005892	10873	2	Intronic lncRNA	noncoding	noncoding	noncoding	noncoding
MSTRG.4086.8	MSTRG.4086	CLIC4	XLOC_005892	7954	2	Intronic lncRNA	noncoding	noncoding	noncoding	noncoding
MSTRG.4100.1	MSTRG.4100	PNRC2	XLOC_005903	4970	3	Other lncRNA	noncoding	noncoding	noncoding	noncoding
MSTRG.4245.21	MSTRG.4245	HELZ	XLOC_005981	5011	4	Other lncRNA	noncoding	noncoding	noncoding	noncoding
MSTRG.4245.23	MSTRG.4245	HELZ	XLOC_005981	2654	2	Intronic lncRNA	noncoding	noncoding	noncoding	noncoding
MSTRG.4245.26	MSTRG.4245	HELZ	XLOC_005981	1799	3	Intronic lncRNA	noncoding	noncoding	noncoding	noncoding
MSTRG.4245.29	MSTRG.4245	HELZ	XLOC_005981	1169	2	Intronic lncRNA	noncoding	noncoding	noncoding	noncoding
MSTRG.4252.21	MSTRG.4252	CEP112	XLOC_005991	2599	2	Intronic lncRNA	noncoding	noncoding	noncoding	noncoding
MSTRG.4275.1	MSTRG.4275	LOC123465542	XLOC_006010	3226	3	Other lncRNA	noncoding	noncoding	noncoding	noncoding
MSTRG.4344.1	MSTRG.4344		XLOC_006065	1801	2	Intergenic lncRNA	noncoding	noncoding	noncoding	noncoding
MSTRG.4344.2	MSTRG.4344		XLOC_006065	266	2	Intergenic lncRNA	noncoding	noncoding	noncoding	noncoding
MSTRG.4376.3	MSTRG.4376	ACOX1	XLOC_006079	3114	2	Antisense lncRNA	noncoding	noncoding	noncoding	noncoding
MSTRG.4396.3	MSTRG.4396	LOC102414721	XLOC_006088	1052	6	Other lncRNA	noncoding	noncoding	noncoding	noncoding
MSTRG.4416.1	MSTRG.4416		XLOC_006100	10223	2	Intergenic lncRNA	noncoding	noncoding	noncoding	noncoding
MSTRG.4498.3	MSTRG.4498	ANAPC11	XLOC_006151	579	3	Other lncRNA	noncoding	noncoding	noncoding	noncoding
MSTRG.4557.25	MSTRG.4557	PITPNC1	XLOC_006180	12012	2	Intronic lncRNA	noncoding	noncoding	noncoding	noncoding
MSTRG.4564.1	MSTRG.4564	BPTF	XLOC_006184	2978	2	Intronic lncRNA	noncoding	noncoding	noncoding	noncoding
MSTRG.4574.20	MSTRG.4574	SMURF2	XLOC_006187	11509	2	Intronic lncRNA	noncoding	noncoding	noncoding	noncoding
MSTRG.4574.22	MSTRG.4574	SMURF2	XLOC_006187	4984	2	Intronic lncRNA	noncoding	noncoding	noncoding	noncoding
MSTRG.4574.25	MSTRG.4574	SMURF2	XLOC_006187	7789	2	Exonic lncRNA	noncoding	noncoding	noncoding	noncoding
MSTRG.4580.9	MSTRG.4580	TRNAI-UAU	XLOC_006194	2917	3	Antisense lncRNA	noncoding	noncoding	noncoding	noncoding
MSTRG.4580.10	MSTRG.4580	TRNAI-UAU	XLOC_006194	1172	2	Antisense lncRNA	noncoding	noncoding	noncoding	noncoding
MSTRG.4580.13	MSTRG.4580	LOC102404129	XLOC_006194	1021	2	Exonic lncRNA	noncoding	noncoding	noncoding	noncoding
MSTRG.4580.14	MSTRG.4580	LOC102404129	XLOC_006194	1372	2	Exonic lncRNA	noncoding	noncoding	noncoding	noncoding
MSTRG.4580.15	MSTRG.4580	LOC102404129	XLOC_006194	937	2	Exonic lncRNA	noncoding	noncoding	noncoding	noncoding
MSTRG.4580.16	MSTRG.4580	LOC102404129	XLOC_006194	634	2	Exonic lncRNA	noncoding	noncoding	noncoding	noncoding
MSTRG.4580.25	MSTRG.4580	LOC102404129	XLOC_006194	4363	2	Exonic lncRNA	noncoding	noncoding	noncoding	noncoding
MSTRG.4580.32	MSTRG.4580	TRNAV-UAC	XLOC_006194	1526	2	Antisense lncRNA	noncoding	noncoding	noncoding	noncoding
MSTRG.4580.33	MSTRG.4580	TRNAV-UAC	XLOC_006194	2352	2	Antisense lncRNA	noncoding	noncoding	noncoding	noncoding
MSTRG.4580.34	MSTRG.4580	LOC112577646	XLOC_006194	1770	2	Exonic lncRNA	noncoding	noncoding	noncoding	noncoding
MSTRG.4580.38	MSTRG.4580	LOC112577646	XLOC_006194	1479	2	Intronic lncRNA	noncoding	noncoding	noncoding	noncoding
MSTRG.4632.1	MSTRG.4632	MYL4	XLOC_006211	2974	2	Antisense lncRNA	noncoding	noncoding	noncoding	noncoding
MSTRG.4639.15	MSTRG.4639	LOC112583653	XLOC_006216	8760	2	Antisense lncRNA	noncoding	noncoding	noncoding	noncoding
MSTRG.4639.19	MSTRG.4639	KANSL1	XLOC_006216	406	2	Intronic lncRNA	noncoding	noncoding	noncoding	noncoding
MSTRG.4666.9	MSTRG.4666	GJC1	XLOC_006247	6641	2	Exonic lncRNA	noncoding	noncoding	noncoding	noncoding
MSTRG.4672.11	MSTRG.4672	GPATCH8	XLOC_006250	7948	2	Exonic lncRNA	noncoding	noncoding	noncoding	noncoding
MSTRG.4672.13	MSTRG.4672	GPATCH8	XLOC_006250	5414	2	Exonic lncRNA	noncoding	noncoding	noncoding	noncoding
MSTRG.4704.1	MSTRG.4704	LOC112584184	XLOC_006271	207	2	Exonic lncRNA	noncoding	noncoding	noncoding	noncoding
MSTRG.4704.5	MSTRG.4704	LOC112584180	XLOC_006271	478	2	Exonic lncRNA	noncoding	noncoding	noncoding	noncoding
MSTRG.4732.3	MSTRG.4732	LOC102400858	XLOC_006293	3115	3	Other lncRNA	noncoding	noncoding	noncoding	noncoding
MSTRG.4866.1	MSTRG.4866	LOC123332614	XLOC_006421	1396	2	Antisense lncRNA	noncoding	noncoding	noncoding	noncoding
MSTRG.4880.13	MSTRG.4880	LOC102401897	XLOC_006428	879	5	Other lncRNA	noncoding	noncoding	noncoding	noncoding
MSTRG.4880.21	MSTRG.4880	LOC102401897	XLOC_006428	901	4	Other lncRNA	noncoding	noncoding	noncoding	noncoding
MSTRG.4944.2	MSTRG.4944	ANKRD40	XLOC_006465	1186	2	Antisense lncRNA	noncoding	noncoding	noncoding	noncoding
MSTRG.5078.11	MSTRG.5078	STX8	XLOC_006553	4030	2	Intronic lncRNA	noncoding	noncoding	noncoding	noncoding
MSTRG.5078.12	MSTRG.5078	STX8	XLOC_006553	3965	2	Intronic lncRNA	noncoding	noncoding	noncoding	noncoding
MSTRG.5078.13	MSTRG.5078	STX8	XLOC_006553	4260	2	Intronic lncRNA	noncoding	noncoding	noncoding	noncoding
MSTRG.5078.14	MSTRG.5078	STX8	XLOC_006553	3834	2	Intronic lncRNA	noncoding	noncoding	noncoding	noncoding
MSTRG.5154.2	MSTRG.5154	LOC123332656	XLOC_006604	864	2	Exonic lncRNA	noncoding	noncoding	noncoding	noncoding
MSTRG.5154.3	MSTRG.5154	LOC102394692	XLOC_006604	1970	2	Antisense lncRNA	noncoding	noncoding	noncoding	noncoding
MSTRG.5154.5	MSTRG.5154	LOC123332656	XLOC_006604	1690	2	Other lncRNA	noncoding	noncoding	noncoding	noncoding
MSTRG.5235.6	MSTRG.5235	RABEP1	XLOC_006647	1919	7	Other lncRNA	noncoding	noncoding	noncoding	noncoding
MSTRG.5263.4	MSTRG.5263	UBE2G1	XLOC_006667	7546	5	Other lncRNA	noncoding	noncoding	noncoding	noncoding
MSTRG.5294.1	MSTRG.5294	SMG6	XLOC_006711	2605	2	Intronic lncRNA	noncoding	noncoding	noncoding	noncoding
MSTRG.5308.3	MSTRG.5308		XLOC_006720	4079	2	Intergenic lncRNA	noncoding	noncoding	noncoding	noncoding
MSTRG.5308.4	MSTRG.5308		XLOC_006720	3803	2	Intergenic lncRNA	noncoding	noncoding	noncoding	noncoding
MSTRG.5381.5	MSTRG.5381	NUFIP2	XLOC_006765	2870	2	Other lncRNA	noncoding	noncoding	noncoding	noncoding
MSTRG.5457.23	MSTRG.5457	NF1	XLOC_006806	3358	2	Intronic lncRNA	noncoding	noncoding	noncoding	noncoding
MSTRG.5566.1	MSTRG.5566	AATF	XLOC_006877	872	2	Intronic lncRNA	noncoding	noncoding	noncoding	noncoding
MSTRG.5623.1	MSTRG.5623	SKA2	XLOC_006909	9277	2	Intronic lncRNA	noncoding	noncoding	noncoding	noncoding
MSTRG.5630.17	MSTRG.5630	LOC112584168	XLOC_006914	298	2	Exonic lncRNA	noncoding	noncoding	noncoding	noncoding
MSTRG.5632.3	MSTRG.5632	LOC112584166	XLOC_006915	293	2	Exonic lncRNA	noncoding	noncoding	noncoding	noncoding
MSTRG.5711.1	MSTRG.5711	MFSD14B	XLOC_006983	1540	2	Intronic lncRNA	noncoding	noncoding	noncoding	noncoding
MSTRG.5725.8	MSTRG.5725	CLCN3	XLOC_006987	6378	2	Exonic lncRNA	noncoding	noncoding	noncoding	noncoding
MSTRG.5732.2	MSTRG.5732	LOC123465522	XLOC_006993	508	2	Exonic lncRNA	noncoding	noncoding	noncoding	noncoding
MSTRG.5744.1	MSTRG.5744	GALNT7	XLOC_007001	13733	2	Intronic lncRNA	noncoding	noncoding	noncoding	noncoding
MSTRG.5812.12	MSTRG.5812	KIF13B	XLOC_007040	8769	2	Intronic lncRNA	noncoding	noncoding	noncoding	noncoding
MSTRG.5827.1	MSTRG.5827	SMIM27	XLOC_007054	269	2	Antisense lncRNA	noncoding	noncoding	noncoding	noncoding
MSTRG.5832.3	MSTRG.5832	ACO1	XLOC_007058	4741	2	Antisense lncRNA	noncoding	noncoding	noncoding	noncoding
MSTRG.5987.4	MSTRG.5987	HAUS6	XLOC_007172	2240	3	Other lncRNA	noncoding	noncoding	noncoding	noncoding
MSTRG.6012.34	MSTRG.6012	BNC2	XLOC_007186	19862	2	Intronic lncRNA	noncoding	noncoding	noncoding	noncoding
MSTRG.6026.6	MSTRG.6026	ZDHHC21	XLOC_007198	1273	8	Other lncRNA	noncoding	noncoding	noncoding	noncoding
MSTRG.6026.8	MSTRG.6026	ZDHHC21	XLOC_007198	2116	7	Other lncRNA	noncoding	noncoding	noncoding	noncoding
MSTRG.6086.1	MSTRG.6086	AK3	XLOC_007242	3003	2	Intronic lncRNA	noncoding	noncoding	noncoding	noncoding
MSTRG.6090.23	MSTRG.6090	SPATA6L	XLOC_007244	3755	2	Other lncRNA	noncoding	noncoding	noncoding	noncoding
MSTRG.6107.1	MSTRG.6107	GLIS3	XLOC_007257	12444	2	Intronic lncRNA	noncoding	noncoding	noncoding	noncoding
MSTRG.6111.2	MSTRG.6111	RFX3	XLOC_007261	3270	2	Intronic lncRNA	noncoding	noncoding	noncoding	noncoding
MSTRG.6114.2	MSTRG.6114	RFX3	XLOC_007263	837	2	Intronic lncRNA	noncoding	noncoding	noncoding	noncoding
MSTRG.6182.8	MSTRG.6182	MAMDC2	XLOC_007304	6653	2	Intronic lncRNA	noncoding	noncoding	noncoding	noncoding
MSTRG.6211.1	MSTRG.6211	GDA	XLOC_007323	3917	2	Intronic lncRNA	noncoding	noncoding	noncoding	noncoding
MSTRG.6233.1	MSTRG.6233	OSTF1	XLOC_007338	5133	2	Intronic lncRNA	noncoding	noncoding	noncoding	noncoding
MSTRG.6233.2	MSTRG.6233	OSTF1	XLOC_007338	8626	2	Intronic lncRNA	noncoding	noncoding	noncoding	noncoding
MSTRG.6243.15	MSTRG.6243	PCSK5	XLOC_007343	578	2	Intronic lncRNA	noncoding	noncoding	noncoding	noncoding
MSTRG.6249.1	MSTRG.6249	PCSK5	XLOC_007348	3157	2	Intronic lncRNA	noncoding	noncoding	noncoding	noncoding
MSTRG.6249.2	MSTRG.6249	PCSK5	XLOC_007348	3149	2	Intronic lncRNA	noncoding	noncoding	noncoding	noncoding
MSTRG.6249.3	MSTRG.6249	PCSK5	XLOC_007348	3115	2	Intronic lncRNA	noncoding	noncoding	noncoding	noncoding
MSTRG.6255.1	MSTRG.6255	LOC112583904	XLOC_007350	5023	4	Other lncRNA	noncoding	noncoding	noncoding	noncoding
MSTRG.6322.6	MSTRG.6322	HRCT1	XLOC_007395	3011	4	Other lncRNA	noncoding	noncoding	noncoding	noncoding
MSTRG.6322.9	MSTRG.6322	SPAAR	XLOC_007395	2228	2	Other lncRNA	noncoding	noncoding	noncoding	noncoding
MSTRG.6368.3	MSTRG.6368	ZCCHC7	XLOC_007422	3361	3	Intronic lncRNA	noncoding	noncoding	noncoding	noncoding
MSTRG.6371.1	MSTRG.6371	ZCCHC7	XLOC_007424	2401	2	Intronic lncRNA	noncoding	noncoding	noncoding	noncoding
MSTRG.6383.2	MSTRG.6383	CCDC180	XLOC_007439	214	2	Intronic lncRNA	noncoding	noncoding	noncoding	noncoding
MSTRG.6522.1	MSTRG.6522	UBE2R2	XLOC_007536	4929	2	Intronic lncRNA	noncoding	noncoding	noncoding	noncoding
MSTRG.6591.1	MSTRG.6591	LOC123332916	XLOC_007571	6441	2	Antisense lncRNA	noncoding	noncoding	noncoding	noncoding
MSTRG.6595.1	MSTRG.6595	AOPEP	XLOC_007574	17157	2	Intronic lncRNA	noncoding	noncoding	noncoding	noncoding
MSTRG.6638.1	MSTRG.6638	OGN	XLOC_007593	325	2	Antisense lncRNA	noncoding	noncoding	noncoding	noncoding
MSTRG.6670.3	MSTRG.6670	ZNF169	XLOC_007610	3902	2	Other lncRNA	noncoding	noncoding	noncoding	noncoding
MSTRG.6676.1	MSTRG.6676		XLOC_007618	4030	2	Intergenic lncRNA	noncoding	noncoding	noncoding	noncoding
MSTRG.6680.15	MSTRG.6680	AUH	XLOC_007620	4364	3	Intronic lncRNA	noncoding	noncoding	noncoding	noncoding
MSTRG.6785.5	MSTRG.6785	LOC123332948	XLOC_007703	1153	2	Other lncRNA	noncoding	noncoding	noncoding	noncoding
MSTRG.6785.6	MSTRG.6785	LOC123332948	XLOC_007703	6525	2	Exonic lncRNA	noncoding	noncoding	noncoding	noncoding
MSTRG.6790.1	MSTRG.6790	PALM2AKAP2	XLOC_007705	13587	2	Intronic lncRNA	noncoding	noncoding	noncoding	noncoding
MSTRG.6793.1	MSTRG.6793	PALM2AKAP2	XLOC_007706	8639	2	Intronic lncRNA	noncoding	noncoding	noncoding	noncoding
MSTRG.6793.2	MSTRG.6793	PALM2AKAP2	XLOC_007706	7703	2	Intronic lncRNA	noncoding	noncoding	noncoding	noncoding
MSTRG.6800.6	MSTRG.6800	LOC102393734	XLOC_007712	6988	2	Other lncRNA	noncoding	noncoding	noncoding	noncoding
MSTRG.6800.12	MSTRG.6800	LOC102393734	XLOC_007712	8994	3	Exonic lncRNA	noncoding	noncoding	noncoding	noncoding
MSTRG.6800.11	MSTRG.6800	LOC102393734	XLOC_007712	9260	3	Exonic lncRNA	noncoding	noncoding	noncoding	noncoding
MSTRG.6800.16	MSTRG.6800	LOC102393734	XLOC_007712	9253	3	Exonic lncRNA	noncoding	noncoding	noncoding	noncoding
MSTRG.6800.18	MSTRG.6800	LOC102393734	XLOC_007712	2761	3	Exonic lncRNA	noncoding	noncoding	noncoding	noncoding
MSTRG.6800.21	MSTRG.6800	LPAR1	XLOC_007712	1062	2	Antisense lncRNA	noncoding	noncoding	noncoding	noncoding
MSTRG.6800.20	MSTRG.6800	LOC102393734	XLOC_007712	2125	4	Other lncRNA	noncoding	noncoding	noncoding	noncoding
MSTRG.6827.4	MSTRG.6827	HSDL2	XLOC_007729	2778	2	Exonic lncRNA	noncoding	noncoding	noncoding	noncoding
MSTRG.6827.5	MSTRG.6827	HSDL2	XLOC_007729	5812	2	Other lncRNA	noncoding	noncoding	noncoding	noncoding
MSTRG.6827.6	MSTRG.6827	HSDL2	XLOC_007729	6250	3	Other lncRNA	noncoding	noncoding	noncoding	noncoding
MSTRG.6827.7	MSTRG.6827	TRNAC-ACA	XLOC_007730	2405	2	Antisense lncRNA	noncoding	noncoding	noncoding	noncoding
MSTRG.4332.11	MSTRG.4332	LOC102394806	XLOC_007826	2304	3	Other lncRNA	noncoding	noncoding	noncoding	noncoding
MSTRG.4375.1	MSTRG.4375	ACOX1	XLOC_007900	1751	2	Intronic lncRNA	noncoding	noncoding	noncoding	noncoding
MSTRG.4406.11	MSTRG.4406	LOC102393855	XLOC_007922	1371	4	Other lncRNA	noncoding	noncoding	noncoding	noncoding
MSTRG.4432.20	MSTRG.4432	CYTH1	XLOC_007938	1562	2	Other lncRNA	noncoding	noncoding	noncoding	noncoding
MSTRG.4437.5	MSTRG.4437	C1QTNF1	XLOC_007942	4241	2	Antisense lncRNA	noncoding	noncoding	noncoding	noncoding
MSTRG.4707.3	MSTRG.4707	LOC112584175	XLOC_008108	326	2	Exonic lncRNA	noncoding	noncoding	noncoding	noncoding
MSTRG.4738.10	MSTRG.4738	LOC102399859	XLOC_008121	357	2	Exonic lncRNA	noncoding	noncoding	noncoding	noncoding
MSTRG.4738.14	MSTRG.4738	LOC102400193	XLOC_008121	365	2	Exonic lncRNA	noncoding	noncoding	noncoding	noncoding
MSTRG.4812.18	MSTRG.4812	STARD3	XLOC_008179	3589	2	Exonic lncRNA	noncoding	noncoding	noncoding	noncoding
MSTRG.4837.2	MSTRG.4837	LOC112583528	XLOC_008193	263	2	Exonic lncRNA	noncoding	noncoding	noncoding	noncoding
MSTRG.4875.6	MSTRG.4875	SKAP1	XLOC_008212	1366	3	Other lncRNA	noncoding	noncoding	noncoding	noncoding
MSTRG.4950.1	MSTRG.4950	SPAG9	XLOC_008267	2843	2	Intronic lncRNA	noncoding	noncoding	noncoding	noncoding
MSTRG.5026.45	MSTRG.5026	NCOR1	XLOC_008303	6152	4	Other lncRNA	noncoding	noncoding	noncoding	noncoding
MSTRG.5084.2	MSTRG.5084	NTN1	XLOC_008342	9369	2	Intronic lncRNA	noncoding	noncoding	noncoding	noncoding
MSTRG.5088.1	MSTRG.5088	PIK3R5	XLOC_008344	614	2	Antisense lncRNA	noncoding	noncoding	noncoding	noncoding
MSTRG.5282.12	MSTRG.5282	PAFAH1B1	XLOC_008465	374	2	Exonic lncRNA	noncoding	noncoding	noncoding	noncoding
MSTRG.5282.13	MSTRG.5282	PAFAH1B1	XLOC_008465	7547	3	Other lncRNA	noncoding	noncoding	noncoding	noncoding
MSTRG.5282.14	MSTRG.5282	LOC102414198	XLOC_008465	5131	2	Antisense lncRNA	noncoding	noncoding	noncoding	noncoding
MSTRG.5375.6	MSTRG.5375	NSRP1	XLOC_008509	6999	3	Other lncRNA	noncoding	noncoding	noncoding	noncoding
MSTRG.5375.7	MSTRG.5375	NSRP1	XLOC_008509	5405	3	Other lncRNA	noncoding	noncoding	noncoding	noncoding
MSTRG.5376.1	MSTRG.5376	NSRP1	XLOC_008510	8801	2	Intronic lncRNA	noncoding	noncoding	noncoding	noncoding
MSTRG.5390.1	MSTRG.5390	TAOK1	XLOC_008517	3292	2	Intronic lncRNA	noncoding	noncoding	noncoding	noncoding
MSTRG.5390.2	MSTRG.5390	TAOK1	XLOC_008517	1468	2	Intronic lncRNA	noncoding	noncoding	noncoding	noncoding
MSTRG.5440.1	MSTRG.5440	NLK	XLOC_008544	8281	2	Intronic lncRNA	noncoding	noncoding	noncoding	noncoding
MSTRG.5440.2	MSTRG.5440	NLK	XLOC_008544	1809	2	Intronic lncRNA	noncoding	noncoding	noncoding	noncoding
MSTRG.5441.1	MSTRG.5441	NLK	XLOC_008545	1069	2	Intronic lncRNA	noncoding	noncoding	noncoding	noncoding
MSTRG.5498.1	MSTRG.5498	MYO1D	XLOC_008577	6006	2	Intronic lncRNA	noncoding	noncoding	noncoding	noncoding
MSTRG.5498.2	MSTRG.5498	MYO1D	XLOC_008577	4839	2	Intronic lncRNA	noncoding	noncoding	noncoding	noncoding
MSTRG.5498.3	MSTRG.5498	MYO1D	XLOC_008577	2355	2	Intronic lncRNA	noncoding	noncoding	noncoding	noncoding
MSTRG.5581.1	MSTRG.5581	USP32	XLOC_008628	683	2	Intronic lncRNA	noncoding	noncoding	noncoding	noncoding
MSTRG.5584.1	MSTRG.5584	USP32	XLOC_008630	5339	2	Intronic lncRNA	noncoding	noncoding	noncoding	noncoding
MSTRG.5608.8	MSTRG.5608	VMP1	XLOC_008642	3629	3	Other lncRNA	noncoding	noncoding	noncoding	noncoding
MSTRG.5682.14	MSTRG.5682	LOC112583817	XLOC_008692	537	4	Other lncRNA	noncoding	noncoding	noncoding	noncoding
MSTRG.5686.2	MSTRG.5686	LOC112583818	XLOC_008695	3020	2	Antisense lncRNA	noncoding	noncoding	noncoding	noncoding
MSTRG.5723.16	MSTRG.5723	NEK1	XLOC_008735	7392	2	Intronic lncRNA	noncoding	noncoding	noncoding	noncoding
MSTRG.5777.2	MSTRG.5777	LOC102410198	XLOC_008774	2665	5	Other lncRNA	noncoding	noncoding	noncoding	noncoding
MSTRG.5793.10	MSTRG.5793	MSRA	XLOC_008785	3011	4	Other lncRNA	noncoding	noncoding	noncoding	noncoding
MSTRG.5796.2	MSTRG.5796	MSRA	XLOC_008788	8913	2	Intronic lncRNA	noncoding	noncoding	noncoding	noncoding
MSTRG.5859.16	MSTRG.5859	TEK	XLOC_008831	13132	2	Intronic lncRNA	noncoding	noncoding	noncoding	noncoding
MSTRG.5859.17	MSTRG.5859	TEK	XLOC_008831	14273	2	Other lncRNA	noncoding	noncoding	noncoding	noncoding
MSTRG.5881.1	MSTRG.5881	CDKN2B	XLOC_008850	3146	2	Antisense lncRNA	noncoding	noncoding	noncoding	noncoding
MSTRG.5881.2	MSTRG.5881	CDKN2B	XLOC_008850	3041	2	Antisense lncRNA	noncoding	noncoding	noncoding	noncoding
MSTRG.6052.15	MSTRG.6052	KDM4C	XLOC_008948	13829	5	Other lncRNA	noncoding	noncoding	noncoding	noncoding
MSTRG.6053.1	MSTRG.6053	KDM4C	XLOC_008949	1272	2	Intronic lncRNA	noncoding	noncoding	noncoding	noncoding
MSTRG.6081.1	MSTRG.6081	JAK2	XLOC_008970	2207	2	Intronic lncRNA	noncoding	noncoding	noncoding	noncoding
MSTRG.6177.1	MSTRG.6177	APBA1	XLOC_009013	5492	2	Intronic lncRNA	noncoding	noncoding	noncoding	noncoding
MSTRG.6201.1	MSTRG.6201	ABHD17B	XLOC_009024	7664	2	Intronic lncRNA	noncoding	noncoding	noncoding	noncoding
MSTRG.6269.7	MSTRG.6269	LOC102409250	XLOC_009054	17760	2	Other lncRNA	noncoding	noncoding	noncoding	noncoding
MSTRG.6269.8	MSTRG.6269	LOC102409250	XLOC_009054	30266	2	Other lncRNA	noncoding	noncoding	noncoding	noncoding
MSTRG.6269.11	MSTRG.6269	LOC102409250	XLOC_009054	6233	2	Intronic lncRNA	noncoding	noncoding	noncoding	noncoding
MSTRG.6269.16	MSTRG.6269	LOC102409250	XLOC_009054	10356	2	Intronic lncRNA	noncoding	noncoding	noncoding	noncoding
MSTRG.6269.17	MSTRG.6269	LOC102409250	XLOC_009054	10778	2	Intronic lncRNA	noncoding	noncoding	noncoding	noncoding
MSTRG.6269.18	MSTRG.6269	LOC102409250	XLOC_009054	7458	2	Intronic lncRNA	noncoding	noncoding	noncoding	noncoding
MSTRG.6348.1	MSTRG.6348	RNF38	XLOC_009119	1553	2	Intronic lncRNA	noncoding	noncoding	noncoding	noncoding
MSTRG.6486.12	MSTRG.6486	EBF2	XLOC_009203	12112	2	Intronic lncRNA	noncoding	noncoding	noncoding	noncoding
MSTRG.6486.14	MSTRG.6486	EBF2	XLOC_009203	35969	3	Intronic lncRNA	noncoding	noncoding	noncoding	noncoding
MSTRG.6495.1	MSTRG.6495	ADRA1A	XLOC_009209	17868	2	Intronic lncRNA	noncoding	noncoding	noncoding	noncoding
MSTRG.6525.1	MSTRG.6525	UBAP2	XLOC_009229	3508	2	Intronic lncRNA	noncoding	noncoding	noncoding	noncoding
MSTRG.6526.1	MSTRG.6526	UBAP2	XLOC_009230	2259	2	Intronic lncRNA	noncoding	noncoding	noncoding	noncoding
MSTRG.6527.1	MSTRG.6527	UBAP2	XLOC_009231	1321	2	Intronic lncRNA	noncoding	noncoding	noncoding	noncoding
MSTRG.6532.2	MSTRG.6532	LOC102400341	XLOC_009235	488	2	Exonic lncRNA	noncoding	noncoding	noncoding	noncoding
MSTRG.6558.5	MSTRG.6558	GKAP1	XLOC_009257	2638	2	Other lncRNA	noncoding	noncoding	noncoding	noncoding
MSTRG.6562.15	MSTRG.6562	KIF27	XLOC_009258	3415	2	Exonic lncRNA	noncoding	noncoding	noncoding	noncoding
MSTRG.6576.8	MSTRG.6576	GOLM1	XLOC_009270	5703	2	Intronic lncRNA	noncoding	noncoding	noncoding	noncoding
MSTRG.6704.1	MSTRG.6704	LOC102414820	XLOC_009347	6552	2	Antisense lncRNA	noncoding	noncoding	noncoding	noncoding
MSTRG.6798.17	MSTRG.6798	LPAR1	XLOC_009431	9205	2	Intronic lncRNA	noncoding	noncoding	noncoding	noncoding
MSTRG.6799.1	MSTRG.6799	LPAR1	XLOC_009432	5050	2	Intronic lncRNA	noncoding	noncoding	noncoding	noncoding
MSTRG.6801.1	MSTRG.6801	LPAR1	XLOC_009434	1728	2	Intronic lncRNA	noncoding	noncoding	noncoding	noncoding
MSTRG.6802.1	MSTRG.6802	LPAR1	XLOC_009435	5193	2	Intronic lncRNA	noncoding	noncoding	noncoding	noncoding
MSTRG.6826.9	MSTRG.6826	PTBP3	XLOC_009448	1400	2	Intronic lncRNA	noncoding	noncoding	noncoding	noncoding
MSTRG.6831.1	MSTRG.6831	LOC102405953	XLOC_009451	3473	6	Other lncRNA	noncoding	noncoding	noncoding	noncoding
MSTRG.7029.2	MSTRG.7029	TCF20	XLOC_009595	11091	2	Intronic lncRNA	noncoding	noncoding	noncoding	noncoding
MSTRG.7067.2	MSTRG.7067	LOC112584441	XLOC_009620	446	2	Exonic lncRNA	noncoding	noncoding	noncoding	noncoding
MSTRG.7073.2	MSTRG.7073	SLC25A17	XLOC_009625	10001	2	Exonic lncRNA	noncoding	noncoding	noncoding	noncoding
MSTRG.7078.1	MSTRG.7078	MRTFA	XLOC_009629	4593	2	Intronic lncRNA	noncoding	noncoding	noncoding	noncoding
MSTRG.7079.1	MSTRG.7079	MRTFA	XLOC_009630	7989	2	Intronic lncRNA	noncoding	noncoding	noncoding	noncoding
MSTRG.7175.1	MSTRG.7175	ERC1	XLOC_009685	755	2	Intronic lncRNA	noncoding	noncoding	noncoding	noncoding
MSTRG.7198.3	MSTRG.7198	TSPAN9	XLOC_009704	2322	3	Other lncRNA	noncoding	noncoding	noncoding	noncoding
MSTRG.7328.14	MSTRG.7328	LOC102391695	XLOC_009795	10006	5	Other lncRNA	noncoding	noncoding	noncoding	noncoding
MSTRG.7354.1	MSTRG.7354	LOC102410075	XLOC_009808	11313	9	Other lncRNA	noncoding	noncoding	noncoding	noncoding
MSTRG.7354.4	MSTRG.7354	LOC102410075	XLOC_009808	4728	4	Other lncRNA	noncoding	noncoding	noncoding	noncoding
MSTRG.7354.24	MSTRG.7354	LOC102410075	XLOC_009808	5751	9	Other lncRNA	noncoding	noncoding	noncoding	noncoding
MSTRG.7357.1	MSTRG.7357	LOC112584486	XLOC_009815	3507	5	Other lncRNA	noncoding	noncoding	noncoding	noncoding
MSTRG.7357.5	MSTRG.7357	LOC112584486	XLOC_009815	576	4	Other lncRNA	noncoding	noncoding	noncoding	noncoding
MSTRG.7357.6	MSTRG.7357	LOC112584486	XLOC_009815	427	3	Other lncRNA	noncoding	noncoding	noncoding	noncoding
MSTRG.7357.9	MSTRG.7357	LOC112584489	XLOC_009815	944	7	Other lncRNA	noncoding	noncoding	noncoding	noncoding
MSTRG.7357.15	MSTRG.7357	LOC123333201	XLOC_009815	413	2	Other lncRNA	noncoding	noncoding	noncoding	noncoding
MSTRG.7357.16	MSTRG.7357	LOC123333201	XLOC_009815	385	4	Other lncRNA	noncoding	noncoding	noncoding	noncoding
MSTRG.7373.8	MSTRG.7373	ETV6	XLOC_009831	18887	2	Intronic lncRNA	noncoding	noncoding	noncoding	noncoding
MSTRG.7373.17	MSTRG.7373	ETV6	XLOC_009831	831	2	Intronic lncRNA	noncoding	noncoding	noncoding	noncoding
MSTRG.7373.18	MSTRG.7373	ETV6	XLOC_009831	4516	2	Intronic lncRNA	noncoding	noncoding	noncoding	noncoding
MSTRG.7402.9	MSTRG.7402	LOC102404182	XLOC_009849	3456	2	Other lncRNA	noncoding	noncoding	noncoding	noncoding
MSTRG.7402.13	MSTRG.7402	LOC102404182	XLOC_009849	3739	2	Other lncRNA	noncoding	noncoding	noncoding	noncoding
MSTRG.7402.15	MSTRG.7402	LOC102404182	XLOC_009849	1546	3	Other lncRNA	noncoding	noncoding	noncoding	noncoding
MSTRG.7433.6	MSTRG.7433	AEBP2	XLOC_009871	802	4	Other lncRNA	noncoding	noncoding	noncoding	noncoding
MSTRG.7434.1	MSTRG.7434	AEBP2	XLOC_009872	2827	2	Intronic lncRNA	noncoding	noncoding	noncoding	noncoding
MSTRG.7436.10	MSTRG.7436	PDE3A	XLOC_009880	10565	2	Intronic lncRNA	noncoding	noncoding	noncoding	noncoding
MSTRG.7436.14	MSTRG.7436	PDE3A	XLOC_009880	7417	2	Intronic lncRNA	noncoding	noncoding	noncoding	noncoding
MSTRG.7436.15	MSTRG.7436	PDE3A	XLOC_009880	10976	2	Intronic lncRNA	noncoding	noncoding	noncoding	noncoding
MSTRG.7436.18	MSTRG.7436	PDE3A	XLOC_009880	6295	2	Intronic lncRNA	noncoding	noncoding	noncoding	noncoding
MSTRG.7438.1	MSTRG.7438	PDE3A	XLOC_009881	3301	2	Intronic lncRNA	noncoding	noncoding	noncoding	noncoding
MSTRG.7438.2	MSTRG.7438	PDE3A	XLOC_009881	2232	2	Intronic lncRNA	noncoding	noncoding	noncoding	noncoding
MSTRG.7439.1	MSTRG.7439	PDE3A	XLOC_009882	12077	3	Intronic lncRNA	noncoding	noncoding	noncoding	noncoding
MSTRG.7439.2	MSTRG.7439	PDE3A	XLOC_009882	6753	2	Intronic lncRNA	noncoding	noncoding	noncoding	noncoding
MSTRG.7440.1	MSTRG.7440	PDE3A	XLOC_009883	1905	2	Intronic lncRNA	noncoding	noncoding	noncoding	noncoding
MSTRG.7441.1	MSTRG.7441	PDE3A	XLOC_009884	3574	2	Intronic lncRNA	noncoding	noncoding	noncoding	noncoding
MSTRG.7442.1	MSTRG.7442	PDE3A	XLOC_009885	1547	2	Intronic lncRNA	noncoding	noncoding	noncoding	noncoding
MSTRG.7476.1	MSTRG.7476	DNAI7	XLOC_009906	1156	2	Intronic lncRNA	noncoding	noncoding	noncoding	noncoding
MSTRG.7501.3	MSTRG.7501	MED21	XLOC_009923	641	3	Other lncRNA	noncoding	noncoding	noncoding	noncoding
MSTRG.7502.7	MSTRG.7502	STK38L	XLOC_009924	4547	5	Other lncRNA	noncoding	noncoding	noncoding	noncoding
MSTRG.7502.8	MSTRG.7502	STK38L	XLOC_009924	13620	3	Other lncRNA	noncoding	noncoding	noncoding	noncoding
MSTRG.7502.10	MSTRG.7502	STK38L	XLOC_009924	18389	2	Intronic lncRNA	noncoding	noncoding	noncoding	noncoding
MSTRG.7503.1	MSTRG.7503	STK38L	XLOC_009925	4868	2	Intronic lncRNA	noncoding	noncoding	noncoding	noncoding
MSTRG.7515.18	MSTRG.7515	PPFIBP1	XLOC_009929	7001	2	Exonic lncRNA	noncoding	noncoding	noncoding	noncoding
MSTRG.7516.1	MSTRG.7516	MANSC4	XLOC_009930	4374	3	Antisense lncRNA	noncoding	noncoding	noncoding	noncoding
MSTRG.7592.3	MSTRG.7592	LOC123332141	XLOC_009989	825	2	Exonic lncRNA	noncoding	noncoding	noncoding	noncoding
MSTRG.7689.11	MSTRG.7689	C4H12orf73	XLOC_010033	663	3	Other lncRNA	noncoding	noncoding	noncoding	noncoding
MSTRG.7724.1	MSTRG.7724	ACTR6	XLOC_010066	2238	2	Antisense lncRNA	noncoding	noncoding	noncoding	noncoding
MSTRG.7726.5	MSTRG.7726	UHRF1BP1L	XLOC_010067	6149	2	Other lncRNA	noncoding	noncoding	noncoding	noncoding
MSTRG.7726.6	MSTRG.7726	UHRF1BP1L	XLOC_010067	525	3	Other lncRNA	noncoding	noncoding	noncoding	noncoding
MSTRG.7735.2	MSTRG.7735	LOC102391414	XLOC_010070	244	2	Exonic lncRNA	noncoding	noncoding	noncoding	noncoding
MSTRG.7791.1	MSTRG.7791	RPS26	XLOC_010203	808	4	Other lncRNA	noncoding	noncoding	noncoding	noncoding
MSTRG.7797.1	MSTRG.7797		XLOC_010206	628	4	Intergenic lncRNA	noncoding	noncoding	noncoding	noncoding
MSTRG.7825.10	MSTRG.7825	RBMS2	XLOC_010220	8103	2	Intronic lncRNA	noncoding	noncoding	noncoding	noncoding
MSTRG.7825.12	MSTRG.7825	RBMS2	XLOC_010220	5739	2	Intronic lncRNA	noncoding	noncoding	noncoding	noncoding
MSTRG.7839.1	MSTRG.7839	LOC102396058	XLOC_010229	4383	2	Other lncRNA	noncoding	noncoding	noncoding	noncoding
MSTRG.7881.1	MSTRG.7881	SLC16A7	XLOC_010253	3898	4	Other lncRNA	noncoding	noncoding	noncoding	noncoding
MSTRG.7891.7	MSTRG.7891	USP15	XLOC_010262	831	2	Other lncRNA	noncoding	noncoding	noncoding	noncoding
MSTRG.7893.2	MSTRG.7893	USP15	XLOC_010264	4268	2	Intronic lncRNA	noncoding	noncoding	noncoding	noncoding
MSTRG.7893.3	MSTRG.7893	USP15	XLOC_010264	1133	2	Intronic lncRNA	noncoding	noncoding	noncoding	noncoding
MSTRG.7893.4	MSTRG.7893	USP15	XLOC_010264	1588	2	Intronic lncRNA	noncoding	noncoding	noncoding	noncoding
MSTRG.7893.5	MSTRG.7893	USP15	XLOC_010264	1555	2	Intronic lncRNA	noncoding	noncoding	noncoding	noncoding
MSTRG.7897.15	MSTRG.7897	MON2	XLOC_010268	9355	2	Exonic lncRNA	noncoding	noncoding	noncoding	noncoding
MSTRG.7897.17	MSTRG.7897	MON2	XLOC_010268	5289	2	Intronic lncRNA	noncoding	noncoding	noncoding	noncoding
MSTRG.7933.15	MSTRG.7933	MSRB3	XLOC_010294	8226	2	Other lncRNA	noncoding	noncoding	noncoding	noncoding
MSTRG.7936.2	MSTRG.7936	MSRB3	XLOC_010297	18795	2	Intronic lncRNA	noncoding	noncoding	noncoding	noncoding
MSTRG.7936.3	MSTRG.7936	MSRB3	XLOC_010297	5639	2	Intronic lncRNA	noncoding	noncoding	noncoding	noncoding
MSTRG.7936.4	MSTRG.7936	MSRB3	XLOC_010297	6280	2	Intronic lncRNA	noncoding	noncoding	noncoding	noncoding
MSTRG.7936.5	MSTRG.7936	MSRB3	XLOC_010297	6320	2	Intronic lncRNA	noncoding	noncoding	noncoding	noncoding
MSTRG.7947.1	MSTRG.7947	GRIP1	XLOC_010307	4145	2	Antisense lncRNA	noncoding	noncoding	noncoding	noncoding
MSTRG.7963.18	MSTRG.7963	RAP1B	XLOC_010321	11236	2	Intronic lncRNA	noncoding	noncoding	noncoding	noncoding
MSTRG.7981.8	MSTRG.7981	LOC102415353	XLOC_010344	7878	2	Antisense lncRNA	noncoding	noncoding	noncoding	noncoding
MSTRG.8000.2	MSTRG.8000	CNOT2	XLOC_010354	5694	3	Intronic lncRNA	noncoding	noncoding	noncoding	noncoding
MSTRG.8000.4	MSTRG.8000	CNOT2	XLOC_010354	5200	2	Intronic lncRNA	noncoding	noncoding	noncoding	noncoding
MSTRG.8042.1	MSTRG.8042	CNTN1	XLOC_010370	3389	3	Other lncRNA	noncoding	noncoding	noncoding	noncoding
MSTRG.8042.5	MSTRG.8042	CNTN1	XLOC_010370	3444	4	Other lncRNA	noncoding	noncoding	noncoding	noncoding
MSTRG.8042.6	MSTRG.8042	CNTN1	XLOC_010370	1563	2	Intronic lncRNA	noncoding	noncoding	noncoding	noncoding
MSTRG.8046.1	MSTRG.8046	CNTN1	XLOC_010374	11393	2	Intronic lncRNA	noncoding	noncoding	noncoding	noncoding
MSTRG.8046.3	MSTRG.8046	CNTN1	XLOC_010374	1677	2	Intronic lncRNA	noncoding	noncoding	noncoding	noncoding
MSTRG.8093.1	MSTRG.8093	TMEM117	XLOC_010397	286	2	Intronic lncRNA	noncoding	noncoding	noncoding	noncoding
MSTRG.8098.11	MSTRG.8098	ANO6	XLOC_010400	3684	2	Intronic lncRNA	noncoding	noncoding	noncoding	noncoding
MSTRG.8106.1	MSTRG.8106	ARID2	XLOC_010403	4517	2	Intronic lncRNA	noncoding	noncoding	noncoding	noncoding
MSTRG.8108.1	MSTRG.8108	ARID2	XLOC_010404	2527	2	Intronic lncRNA	noncoding	noncoding	noncoding	noncoding
MSTRG.8108.2	MSTRG.8108	ARID2	XLOC_010404	3085	2	Intronic lncRNA	noncoding	noncoding	noncoding	noncoding
MSTRG.8109.1	MSTRG.8109	ARID2	XLOC_010405	2984	2	Intronic lncRNA	noncoding	noncoding	noncoding	noncoding
MSTRG.8111.1	MSTRG.8111	SCAF11	XLOC_010406	1245	2	Antisense lncRNA	noncoding	noncoding	noncoding	noncoding
MSTRG.8190.1	MSTRG.8190	LOC112584600	XLOC_010465	26457	2	Antisense lncRNA	noncoding	noncoding	noncoding	noncoding
MSTRG.8190.2	MSTRG.8190	LOC112584600	XLOC_010465	19333	2	Antisense lncRNA	noncoding	noncoding	noncoding	noncoding
MSTRG.8190.3	MSTRG.8190	LOC112584600	XLOC_010465	22796	2	Antisense lncRNA	noncoding	noncoding	noncoding	noncoding
MSTRG.8223.1	MSTRG.8223	GALNT6	XLOC_010480	351	2	Antisense lncRNA	noncoding	noncoding	noncoding	noncoding
MSTRG.8283.2	MSTRG.8283		XLOC_010526	4181	2	Intergenic lncRNA	noncoding	noncoding	noncoding	noncoding
MSTRG.8347.2	MSTRG.8347	UBE2N	XLOC_010566	5569	3	Other lncRNA	noncoding	noncoding	noncoding	noncoding
MSTRG.8353.13	MSTRG.8353	EEA1	XLOC_010570	4365	2	Intronic lncRNA	noncoding	noncoding	noncoding	noncoding
MSTRG.8355.3	MSTRG.8355	EEA1	XLOC_010571	4643	2	Intronic lncRNA	noncoding	noncoding	noncoding	noncoding
MSTRG.8383.2	MSTRG.8383	KITLG	XLOC_010600	5329	4	Other lncRNA	noncoding	noncoding	noncoding	noncoding
MSTRG.8383.5	MSTRG.8383		XLOC_010600	20885	2	Intergenic lncRNA	noncoding	noncoding	noncoding	noncoding
MSTRG.8383.6	MSTRG.8383		XLOC_010600	12585	2	Intergenic lncRNA	noncoding	noncoding	noncoding	noncoding
MSTRG.8390.1	MSTRG.8390		XLOC_010606	416	3	Intergenic lncRNA	noncoding	noncoding	noncoding	noncoding
MSTRG.8407.1	MSTRG.8407	LOC102413674	XLOC_010619	505	4	Other lncRNA	noncoding	noncoding	noncoding	noncoding
MSTRG.8435.1	MSTRG.8435	PPP1R12A	XLOC_010637	6780	2	Intronic lncRNA	noncoding	noncoding	noncoding	noncoding
MSTRG.8436.1	MSTRG.8436	PPP1R12A	XLOC_010638	1129	2	Intronic lncRNA	noncoding	noncoding	noncoding	noncoding
MSTRG.8460.12	MSTRG.8460	OSBPL8	XLOC_010653	1461	2	Exonic lncRNA	noncoding	noncoding	noncoding	noncoding
MSTRG.8460.16	MSTRG.8460	OSBPL8	XLOC_010653	729	3	Other lncRNA	noncoding	noncoding	noncoding	noncoding
MSTRG.8460.2	MSTRG.8460	LOC102402523	XLOC_010654	14020	2	Antisense lncRNA	noncoding	noncoding	noncoding	noncoding
MSTRG.8460.3	MSTRG.8460	LOC102402523	XLOC_010655	647	2	Antisense lncRNA	noncoding	noncoding	noncoding	noncoding
MSTRG.8464.1	MSTRG.8464	OSBPL8	XLOC_010658	2518	2	Intronic lncRNA	noncoding	noncoding	noncoding	noncoding
MSTRG.8465.2	MSTRG.8465	OSBPL8	XLOC_010659	5124	2	Intronic lncRNA	noncoding	noncoding	noncoding	noncoding
MSTRG.8468.15	MSTRG.8468		XLOC_010664	4465	2	Intergenic lncRNA	noncoding	noncoding	noncoding	noncoding
MSTRG.8493.11	MSTRG.8493	ZFC3H1	XLOC_010678	2051	4	Other lncRNA	noncoding	noncoding	noncoding	noncoding
MSTRG.8494.1	MSTRG.8494	ZFC3H1	XLOC_010679	5366	2	Intronic lncRNA	noncoding	noncoding	noncoding	noncoding
MSTRG.8544.4	MSTRG.8544	TSNAX	XLOC_010719	1988	2	Other lncRNA	noncoding	noncoding	noncoding	noncoding
MSTRG.8640.1	MSTRG.8640	BICC1	XLOC_010799	9164	2	Intronic lncRNA	noncoding	noncoding	noncoding	noncoding
MSTRG.8646.1	MSTRG.8646	BICC1	XLOC_010805	9214	2	Intronic lncRNA	noncoding	noncoding	noncoding	noncoding
MSTRG.8714.1	MSTRG.8714	REEP3	XLOC_010833	1433	3	Other lncRNA	noncoding	noncoding	noncoding	noncoding
MSTRG.8810.3	MSTRG.8810	MCU	XLOC_010899	9323	2	Exonic lncRNA	noncoding	noncoding	noncoding	noncoding
MSTRG.8810.7	MSTRG.8810	MCU	XLOC_010899	590	2	Intronic lncRNA	noncoding	noncoding	noncoding	noncoding
MSTRG.8810.9	MSTRG.8810	MCU	XLOC_010899	3808	2	Intronic lncRNA	noncoding	noncoding	noncoding	noncoding
MSTRG.8844.1	MSTRG.8844	ADK	XLOC_010917	5361	2	Intronic lncRNA	noncoding	noncoding	noncoding	noncoding
MSTRG.8848.1	MSTRG.8848	ADK	XLOC_010919	1944	2	Intronic lncRNA	noncoding	noncoding	noncoding	noncoding
MSTRG.8894.1	MSTRG.8894	LOC102411767	XLOC_010958	3032	2	Antisense lncRNA	noncoding	noncoding	noncoding	noncoding
MSTRG.8922.1	MSTRG.8922	BMPR1A	XLOC_010989	2789	2	Intronic lncRNA	noncoding	noncoding	noncoding	noncoding
MSTRG.8931.4	MSTRG.8931	SHLD2	XLOC_010992	754	2	Other lncRNA	noncoding	noncoding	noncoding	noncoding
MSTRG.8937.6	MSTRG.8937	MAPK8	XLOC_011002	25442	3	Other lncRNA	noncoding	noncoding	noncoding	noncoding
MSTRG.7090.27	MSTRG.7090	TNRC6B	XLOC_011129	15549	2	Exonic lncRNA	noncoding	noncoding	noncoding	noncoding
MSTRG.7081.5	MSTRG.7081	GRAP2	XLOC_011133	1249	2	Other lncRNA	noncoding	noncoding	noncoding	noncoding
MSTRG.7294.11	MSTRG.7294	LOC102402808	XLOC_011255	2383	2	Intronic lncRNA	noncoding	noncoding	noncoding	noncoding
MSTRG.7295.1	MSTRG.7295	LOC102402808	XLOC_011257	444	2	Intronic lncRNA	noncoding	noncoding	noncoding	noncoding
MSTRG.7343.8	MSTRG.7343	LOC112584482	XLOC_011296	2904	5	Other lncRNA	noncoding	noncoding	noncoding	noncoding
MSTRG.7343.11	MSTRG.7343	LOC112584482	XLOC_011296	2163	6	Other lncRNA	noncoding	noncoding	noncoding	noncoding
MSTRG.7343.14	MSTRG.7343	LOC112584482	XLOC_011296	1848	7	Other lncRNA	noncoding	noncoding	noncoding	noncoding
MSTRG.7343.27	MSTRG.7343	LOC112584482	XLOC_011296	1174	6	Other lncRNA	noncoding	noncoding	noncoding	noncoding
MSTRG.7344.1	MSTRG.7344	LOC112584482	XLOC_011297	1514	2	Intronic lncRNA	noncoding	noncoding	noncoding	noncoding
MSTRG.7345.5	MSTRG.7345	LOC102402803	XLOC_011298	2442	6	Other lncRNA	noncoding	noncoding	noncoding	noncoding
MSTRG.7379.1	MSTRG.7379	LRP6	XLOC_011338	7241	2	Intronic lncRNA	noncoding	noncoding	noncoding	noncoding
MSTRG.7381.1	MSTRG.7381	LRP6	XLOC_011340	2481	2	Intronic lncRNA	noncoding	noncoding	noncoding	noncoding
MSTRG.7388.8	MSTRG.7388	DUSP16	XLOC_011343	12204	3	Intronic lncRNA	noncoding	noncoding	noncoding	noncoding
MSTRG.7423.24	MSTRG.7423	EPS8	XLOC_011366	16783	3	Other lncRNA	noncoding	noncoding	noncoding	noncoding
MSTRG.7423.25	MSTRG.7423	EPS8	XLOC_011366	13812	2	Intronic lncRNA	noncoding	noncoding	noncoding	noncoding
MSTRG.7423.32	MSTRG.7423	EPS8	XLOC_011366	6897	2	Intronic lncRNA	noncoding	noncoding	noncoding	noncoding
MSTRG.7468.1	MSTRG.7468	C2CD5	XLOC_011403	4076	2	Intronic lncRNA	noncoding	noncoding	noncoding	noncoding
MSTRG.7505.27	MSTRG.7505	LOC123333475	XLOC_011407	15515	4	Antisense lncRNA	noncoding	noncoding	noncoding	noncoding
MSTRG.7505.39	MSTRG.7505	SOX5	XLOC_011407	20365	2	Intronic lncRNA	noncoding	noncoding	noncoding	noncoding
MSTRG.7505.41	MSTRG.7505	SOX5	XLOC_011407	4669	3	Other lncRNA	noncoding	noncoding	noncoding	noncoding
MSTRG.7508.1	MSTRG.7508	SOX5	XLOC_011410	5099	2	Intronic lncRNA	noncoding	noncoding	noncoding	noncoding
MSTRG.7505.40	MSTRG.7505	SOX5	XLOC_011414	9793	2	Intronic lncRNA	noncoding	noncoding	noncoding	noncoding
MSTRG.7526.1	MSTRG.7526	ERGIC2	XLOC_011437	1327	3	Other lncRNA	noncoding	noncoding	noncoding	noncoding
MSTRG.7528.20	MSTRG.7528	TMTC1	XLOC_011438	4436	2	Other lncRNA	noncoding	noncoding	noncoding	noncoding
MSTRG.7533.1	MSTRG.7533	LOC123333214	XLOC_011445	4340	2	Antisense lncRNA	noncoding	noncoding	noncoding	noncoding
MSTRG.7537.1	MSTRG.7537	DENND5B	XLOC_011448	3856	2	Intronic lncRNA	noncoding	noncoding	noncoding	noncoding
MSTRG.7539.1	MSTRG.7539	ETFBKMT	XLOC_011451	4346	2	Antisense lncRNA	noncoding	noncoding	noncoding	noncoding
MSTRG.7541.1	MSTRG.7541	AMN1	XLOC_011452	2606	8	Other lncRNA	noncoding	noncoding	noncoding	noncoding
MSTRG.7541.6	MSTRG.7541	AMN1	XLOC_011452	789	4	Other lncRNA	noncoding	noncoding	noncoding	noncoding
MSTRG.7563.9	MSTRG.7563	LOC102413296	XLOC_011462	1390	2	Other lncRNA	noncoding	noncoding	noncoding	noncoding
MSTRG.7587.5	MSTRG.7587	LOC123333222	XLOC_011475	4198	3	Other lncRNA	noncoding	noncoding	noncoding	noncoding
MSTRG.7608.6	MSTRG.7608	LOC123332143	XLOC_011485	608	3	Exonic lncRNA	noncoding	noncoding	noncoding	noncoding
MSTRG.7608.7	MSTRG.7608	LOC123332143	XLOC_011485	756	2	Exonic lncRNA	noncoding	noncoding	noncoding	noncoding
MSTRG.7608.14	MSTRG.7608	LOC123333224	XLOC_011485	825	3	Exonic lncRNA	noncoding	noncoding	noncoding	noncoding
MSTRG.7608.33	MSTRG.7608	LOC123332138	XLOC_011485	1026	3	Other lncRNA	noncoding	noncoding	noncoding	noncoding
MSTRG.7608.63	MSTRG.7608	LOC102391662	XLOC_011485	544	5	Other lncRNA	noncoding	noncoding	noncoding	noncoding
MSTRG.7608.76	MSTRG.7608	LOC123333224	XLOC_011485	1909	3	Exonic lncRNA	noncoding	noncoding	noncoding	noncoding
MSTRG.7608.77	MSTRG.7608	LOC123333224	XLOC_011485	1897	3	Exonic lncRNA	noncoding	noncoding	noncoding	noncoding
MSTRG.7608.90	MSTRG.7608	LOC123333224	XLOC_011485	2368	3	Exonic lncRNA	noncoding	noncoding	noncoding	noncoding
MSTRG.7608.123	MSTRG.7608	LOC123333118	XLOC_011485	345	2	Antisense lncRNA	noncoding	noncoding	noncoding	noncoding
MSTRG.7608.124	MSTRG.7608	LOC123333224	XLOC_011485	465	2	Exonic lncRNA	noncoding	noncoding	noncoding	noncoding
MSTRG.7610.1	MSTRG.7610		XLOC_011487	820	2	Intergenic lncRNA	noncoding	noncoding	noncoding	noncoding
MSTRG.7675.2	MSTRG.7675	CHST11	XLOC_011537	14650	2	Intronic lncRNA	noncoding	noncoding	noncoding	noncoding
MSTRG.7749.2	MSTRG.7749	TMPO	XLOC_011597	5436	6	Other lncRNA	noncoding	noncoding	noncoding	noncoding
MSTRG.7753.7	MSTRG.7753	NEDD1	XLOC_011603	2173	3	Other lncRNA	noncoding	noncoding	noncoding	noncoding
MSTRG.7761.8	MSTRG.7761	ELK3	XLOC_011606	8131	2	Other lncRNA	noncoding	noncoding	noncoding	noncoding
MSTRG.7798.1	MSTRG.7798		XLOC_011659	374	4	Intergenic lncRNA	noncoding	noncoding	noncoding	noncoding
MSTRG.7931.1	MSTRG.7931	WIF1	XLOC_011745	280	2	Intronic lncRNA	noncoding	noncoding	noncoding	noncoding
MSTRG.7970.1	MSTRG.7970	LOC123333279	XLOC_011771	486	2	Antisense lncRNA	noncoding	noncoding	noncoding	noncoding
MSTRG.8001.3	MSTRG.8001	PTPRB	XLOC_011785	8289	2	Other lncRNA	noncoding	noncoding	noncoding	noncoding
MSTRG.8012.1	MSTRG.8012	CPNE8	XLOC_011792	3539	2	Intronic lncRNA	noncoding	noncoding	noncoding	noncoding
MSTRG.8013.1	MSTRG.8013	CPNE8	XLOC_011793	1561	2	Intronic lncRNA	noncoding	noncoding	noncoding	noncoding
MSTRG.8017.2	MSTRG.8017	CPNE8	XLOC_011797	8461	2	Intronic lncRNA	noncoding	noncoding	noncoding	noncoding
MSTRG.8023.4	MSTRG.8023	ABCD2	XLOC_011804	4591	2	Other lncRNA	noncoding	noncoding	noncoding	noncoding
MSTRG.8079.10	MSTRG.8079		XLOC_011838	2432	2	Intergenic lncRNA	noncoding	noncoding	noncoding	noncoding
MSTRG.8079.11	MSTRG.8079		XLOC_011838	9060	2	Intergenic lncRNA	noncoding	noncoding	noncoding	noncoding
MSTRG.8104.3	MSTRG.8104		XLOC_011860	8679	2	Intergenic lncRNA	noncoding	noncoding	noncoding	noncoding
MSTRG.8107.11	MSTRG.8107	SCAF11	XLOC_011861	2047	2	Exonic lncRNA	noncoding	noncoding	noncoding	noncoding
MSTRG.8117.2	MSTRG.8117		XLOC_011872	339	2	Intergenic lncRNA	noncoding	noncoding	noncoding	noncoding
MSTRG.8117.3	MSTRG.8117		XLOC_011872	256	2	Intergenic lncRNA	noncoding	noncoding	noncoding	noncoding
MSTRG.8117.4	MSTRG.8117		XLOC_011872	268	2	Intergenic lncRNA	noncoding	noncoding	noncoding	noncoding
MSTRG.8187.1	MSTRG.8187	LIMA1	XLOC_011938	1991	2	Intronic lncRNA	noncoding	noncoding	noncoding	noncoding
MSTRG.8187.2	MSTRG.8187	LIMA1	XLOC_011938	2593	2	Intronic lncRNA	noncoding	noncoding	noncoding	noncoding
MSTRG.8187.3	MSTRG.8187	LIMA1	XLOC_011938	2030	2	Intronic lncRNA	noncoding	noncoding	noncoding	noncoding
MSTRG.8265.1	MSTRG.8265		XLOC_012018	610	2	Intergenic lncRNA	noncoding	noncoding	noncoding	noncoding
MSTRG.8296.3	MSTRG.8296	METAP2	XLOC_012034	5275	3	Other lncRNA	noncoding	noncoding	noncoding	noncoding
MSTRG.8299.2	MSTRG.8299		XLOC_012036	1200	2	Intergenic lncRNA	noncoding	noncoding	noncoding	noncoding
MSTRG.8303.1	MSTRG.8303	VEZT	XLOC_012039	3783	2	Intronic lncRNA	noncoding	noncoding	noncoding	noncoding
MSTRG.8331.7	MSTRG.8331	CRADD	XLOC_012051	5574	2	Intronic lncRNA	noncoding	noncoding	noncoding	noncoding
MSTRG.8341.1	MSTRG.8341	CRADD	XLOC_012057	5667	2	Intronic lncRNA	noncoding	noncoding	noncoding	noncoding
MSTRG.8400.1	MSTRG.8400	TMTC2	XLOC_012108	11198	2	Intronic lncRNA	noncoding	noncoding	noncoding	noncoding
MSTRG.8400.2	MSTRG.8400	TMTC2	XLOC_012108	9572	2	Intronic lncRNA	noncoding	noncoding	noncoding	noncoding
MSTRG.8413.1	MSTRG.8413	PPFIA2	XLOC_012116	230	2	Intronic lncRNA	noncoding	noncoding	noncoding	noncoding
MSTRG.8448.1	MSTRG.8448	NAV3	XLOC_012134	1151	2	Intronic lncRNA	noncoding	noncoding	noncoding	noncoding
MSTRG.8451.1	MSTRG.8451	NAV3	XLOC_012136	12318	2	Intronic lncRNA	noncoding	noncoding	noncoding	noncoding
MSTRG.8455.1	MSTRG.8455	CSRP2	XLOC_012140	916	2	Antisense lncRNA	noncoding	noncoding	noncoding	noncoding
MSTRG.8520.6	MSTRG.8520		XLOC_012195	1400	2	Intergenic lncRNA	noncoding	noncoding	noncoding	noncoding
MSTRG.8542.7	MSTRG.8542	EGLN1	XLOC_012212	787	2	Intronic lncRNA	noncoding	noncoding	noncoding	noncoding
MSTRG.8542.9	MSTRG.8542	EGLN1	XLOC_012212	3163	2	Intronic lncRNA	noncoding	noncoding	noncoding	noncoding
MSTRG.8580.13	MSTRG.8580	ARID4B	XLOC_012238	3997	4	Other lncRNA	noncoding	noncoding	noncoding	noncoding
MSTRG.8581.1	MSTRG.8581	ARID4B	XLOC_012239	2819	2	Intronic lncRNA	noncoding	noncoding	noncoding	noncoding
MSTRG.8668.1	MSTRG.8668		XLOC_012286	2266	2	Intergenic lncRNA	noncoding	noncoding	noncoding	noncoding
MSTRG.8710.30	MSTRG.8710	JMJD1C	XLOC_012303	3450	2	Intronic lncRNA	noncoding	noncoding	noncoding	noncoding
MSTRG.8710.32	MSTRG.8710	JMJD1C	XLOC_012303	1585	2	Intronic lncRNA	noncoding	noncoding	noncoding	noncoding
MSTRG.8710.35	MSTRG.8710	JMJD1C	XLOC_012303	2779	2	Intronic lncRNA	noncoding	noncoding	noncoding	noncoding
MSTRG.8710.36	MSTRG.8710	REEP3	XLOC_012303	6375	2	Antisense lncRNA	noncoding	noncoding	noncoding	noncoding
MSTRG.8710.38	MSTRG.8710	REEP3	XLOC_012303	5713	3	Antisense lncRNA	noncoding	noncoding	noncoding	noncoding
MSTRG.8710.40	MSTRG.8710	REEP3	XLOC_012303	5632	3	Antisense lncRNA	noncoding	noncoding	noncoding	noncoding
MSTRG.8710.44	MSTRG.8710	JMJD1C	XLOC_012303	3412	2	Intronic lncRNA	noncoding	noncoding	noncoding	noncoding
MSTRG.8710.45	MSTRG.8710	JMJD1C	XLOC_012303	3366	2	Intronic lncRNA	noncoding	noncoding	noncoding	noncoding
MSTRG.8711.1	MSTRG.8711	JMJD1C	XLOC_012304	5879	2	Intronic lncRNA	noncoding	noncoding	noncoding	noncoding
MSTRG.8712.1	MSTRG.8712	JMJD1C	XLOC_012305	6307	2	Intronic lncRNA	noncoding	noncoding	noncoding	noncoding
MSTRG.8712.2	MSTRG.8712	JMJD1C	XLOC_012305	6301	2	Intronic lncRNA	noncoding	noncoding	noncoding	noncoding
MSTRG.8712.3	MSTRG.8712	JMJD1C	XLOC_012305	4186	2	Intronic lncRNA	noncoding	noncoding	noncoding	noncoding
MSTRG.8722.24	MSTRG.8722	HERC4	XLOC_012323	1161	2	Other lncRNA	noncoding	noncoding	noncoding	noncoding
MSTRG.8738.1	MSTRG.8738	TET1	XLOC_012334	571	2	Antisense lncRNA	noncoding	noncoding	noncoding	noncoding
MSTRG.8772.1	MSTRG.8772	PPA1	XLOC_012350	8969	2	Intronic lncRNA	noncoding	noncoding	noncoding	noncoding
MSTRG.8827.16	MSTRG.8827	PPP3CB	XLOC_012382	2149	2	Exonic lncRNA	noncoding	noncoding	noncoding	noncoding
MSTRG.8827.17	MSTRG.8827	PPP3CB	XLOC_012382	1572	2	Intronic lncRNA	noncoding	noncoding	noncoding	noncoding
MSTRG.9014.1	MSTRG.9014	LOC123333614	XLOC_012534	7395	2	Antisense lncRNA	noncoding	noncoding	noncoding	noncoding
MSTRG.9026.5	MSTRG.9026	DENND1B	XLOC_012542	5651	4	Other lncRNA	noncoding	noncoding	noncoding	noncoding
MSTRG.9077.1	MSTRG.9077	PPP2R5A	XLOC_012580	2590	2	Intronic lncRNA	noncoding	noncoding	noncoding	noncoding
MSTRG.9088.3	MSTRG.9088	FLVCR1	XLOC_012590	1931	3	Other lncRNA	noncoding	noncoding	noncoding	noncoding
MSTRG.9095.1	MSTRG.9095	RPS6KC1	XLOC_012596	2163	2	Intronic lncRNA	noncoding	noncoding	noncoding	noncoding
MSTRG.9123.1	MSTRG.9123	LOC112585052	XLOC_012621	2510	2	Antisense lncRNA	noncoding	noncoding	noncoding	noncoding
MSTRG.9192.10	MSTRG.9192	LOC102405684	XLOC_012668	2959	2	Other lncRNA	noncoding	noncoding	noncoding	noncoding
MSTRG.9192.15	MSTRG.9192	LOC102405684	XLOC_012668	6125	2	Other lncRNA	noncoding	noncoding	noncoding	noncoding
MSTRG.9192.20	MSTRG.9192	LOC102405684	XLOC_012668	6381	2	Intronic lncRNA	noncoding	noncoding	noncoding	noncoding
MSTRG.9206.1	MSTRG.9206	RALGPS2	XLOC_012674	2182	2	Antisense lncRNA	noncoding	noncoding	noncoding	noncoding
MSTRG.9234.2	MSTRG.9234		XLOC_012684	1633	2	Intergenic lncRNA	noncoding	noncoding	noncoding	noncoding
MSTRG.9244.2	MSTRG.9244	COP1	XLOC_012699	3141	2	Intronic lncRNA	noncoding	noncoding	noncoding	noncoding
MSTRG.9248.2	MSTRG.9248	MRPS14	XLOC_012705	2063	3	Other lncRNA	noncoding	noncoding	noncoding	noncoding
MSTRG.9279.1	MSTRG.9279	RC3H1	XLOC_012716	2026	2	Intronic lncRNA	noncoding	noncoding	noncoding	noncoding
MSTRG.9282.1	MSTRG.9282	LOC123333663	XLOC_012718	1233	11	Other lncRNA	noncoding	noncoding	noncoding	noncoding
MSTRG.9299.2	MSTRG.9299	PDPN	XLOC_012747	4169	2	Other lncRNA	noncoding	noncoding	noncoding	noncoding
MSTRG.9428.1	MSTRG.9428	CAMTA1	XLOC_012820	15893	5	Other lncRNA	noncoding	noncoding	noncoding	noncoding
MSTRG.9428.2	MSTRG.9428	CAMTA1	XLOC_012820	493	5	Other lncRNA	noncoding	noncoding	noncoding	noncoding
MSTRG.9428.4	MSTRG.9428	CAMTA1	XLOC_012820	4955	4	Other lncRNA	noncoding	noncoding	noncoding	noncoding
MSTRG.9458.16	MSTRG.9458	SPSB1	XLOC_012840	3277	2	Intronic lncRNA	noncoding	noncoding	noncoding	noncoding
MSTRG.9481.1	MSTRG.9481	LOC102409606	XLOC_012852	7028	2	Antisense lncRNA	noncoding	noncoding	noncoding	noncoding
MSTRG.9519.14	MSTRG.9519	LOC102403112	XLOC_012884	9700	2	Antisense lncRNA	noncoding	noncoding	noncoding	noncoding
MSTRG.9530.6	MSTRG.9530	TNFSF18	XLOC_012890	6182	2	Other lncRNA	noncoding	noncoding	noncoding	noncoding
MSTRG.9550.1	MSTRG.9550	VAMP4	XLOC_012896	443	4	Other lncRNA	noncoding	noncoding	noncoding	noncoding
MSTRG.9703.1	MSTRG.9703	CDC42BPA	XLOC_012963	6539	2	Intronic lncRNA	noncoding	noncoding	noncoding	noncoding
MSTRG.9705.1	MSTRG.9705	CDC42BPA	XLOC_012964	3078	2	Intronic lncRNA	noncoding	noncoding	noncoding	noncoding
MSTRG.9799.1	MSTRG.9799	GPATCH2	XLOC_013023	4583	2	Intronic lncRNA	noncoding	noncoding	noncoding	noncoding
MSTRG.9824.4	MSTRG.9824	RGS18	XLOC_013051	1727	2	Other lncRNA	noncoding	noncoding	noncoding	noncoding
MSTRG.9835.1	MSTRG.9835	GLRX2	XLOC_013058	4692	2	Antisense lncRNA	noncoding	noncoding	noncoding	noncoding
MSTRG.9853.27	MSTRG.9853	CFH	XLOC_013077	246	2	Other lncRNA	noncoding	noncoding	noncoding	noncoding
MSTRG.9853.31	MSTRG.9853	CFH	XLOC_013077	1433	5	Other lncRNA	noncoding	noncoding	noncoding	noncoding
MSTRG.9899.5	MSTRG.9899	NUCKS1	XLOC_013106	1704	2	Exonic lncRNA	noncoding	noncoding	noncoding	noncoding
MSTRG.9899.15	MSTRG.9899	NUCKS1	XLOC_013106	3011	2	Intronic lncRNA	noncoding	noncoding	noncoding	noncoding
MSTRG.9910.7	MSTRG.9910	RBBP5	XLOC_013118	8014	2	Exonic lncRNA	noncoding	noncoding	noncoding	noncoding
MSTRG.9911.1	MSTRG.9911	RBBP5	XLOC_013119	680	2	Intronic lncRNA	noncoding	noncoding	noncoding	noncoding
MSTRG.9966.2	MSTRG.9966	LOC112585344	XLOC_013154	208	2	Antisense lncRNA	noncoding	noncoding	noncoding	noncoding
MSTRG.10041.2	MSTRG.10041	SYTL2	XLOC_013217	29817	3	Exonic lncRNA	noncoding	noncoding	noncoding	noncoding
MSTRG.10093.1	MSTRG.10093	DLG2	XLOC_013266	330	2	Intronic lncRNA	noncoding	noncoding	noncoding	noncoding
MSTRG.10110.1	MSTRG.10110	ANKRD42	XLOC_013275	1886	2	Antisense lncRNA	noncoding	noncoding	noncoding	noncoding
MSTRG.10110.2	MSTRG.10110	ANKRD42	XLOC_013275	1692	2	Antisense lncRNA	noncoding	noncoding	noncoding	noncoding
MSTRG.10110.4	MSTRG.10110		XLOC_013275	1497	2	Intergenic lncRNA	noncoding	noncoding	noncoding	noncoding
MSTRG.10117.29	MSTRG.10117	TENM4	XLOC_013289	4525	2	Intronic lncRNA	noncoding	noncoding	noncoding	noncoding
MSTRG.10119.1	MSTRG.10119	TENM4	XLOC_013291	2098	2	Intronic lncRNA	noncoding	noncoding	noncoding	noncoding
MSTRG.10122.3	MSTRG.10122	GAB2	XLOC_013295	15511	2	Other lncRNA	noncoding	noncoding	noncoding	noncoding
MSTRG.10135.1	MSTRG.10135	RSF1	XLOC_013303	12831	2	Intronic lncRNA	noncoding	noncoding	noncoding	noncoding
MSTRG.10221.3	MSTRG.10221	PKNOX2	XLOC_013420	2024	2	Intronic lncRNA	noncoding	noncoding	noncoding	noncoding
MSTRG.10444.19	MSTRG.10444	LOC123333816	XLOC_013591	9215	3	Exonic lncRNA	noncoding	noncoding	noncoding	noncoding
MSTRG.10444.21	MSTRG.10444	LOC123333816	XLOC_013591	8830	4	Exonic lncRNA	noncoding	noncoding	noncoding	noncoding
MSTRG.10444.22	MSTRG.10444	LOC123333816	XLOC_013591	9149	3	Exonic lncRNA	noncoding	noncoding	noncoding	noncoding
MSTRG.10444.26	MSTRG.10444	LOC123333816	XLOC_013591	8918	3	Exonic lncRNA	noncoding	noncoding	noncoding	noncoding
MSTRG.10444.32	MSTRG.10444	LOC123333816	XLOC_013591	8802	5	Exonic lncRNA	noncoding	noncoding	noncoding	noncoding
MSTRG.10444.34	MSTRG.10444	LOC123333816	XLOC_013591	9136	3	Exonic lncRNA	noncoding	noncoding	noncoding	noncoding
MSTRG.10444.45	MSTRG.10444	LOC123333816	XLOC_013591	1685	4	Exonic lncRNA	noncoding	noncoding	noncoding	noncoding
MSTRG.10444.40	MSTRG.10444	LOC123333816	XLOC_013591	1986	2	Exonic lncRNA	noncoding	noncoding	noncoding	noncoding
MSTRG.10444.44	MSTRG.10444	LOC123333816	XLOC_013591	1806	3	Exonic lncRNA	noncoding	noncoding	noncoding	noncoding
MSTRG.10444.41	MSTRG.10444	LOC123333816	XLOC_013591	1802	3	Exonic lncRNA	noncoding	noncoding	noncoding	noncoding
MSTRG.10444.42	MSTRG.10444	LOC123333816	XLOC_013591	9065	3	Exonic lncRNA	noncoding	noncoding	noncoding	noncoding
MSTRG.10438.10	MSTRG.10438		XLOC_013593	8170	3	Intergenic lncRNA	noncoding	noncoding	noncoding	noncoding
MSTRG.10438.15	MSTRG.10438		XLOC_013593	8835	3	Intergenic lncRNA	noncoding	noncoding	noncoding	noncoding
MSTRG.10438.17	MSTRG.10438		XLOC_013593	6839	2	Intergenic lncRNA	noncoding	noncoding	noncoding	noncoding
MSTRG.10438.16	MSTRG.10438		XLOC_013593	6838	2	Intergenic lncRNA	noncoding	noncoding	noncoding	noncoding
MSTRG.9016.9	MSTRG.9016	PTPRC	XLOC_013766	4564	4	Other lncRNA	noncoding	noncoding	noncoding	noncoding
MSTRG.9016.10	MSTRG.9016	PTPRC	XLOC_013766	2414	4	Other lncRNA	noncoding	noncoding	noncoding	noncoding
MSTRG.9016.18	MSTRG.9016	PTPRC	XLOC_013766	4908	2	Intronic lncRNA	noncoding	noncoding	noncoding	noncoding
MSTRG.9019.1	MSTRG.9019	PTPRC	XLOC_013767	17582	2	Intronic lncRNA	noncoding	noncoding	noncoding	noncoding
MSTRG.9028.5	MSTRG.9028	CRB1	XLOC_013774	392	3	Other lncRNA	noncoding	noncoding	noncoding	noncoding
MSTRG.9057.19	MSTRG.9057	LOC102412652	XLOC_013798	1593	2	Other lncRNA	noncoding	noncoding	noncoding	noncoding
MSTRG.9132.4	MSTRG.9132	C5H1orf21	XLOC_013848	11129	3	Other lncRNA	noncoding	noncoding	noncoding	noncoding
MSTRG.9133.1	MSTRG.9133	C5H1orf21	XLOC_013849	7447	2	Intronic lncRNA	noncoding	noncoding	noncoding	noncoding
MSTRG.9137.2	MSTRG.9137	TSEN15	XLOC_013853	4033	3	Other lncRNA	noncoding	noncoding	noncoding	noncoding
MSTRG.9139.16	MSTRG.9139	RGL1	XLOC_013855	2531	2	Intronic lncRNA	noncoding	noncoding	noncoding	noncoding
MSTRG.9139.18	MSTRG.9139	RGL1	XLOC_013855	1497	2	Intronic lncRNA	noncoding	noncoding	noncoding	noncoding
MSTRG.9181.1	MSTRG.9181	XPR1	XLOC_013878	5214	2	Intronic lncRNA	noncoding	noncoding	noncoding	noncoding
MSTRG.9182.1	MSTRG.9182	XPR1	XLOC_013879	3961	2	Intronic lncRNA	noncoding	noncoding	noncoding	noncoding
MSTRG.9188.8	MSTRG.9188	CEP350	XLOC_013885	1907	4	Other lncRNA	noncoding	noncoding	noncoding	noncoding
MSTRG.9189.2	MSTRG.9189	CEP350	XLOC_013886	3333	2	Intronic lncRNA	noncoding	noncoding	noncoding	noncoding
MSTRG.9189.3	MSTRG.9189	CEP350	XLOC_013886	4966	2	Intronic lncRNA	noncoding	noncoding	noncoding	noncoding
MSTRG.9191.1	MSTRG.9191	TOR1AIP1	XLOC_013888	822	2	Intronic lncRNA	noncoding	noncoding	noncoding	noncoding
MSTRG.9213.1	MSTRG.9213	RASAL2	XLOC_013908	419	2	Intronic lncRNA	noncoding	noncoding	noncoding	noncoding
MSTRG.9215.1	MSTRG.9215	RASAL2	XLOC_013910	2214	2	Intronic lncRNA	noncoding	noncoding	noncoding	noncoding
MSTRG.9215.2	MSTRG.9215	RASAL2	XLOC_013910	660	2	Intronic lncRNA	noncoding	noncoding	noncoding	noncoding
MSTRG.9216.2	MSTRG.9216	RASAL2	XLOC_013911	797	2	Intronic lncRNA	noncoding	noncoding	noncoding	noncoding
MSTRG.9219.1	MSTRG.9219	RASAL2	XLOC_013914	3603	2	Intronic lncRNA	noncoding	noncoding	noncoding	noncoding
MSTRG.9219.2	MSTRG.9219	RASAL2	XLOC_013914	11380	2	Intronic lncRNA	noncoding	noncoding	noncoding	noncoding
MSTRG.9258.1	MSTRG.9258	RABGAP1L	XLOC_013938	2475	2	Intronic lncRNA	noncoding	noncoding	noncoding	noncoding
MSTRG.9261.1	MSTRG.9261	RABGAP1L	XLOC_013941	4014	2	Intronic lncRNA	noncoding	noncoding	noncoding	noncoding
MSTRG.9261.3	MSTRG.9261	RABGAP1L	XLOC_013941	2482	2	Intronic lncRNA	noncoding	noncoding	noncoding	noncoding
MSTRG.9263.3	MSTRG.9263	RABGAP1L	XLOC_013942	814	2	Intronic lncRNA	noncoding	noncoding	noncoding	noncoding
MSTRG.9267.1	MSTRG.9267	RABGAP1L	XLOC_013943	5968	2	Intronic lncRNA	noncoding	noncoding	noncoding	noncoding
MSTRG.9270.1	MSTRG.9270	RABGAP1L	XLOC_013946	15696	3	Intronic lncRNA	noncoding	noncoding	noncoding	noncoding
MSTRG.9272.2	MSTRG.9272	RABGAP1L	XLOC_013948	834	2	Intronic lncRNA	noncoding	noncoding	noncoding	noncoding
MSTRG.9273.1	MSTRG.9273	RABGAP1L	XLOC_013949	2025	2	Intronic lncRNA	noncoding	noncoding	noncoding	noncoding
MSTRG.9274.1	MSTRG.9274	RABGAP1L	XLOC_013950	4278	2	Intronic lncRNA	noncoding	noncoding	noncoding	noncoding
MSTRG.9275.1	MSTRG.9275	RABGAP1L	XLOC_013951	2863	2	Intronic lncRNA	noncoding	noncoding	noncoding	noncoding
MSTRG.9418.12	MSTRG.9418	PLEKHG5	XLOC_014051	436	2	Other lncRNA	noncoding	noncoding	noncoding	noncoding
MSTRG.9444.26	MSTRG.9444	RERE	XLOC_014065	4023	2	Intronic lncRNA	noncoding	noncoding	noncoding	noncoding
MSTRG.9444.27	MSTRG.9444	RERE	XLOC_014065	3839	2	Intronic lncRNA	noncoding	noncoding	noncoding	noncoding
MSTRG.9444.32	MSTRG.9444	RERE	XLOC_014065	10824	2	Intronic lncRNA	noncoding	noncoding	noncoding	noncoding
MSTRG.9449.1	MSTRG.9449	RERE	XLOC_014066	28441	2	Intronic lncRNA	noncoding	noncoding	noncoding	noncoding
MSTRG.9556.23	MSTRG.9556	PRRC2C	XLOC_014124	8674	3	Other lncRNA	noncoding	noncoding	noncoding	noncoding
MSTRG.9571.1	MSTRG.9571	PRRX1	XLOC_014140	5558	2	Intronic lncRNA	noncoding	noncoding	noncoding	noncoding
MSTRG.9610.13	MSTRG.9610	LOC102413711	XLOC_014158	18571	4	Exonic lncRNA	noncoding	noncoding	noncoding	noncoding
MSTRG.9610.17	MSTRG.9610	LOC102413711	XLOC_014158	32024	2	Exonic lncRNA	noncoding	noncoding	noncoding	noncoding
MSTRG.9611.1	MSTRG.9611	RGS7	XLOC_014159	1884	2	Intronic lncRNA	noncoding	noncoding	noncoding	noncoding
MSTRG.9617.2	MSTRG.9617	RGS7	XLOC_014165	20702	2	Intronic lncRNA	noncoding	noncoding	noncoding	noncoding
MSTRG.9633.1	MSTRG.9633	LOC112585336	XLOC_014184	1457	2	Antisense lncRNA	noncoding	noncoding	noncoding	noncoding
MSTRG.9636.1	MSTRG.9636	SDCCAG8	XLOC_014186	749	2	Antisense lncRNA	noncoding	noncoding	noncoding	noncoding
MSTRG.9637.15	MSTRG.9637	AKT3	XLOC_014187	4997	3	Other lncRNA	noncoding	noncoding	noncoding	noncoding
MSTRG.9637.22	MSTRG.9637	AKT3	XLOC_014187	6196	2	Intronic lncRNA	noncoding	noncoding	noncoding	noncoding
MSTRG.9637.23	MSTRG.9637	AKT3	XLOC_014187	7489	2	Intronic lncRNA	noncoding	noncoding	noncoding	noncoding
MSTRG.9638.1	MSTRG.9638	LOC102392035	XLOC_014188	4739	2	Antisense lncRNA	noncoding	noncoding	noncoding	noncoding
MSTRG.9640.1	MSTRG.9640	AKT3	XLOC_014189	1415	2	Intronic lncRNA	noncoding	noncoding	noncoding	noncoding
MSTRG.9663.13	MSTRG.9663	SMYD3	XLOC_014204	2930	2	Other lncRNA	noncoding	noncoding	noncoding	noncoding
MSTRG.9675.1	MSTRG.9675	SMYD3	XLOC_014216	8004	2	Intronic lncRNA	noncoding	noncoding	noncoding	noncoding
MSTRG.9688.1	MSTRG.9688	SMYD3	XLOC_014229	3526	2	Intronic lncRNA	noncoding	noncoding	noncoding	noncoding
MSTRG.9690.1	MSTRG.9690	SMYD3	XLOC_014230	9333	2	Intronic lncRNA	noncoding	noncoding	noncoding	noncoding
MSTRG.9691.1	MSTRG.9691	SMYD3	XLOC_014231	3155	2	Intronic lncRNA	noncoding	noncoding	noncoding	noncoding
MSTRG.9659.5	MSTRG.9659	AHCTF1	XLOC_014239	11164	2	Exonic lncRNA	noncoding	noncoding	noncoding	noncoding
MSTRG.9735.1	MSTRG.9735		XLOC_014261	1483	2	Intergenic lncRNA	noncoding	noncoding	noncoding	noncoding
MSTRG.9737.1	MSTRG.9737	CNIH4	XLOC_014262	2017	4	Other lncRNA	noncoding	noncoding	noncoding	noncoding
MSTRG.9737.9	MSTRG.9737	CNIH4	XLOC_014262	598	2	Other lncRNA	noncoding	noncoding	noncoding	noncoding
MSTRG.9817.2	MSTRG.9817		XLOC_014315	4473	2	Intergenic lncRNA	noncoding	noncoding	noncoding	noncoding
MSTRG.9862.1	MSTRG.9862	CD55	XLOC_014365	803	2	Intronic lncRNA	noncoding	noncoding	noncoding	noncoding
MSTRG.9887.21	MSTRG.9887	SRGAP2	XLOC_014382	8174	2	Intronic lncRNA	noncoding	noncoding	noncoding	noncoding
MSTRG.9891.4	MSTRG.9891	LOC112582775	XLOC_014388	6161	2	Other lncRNA	noncoding	noncoding	noncoding	noncoding
MSTRG.9919.10	MSTRG.9919		XLOC_014399	4897	3	Intergenic lncRNA	noncoding	noncoding	noncoding	noncoding
MSTRG.9919.26	MSTRG.9919	MDM4	XLOC_014399	11993	2	Exonic lncRNA	noncoding	noncoding	noncoding	noncoding
MSTRG.9927.17	MSTRG.9927	ZC3H11A	XLOC_014405	384	3	Other lncRNA	noncoding	noncoding	noncoding	noncoding
MSTRG.9927.16	MSTRG.9927	ZC3H11A	XLOC_014405	914	3	Other lncRNA	noncoding	noncoding	noncoding	noncoding
MSTRG.9929.1	MSTRG.9929	ATP2B4	XLOC_014407	13715	2	Intronic lncRNA	noncoding	noncoding	noncoding	noncoding
MSTRG.9929.2	MSTRG.9929	ATP2B4	XLOC_014407	2035	2	Intronic lncRNA	noncoding	noncoding	noncoding	noncoding
MSTRG.9954.1	MSTRG.9954	LOC112581063	XLOC_014425	239	2	Antisense lncRNA	noncoding	noncoding	noncoding	noncoding
MSTRG.9954.2	MSTRG.9954	LOC112581063	XLOC_014425	431	3	Antisense lncRNA	noncoding	noncoding	noncoding	noncoding
MSTRG.9954.3	MSTRG.9954	LOC112581063	XLOC_014425	385	4	Antisense lncRNA	noncoding	noncoding	noncoding	noncoding
MSTRG.9954.4	MSTRG.9954	LOC123465805	XLOC_014425	4661	7	Other lncRNA	noncoding	noncoding	noncoding	noncoding
MSTRG.9954.6	MSTRG.9954	LOC123465805	XLOC_014425	2446	5	Other lncRNA	noncoding	noncoding	noncoding	noncoding
MSTRG.9954.11	MSTRG.9954	LOC123465805	XLOC_014425	2911	4	Other lncRNA	noncoding	noncoding	noncoding	noncoding
MSTRG.9954.8	MSTRG.9954	LOC123465805	XLOC_014425	2744	6	Other lncRNA	noncoding	noncoding	noncoding	noncoding
MSTRG.9954.13	MSTRG.9954	LOC123465805	XLOC_014425	1869	4	Other lncRNA	noncoding	noncoding	noncoding	noncoding
MSTRG.9954.14	MSTRG.9954	LOC123465805	XLOC_014425	1520	4	Other lncRNA	noncoding	noncoding	noncoding	noncoding
MSTRG.9954.16	MSTRG.9954		XLOC_014425	261	2	Intergenic lncRNA	noncoding	noncoding	noncoding	noncoding
MSTRG.9954.17	MSTRG.9954		XLOC_014425	1265	2	Intergenic lncRNA	noncoding	noncoding	noncoding	noncoding
MSTRG.9954.23	MSTRG.9954		XLOC_014425	987	2	Intergenic lncRNA	noncoding	noncoding	noncoding	noncoding
MSTRG.9954.21	MSTRG.9954		XLOC_014425	991	2	Intergenic lncRNA	noncoding	noncoding	noncoding	noncoding
MSTRG.9954.22	MSTRG.9954		XLOC_014425	2288	2	Intergenic lncRNA	noncoding	noncoding	noncoding	noncoding
MSTRG.9954.28	MSTRG.9954		XLOC_014425	592	2	Intergenic lncRNA	noncoding	noncoding	noncoding	noncoding
MSTRG.9965.1	MSTRG.9965	LOC112585344	XLOC_014432	383	2	Exonic lncRNA	noncoding	noncoding	noncoding	noncoding
MSTRG.9965.22	MSTRG.9965	LOC112585344	XLOC_014432	430	2	Exonic lncRNA	noncoding	noncoding	noncoding	noncoding
MSTRG.9950.1	MSTRG.9950	PANX1	XLOC_014434	4199	2	Intronic lncRNA	noncoding	noncoding	noncoding	noncoding
MSTRG.10005.1	MSTRG.10005		XLOC_014469	970	2	Intergenic lncRNA	noncoding	noncoding	noncoding	noncoding
MSTRG.10009.1	MSTRG.10009	TMEM135	XLOC_014473	2351	2	Intronic lncRNA	noncoding	noncoding	noncoding	noncoding
MSTRG.10010.1	MSTRG.10010	TMEM135	XLOC_014474	2032	2	Intronic lncRNA	noncoding	noncoding	noncoding	noncoding
MSTRG.10012.2	MSTRG.10012	TMEM135	XLOC_014476	3279	2	Intronic lncRNA	noncoding	noncoding	noncoding	noncoding
MSTRG.10027.2	MSTRG.10027	HIKESHI	XLOC_014486	823	3	Other lncRNA	noncoding	noncoding	noncoding	noncoding
MSTRG.10028.1	MSTRG.10028	HIKESHI	XLOC_014487	2051	2	Intronic lncRNA	noncoding	noncoding	noncoding	noncoding
MSTRG.10113.2	MSTRG.10113	LOC123333765	XLOC_014500	6675	4	Other lncRNA	noncoding	noncoding	noncoding	noncoding
MSTRG.10235.1	MSTRG.10235	VSIG10L2	XLOC_014642	7623	2	Antisense lncRNA	noncoding	noncoding	noncoding	noncoding
MSTRG.10235.17	MSTRG.10235	CDON	XLOC_014642	6289	5	Other lncRNA	noncoding	noncoding	noncoding	noncoding
MSTRG.10269.6	MSTRG.10269	NTM	XLOC_014664	4077	3	Other lncRNA	noncoding	noncoding	noncoding	noncoding
MSTRG.10280.1	MSTRG.10280	NTM	XLOC_014674	7919	2	Intronic lncRNA	noncoding	noncoding	noncoding	noncoding
MSTRG.10711.2	MSTRG.10711	TADA1	XLOC_014991	3473	2	Other lncRNA	noncoding	noncoding	noncoding	noncoding
MSTRG.10739.3	MSTRG.10739	SH2D1B	XLOC_015012	4848	4	Other lncRNA	noncoding	noncoding	noncoding	noncoding
MSTRG.10764.1	MSTRG.10764	LOC102394636	XLOC_015019	634	2	Antisense lncRNA	noncoding	noncoding	noncoding	noncoding
MSTRG.10766.1	MSTRG.10766	LOC102394636	XLOC_015020	1364	2	Antisense lncRNA	noncoding	noncoding	noncoding	noncoding
MSTRG.10767.1	MSTRG.10767	LOC102394636	XLOC_015021	605	2	Antisense lncRNA	noncoding	noncoding	noncoding	noncoding
MSTRG.10768.1	MSTRG.10768	LOC102394636	XLOC_015022	2838	2	Antisense lncRNA	noncoding	noncoding	noncoding	noncoding
MSTRG.10815.1	MSTRG.10815	CD244	XLOC_015070	6141	2	Intronic lncRNA	noncoding	noncoding	noncoding	noncoding
MSTRG.10863.19	MSTRG.10863	LOC102412377	XLOC_015107	1372	2	Other lncRNA	noncoding	noncoding	noncoding	noncoding
MSTRG.10903.11	MSTRG.10903	FCRL5	XLOC_015142	778	2	Other lncRNA	noncoding	noncoding	noncoding	noncoding
MSTRG.10970.1	MSTRG.10970	ASH1L	XLOC_015185	8236	2	Intronic lncRNA	noncoding	noncoding	noncoding	noncoding
MSTRG.11024.5	MSTRG.11024	JTB	XLOC_015220	964	4	Other lncRNA	noncoding	noncoding	noncoding	noncoding
MSTRG.11057.1	MSTRG.11057	LOC102411863	XLOC_015234	583	3	Other lncRNA	noncoding	noncoding	noncoding	noncoding
MSTRG.11106.6	MSTRG.11106	CDC42SE1	XLOC_015283	3953	3	Other lncRNA	noncoding	noncoding	noncoding	noncoding
MSTRG.11143.4	MSTRG.11143	HORMAD1	XLOC_015288	3497	3	Other lncRNA	noncoding	noncoding	noncoding	noncoding
MSTRG.11120.1	MSTRG.11120	BOLA1	XLOC_015304	848	2	Antisense lncRNA	noncoding	noncoding	noncoding	noncoding
MSTRG.11176.3	MSTRG.11176	LOC123333993	XLOC_015378	360	2	Exonic lncRNA	noncoding	noncoding	noncoding	noncoding
MSTRG.11212.1	MSTRG.11212	LOC102410263	XLOC_015398	222	2	Antisense lncRNA	noncoding	noncoding	noncoding	noncoding
MSTRG.11221.11	MSTRG.11221	NOTCH2	XLOC_015412	7792	2	Other lncRNA	noncoding	noncoding	noncoding	noncoding
MSTRG.11229.1	MSTRG.11229	TBX15	XLOC_015424	10383	2	Intronic lncRNA	noncoding	noncoding	noncoding	noncoding
MSTRG.11230.1	MSTRG.11230	TBX15	XLOC_015425	11579	2	Intronic lncRNA	noncoding	noncoding	noncoding	noncoding
MSTRG.11230.2	MSTRG.11230	TBX15	XLOC_015425	10554	2	Intronic lncRNA	noncoding	noncoding	noncoding	noncoding
MSTRG.11265.2	MSTRG.11265	TRIM33	XLOC_015457	1402	2	Intronic lncRNA	noncoding	noncoding	noncoding	noncoding
MSTRG.11298.1	MSTRG.11298	LOC123334015	XLOC_015473	2602	2	Antisense lncRNA	noncoding	noncoding	noncoding	noncoding
MSTRG.11317.26	MSTRG.11317	ST7L	XLOC_015485	2011	4	Other lncRNA	noncoding	noncoding	noncoding	noncoding
MSTRG.11339.5	MSTRG.11339	WDR77	XLOC_015496	391	3	Other lncRNA	noncoding	noncoding	noncoding	noncoding
MSTRG.11412.1	MSTRG.11412	VAV3	XLOC_015542	6637	2	Intronic lncRNA	noncoding	noncoding	noncoding	noncoding
MSTRG.11414.1	MSTRG.11414	VAV3	XLOC_015544	10055	2	Intronic lncRNA	noncoding	noncoding	noncoding	noncoding
MSTRG.11415.1	MSTRG.11415	VAV3	XLOC_015545	1677	2	Intronic lncRNA	noncoding	noncoding	noncoding	noncoding
MSTRG.11494.1	MSTRG.11494	ARHGAP29	XLOC_015593	1849	2	Intronic lncRNA	noncoding	noncoding	noncoding	noncoding
MSTRG.11521.1	MSTRG.11521	DIPK1A	XLOC_015609	2357	2	Intronic lncRNA	noncoding	noncoding	noncoding	noncoding
MSTRG.11526.10	MSTRG.11526	EVI5	XLOC_015610	6952	2	Other lncRNA	noncoding	noncoding	noncoding	noncoding
MSTRG.11527.1	MSTRG.11527	EVI5	XLOC_015611	1004	2	Intronic lncRNA	noncoding	noncoding	noncoding	noncoding
MSTRG.11528.1	MSTRG.11528	EVI5	XLOC_015612	2893	2	Intronic lncRNA	noncoding	noncoding	noncoding	noncoding
MSTRG.11528.2	MSTRG.11528	EVI5	XLOC_015612	1657	2	Intronic lncRNA	noncoding	noncoding	noncoding	noncoding
MSTRG.11545.1	MSTRG.11545	LOC102390178	XLOC_015624	3428	3	Antisense lncRNA	noncoding	noncoding	noncoding	noncoding
MSTRG.11545.25	MSTRG.11545	ZNF644	XLOC_015627	2585	2	Intronic lncRNA	noncoding	noncoding	noncoding	noncoding
MSTRG.11558.3	MSTRG.11558	LOC123334202	XLOC_015632	8375	4	Other lncRNA	noncoding	noncoding	noncoding	noncoding
MSTRG.11558.4	MSTRG.11558	LOC123334202	XLOC_015632	2823	4	Other lncRNA	noncoding	noncoding	noncoding	noncoding
MSTRG.11558.5	MSTRG.11558	LOC123334202	XLOC_015632	5978	2	Other lncRNA	noncoding	noncoding	noncoding	noncoding
MSTRG.11574.7	MSTRG.11574	LOC123334068	XLOC_015639	1287	2	Antisense lncRNA	noncoding	noncoding	noncoding	noncoding
MSTRG.11575.1	MSTRG.11575	LOC123334068	XLOC_015640	3827	2	Antisense lncRNA	noncoding	noncoding	noncoding	noncoding
MSTRG.11580.1	MSTRG.11580	LOC102399202	XLOC_015642	2600	2	Intronic lncRNA	noncoding	noncoding	noncoding	noncoding
MSTRG.11632.2	MSTRG.11632	GNG5	XLOC_015679	3145	2	Exonic lncRNA	noncoding	noncoding	noncoding	noncoding
MSTRG.11658.8	MSTRG.11658	ADGRL4	XLOC_015696	1383	3	Other lncRNA	noncoding	noncoding	noncoding	noncoding
MSTRG.11658.11	MSTRG.11658	ADGRL4	XLOC_015696	10092	3	Intronic lncRNA	noncoding	noncoding	noncoding	noncoding
MSTRG.11658.12	MSTRG.11658	ADGRL4	XLOC_015696	6930	3	Intronic lncRNA	noncoding	noncoding	noncoding	noncoding
MSTRG.11658.14	MSTRG.11658	ADGRL4	XLOC_015696	2284	3	Other lncRNA	noncoding	noncoding	noncoding	noncoding
MSTRG.11660.1	MSTRG.11660	ADGRL4	XLOC_015698	3181	2	Intronic lncRNA	noncoding	noncoding	noncoding	noncoding
MSTRG.11661.1	MSTRG.11661	ADGRL4	XLOC_015699	1961	2	Intronic lncRNA	noncoding	noncoding	noncoding	noncoding
MSTRG.11662.1	MSTRG.11662	ADGRL4	XLOC_015700	4668	2	Intronic lncRNA	noncoding	noncoding	noncoding	noncoding
MSTRG.11663.1	MSTRG.11663	ADGRL4	XLOC_015701	6690	2	Intronic lncRNA	noncoding	noncoding	noncoding	noncoding
MSTRG.11674.1	MSTRG.11674	FUBP1	XLOC_015714	5676	2	Intronic lncRNA	noncoding	noncoding	noncoding	noncoding
MSTRG.11682.19	MSTRG.11682	ZZZ3	XLOC_015717	7313	2	Intronic lncRNA	noncoding	noncoding	noncoding	noncoding
MSTRG.11685.1	MSTRG.11685	ZZZ3	XLOC_015720	6611	2	Intronic lncRNA	noncoding	noncoding	noncoding	noncoding
MSTRG.11685.2	MSTRG.11685	ZZZ3	XLOC_015720	2842	2	Intronic lncRNA	noncoding	noncoding	noncoding	noncoding
MSTRG.11722.18	MSTRG.11722	PTGER3	XLOC_015741	2707	2	Intronic lncRNA	noncoding	noncoding	noncoding	noncoding
MSTRG.11734.1	MSTRG.11734	ANKRD13C	XLOC_015750	715	2	Intronic lncRNA	noncoding	noncoding	noncoding	noncoding
MSTRG.11744.18	MSTRG.11744	GNG12	XLOC_015761	38601	6	Other lncRNA	noncoding	noncoding	noncoding	noncoding
MSTRG.11744.19	MSTRG.11744	GNG12	XLOC_015761	4478	6	Other lncRNA	noncoding	noncoding	noncoding	noncoding
MSTRG.11744.23	MSTRG.11744	GNG12	XLOC_015761	1966	2	Intronic lncRNA	noncoding	noncoding	noncoding	noncoding
MSTRG.11744.24	MSTRG.11744	GNG12	XLOC_015761	15976	4	Other lncRNA	noncoding	noncoding	noncoding	noncoding
MSTRG.11744.25	MSTRG.11744	GNG12	XLOC_015761	1932	2	Intronic lncRNA	noncoding	noncoding	noncoding	noncoding
MSTRG.11744.26	MSTRG.11744	GNG12	XLOC_015761	15997	4	Other lncRNA	noncoding	noncoding	noncoding	noncoding
MSTRG.11772.1	MSTRG.11772	AK4	XLOC_015772	278	2	Intronic lncRNA	noncoding	noncoding	noncoding	noncoding
MSTRG.11800.6	MSTRG.11800	LOC102416174	XLOC_015789	510	6	Other lncRNA	noncoding	noncoding	noncoding	noncoding
MSTRG.11823.12	MSTRG.11823	LOC102411225	XLOC_015811	3215	2	Other lncRNA	noncoding	noncoding	noncoding	noncoding
MSTRG.11882.1	MSTRG.11882		XLOC_015847	945	2	Intergenic lncRNA	noncoding	noncoding	noncoding	noncoding
MSTRG.11923.1	MSTRG.11923	LOC102409536	XLOC_015876	588	2	Exonic lncRNA	noncoding	noncoding	noncoding	noncoding
MSTRG.11923.2	MSTRG.11923	LOC102409536	XLOC_015876	510	2	Exonic lncRNA	noncoding	noncoding	noncoding	noncoding
MSTRG.11923.3	MSTRG.11923	LOC102409536	XLOC_015876	496	2	Exonic lncRNA	noncoding	noncoding	noncoding	noncoding
MSTRG.11941.1	MSTRG.11941	TUT4	XLOC_015889	2182	3	Intronic lncRNA	noncoding	noncoding	noncoding	noncoding
MSTRG.12015.8	MSTRG.12015	LOC102395384	XLOC_015948	2423	2	Intronic lncRNA	noncoding	noncoding	noncoding	noncoding
MSTRG.12015.9	MSTRG.12015	LOC102395384	XLOC_015950	2318	2	Intronic lncRNA	noncoding	noncoding	noncoding	noncoding
MSTRG.12020.1	MSTRG.12020	TMEM69	XLOC_015952	1504	2	Antisense lncRNA	noncoding	noncoding	noncoding	noncoding
MSTRG.12028.3	MSTRG.12028	PRDX1	XLOC_015955	877	2	Exonic lncRNA	noncoding	noncoding	noncoding	noncoding
MSTRG.12138.1	MSTRG.12138	ZMPSTE24	XLOC_016031	1096	2	Antisense lncRNA	noncoding	noncoding	noncoding	noncoding
MSTRG.12238.1	MSTRG.12238	LOC112585726	XLOC_016102	1105	2	Antisense lncRNA	noncoding	noncoding	noncoding	noncoding
MSTRG.12258.1	MSTRG.12258	LOC102395024	XLOC_016115	2000	2	Antisense lncRNA	noncoding	noncoding	noncoding	noncoding
MSTRG.12294.6	MSTRG.12294	UBE2F	XLOC_016150	4277	2	Intronic lncRNA	noncoding	noncoding	noncoding	noncoding
MSTRG.12337.1	MSTRG.12337	SNED1	XLOC_016187	1399	2	Intronic lncRNA	noncoding	noncoding	noncoding	noncoding
MSTRG.10675.1	MSTRG.10675	GPR161	XLOC_016208	946	2	Antisense lncRNA	noncoding	noncoding	noncoding	noncoding
MSTRG.10681.21	MSTRG.10681	DCAF6	XLOC_016212	5907	2	Intronic lncRNA	noncoding	noncoding	noncoding	noncoding
MSTRG.10681.22	MSTRG.10681	DCAF6	XLOC_016212	5813	2	Intronic lncRNA	noncoding	noncoding	noncoding	noncoding
MSTRG.10681.25	MSTRG.10681	DCAF6	XLOC_016212	1130	2	Intronic lncRNA	noncoding	noncoding	noncoding	noncoding
MSTRG.10686.3	MSTRG.10686	MPZL1	XLOC_016214	12362	3	Exonic lncRNA	noncoding	noncoding	noncoding	noncoding
MSTRG.10687.1	MSTRG.10687	MPZL1	XLOC_016215	2928	2	Intronic lncRNA	noncoding	noncoding	noncoding	noncoding
MSTRG.10701.2	MSTRG.10701	POU2F1	XLOC_016226	6310	2	Intronic lncRNA	noncoding	noncoding	noncoding	noncoding
MSTRG.10732.18	MSTRG.10732	PBX1	XLOC_016248	9283	2	Intronic lncRNA	noncoding	noncoding	noncoding	noncoding
MSTRG.10741.30	MSTRG.10741	DDR2	XLOC_016256	9421	3	Other lncRNA	noncoding	noncoding	noncoding	noncoding
MSTRG.10749.1	MSTRG.10749	LOC102414663	XLOC_016264	2504	2	Intronic lncRNA	noncoding	noncoding	noncoding	noncoding
MSTRG.10760.2	MSTRG.10760	ATF6	XLOC_016270	1188	2	Intronic lncRNA	noncoding	noncoding	noncoding	noncoding
MSTRG.10880.3	MSTRG.10880	LOC112577701	XLOC_016380	579	3	Other lncRNA	noncoding	noncoding	noncoding	noncoding
MSTRG.10893.8	MSTRG.10893	FCRL3	XLOC_016393	3233	2	Antisense lncRNA	noncoding	noncoding	noncoding	noncoding
MSTRG.10917.5	MSTRG.10917	LOC102392922	XLOC_016400	414	3	Other lncRNA	noncoding	noncoding	noncoding	noncoding
MSTRG.10924.1	MSTRG.10924		XLOC_016408	1124	2	Intergenic lncRNA	noncoding	noncoding	noncoding	noncoding
MSTRG.10962.1	MSTRG.10962	LOC102397708	XLOC_016427	718	3	Other lncRNA	noncoding	noncoding	noncoding	noncoding
MSTRG.10962.3	MSTRG.10962	LOC102397708	XLOC_016427	1661	3	Other lncRNA	noncoding	noncoding	noncoding	noncoding
MSTRG.11008.1	MSTRG.11008	CKS1B	XLOC_016445	3283	2	Other lncRNA	noncoding	noncoding	noncoding	noncoding
MSTRG.11138.5	MSTRG.11138	LOC123334267	XLOC_016600	409	2	Exonic lncRNA	noncoding	noncoding	noncoding	noncoding
MSTRG.11138.2	MSTRG.11138	LOC123333991	XLOC_016600	409	2	Exonic lncRNA	noncoding	noncoding	noncoding	noncoding
MSTRG.11177.1	MSTRG.11177	LOC102392878	XLOC_016610	11402	3	Other lncRNA	noncoding	noncoding	noncoding	noncoding
MSTRG.11296.1	MSTRG.11296	MAGI3	XLOC_016695	7414	2	Intronic lncRNA	noncoding	noncoding	noncoding	noncoding
MSTRG.11297.1	MSTRG.11297	MAGI3	XLOC_016696	7939	2	Intronic lncRNA	noncoding	noncoding	noncoding	noncoding
MSTRG.11297.2	MSTRG.11297	MAGI3	XLOC_016696	7662	2	Intronic lncRNA	noncoding	noncoding	noncoding	noncoding
MSTRG.11301.11	MSTRG.11301	LRIG2	XLOC_016700	3373	2	Other lncRNA	noncoding	noncoding	noncoding	noncoding
MSTRG.11302.2	MSTRG.11302	LOC102406426	XLOC_016702	2119	3	Other lncRNA	noncoding	noncoding	noncoding	noncoding
MSTRG.11315.1	MSTRG.11315	LOC123334044	XLOC_016708	8699	2	Antisense lncRNA	noncoding	noncoding	noncoding	noncoding
MSTRG.11315.2	MSTRG.11315	LOC123334044	XLOC_016708	8271	3	Antisense lncRNA	noncoding	noncoding	noncoding	noncoding
MSTRG.11329.8	MSTRG.11329	RAP1A	XLOC_016715	19043	3	Exonic lncRNA	noncoding	noncoding	noncoding	noncoding
MSTRG.11329.14	MSTRG.11329	RAP1A	XLOC_016715	11222	2	Intronic lncRNA	noncoding	noncoding	noncoding	noncoding
MSTRG.11347.1	MSTRG.11347	CEPT1	XLOC_016727	1914	2	Intronic lncRNA	noncoding	noncoding	noncoding	noncoding
MSTRG.11373.3	MSTRG.11373	LOC102397766	XLOC_016740	764	5	Other lncRNA	noncoding	noncoding	noncoding	noncoding
MSTRG.11373.12	MSTRG.11373	LOC102396303	XLOC_016740	486	3	Exonic lncRNA	noncoding	noncoding	noncoding	noncoding
MSTRG.11376.1	MSTRG.11376	GNAI3	XLOC_016743	8579	2	Intronic lncRNA	noncoding	noncoding	noncoding	noncoding
MSTRG.11430.1	MSTRG.11430	DPH5	XLOC_016785	714	3	Antisense lncRNA	noncoding	noncoding	noncoding	noncoding
MSTRG.11430.2	MSTRG.11430	DPH5	XLOC_016785	4379	2	Antisense lncRNA	noncoding	noncoding	noncoding	noncoding
MSTRG.11442.11	MSTRG.11442	LOC102405233	XLOC_016792	2889	2	Other lncRNA	noncoding	noncoding	noncoding	noncoding
MSTRG.11447.1	MSTRG.11447	CDC14A	XLOC_016795	8208	2	Intronic lncRNA	noncoding	noncoding	noncoding	noncoding
MSTRG.11477.1	MSTRG.11477	PTBP2	XLOC_016817	1255	2	Intronic lncRNA	noncoding	noncoding	noncoding	noncoding
MSTRG.11492.1	MSTRG.11492		XLOC_016831	5416	2	Intergenic lncRNA	noncoding	noncoding	noncoding	noncoding
MSTRG.11511.20	MSTRG.11511	CCDC18	XLOC_016847	1835	2	Intronic lncRNA	noncoding	noncoding	noncoding	noncoding
MSTRG.11530.3	MSTRG.11530	RPAP2	XLOC_016857	867	2	Other lncRNA	noncoding	noncoding	noncoding	noncoding
MSTRG.11530.9	MSTRG.11530	RPAP2	XLOC_016857	1553	2	Intronic lncRNA	noncoding	noncoding	noncoding	noncoding
MSTRG.11553.13	MSTRG.11553	LOC123334202	XLOC_016877	937	2	Antisense lncRNA	noncoding	noncoding	noncoding	noncoding
MSTRG.11553.15	MSTRG.11553	LRRC8D	XLOC_016877	15259	2	Exonic lncRNA	noncoding	noncoding	noncoding	noncoding
MSTRG.11598.8	MSTRG.11598	SH3GLB1	XLOC_016906	2679	3	Other lncRNA	noncoding	noncoding	noncoding	noncoding
MSTRG.11640.9	MSTRG.11640	PRKACB	XLOC_016925	615	2	Other lncRNA	noncoding	noncoding	noncoding	noncoding
MSTRG.11654.1	MSTRG.11654	ADGRL2	XLOC_016933	3352	2	Intronic lncRNA	noncoding	noncoding	noncoding	noncoding
MSTRG.11656.2	MSTRG.11656	ADGRL2	XLOC_016935	3201	2	Intronic lncRNA	noncoding	noncoding	noncoding	noncoding
MSTRG.11670.4	MSTRG.11670	DNAJB4	XLOC_016945	2916	3	Intronic lncRNA	noncoding	noncoding	noncoding	noncoding
MSTRG.11764.2	MSTRG.11764	SGIP1	XLOC_017006	732	2	Intronic lncRNA	noncoding	noncoding	noncoding	noncoding
MSTRG.11817.14	MSTRG.11817	NFIA	XLOC_017046	11434	3	Intronic lncRNA	noncoding	noncoding	noncoding	noncoding
MSTRG.11817.15	MSTRG.11817	NFIA	XLOC_017046	12011	2	Intronic lncRNA	noncoding	noncoding	noncoding	noncoding
MSTRG.11818.1	MSTRG.11818	NFIA	XLOC_017047	15664	2	Intronic lncRNA	noncoding	noncoding	noncoding	noncoding
MSTRG.11819.1	MSTRG.11819	NFIA	XLOC_017048	6012	2	Intronic lncRNA	noncoding	noncoding	noncoding	noncoding
MSTRG.11820.2	MSTRG.11820	NFIA	XLOC_017049	13901	3	Intronic lncRNA	noncoding	noncoding	noncoding	noncoding
MSTRG.11921.3	MSTRG.11921	SCP2	XLOC_017118	4186	3	Other lncRNA	noncoding	noncoding	noncoding	noncoding
MSTRG.11921.29	MSTRG.11921	LOC112585669	XLOC_017118	1335	2	Antisense lncRNA	noncoding	noncoding	noncoding	noncoding
MSTRG.11921.30	MSTRG.11921	LOC112585669	XLOC_017118	1619	2	Antisense lncRNA	noncoding	noncoding	noncoding	noncoding
MSTRG.11921.31	MSTRG.11921	LOC112585669	XLOC_017118	1579	2	Antisense lncRNA	noncoding	noncoding	noncoding	noncoding
MSTRG.12142.2	MSTRG.12142	RLF	XLOC_017255	1969	2	Intronic lncRNA	noncoding	noncoding	noncoding	noncoding
MSTRG.12158.2	MSTRG.12158	NDUFS5	XLOC_017265	476	3	Other lncRNA	noncoding	noncoding	noncoding	noncoding
MSTRG.12312.2	MSTRG.12312		XLOC_017347	2550	2	Intergenic lncRNA	noncoding	noncoding	noncoding	noncoding
MSTRG.12330.1	MSTRG.12330	DUSP28	XLOC_017375	501	2	Antisense lncRNA	noncoding	noncoding	noncoding	noncoding
MSTRG.12427.1	MSTRG.12427	TRNAF-AAA	XLOC_017434	1958	2	Antisense lncRNA	noncoding	noncoding	noncoding	noncoding
MSTRG.12458.32	MSTRG.12458	LDB2	XLOC_017445	6889	2	Intronic lncRNA	noncoding	noncoding	noncoding	noncoding
MSTRG.12458.33	MSTRG.12458	LDB2	XLOC_017445	8628	2	Intronic lncRNA	noncoding	noncoding	noncoding	noncoding
MSTRG.12460.1	MSTRG.12460	LDB2	XLOC_017447	2512	2	Intronic lncRNA	noncoding	noncoding	noncoding	noncoding
MSTRG.12604.10	MSTRG.12604	HNRNPD	XLOC_017537	4111	3	Other lncRNA	noncoding	noncoding	noncoding	noncoding
MSTRG.12611.1	MSTRG.12611	ANTXR2	XLOC_017544	1107	2	Intronic lncRNA	noncoding	noncoding	noncoding	noncoding
MSTRG.12612.1	MSTRG.12612	ANTXR2	XLOC_017545	5481	2	Intronic lncRNA	noncoding	noncoding	noncoding	noncoding
MSTRG.12613.1	MSTRG.12613	ANTXR2	XLOC_017546	2732	2	Intronic lncRNA	noncoding	noncoding	noncoding	noncoding
MSTRG.12618.2	MSTRG.12618		XLOC_017549	4827	2	Intergenic lncRNA	noncoding	noncoding	noncoding	noncoding
MSTRG.12633.7	MSTRG.12633	CNOT6L	XLOC_017562	1122	5	Other lncRNA	noncoding	noncoding	noncoding	noncoding
MSTRG.12655.1	MSTRG.12655	FAM47E	XLOC_017575	363	2	Intronic lncRNA	noncoding	noncoding	noncoding	noncoding
MSTRG.12800.1	MSTRG.12800	GSX2	XLOC_017713	4915	3	Antisense lncRNA	noncoding	noncoding	noncoding	noncoding
MSTRG.12800.2	MSTRG.12800	GSX2	XLOC_017713	4865	3	Antisense lncRNA	noncoding	noncoding	noncoding	noncoding
MSTRG.12800.4	MSTRG.12800	CHIC2	XLOC_017715	3609	4	Other lncRNA	noncoding	noncoding	noncoding	noncoding
MSTRG.12800.5	MSTRG.12800	CHIC2	XLOC_017715	2360	5	Other lncRNA	noncoding	noncoding	noncoding	noncoding
MSTRG.12805.16	MSTRG.12805	LNX1	XLOC_017718	7501	2	Other lncRNA	noncoding	noncoding	noncoding	noncoding
MSTRG.12805.19	MSTRG.12805	LNX1	XLOC_017718	6899	2	Exonic lncRNA	noncoding	noncoding	noncoding	noncoding
MSTRG.12843.10	MSTRG.12843	FRYL	XLOC_017731	1888	2	Intronic lncRNA	noncoding	noncoding	noncoding	noncoding
MSTRG.12845.1	MSTRG.12845	FRYL	XLOC_017733	3752	2	Intronic lncRNA	noncoding	noncoding	noncoding	noncoding
MSTRG.12885.4	MSTRG.12885	RBM47	XLOC_017774	8905	3	Other lncRNA	noncoding	noncoding	noncoding	noncoding
MSTRG.12886.1	MSTRG.12886	RBM47	XLOC_017775	5251	2	Intronic lncRNA	noncoding	noncoding	noncoding	noncoding
MSTRG.12902.3	MSTRG.12902	SMIM14	XLOC_017784	2522	3	Other lncRNA	noncoding	noncoding	noncoding	noncoding
MSTRG.12902.5	MSTRG.12902	SMIM14	XLOC_017784	1772	4	Other lncRNA	noncoding	noncoding	noncoding	noncoding
MSTRG.12902.6	MSTRG.12902	SMIM14	XLOC_017784	2674	2	Other lncRNA	noncoding	noncoding	noncoding	noncoding
MSTRG.12921.1	MSTRG.12921	LOC112586211	XLOC_017795	827	4	Other lncRNA	noncoding	noncoding	noncoding	noncoding
MSTRG.12941.1	MSTRG.12941	ARAP2	XLOC_017811	970	2	Intronic lncRNA	noncoding	noncoding	noncoding	noncoding
MSTRG.12979.4	MSTRG.12979		XLOC_017841	8073	2	Intergenic lncRNA	noncoding	noncoding	noncoding	noncoding
MSTRG.13012.1	MSTRG.13012	DCAF16	XLOC_017872	988	3	Other lncRNA	noncoding	noncoding	noncoding	noncoding
MSTRG.13018.5	MSTRG.13018	PKD2	XLOC_017879	4800	2	Intronic lncRNA	noncoding	noncoding	noncoding	noncoding
MSTRG.13039.8	MSTRG.13039	PDE5A	XLOC_017881	358	2	Other lncRNA	noncoding	noncoding	noncoding	noncoding
MSTRG.13122.1	MSTRG.13122	LEF1	XLOC_017962	12150	2	Intronic lncRNA	noncoding	noncoding	noncoding	noncoding
MSTRG.13170.5	MSTRG.13170	LOC102401766	XLOC_017996	11877	3	Other lncRNA	noncoding	noncoding	noncoding	noncoding
MSTRG.13170.12	MSTRG.13170	UBE2D3	XLOC_017996	2661	5	Other lncRNA	noncoding	noncoding	noncoding	noncoding
MSTRG.13170.13	MSTRG.13170	UBE2D3	XLOC_017996	12103	8	Other lncRNA	noncoding	noncoding	noncoding	noncoding
MSTRG.13170.20	MSTRG.13170	UBE2D3	XLOC_017996	7984	6	Other lncRNA	noncoding	noncoding	noncoding	noncoding
MSTRG.13179.2	MSTRG.13179	PPP3CA	XLOC_018008	35892	4	Intronic lncRNA	noncoding	noncoding	noncoding	noncoding
MSTRG.13179.3	MSTRG.13179	PPP3CA	XLOC_018008	30178	3	Intronic lncRNA	noncoding	noncoding	noncoding	noncoding
MSTRG.13181.2	MSTRG.13181	PPP3CA	XLOC_018010	6379	2	Intronic lncRNA	noncoding	noncoding	noncoding	noncoding
MSTRG.13183.1	MSTRG.13183	PPP3CA	XLOC_018012	1475	2	Intronic lncRNA	noncoding	noncoding	noncoding	noncoding
MSTRG.13214.1	MSTRG.13214		XLOC_018037	6130	2	Intergenic lncRNA	noncoding	noncoding	noncoding	noncoding
MSTRG.13215.9	MSTRG.13215	TSPAN5	XLOC_018041	9958	2	Other lncRNA	noncoding	noncoding	noncoding	noncoding
MSTRG.13230.1	MSTRG.13230	UNC5C	XLOC_018057	11979	2	Intronic lncRNA	noncoding	noncoding	noncoding	noncoding
MSTRG.13259.1	MSTRG.13259	GRID2	XLOC_018067	253	2	Intronic lncRNA	noncoding	noncoding	noncoding	noncoding
MSTRG.13265.1	MSTRG.13265	GPRIN3	XLOC_018073	12170	2	Intronic lncRNA	noncoding	noncoding	noncoding	noncoding
MSTRG.13281.16	MSTRG.13281	FAM13A	XLOC_018076	6525	3	Other lncRNA	noncoding	noncoding	noncoding	noncoding
MSTRG.13290.1	MSTRG.13290	HERC5	XLOC_018081	789	2	Antisense lncRNA	noncoding	noncoding	noncoding	noncoding
MSTRG.13310.1	MSTRG.13310	LOC123334373	XLOC_018096	4103	2	Antisense lncRNA	noncoding	noncoding	noncoding	noncoding
MSTRG.13319.2	MSTRG.13319	TMA16	XLOC_018106	1531	2	Antisense lncRNA	noncoding	noncoding	noncoding	noncoding
MSTRG.13320.1	MSTRG.13320	MARCHF1	XLOC_018107	4228	2	Intronic lncRNA	noncoding	noncoding	noncoding	noncoding
MSTRG.13321.1	MSTRG.13321	MARCHF1	XLOC_018108	1713	2	Intronic lncRNA	noncoding	noncoding	noncoding	noncoding
MSTRG.13336.1	MSTRG.13336	LOC102402427	XLOC_018122	4900	2	Antisense lncRNA	noncoding	noncoding	noncoding	noncoding
MSTRG.12377.1	MSTRG.12377	IDUA	XLOC_018145	2812	2	Antisense lncRNA	noncoding	noncoding	noncoding	noncoding
MSTRG.12453.20	MSTRG.12453	CD38	XLOC_018198	10216	3	Intronic lncRNA	noncoding	noncoding	noncoding	noncoding
MSTRG.12453.24	MSTRG.12453	CD38	XLOC_018198	9322	3	Exonic lncRNA	noncoding	noncoding	noncoding	noncoding
MSTRG.12453.23	MSTRG.12453	CD38	XLOC_018198	9464	2	Exonic lncRNA	noncoding	noncoding	noncoding	noncoding
MSTRG.12452.5	MSTRG.12452	LOC102399857	XLOC_018201	2053	2	Exonic lncRNA	noncoding	noncoding	noncoding	noncoding
MSTRG.12461.14	MSTRG.12461	C1QTNF7	XLOC_018203	7572	2	Other lncRNA	noncoding	noncoding	noncoding	noncoding
MSTRG.12534.27	MSTRG.12534	AFF1	XLOC_018258	9509	2	Intronic lncRNA	noncoding	noncoding	noncoding	noncoding
MSTRG.12534.30	MSTRG.12534	AFF1	XLOC_018258	6618	2	Other lncRNA	noncoding	noncoding	noncoding	noncoding
MSTRG.12543.19	MSTRG.12543	ARHGAP24	XLOC_018263	14488	2	Intronic lncRNA	noncoding	noncoding	noncoding	noncoding
MSTRG.12543.20	MSTRG.12543	ARHGAP24	XLOC_018263	17962	3	Exonic lncRNA	noncoding	noncoding	noncoding	noncoding
MSTRG.12543.21	MSTRG.12543	ARHGAP24	XLOC_018263	18768	2	Intronic lncRNA	noncoding	noncoding	noncoding	noncoding
MSTRG.12543.23	MSTRG.12543	ARHGAP24	XLOC_018263	3717	2	Intronic lncRNA	noncoding	noncoding	noncoding	noncoding
MSTRG.12546.1	MSTRG.12546	ARHGAP24	XLOC_018266	1309	2	Intronic lncRNA	noncoding	noncoding	noncoding	noncoding
MSTRG.12548.1	MSTRG.12548	ARHGAP24	XLOC_018268	509	2	Intronic lncRNA	noncoding	noncoding	noncoding	noncoding
MSTRG.12549.1	MSTRG.12549	ARHGAP24	XLOC_018269	3727	2	Intronic lncRNA	noncoding	noncoding	noncoding	noncoding
MSTRG.12566.1	MSTRG.12566	GPAT3	XLOC_018289	2764	2	Intronic lncRNA	noncoding	noncoding	noncoding	noncoding
MSTRG.12621.8	MSTRG.12621	BMP2K	XLOC_018310	4684	4	Other lncRNA	noncoding	noncoding	noncoding	noncoding
MSTRG.12621.9	MSTRG.12621	BMP2K	XLOC_018310	7643	5	Other lncRNA	noncoding	noncoding	noncoding	noncoding
MSTRG.12636.3	MSTRG.12636	CCNI	XLOC_018319	3385	3	Antisense lncRNA	noncoding	noncoding	noncoding	noncoding
MSTRG.12636.4	MSTRG.12636		XLOC_018319	2736	4	Intergenic lncRNA	noncoding	noncoding	noncoding	noncoding
MSTRG.12636.5	MSTRG.12636	CCNI	XLOC_018319	1876	3	Antisense lncRNA	noncoding	noncoding	noncoding	noncoding
MSTRG.12697.1	MSTRG.12697	ANKRD17	XLOC_018363	7362	2	Antisense lncRNA	noncoding	noncoding	noncoding	noncoding
MSTRG.12729.1	MSTRG.12729	LOC102409173	XLOC_018390	9138	2	Antisense lncRNA	noncoding	noncoding	noncoding	noncoding
MSTRG.12732.1	MSTRG.12732	YTHDC1	XLOC_018392	5877	2	Intronic lncRNA	noncoding	noncoding	noncoding	noncoding
MSTRG.12793.4	MSTRG.12793	TMEM165	XLOC_018432	3493	2	Other lncRNA	noncoding	noncoding	noncoding	noncoding
MSTRG.12787.1	MSTRG.12787	SRD5A3	XLOC_018435	329	2	Intronic lncRNA	noncoding	noncoding	noncoding	noncoding
MSTRG.12859.5	MSTRG.12859	GUF1	XLOC_018476	742	2	Other lncRNA	noncoding	noncoding	noncoding	noncoding
MSTRG.12880.37	MSTRG.12880	LIMCH1	XLOC_018487	2343	2	Other lncRNA	noncoding	noncoding	noncoding	noncoding
MSTRG.12880.38	MSTRG.12880	LIMCH1	XLOC_018487	9661	2	Other lncRNA	noncoding	noncoding	noncoding	noncoding
MSTRG.12882.1	MSTRG.12882	LIMCH1	XLOC_018488	9668	2	Intronic lncRNA	noncoding	noncoding	noncoding	noncoding
MSTRG.12883.1	MSTRG.12883	LIMCH1	XLOC_018489	12342	2	Intronic lncRNA	noncoding	noncoding	noncoding	noncoding
MSTRG.12889.1	MSTRG.12889	RHOH	XLOC_018496	2971	2	Intronic lncRNA	noncoding	noncoding	noncoding	noncoding
MSTRG.12899.1	MSTRG.12899		XLOC_018500	6252	2	Intergenic lncRNA	noncoding	noncoding	noncoding	noncoding
MSTRG.12899.7	MSTRG.12899	UBE2K	XLOC_018500	10749	2	Intronic lncRNA	noncoding	noncoding	noncoding	noncoding
MSTRG.12907.5	MSTRG.12907	KLB	XLOC_018503	5712	2	Intronic lncRNA	noncoding	noncoding	noncoding	noncoding
MSTRG.12907.6	MSTRG.12907	KLB	XLOC_018503	4776	2	Intronic lncRNA	noncoding	noncoding	noncoding	noncoding
MSTRG.12913.7	MSTRG.12913	KLHL5	XLOC_018505	6122	2	Exonic lncRNA	noncoding	noncoding	noncoding	noncoding
MSTRG.12914.1	MSTRG.12914	KLHL5	XLOC_018506	9459	2	Intronic lncRNA	noncoding	noncoding	noncoding	noncoding
MSTRG.12959.14	MSTRG.12959	RBPJ	XLOC_018546	5892	2	Intronic lncRNA	noncoding	noncoding	noncoding	noncoding
MSTRG.12959.17	MSTRG.12959	RBPJ	XLOC_018546	64592	2	Other lncRNA	noncoding	noncoding	noncoding	noncoding
MSTRG.12959.18	MSTRG.12959	RBPJ	XLOC_018546	48273	3	Other lncRNA	noncoding	noncoding	noncoding	noncoding
MSTRG.12959.19	MSTRG.12959	RBPJ	XLOC_018546	37015	2	Intronic lncRNA	noncoding	noncoding	noncoding	noncoding
MSTRG.12959.20	MSTRG.12959	RBPJ	XLOC_018546	38408	3	Intronic lncRNA	noncoding	noncoding	noncoding	noncoding
MSTRG.12959.21	MSTRG.12959	RBPJ	XLOC_018546	56116	2	Other lncRNA	noncoding	noncoding	noncoding	noncoding
MSTRG.12959.23	MSTRG.12959	RBPJ	XLOC_018546	37352	2	Intronic lncRNA	noncoding	noncoding	noncoding	noncoding
MSTRG.12959.24	MSTRG.12959	RBPJ	XLOC_018546	31729	2	Intronic lncRNA	noncoding	noncoding	noncoding	noncoding
MSTRG.12959.25	MSTRG.12959	RBPJ	XLOC_018546	37361	2	Other lncRNA	noncoding	noncoding	noncoding	noncoding
MSTRG.12994.1	MSTRG.12994	LOC102399901	XLOC_018572	5922	2	Antisense lncRNA	noncoding	noncoding	noncoding	noncoding
MSTRG.12997.1	MSTRG.12997	SLIT2	XLOC_018574	6244	2	Intronic lncRNA	noncoding	noncoding	noncoding	noncoding
MSTRG.13020.10	MSTRG.13020	ABCG2	XLOC_018584	1297	2	Other lncRNA	noncoding	noncoding	noncoding	noncoding
MSTRG.13042.47	MSTRG.13042	LOC102409318	XLOC_018590	4198	2	Antisense lncRNA	noncoding	noncoding	noncoding	noncoding
MSTRG.13042.48	MSTRG.13042	LOC102409318	XLOC_018590	27728	4	Antisense lncRNA	noncoding	noncoding	noncoding	noncoding
MSTRG.13057.2	MSTRG.13057	SEC24D	XLOC_018594	1969	2	Intronic lncRNA	noncoding	noncoding	noncoding	noncoding
MSTRG.13074.1	MSTRG.13074	ANK2	XLOC_018619	4574	2	Intronic lncRNA	noncoding	noncoding	noncoding	noncoding
MSTRG.13114.1	MSTRG.13114	SEC24B	XLOC_018651	5651	2	Intronic lncRNA	noncoding	noncoding	noncoding	noncoding
MSTRG.13120.1	MSTRG.13120	RPL34	XLOC_018655	643	5	Other lncRNA	noncoding	noncoding	noncoding	noncoding
MSTRG.13176.13	MSTRG.13176	NFKB1	XLOC_018693	9902	2	Exonic lncRNA	noncoding	noncoding	noncoding	noncoding
MSTRG.13176.14	MSTRG.13176	NFKB1	XLOC_018693	9897	2	Exonic lncRNA	noncoding	noncoding	noncoding	noncoding
MSTRG.13176.16	MSTRG.13176	NFKB1	XLOC_018693	9854	2	Exonic lncRNA	noncoding	noncoding	noncoding	noncoding
MSTRG.13176.15	MSTRG.13176	NFKB1	XLOC_018693	9872	2	Exonic lncRNA	noncoding	noncoding	noncoding	noncoding
MSTRG.13176.17	MSTRG.13176	NFKB1	XLOC_018693	9698	2	Exonic lncRNA	noncoding	noncoding	noncoding	noncoding
MSTRG.13176.19	MSTRG.13176	NFKB1	XLOC_018693	3167	7	Other lncRNA	noncoding	noncoding	noncoding	noncoding
MSTRG.13185.6	MSTRG.13185	BANK1	XLOC_018697	12245	2	Intronic lncRNA	noncoding	noncoding	noncoding	noncoding
MSTRG.13188.2	MSTRG.13188	BANK1	XLOC_018700	6130	2	Intronic lncRNA	noncoding	noncoding	noncoding	noncoding
MSTRG.13189.1	MSTRG.13189	BANK1	XLOC_018701	5257	2	Intronic lncRNA	noncoding	noncoding	noncoding	noncoding
MSTRG.13206.6	MSTRG.13206	DAPP1	XLOC_018707	4065	2	Other lncRNA	noncoding	noncoding	noncoding	noncoding
MSTRG.13231.1	MSTRG.13231	UNC5C	XLOC_018727	201	2	Antisense lncRNA	noncoding	noncoding	noncoding	noncoding
MSTRG.13239.1	MSTRG.13239	PDLIM5	XLOC_018733	839	2	Intronic lncRNA	noncoding	noncoding	noncoding	noncoding
MSTRG.13268.1	MSTRG.13268	CCSER1	XLOC_018751	3554	2	Intronic lncRNA	noncoding	noncoding	noncoding	noncoding
MSTRG.13272.1	MSTRG.13272	CCSER1	XLOC_018755	487	2	Intronic lncRNA	noncoding	noncoding	noncoding	noncoding
MSTRG.13287.1	MSTRG.13287	HERC3	XLOC_018768	3584	2	Intronic lncRNA	noncoding	noncoding	noncoding	noncoding
MSTRG.13369.12	MSTRG.13369	CDK14	XLOC_018813	3628	4	Other lncRNA	noncoding	noncoding	noncoding	noncoding
MSTRG.13369.15	MSTRG.13369	CDK14	XLOC_018813	5889	2	Intronic lncRNA	noncoding	noncoding	noncoding	noncoding
MSTRG.13370.1	MSTRG.13370	LOC123334631	XLOC_018814	7065	2	Antisense lncRNA	noncoding	noncoding	noncoding	noncoding
MSTRG.13373.1	MSTRG.13373	CDK14	XLOC_018816	3899	2	Intronic lncRNA	noncoding	noncoding	noncoding	noncoding
MSTRG.13376.1	MSTRG.13376	TRNAY-AUA	XLOC_018819	6628	2	Antisense lncRNA	noncoding	noncoding	noncoding	noncoding
MSTRG.13458.1	MSTRG.13458	ASNS	XLOC_018870	1734	2	Antisense lncRNA	noncoding	noncoding	noncoding	noncoding
MSTRG.13469.2	MSTRG.13469	UMAD1	XLOC_018876	2894	3	Other lncRNA	noncoding	noncoding	noncoding	noncoding
MSTRG.13469.6	MSTRG.13469	UMAD1	XLOC_018876	5098	2	Other lncRNA	noncoding	noncoding	noncoding	noncoding
MSTRG.13471.1	MSTRG.13471	UMAD1	XLOC_018878	4032	2	Intronic lncRNA	noncoding	noncoding	noncoding	noncoding
MSTRG.13472.1	MSTRG.13472	UMAD1	XLOC_018879	6881	2	Intronic lncRNA	noncoding	noncoding	noncoding	noncoding
MSTRG.13473.1	MSTRG.13473	UMAD1	XLOC_018880	6055	2	Intronic lncRNA	noncoding	noncoding	noncoding	noncoding
MSTRG.13474.1	MSTRG.13474	UMAD1	XLOC_018881	6040	2	Intronic lncRNA	noncoding	noncoding	noncoding	noncoding
MSTRG.13475.1	MSTRG.13475	UMAD1	XLOC_018882	14015	2	Intronic lncRNA	noncoding	noncoding	noncoding	noncoding
MSTRG.13531.1	MSTRG.13531		XLOC_018920	1761	3	Intergenic lncRNA	noncoding	noncoding	noncoding	noncoding
MSTRG.13531.2	MSTRG.13531		XLOC_018920	1819	2	Intergenic lncRNA	noncoding	noncoding	noncoding	noncoding
MSTRG.13531.3	MSTRG.13531		XLOC_018920	2350	3	Intergenic lncRNA	noncoding	noncoding	noncoding	noncoding
MSTRG.13531.4	MSTRG.13531		XLOC_018920	1992	3	Intergenic lncRNA	noncoding	noncoding	noncoding	noncoding
MSTRG.13531.5	MSTRG.13531		XLOC_018920	3735	3	Intergenic lncRNA	noncoding	noncoding	noncoding	noncoding
MSTRG.13531.6	MSTRG.13531		XLOC_018920	1383	3	Intergenic lncRNA	noncoding	noncoding	noncoding	noncoding
MSTRG.13549.1	MSTRG.13549	LOC102401975	XLOC_018928	7838	3	Other lncRNA	noncoding	noncoding	noncoding	noncoding
MSTRG.13561.1	MSTRG.13561	AHR	XLOC_018937	3780	2	Intronic lncRNA	noncoding	noncoding	noncoding	noncoding
MSTRG.13578.3	MSTRG.13578	HDAC9	XLOC_018939	2927	3	Other lncRNA	noncoding	noncoding	noncoding	noncoding
MSTRG.13578.5	MSTRG.13578	HDAC9	XLOC_018939	756	3	Other lncRNA	noncoding	noncoding	noncoding	noncoding
MSTRG.13578.7	MSTRG.13578	HDAC9	XLOC_018939	8935	2	Intronic lncRNA	noncoding	noncoding	noncoding	noncoding
MSTRG.13578.11	MSTRG.13578	HDAC9	XLOC_018939	1946	2	Intronic lncRNA	noncoding	noncoding	noncoding	noncoding
MSTRG.13578.12	MSTRG.13578	HDAC9	XLOC_018939	17066	3	Intronic lncRNA	noncoding	noncoding	noncoding	noncoding
MSTRG.13578.17	MSTRG.13578	HDAC9	XLOC_018939	6159	3	Other lncRNA	noncoding	noncoding	noncoding	noncoding
MSTRG.13578.18	MSTRG.13578	HDAC9	XLOC_018939	1492	3	Other lncRNA	noncoding	noncoding	noncoding	noncoding
MSTRG.13582.1	MSTRG.13582	HDAC9	XLOC_018942	7823	2	Intronic lncRNA	noncoding	noncoding	noncoding	noncoding
MSTRG.13584.1	MSTRG.13584	HDAC9	XLOC_018944	7102	2	Intronic lncRNA	noncoding	noncoding	noncoding	noncoding
MSTRG.13633.4	MSTRG.13633	SLC25A40	XLOC_018981	5942	2	Other lncRNA	noncoding	noncoding	noncoding	noncoding
MSTRG.13649.1	MSTRG.13649	DMTF1	XLOC_018990	2256	2	Antisense lncRNA	noncoding	noncoding	noncoding	noncoding
MSTRG.13689.1	MSTRG.13689	CACNA2D1	XLOC_019029	2166	2	Intronic lncRNA	noncoding	noncoding	noncoding	noncoding
MSTRG.13691.1	MSTRG.13691	CACNA2D1	XLOC_019031	1994	2	Intronic lncRNA	noncoding	noncoding	noncoding	noncoding
MSTRG.13698.3	MSTRG.13698	SEMA3C	XLOC_019040	3087	3	Other lncRNA	noncoding	noncoding	noncoding	noncoding
MSTRG.13755.1	MSTRG.13755	DNAJC2	XLOC_019068	2082	2	Antisense lncRNA	noncoding	noncoding	noncoding	noncoding
MSTRG.13764.24	MSTRG.13764	KMT2E	XLOC_019072	407	2	Other lncRNA	noncoding	noncoding	noncoding	noncoding
MSTRG.13835.1	MSTRG.13835	LOC123334703	XLOC_019108	495	2	Antisense lncRNA	noncoding	noncoding	noncoding	noncoding
MSTRG.13835.2	MSTRG.13835	LOC123334703	XLOC_019108	1101	2	Antisense lncRNA	noncoding	noncoding	noncoding	noncoding
MSTRG.13838.1	MSTRG.13838	LOC123334703	XLOC_019111	1131	2	Antisense lncRNA	noncoding	noncoding	noncoding	noncoding
MSTRG.13840.1	MSTRG.13840		XLOC_019112	644	2	Intergenic lncRNA	noncoding	noncoding	noncoding	noncoding
MSTRG.13905.8	MSTRG.13905	DOCK4	XLOC_019147	16574	2	Intronic lncRNA	noncoding	noncoding	noncoding	noncoding
MSTRG.13906.1	MSTRG.13906	DOCK4	XLOC_019148	5930	2	Intronic lncRNA	noncoding	noncoding	noncoding	noncoding
MSTRG.13908.1	MSTRG.13908	DOCK4	XLOC_019150	6007	2	Intronic lncRNA	noncoding	noncoding	noncoding	noncoding
MSTRG.13911.1	MSTRG.13911	DOCK4	XLOC_019153	5543	2	Intronic lncRNA	noncoding	noncoding	noncoding	noncoding
MSTRG.13918.4	MSTRG.13918	IMMP2L	XLOC_019155	3328	5	Other lncRNA	noncoding	noncoding	noncoding	noncoding
MSTRG.13918.19	MSTRG.13918	IMMP2L	XLOC_019155	1011	3	Other lncRNA	noncoding	noncoding	noncoding	noncoding
MSTRG.13918.22	MSTRG.13918	IMMP2L	XLOC_019155	2533	2	Intronic lncRNA	noncoding	noncoding	noncoding	noncoding
MSTRG.13918.23	MSTRG.13918	IMMP2L	XLOC_019155	4606	3	Intronic lncRNA	noncoding	noncoding	noncoding	noncoding
MSTRG.13918.20	MSTRG.13918	IMMP2L	XLOC_019157	10374	2	Intronic lncRNA	noncoding	noncoding	noncoding	noncoding
MSTRG.13921.1	MSTRG.13921	IMMP2L	XLOC_019158	8813	2	Intronic lncRNA	noncoding	noncoding	noncoding	noncoding
MSTRG.13923.14	MSTRG.13923	ELMO1	XLOC_019164	8602	3	Intronic lncRNA	noncoding	noncoding	noncoding	noncoding
MSTRG.13925.1	MSTRG.13925	ELMO1	XLOC_019166	10325	2	Intronic lncRNA	noncoding	noncoding	noncoding	noncoding
MSTRG.13927.1	MSTRG.13927	AOAH	XLOC_019168	4593	2	Intronic lncRNA	noncoding	noncoding	noncoding	noncoding
MSTRG.14031.1	MSTRG.14031	JAZF1	XLOC_019227	2666	2	Intronic lncRNA	noncoding	noncoding	noncoding	noncoding
MSTRG.14049.1	MSTRG.14049		XLOC_019245	4683	2	Intergenic lncRNA	noncoding	noncoding	noncoding	noncoding
MSTRG.14055.1	MSTRG.14055	LOC102406841	XLOC_019251	511	2	Other lncRNA	noncoding	noncoding	noncoding	noncoding
MSTRG.14072.1	MSTRG.14072	OSBPL3	XLOC_019262	4607	2	Intronic lncRNA	noncoding	noncoding	noncoding	noncoding
MSTRG.14107.2	MSTRG.14107	LOC102390160	XLOC_019302	657	5	Other lncRNA	noncoding	noncoding	noncoding	noncoding
MSTRG.14107.1	MSTRG.14107	LOC102390160	XLOC_019302	636	5	Other lncRNA	noncoding	noncoding	noncoding	noncoding
MSTRG.14166.1	MSTRG.14166	LOC112586529	XLOC_019344	504	2	Intronic lncRNA	noncoding	noncoding	noncoding	noncoding
MSTRG.14167.11	MSTRG.14167	LOC102398269	XLOC_019345	676	3	Other lncRNA	noncoding	noncoding	noncoding	noncoding
MSTRG.14176.3	MSTRG.14176	ING3	XLOC_019357	4195	4	Other lncRNA	noncoding	noncoding	noncoding	noncoding
MSTRG.14180.2	MSTRG.14180	CPED1	XLOC_019359	7375	2	Intronic lncRNA	noncoding	noncoding	noncoding	noncoding
MSTRG.14289.18	MSTRG.14289	MKLN1	XLOC_019432	1571	5	Other lncRNA	noncoding	noncoding	noncoding	noncoding
MSTRG.14291.1	MSTRG.14291	MKLN1	XLOC_019433	1512	2	Intronic lncRNA	noncoding	noncoding	noncoding	noncoding
MSTRG.14274.11	MSTRG.14274	EXOC4	XLOC_019438	8962	4	Other lncRNA	noncoding	noncoding	noncoding	noncoding
MSTRG.14274.13	MSTRG.14274	EXOC4	XLOC_019438	8171	2	Intronic lncRNA	noncoding	noncoding	noncoding	noncoding
MSTRG.14274.14	MSTRG.14274	EXOC4	XLOC_019438	7661	2	Intronic lncRNA	noncoding	noncoding	noncoding	noncoding
MSTRG.14274.15	MSTRG.14274	EXOC4	XLOC_019438	13260	2	Intronic lncRNA	noncoding	noncoding	noncoding	noncoding
MSTRG.14274.17	MSTRG.14274	EXOC4	XLOC_019438	7481	3	Intronic lncRNA	noncoding	noncoding	noncoding	noncoding
MSTRG.14278.1	MSTRG.14278	EXOC4	XLOC_019440	5345	2	Intronic lncRNA	noncoding	noncoding	noncoding	noncoding
MSTRG.14274.20	MSTRG.14274	EXOC4	XLOC_019441	8892	2	Intronic lncRNA	noncoding	noncoding	noncoding	noncoding
MSTRG.14279.2	MSTRG.14279	EXOC4	XLOC_019442	2169	2	Intronic lncRNA	noncoding	noncoding	noncoding	noncoding
MSTRG.14317.2	MSTRG.14317	STMP1	XLOC_019459	2565	3	Other lncRNA	noncoding	noncoding	noncoding	noncoding
MSTRG.14317.3	MSTRG.14317	STMP1	XLOC_019459	2513	4	Other lncRNA	noncoding	noncoding	noncoding	noncoding
MSTRG.14400.1	MSTRG.14400		XLOC_019510	381	2	Intergenic lncRNA	noncoding	noncoding	noncoding	noncoding
MSTRG.14432.1	MSTRG.14432	LOC112586604	XLOC_019513	235	2	Exonic lncRNA	noncoding	noncoding	noncoding	noncoding
MSTRG.14432.2	MSTRG.14432	LOC112586604	XLOC_019513	389	2	Other lncRNA	noncoding	noncoding	noncoding	noncoding
MSTRG.14437.2	MSTRG.14437	LOC123466067	XLOC_019517	378	3	Other lncRNA	noncoding	noncoding	noncoding	noncoding
MSTRG.14404.4	MSTRG.14404	LOC123466041	XLOC_019572	540	2	Other lncRNA	noncoding	noncoding	noncoding	noncoding
MSTRG.13402.1	MSTRG.13402	LOC102411603	XLOC_019779	719	2	Antisense lncRNA	noncoding	noncoding	noncoding	noncoding
MSTRG.13414.7	MSTRG.13414	FAM133B	XLOC_019785	2379	3	Other lncRNA	noncoding	noncoding	noncoding	noncoding
MSTRG.13417.1	MSTRG.13417	CDK6	XLOC_019788	11472	2	Intronic lncRNA	noncoding	noncoding	noncoding	noncoding
MSTRG.13494.1	MSTRG.13494	ICA1	XLOC_019848	2339	2	Intronic lncRNA	noncoding	noncoding	noncoding	noncoding
MSTRG.13530.1	MSTRG.13530	MEOX2	XLOC_019870	8249	2	Intronic lncRNA	noncoding	noncoding	noncoding	noncoding
MSTRG.13535.2	MSTRG.13535	LOC112586455	XLOC_019873	2554	3	Antisense lncRNA	noncoding	noncoding	noncoding	noncoding
MSTRG.13535.3	MSTRG.13535		XLOC_019873	848	4	Intergenic lncRNA	noncoding	noncoding	noncoding	noncoding
MSTRG.13537.1	MSTRG.13537	CRPPA	XLOC_019875	801	2	Intronic lncRNA	noncoding	noncoding	noncoding	noncoding
MSTRG.13598.1	MSTRG.13598		XLOC_019905	4333	2	Intergenic lncRNA	noncoding	noncoding	noncoding	noncoding
MSTRG.13613.1	MSTRG.13613	TOMM7	XLOC_019922	3843	2	Other lncRNA	noncoding	noncoding	noncoding	noncoding
MSTRG.13618.10	MSTRG.13618	FAM126A	XLOC_019924	2225	3	Other lncRNA	noncoding	noncoding	noncoding	noncoding
MSTRG.13618.11	MSTRG.13618	FAM126A	XLOC_019924	3837	3	Other lncRNA	noncoding	noncoding	noncoding	noncoding
MSTRG.13631.9	MSTRG.13631	TRA2A	XLOC_019926	3739	4	Other lncRNA	noncoding	noncoding	noncoding	noncoding
MSTRG.13653.9	MSTRG.13653	DMTF1	XLOC_019940	7717	3	Other lncRNA	noncoding	noncoding	noncoding	noncoding
MSTRG.13679.1	MSTRG.13679	SEMA3A	XLOC_019949	2526	3	Antisense lncRNA	noncoding	noncoding	noncoding	noncoding
MSTRG.13704.1	MSTRG.13704	LOC112586472	XLOC_019959	633	3	Other lncRNA	noncoding	noncoding	noncoding	noncoding
MSTRG.13704.2	MSTRG.13704	LOC112586472	XLOC_019959	1353	3	Other lncRNA	noncoding	noncoding	noncoding	noncoding
MSTRG.13709.65	MSTRG.13709	CD36	XLOC_019960	11051	7	Other lncRNA	noncoding	noncoding	noncoding	noncoding
MSTRG.13709.69	MSTRG.13709	LOC123334691	XLOC_019960	1626	2	Other lncRNA	noncoding	noncoding	noncoding	noncoding
MSTRG.13709.71	MSTRG.13709	LOC123334691	XLOC_019960	9147	2	Other lncRNA	noncoding	noncoding	noncoding	noncoding
MSTRG.13709.73	MSTRG.13709	LOC123334691	XLOC_019960	14769	2	Exonic lncRNA	noncoding	noncoding	noncoding	noncoding
MSTRG.13707.5	MSTRG.13707	GNAI1	XLOC_019966	5267	3	Other lncRNA	noncoding	noncoding	noncoding	noncoding
MSTRG.13707.7	MSTRG.13707	GNAI1	XLOC_019966	1035	2	Intronic lncRNA	noncoding	noncoding	noncoding	noncoding
MSTRG.13707.8	MSTRG.13707	GNAI1	XLOC_019966	3466	2	Intronic lncRNA	noncoding	noncoding	noncoding	noncoding
MSTRG.13707.9	MSTRG.13707	GNAI1	XLOC_019966	19256	2	Intronic lncRNA	noncoding	noncoding	noncoding	noncoding
MSTRG.13735.13	MSTRG.13735	RSBN1L	XLOC_019984	6274	2	Intronic lncRNA	noncoding	noncoding	noncoding	noncoding
MSTRG.13735.14	MSTRG.13735	RSBN1L	XLOC_019984	2130	2	Intronic lncRNA	noncoding	noncoding	noncoding	noncoding
MSTRG.13735.15	MSTRG.13735	RSBN1L	XLOC_019984	2201	2	Intronic lncRNA	noncoding	noncoding	noncoding	noncoding
MSTRG.13741.5	MSTRG.13741	PTPN12	XLOC_019987	21916	3	Intronic lncRNA	noncoding	noncoding	noncoding	noncoding
MSTRG.13741.7	MSTRG.13741	PTPN12	XLOC_019987	1458	2	Intronic lncRNA	noncoding	noncoding	noncoding	noncoding
MSTRG.13763.4	MSTRG.13763	KMT2E	XLOC_019998	4592	2	Antisense lncRNA	noncoding	noncoding	noncoding	noncoding
MSTRG.13763.9	MSTRG.13763	KMT2E	XLOC_019998	16467	2	Antisense lncRNA	noncoding	noncoding	noncoding	noncoding
MSTRG.13763.10	MSTRG.13763	KMT2E	XLOC_019998	14398	2	Antisense lncRNA	noncoding	noncoding	noncoding	noncoding
MSTRG.13778.17	MSTRG.13778	ATXN7L1	XLOC_020008	9416	2	Intronic lncRNA	noncoding	noncoding	noncoding	noncoding
MSTRG.13854.1	MSTRG.13854	ST7	XLOC_020051	8799	2	Intronic lncRNA	noncoding	noncoding	noncoding	noncoding
MSTRG.13882.5	MSTRG.13882	MDFIC	XLOC_020071	4885	2	Other lncRNA	noncoding	noncoding	noncoding	noncoding
MSTRG.13929.20	MSTRG.13929	SEPTIN7	XLOC_020105	9945	5	Other lncRNA	noncoding	noncoding	noncoding	noncoding
MSTRG.14001.1	MSTRG.14001	ZNRF2	XLOC_020152	1926	2	Intronic lncRNA	noncoding	noncoding	noncoding	noncoding
MSTRG.14022.14	MSTRG.14022	LOC123334743	XLOC_020164	6587	2	Antisense lncRNA	noncoding	noncoding	noncoding	noncoding
MSTRG.14022.16	MSTRG.14022	CREB5	XLOC_020164	10781	2	Intronic lncRNA	noncoding	noncoding	noncoding	noncoding
MSTRG.14022.17	MSTRG.14022	CREB5	XLOC_020164	22279	2	Intronic lncRNA	noncoding	noncoding	noncoding	noncoding
MSTRG.14022.25	MSTRG.14022	CREB5	XLOC_020164	4526	3	Other lncRNA	noncoding	noncoding	noncoding	noncoding
MSTRG.14025.3	MSTRG.14025	LOC112586646	XLOC_020166	4672	2	Antisense lncRNA	noncoding	noncoding	noncoding	noncoding
MSTRG.14149.1	MSTRG.14149	CDK13	XLOC_020253	3634	2	Intronic lncRNA	noncoding	noncoding	noncoding	noncoding
MSTRG.14150.1	MSTRG.14150	CDK13	XLOC_020254	6847	2	Intronic lncRNA	noncoding	noncoding	noncoding	noncoding
MSTRG.14256.1	MSTRG.14256	UBE2H	XLOC_020325	13077	2	Intronic lncRNA	noncoding	noncoding	noncoding	noncoding
MSTRG.14287.31	MSTRG.14287	LOC102403291	XLOC_020336	33778	7	Other lncRNA	noncoding	noncoding	noncoding	noncoding
MSTRG.14287.32	MSTRG.14287		XLOC_020336	13598	2	Intergenic lncRNA	noncoding	noncoding	noncoding	noncoding
MSTRG.14287.34	MSTRG.14287		XLOC_020336	13695	3	Intergenic lncRNA	noncoding	noncoding	noncoding	noncoding
MSTRG.14287.35	MSTRG.14287		XLOC_020336	25208	3	Intergenic lncRNA	noncoding	noncoding	noncoding	noncoding
MSTRG.14287.37	MSTRG.14287		XLOC_020336	20399	3	Intergenic lncRNA	noncoding	noncoding	noncoding	noncoding
MSTRG.14287.38	MSTRG.14287		XLOC_020336	13018	2	Intergenic lncRNA	noncoding	noncoding	noncoding	noncoding
MSTRG.14273.3	MSTRG.14273	CHCHD3	XLOC_020348	8076	4	Other lncRNA	noncoding	noncoding	noncoding	noncoding
MSTRG.14368.1	MSTRG.14368	STRA8	XLOC_020362	835	2	Antisense lncRNA	noncoding	noncoding	noncoding	noncoding
MSTRG.14368.68	MSTRG.14368	LOC123327572	XLOC_020363	7227	4	Other lncRNA	noncoding	noncoding	noncoding	noncoding
MSTRG.14368.71	MSTRG.14368	LOC123334810	XLOC_020363	5083	3	Antisense lncRNA	noncoding	noncoding	noncoding	noncoding
MSTRG.14368.72	MSTRG.14368	LOC123334810	XLOC_020363	8030	3	Antisense lncRNA	noncoding	noncoding	noncoding	noncoding
MSTRG.14368.73	MSTRG.14368	LOC123334810	XLOC_020363	6574	3	Antisense lncRNA	noncoding	noncoding	noncoding	noncoding
MSTRG.14368.74	MSTRG.14368	LOC123334810	XLOC_020363	5356	3	Antisense lncRNA	noncoding	noncoding	noncoding	noncoding
MSTRG.14368.75	MSTRG.14368	LOC123327572	XLOC_020363	5928	4	Other lncRNA	noncoding	noncoding	noncoding	noncoding
MSTRG.14368.76	MSTRG.14368	LOC123334810	XLOC_020363	5351	2	Antisense lncRNA	noncoding	noncoding	noncoding	noncoding
MSTRG.14368.80	MSTRG.14368	LOC123334810	XLOC_020363	1052	2	Antisense lncRNA	noncoding	noncoding	noncoding	noncoding
MSTRG.14368.82	MSTRG.14368	LOC123327572	XLOC_020363	1719	4	Other lncRNA	noncoding	noncoding	noncoding	noncoding
MSTRG.14368.81	MSTRG.14368	LOC123327572	XLOC_020363	1719	4	Other lncRNA	noncoding	noncoding	noncoding	noncoding
MSTRG.14368.90	MSTRG.14368	LOC123334808	XLOC_020363	1254	2	Exonic lncRNA	noncoding	noncoding	noncoding	noncoding
MSTRG.14368.91	MSTRG.14368	LOC123334809	XLOC_020363	1001	3	Exonic lncRNA	noncoding	noncoding	noncoding	noncoding
MSTRG.14368.99	MSTRG.14368	LOC123334809	XLOC_020363	2812	2	Exonic lncRNA	noncoding	noncoding	noncoding	noncoding
MSTRG.14368.125	MSTRG.14368	LOC123327516	XLOC_020363	3786	2	Intronic lncRNA	noncoding	noncoding	noncoding	noncoding
MSTRG.14302.2	MSTRG.14302	CNOT4	XLOC_020367	1128	2	Intronic lncRNA	noncoding	noncoding	noncoding	noncoding
MSTRG.14323.1	MSTRG.14323	LUZP6	XLOC_020383	1559	2	Exonic lncRNA	noncoding	noncoding	noncoding	noncoding
MSTRG.14323.2	MSTRG.14323	LUZP6	XLOC_020383	1581	2	Exonic lncRNA	noncoding	noncoding	noncoding	noncoding
MSTRG.14350.13	MSTRG.14350	HIPK2	XLOC_020402	6166	2	Other lncRNA	noncoding	noncoding	noncoding	noncoding
MSTRG.14584.2	MSTRG.14584	PRKAG2	XLOC_020515	2082	2	Intronic lncRNA	noncoding	noncoding	noncoding	noncoding
MSTRG.14596.1	MSTRG.14596	KMT2C	XLOC_020519	695	2	Intronic lncRNA	noncoding	noncoding	noncoding	noncoding
MSTRG.14598.1	MSTRG.14598	KMT2C	XLOC_020520	4785	2	Intronic lncRNA	noncoding	noncoding	noncoding	noncoding
MSTRG.14598.2	MSTRG.14598	KMT2C	XLOC_020520	2564	2	Intronic lncRNA	noncoding	noncoding	noncoding	noncoding
MSTRG.14652.1	MSTRG.14652	PJA2	XLOC_020565	1168	2	Intronic lncRNA	noncoding	noncoding	noncoding	noncoding
MSTRG.14657.6	MSTRG.14657	FBXL17	XLOC_020567	9471	2	Intronic lncRNA	noncoding	noncoding	noncoding	noncoding
MSTRG.14657.7	MSTRG.14657	FBXL17	XLOC_020567	8994	2	Intronic lncRNA	noncoding	noncoding	noncoding	noncoding
MSTRG.14657.8	MSTRG.14657	FBXL17	XLOC_020567	4869	3	Intronic lncRNA	noncoding	noncoding	noncoding	noncoding
MSTRG.14659.1	MSTRG.14659	FBXL17	XLOC_020569	7796	2	Intronic lncRNA	noncoding	noncoding	noncoding	noncoding
MSTRG.14666.4	MSTRG.14666	EFNA5	XLOC_020576	20574	2	Intronic lncRNA	noncoding	noncoding	noncoding	noncoding
MSTRG.14775.6	MSTRG.14775	TTC37	XLOC_020630	2289	5	Other lncRNA	noncoding	noncoding	noncoding	noncoding
MSTRG.14775.8	MSTRG.14775	TTC37	XLOC_020630	6874	4	Other lncRNA	noncoding	noncoding	noncoding	noncoding
MSTRG.14775.9	MSTRG.14775	TTC37	XLOC_020630	6183	2	Exonic lncRNA	noncoding	noncoding	noncoding	noncoding
MSTRG.14788.20	MSTRG.14788	FAM172A	XLOC_020640	1251	4	Other lncRNA	noncoding	noncoding	noncoding	noncoding
MSTRG.14788.22	MSTRG.14788	FAM172A	XLOC_020640	9797	2	Intronic lncRNA	noncoding	noncoding	noncoding	noncoding
MSTRG.14792.1	MSTRG.14792	FAM172A	XLOC_020643	1562	2	Intronic lncRNA	noncoding	noncoding	noncoding	noncoding
MSTRG.14796.1	MSTRG.14796	FAM172A	XLOC_020647	6123	3	Intronic lncRNA	noncoding	noncoding	noncoding	noncoding
MSTRG.14818.23	MSTRG.14818	MEF2C	XLOC_020671	5457	3	Other lncRNA	noncoding	noncoding	noncoding	noncoding
MSTRG.14818.30	MSTRG.14818	MEF2C	XLOC_020671	3368	4	Other lncRNA	noncoding	noncoding	noncoding	noncoding
MSTRG.14819.1	MSTRG.14819	MEF2C	XLOC_020672	2163	2	Intronic lncRNA	noncoding	noncoding	noncoding	noncoding
MSTRG.14820.1	MSTRG.14820	MEF2C	XLOC_020673	7022	2	Intronic lncRNA	noncoding	noncoding	noncoding	noncoding
MSTRG.14827.1	MSTRG.14827		XLOC_020690	6604	2	Intergenic lncRNA	noncoding	noncoding	noncoding	noncoding
MSTRG.14849.1	MSTRG.14849	LOC123334998	XLOC_020701	5998	2	Antisense lncRNA	noncoding	noncoding	noncoding	noncoding
MSTRG.14855.1	MSTRG.14855	SSBP2	XLOC_020705	3533	5	Other lncRNA	noncoding	noncoding	noncoding	noncoding
MSTRG.14855.8	MSTRG.14855	SSBP2	XLOC_020705	2904	5	Other lncRNA	noncoding	noncoding	noncoding	noncoding
MSTRG.14855.12	MSTRG.14855	SSBP2	XLOC_020705	1888	2	Intronic lncRNA	noncoding	noncoding	noncoding	noncoding
MSTRG.14858.1	MSTRG.14858	SSBP2	XLOC_020708	1429	2	Intronic lncRNA	noncoding	noncoding	noncoding	noncoding
MSTRG.15013.52	MSTRG.15013	EBF1	XLOC_020757	41441	3	Intronic lncRNA	noncoding	noncoding	noncoding	noncoding
MSTRG.15013.54	MSTRG.15013	EBF1	XLOC_020757	32024	3	Other lncRNA	noncoding	noncoding	noncoding	noncoding
MSTRG.15013.56	MSTRG.15013	EBF1	XLOC_020757	39569	3	Intronic lncRNA	noncoding	noncoding	noncoding	noncoding
MSTRG.15013.57	MSTRG.15013	EBF1	XLOC_020757	43192	2	Intronic lncRNA	noncoding	noncoding	noncoding	noncoding
MSTRG.15013.59	MSTRG.15013	EBF1	XLOC_020757	25185	2	Intronic lncRNA	noncoding	noncoding	noncoding	noncoding
MSTRG.15013.60	MSTRG.15013	EBF1	XLOC_020757	43330	2	Intronic lncRNA	noncoding	noncoding	noncoding	noncoding
MSTRG.15013.61	MSTRG.15013	EBF1	XLOC_020757	8978	2	Intronic lncRNA	noncoding	noncoding	noncoding	noncoding
MSTRG.15013.66	MSTRG.15013	EBF1	XLOC_020757	14577	2	Exonic lncRNA	noncoding	noncoding	noncoding	noncoding
MSTRG.15004.1	MSTRG.15004	LOC123466148	XLOC_020824	3040	2	Antisense lncRNA	noncoding	noncoding	noncoding	noncoding
MSTRG.15086.7	MSTRG.15086	PRELID2	XLOC_020881	4929	6	Other lncRNA	noncoding	noncoding	noncoding	noncoding
MSTRG.15098.24	MSTRG.15098	NR3C1	XLOC_020898	1263	2	Exonic lncRNA	noncoding	noncoding	noncoding	noncoding
MSTRG.15098.25	MSTRG.15098	NR3C1	XLOC_020898	1791	2	Exonic lncRNA	noncoding	noncoding	noncoding	noncoding
MSTRG.15099.1	MSTRG.15099	NR3C1	XLOC_020899	3749	2	Intronic lncRNA	noncoding	noncoding	noncoding	noncoding
MSTRG.15100.1	MSTRG.15100	NR3C1	XLOC_020900	5179	2	Intronic lncRNA	noncoding	noncoding	noncoding	noncoding
MSTRG.15105.1	MSTRG.15105	FGF1	XLOC_020901	13452	3	Other lncRNA	noncoding	noncoding	noncoding	noncoding
MSTRG.15128.1	MSTRG.15128	DIAPH1	XLOC_020914	7958	2	Intronic lncRNA	noncoding	noncoding	noncoding	noncoding
MSTRG.15151.4	MSTRG.15151	PFDN1	XLOC_020929	1050	3	Other lncRNA	noncoding	noncoding	noncoding	noncoding
MSTRG.15215.11	MSTRG.15215	FAM13B	XLOC_020959	4309	5	Other lncRNA	noncoding	noncoding	noncoding	noncoding
MSTRG.15224.2	MSTRG.15224	LOC123466198	XLOC_020967	679	2	Exonic lncRNA	noncoding	noncoding	noncoding	noncoding
MSTRG.15267.11	MSTRG.15267	AFF4	XLOC_020998	5039	2	Intronic lncRNA	noncoding	noncoding	noncoding	noncoding
MSTRG.15267.12	MSTRG.15267	AFF4	XLOC_020998	14740	2	Intronic lncRNA	noncoding	noncoding	noncoding	noncoding
MSTRG.15267.14	MSTRG.15267	AFF4	XLOC_020998	8658	2	Intronic lncRNA	noncoding	noncoding	noncoding	noncoding
MSTRG.15267.15	MSTRG.15267	AFF4	XLOC_020998	6055	2	Intronic lncRNA	noncoding	noncoding	noncoding	noncoding
MSTRG.15430.6	MSTRG.15430	COMMD10	XLOC_021143	2890	2	Intronic lncRNA	noncoding	noncoding	noncoding	noncoding
MSTRG.15433.1	MSTRG.15433	LOC112586930	XLOC_021145	919	2	Antisense lncRNA	noncoding	noncoding	noncoding	noncoding
MSTRG.15434.1	MSTRG.15434	COMMD10	XLOC_021146	501	2	Intronic lncRNA	noncoding	noncoding	noncoding	noncoding
MSTRG.15435.1	MSTRG.15435	COMMD10	XLOC_021147	1624	2	Intronic lncRNA	noncoding	noncoding	noncoding	noncoding
MSTRG.15446.14	MSTRG.15446	DMXL1	XLOC_021156	2134	2	Exonic lncRNA	noncoding	noncoding	noncoding	noncoding
MSTRG.15447.1	MSTRG.15447	TNFAIP8	XLOC_021157	10541	2	Intronic lncRNA	noncoding	noncoding	noncoding	noncoding
MSTRG.15467.1	MSTRG.15467	SNX24	XLOC_021188	3582	2	Intronic lncRNA	noncoding	noncoding	noncoding	noncoding
MSTRG.15480.14	MSTRG.15480	CSNK1G3	XLOC_021199	1290	4	Other lncRNA	noncoding	noncoding	noncoding	noncoding
MSTRG.15526.7	MSTRG.15526	CHSY3	XLOC_021236	4367	2	Intronic lncRNA	noncoding	noncoding	noncoding	noncoding
MSTRG.15539.4	MSTRG.15539	CDC42SE2	XLOC_021250	3514	6	Other lncRNA	noncoding	noncoding	noncoding	noncoding
MSTRG.15764.12	MSTRG.15764	INSR	XLOC_021391	12049	2	Intronic lncRNA	noncoding	noncoding	noncoding	noncoding
MSTRG.15932.1	MSTRG.15932	LOC102412338	XLOC_021549	4317	3	Antisense lncRNA	noncoding	noncoding	noncoding	noncoding
MSTRG.15932.2	MSTRG.15932	LOC102412338	XLOC_021549	2769	3	Antisense lncRNA	noncoding	noncoding	noncoding	noncoding
MSTRG.15933.1	MSTRG.15933	LOC123466191	XLOC_021550	3273	2	Antisense lncRNA	noncoding	noncoding	noncoding	noncoding
MSTRG.15938.1	MSTRG.15938	LOC123466191	XLOC_021554	3158	3	Antisense lncRNA	noncoding	noncoding	noncoding	noncoding
MSTRG.15942.1	MSTRG.15942	LOC123466191	XLOC_021556	3158	2	Antisense lncRNA	noncoding	noncoding	noncoding	noncoding
MSTRG.16134.1	MSTRG.16134	LOC102412183	XLOC_021697	931	2	Antisense lncRNA	noncoding	noncoding	noncoding	noncoding
MSTRG.16150.4	MSTRG.16150	ZNF454	XLOC_021701	3013	3	Other lncRNA	noncoding	noncoding	noncoding	noncoding
MSTRG.14631.3	MSTRG.14631	WDR36	XLOC_021739	1213	2	Other lncRNA	noncoding	noncoding	noncoding	noncoding
MSTRG.14648.11	MSTRG.14648	MAN2A1	XLOC_021749	14444	2	Intronic lncRNA	noncoding	noncoding	noncoding	noncoding
MSTRG.14648.16	MSTRG.14648	MAN2A1	XLOC_021749	4796	2	Other lncRNA	noncoding	noncoding	noncoding	noncoding
MSTRG.14729.1	MSTRG.14729	LOC102393847	XLOC_021813	6103	2	Intronic lncRNA	noncoding	noncoding	noncoding	noncoding
MSTRG.14739.1	MSTRG.14739	CAST	XLOC_021817	11274	2	Intronic lncRNA	noncoding	noncoding	noncoding	noncoding
MSTRG.14755.1	MSTRG.14755		XLOC_021831	1563	2	Intergenic lncRNA	noncoding	noncoding	noncoding	noncoding
MSTRG.14762.1	MSTRG.14762	LOC123335202	XLOC_021838	583	5	Antisense lncRNA	noncoding	noncoding	noncoding	noncoding
MSTRG.14763.1	MSTRG.14763		XLOC_021839	10480	2	Intergenic lncRNA	noncoding	noncoding	noncoding	noncoding
MSTRG.14733.1	MSTRG.14733	RHOBTB3	XLOC_021842	1873	2	Intronic lncRNA	noncoding	noncoding	noncoding	noncoding
MSTRG.14836.1	MSTRG.14836	RASA1	XLOC_021871	1388	2	Intronic lncRNA	noncoding	noncoding	noncoding	noncoding
MSTRG.14838.2	MSTRG.14838	LOC102407968	XLOC_021874	463	4	Other lncRNA	noncoding	noncoding	noncoding	noncoding
MSTRG.14870.1	MSTRG.14870	RASGRF2	XLOC_021903	2249	2	Intronic lncRNA	noncoding	noncoding	noncoding	noncoding
MSTRG.14866.10	MSTRG.14866	RASGRF2	XLOC_021904	9981	2	Intronic lncRNA	noncoding	noncoding	noncoding	noncoding
MSTRG.14988.10	MSTRG.14988	LOC123335030	XLOC_021977	5783	2	Exonic lncRNA	noncoding	noncoding	noncoding	noncoding
MSTRG.14988.11	MSTRG.14988	GALNT10	XLOC_021977	1212	2	Intronic lncRNA	noncoding	noncoding	noncoding	noncoding
MSTRG.15185.1	MSTRG.15185	MATR3	XLOC_022116	2890	2	Intronic lncRNA	noncoding	noncoding	noncoding	noncoding
MSTRG.15236.1	MSTRG.15236	PCBD2	XLOC_022149	737	5	Other lncRNA	noncoding	noncoding	noncoding	noncoding
MSTRG.15362.1	MSTRG.15362		XLOC_022281	510	2	Intergenic lncRNA	noncoding	noncoding	noncoding	noncoding
MSTRG.15374.6	MSTRG.15374	LOC102409480	XLOC_022291	1295	3	Other lncRNA	noncoding	noncoding	noncoding	noncoding
MSTRG.15413.2	MSTRG.15413	NSD1	XLOC_022311	6539	4	Intronic lncRNA	noncoding	noncoding	noncoding	noncoding
MSTRG.15413.3	MSTRG.15413	NSD1	XLOC_022311	6722	2	Intronic lncRNA	noncoding	noncoding	noncoding	noncoding
MSTRG.15413.4	MSTRG.15413	NSD1	XLOC_022311	4278	2	Intronic lncRNA	noncoding	noncoding	noncoding	noncoding
MSTRG.15497.5	MSTRG.15497	LOC112586946	XLOC_022364	1382	2	Other lncRNA	noncoding	noncoding	noncoding	noncoding
MSTRG.15497.4	MSTRG.15497	LOC102392188	XLOC_022364	4200	5	Other lncRNA	noncoding	noncoding	noncoding	noncoding
MSTRG.15546.1	MSTRG.15546	LOC112587155	XLOC_022384	2582	2	Antisense lncRNA	noncoding	noncoding	noncoding	noncoding
MSTRG.15546.10	MSTRG.15546	FNIP1	XLOC_022384	7287	2	Other lncRNA	noncoding	noncoding	noncoding	noncoding
MSTRG.15738.1	MSTRG.15738		XLOC_022498	1326	3	Intergenic lncRNA	noncoding	noncoding	noncoding	noncoding
MSTRG.15830.5	MSTRG.15830	UBL5	XLOC_022563	677	7	Other lncRNA	noncoding	noncoding	noncoding	noncoding
MSTRG.15830.4	MSTRG.15830	UBL5	XLOC_022563	691	7	Other lncRNA	noncoding	noncoding	noncoding	noncoding
MSTRG.16175.1	MSTRG.16175	RNF130	XLOC_022821	8929	2	Intronic lncRNA	noncoding	noncoding	noncoding	noncoding
MSTRG.16184.1	MSTRG.16184		XLOC_022830	406	2	Intergenic lncRNA	noncoding	noncoding	noncoding	noncoding
MSTRG.16216.6	MSTRG.16216	LOC123335303	XLOC_022832	596	2	Antisense lncRNA	noncoding	noncoding	noncoding	noncoding
MSTRG.16216.8	MSTRG.16216	LOC123335303	XLOC_022832	479	2	Antisense lncRNA	noncoding	noncoding	noncoding	noncoding
MSTRG.16246.1	MSTRG.16246		XLOC_022882	2889	2	Intergenic lncRNA	noncoding	noncoding	noncoding	noncoding
MSTRG.16274.14	MSTRG.16274	PRKN	XLOC_022899	2669	2	Intronic lncRNA	noncoding	noncoding	noncoding	noncoding
MSTRG.16276.1	MSTRG.16276	PRKN	XLOC_022900	989	2	Intronic lncRNA	noncoding	noncoding	noncoding	noncoding
MSTRG.16278.1	MSTRG.16278	PRKN	XLOC_022902	5444	2	Intronic lncRNA	noncoding	noncoding	noncoding	noncoding
MSTRG.16336.3	MSTRG.16336		XLOC_022941	1194	5	Intergenic lncRNA	noncoding	noncoding	noncoding	noncoding
MSTRG.16336.5	MSTRG.16336	LOC123327820	XLOC_022941	896	3	Antisense lncRNA	noncoding	noncoding	noncoding	noncoding
MSTRG.16340.5	MSTRG.16340	LOC123327849	XLOC_022943	35602	2	Antisense lncRNA	noncoding	noncoding	noncoding	noncoding
MSTRG.16340.6	MSTRG.16340	LOC123327849	XLOC_022943	36149	2	Antisense lncRNA	noncoding	noncoding	noncoding	noncoding
MSTRG.16340.11	MSTRG.16340	CNKSR3	XLOC_022943	10944	2	Intronic lncRNA	noncoding	noncoding	noncoding	noncoding
MSTRG.16340.12	MSTRG.16340	CNKSR3	XLOC_022943	35145	2	Intronic lncRNA	noncoding	noncoding	noncoding	noncoding
MSTRG.16409.1	MSTRG.16409	SYNE1	XLOC_022956	3792	2	Intronic lncRNA	noncoding	noncoding	noncoding	noncoding
MSTRG.16378.1	MSTRG.16378	LOC112587359	XLOC_022965	893	3	Antisense lncRNA	noncoding	noncoding	noncoding	noncoding
MSTRG.16382.1	MSTRG.16382	LOC112582817	XLOC_022967	10818	2	Exonic lncRNA	noncoding	noncoding	noncoding	noncoding
MSTRG.16383.2	MSTRG.16383		XLOC_022968	898	2	Intergenic lncRNA	noncoding	noncoding	noncoding	noncoding
MSTRG.16432.7	MSTRG.16432	SHPRH	XLOC_022985	1993	2	Intronic lncRNA	noncoding	noncoding	noncoding	noncoding
MSTRG.16477.1	MSTRG.16477	HIVEP2	XLOC_023009	3830	3	Other lncRNA	noncoding	noncoding	noncoding	noncoding
MSTRG.16477.27	MSTRG.16477	HIVEP2	XLOC_023009	483	3	Other lncRNA	noncoding	noncoding	noncoding	noncoding
MSTRG.16477.28	MSTRG.16477	HIVEP2	XLOC_023009	25342	2	Intronic lncRNA	noncoding	noncoding	noncoding	noncoding
MSTRG.16477.29	MSTRG.16477	HIVEP2	XLOC_023009	22430	2	Intronic lncRNA	noncoding	noncoding	noncoding	noncoding
MSTRG.16501.1	MSTRG.16501	NHSL1	XLOC_023032	3581	2	Intronic lncRNA	noncoding	noncoding	noncoding	noncoding
MSTRG.16501.2	MSTRG.16501	NHSL1	XLOC_023032	3540	2	Intronic lncRNA	noncoding	noncoding	noncoding	noncoding
MSTRG.16518.2	MSTRG.16518	MAP3K5	XLOC_023046	6702	2	Intronic lncRNA	noncoding	noncoding	noncoding	noncoding
MSTRG.16519.1	MSTRG.16519	MAP3K5	XLOC_023047	5151	2	Intronic lncRNA	noncoding	noncoding	noncoding	noncoding
MSTRG.16556.26	MSTRG.16556	AHI1	XLOC_023056	6557	2	Exonic lncRNA	noncoding	noncoding	noncoding	noncoding
MSTRG.16569.2	MSTRG.16569	LOC102406811	XLOC_023067	620	2	Exonic lncRNA	noncoding	noncoding	noncoding	noncoding
MSTRG.16611.6	MSTRG.16611	ARHGAP18	XLOC_023105	8809	3	Other lncRNA	noncoding	noncoding	noncoding	noncoding
MSTRG.16611.8	MSTRG.16611	ARHGAP18	XLOC_023105	2780	2	Intronic lncRNA	noncoding	noncoding	noncoding	noncoding
MSTRG.16633.3	MSTRG.16633	LOC102389969	XLOC_023125	598	2	Other lncRNA	noncoding	noncoding	noncoding	noncoding
MSTRG.16779.16	MSTRG.16779	FOXO3	XLOC_023231	2818	2	Intronic lncRNA	noncoding	noncoding	noncoding	noncoding
MSTRG.16831.10	MSTRG.16831	LOC102415513	XLOC_023254	2851	8	Other lncRNA	noncoding	noncoding	noncoding	noncoding
MSTRG.16831.16	MSTRG.16831	LOC102415513	XLOC_023254	17718	3	Other lncRNA	noncoding	noncoding	noncoding	noncoding
MSTRG.16831.15	MSTRG.16831	LOC102415513	XLOC_023255	9932	2	Intronic lncRNA	noncoding	noncoding	noncoding	noncoding
MSTRG.16883.3	MSTRG.16883	PLN	XLOC_023294	2588	3	Other lncRNA	noncoding	noncoding	noncoding	noncoding
MSTRG.16909.8	MSTRG.16909	TRNAC-GCA	XLOC_023318	10848	2	Antisense lncRNA	noncoding	noncoding	noncoding	noncoding
MSTRG.16909.9	MSTRG.16909	TRNAC-GCA	XLOC_023318	8652	2	Antisense lncRNA	noncoding	noncoding	noncoding	noncoding
MSTRG.16909.10	MSTRG.16909	TRNAC-GCA	XLOC_023318	9593	2	Antisense lncRNA	noncoding	noncoding	noncoding	noncoding
MSTRG.16909.11	MSTRG.16909	TRNAC-GCA	XLOC_023318	16611	2	Antisense lncRNA	noncoding	noncoding	noncoding	noncoding
MSTRG.16911.1	MSTRG.16911	RNF217	XLOC_023319	9639	3	Intronic lncRNA	noncoding	noncoding	noncoding	noncoding
MSTRG.16911.2	MSTRG.16911	RNF217	XLOC_023319	4356	2	Intronic lncRNA	noncoding	noncoding	noncoding	noncoding
MSTRG.16918.1	MSTRG.16918	NCOA7	XLOC_023328	6938	3	Intronic lncRNA	noncoding	noncoding	noncoding	noncoding
MSTRG.16957.6	MSTRG.16957	HMGN3	XLOC_023367	902	6	Other lncRNA	noncoding	noncoding	noncoding	noncoding
MSTRG.16982.1	MSTRG.16982	LOC102395764	XLOC_023381	714	2	Antisense lncRNA	noncoding	noncoding	noncoding	noncoding
MSTRG.17006.1	MSTRG.17006	CGAS	XLOC_023397	4342	2	Intronic lncRNA	noncoding	noncoding	noncoding	noncoding
MSTRG.17026.8	MSTRG.17026	LOC123464630	XLOC_023403	19868	4	Other lncRNA	noncoding	noncoding	noncoding	noncoding
MSTRG.17026.13	MSTRG.17026	LOC123464630	XLOC_023403	5942	4	Other lncRNA	noncoding	noncoding	noncoding	noncoding
MSTRG.17026.14	MSTRG.17026	LOC123464630	XLOC_023403	6484	2	Other lncRNA	noncoding	noncoding	noncoding	noncoding
MSTRG.17026.16	MSTRG.17026	LOC123464630	XLOC_023403	3964	4	Other lncRNA	noncoding	noncoding	noncoding	noncoding
MSTRG.17044.3	MSTRG.17044	LMBRD1	XLOC_023407	3865	4	Other lncRNA	noncoding	noncoding	noncoding	noncoding
MSTRG.16226.1	MSTRG.16226	LOC112587311	XLOC_023447	17408	2	Antisense lncRNA	noncoding	noncoding	noncoding	noncoding
MSTRG.16219.2	MSTRG.16219	LOC102396711	XLOC_023452	7882	2	Antisense lncRNA	noncoding	noncoding	noncoding	noncoding
MSTRG.16219.3	MSTRG.16219	LOC102396711	XLOC_023452	1706	2	Antisense lncRNA	noncoding	noncoding	noncoding	noncoding
MSTRG.16258.35	MSTRG.16258	QKI	XLOC_023470	9853	3	Intronic lncRNA	noncoding	noncoding	noncoding	noncoding
MSTRG.16258.36	MSTRG.16258	QKI	XLOC_023470	9518	2	Intronic lncRNA	noncoding	noncoding	noncoding	noncoding
MSTRG.16258.45	MSTRG.16258	QKI	XLOC_023470	1890	3	Other lncRNA	noncoding	noncoding	noncoding	noncoding
MSTRG.16258.47	MSTRG.16258	QKI	XLOC_023470	4710	2	Exonic lncRNA	noncoding	noncoding	noncoding	noncoding
MSTRG.16258.49	MSTRG.16258	QKI	XLOC_023470	1343	2	Other lncRNA	noncoding	noncoding	noncoding	noncoding
MSTRG.16258.51	MSTRG.16258	QKI	XLOC_023470	10181	2	Intronic lncRNA	noncoding	noncoding	noncoding	noncoding
MSTRG.16258.52	MSTRG.16258	QKI	XLOC_023470	7279	2	Intronic lncRNA	noncoding	noncoding	noncoding	noncoding
MSTRG.16259.1	MSTRG.16259	QKI	XLOC_023471	2180	2	Intronic lncRNA	noncoding	noncoding	noncoding	noncoding
MSTRG.16318.1	MSTRG.16318	SNX9	XLOC_023505	15982	2	Intronic lncRNA	noncoding	noncoding	noncoding	noncoding
MSTRG.16319.21	MSTRG.16319	ZDHHC14	XLOC_023507	12575	2	Intronic lncRNA	noncoding	noncoding	noncoding	noncoding
MSTRG.16325.1	MSTRG.16325	ARID1B	XLOC_023511	3862	2	Intronic lncRNA	noncoding	noncoding	noncoding	noncoding
MSTRG.16326.1	MSTRG.16326	ARID1B	XLOC_023512	4067	3	Intronic lncRNA	noncoding	noncoding	noncoding	noncoding
MSTRG.16326.2	MSTRG.16326	ARID1B	XLOC_023512	7751	2	Intronic lncRNA	noncoding	noncoding	noncoding	noncoding
MSTRG.16328.1	MSTRG.16328	ARID1B	XLOC_023514	3926	2	Intronic lncRNA	noncoding	noncoding	noncoding	noncoding
MSTRG.16335.15	MSTRG.16335	SCAF8	XLOC_023525	8181	2	Other lncRNA	noncoding	noncoding	noncoding	noncoding
MSTRG.16335.20	MSTRG.16335	SCAF8	XLOC_023525	23492	3	Intronic lncRNA	noncoding	noncoding	noncoding	noncoding
MSTRG.16335.21	MSTRG.16335	SCAF8	XLOC_023525	23205	4	Intronic lncRNA	noncoding	noncoding	noncoding	noncoding
MSTRG.16335.27	MSTRG.16335	SCAF8	XLOC_023525	7715	2	Intronic lncRNA	noncoding	noncoding	noncoding	noncoding
MSTRG.16369.10	MSTRG.16369	PLEKHG1	XLOC_023549	3257	2	Exonic lncRNA	noncoding	noncoding	noncoding	noncoding
MSTRG.16369.12	MSTRG.16369	PLEKHG1	XLOC_023549	6690	3	Intronic lncRNA	noncoding	noncoding	noncoding	noncoding
MSTRG.16369.13	MSTRG.16369	PLEKHG1	XLOC_023549	5472	4	Other lncRNA	noncoding	noncoding	noncoding	noncoding
MSTRG.16369.16	MSTRG.16369	PLEKHG1	XLOC_023549	3472	2	Intronic lncRNA	noncoding	noncoding	noncoding	noncoding
MSTRG.16396.9	MSTRG.16396	LOC123327655	XLOC_023564	16084	2	Antisense lncRNA	noncoding	noncoding	noncoding	noncoding
MSTRG.16397.1	MSTRG.16397	UST	XLOC_023565	758	2	Intronic lncRNA	noncoding	noncoding	noncoding	noncoding
MSTRG.16403.1	MSTRG.16403	SASH1	XLOC_023570	2218	2	Intronic lncRNA	noncoding	noncoding	noncoding	noncoding
MSTRG.16413.1	MSTRG.16413		XLOC_023578	226	2	Intergenic lncRNA	noncoding	noncoding	noncoding	noncoding
MSTRG.16414.2	MSTRG.16414		XLOC_023579	1602	2	Intergenic lncRNA	noncoding	noncoding	noncoding	noncoding
MSTRG.16414.3	MSTRG.16414		XLOC_023579	1614	2	Intergenic lncRNA	noncoding	noncoding	noncoding	noncoding
MSTRG.16443.28	MSTRG.16443	UTRN	XLOC_023599	5715	3	Intronic lncRNA	noncoding	noncoding	noncoding	noncoding
MSTRG.16453.7	MSTRG.16453	PHACTR2	XLOC_023608	3580	2	Exonic lncRNA	noncoding	noncoding	noncoding	noncoding
MSTRG.16453.8	MSTRG.16453	PHACTR2	XLOC_023608	6006	3	Other lncRNA	noncoding	noncoding	noncoding	noncoding
MSTRG.16453.9	MSTRG.16453	PHACTR2	XLOC_023608	6587	4	Other lncRNA	noncoding	noncoding	noncoding	noncoding
MSTRG.16458.1	MSTRG.16458	PHACTR2	XLOC_023610	8976	2	Intronic lncRNA	noncoding	noncoding	noncoding	noncoding
MSTRG.16459.1	MSTRG.16459	PHACTR2	XLOC_023611	6990	2	Intronic lncRNA	noncoding	noncoding	noncoding	noncoding
MSTRG.16536.1	MSTRG.16536	PDE7B	XLOC_023663	5483	2	Intronic lncRNA	noncoding	noncoding	noncoding	noncoding
MSTRG.16551.1	MSTRG.16551	PDE7B	XLOC_023678	2240	2	Intronic lncRNA	noncoding	noncoding	noncoding	noncoding
MSTRG.16551.2	MSTRG.16551	PDE7B	XLOC_023678	2114	2	Intronic lncRNA	noncoding	noncoding	noncoding	noncoding
MSTRG.16588.1	MSTRG.16588	ENPP1	XLOC_023720	4541	3	Intronic lncRNA	noncoding	noncoding	noncoding	noncoding
MSTRG.16601.1	MSTRG.16601	TMEM200A	XLOC_023735	8602	2	Intronic lncRNA	noncoding	noncoding	noncoding	noncoding
MSTRG.16602.1	MSTRG.16602	TMEM200A	XLOC_023736	3526	2	Intronic lncRNA	noncoding	noncoding	noncoding	noncoding
MSTRG.16621.1	MSTRG.16621	LAMA2	XLOC_023744	3228	3	Intronic lncRNA	noncoding	noncoding	noncoding	noncoding
MSTRG.16624.1	MSTRG.16624	LAMA2	XLOC_023747	7830	2	Intronic lncRNA	noncoding	noncoding	noncoding	noncoding
MSTRG.16640.1	MSTRG.16640	SNX14	XLOC_023760	1445	2	Intronic lncRNA	noncoding	noncoding	noncoding	noncoding
MSTRG.16678.12	MSTRG.16678	BACH2	XLOC_023789	10370	2	Intronic lncRNA	noncoding	noncoding	noncoding	noncoding
MSTRG.16678.14	MSTRG.16678	BACH2	XLOC_023789	11042	2	Intronic lncRNA	noncoding	noncoding	noncoding	noncoding
MSTRG.16678.15	MSTRG.16678	BACH2	XLOC_023789	2962	2	Intronic lncRNA	noncoding	noncoding	noncoding	noncoding
MSTRG.16678.16	MSTRG.16678	BACH2	XLOC_023789	1808	2	Intronic lncRNA	noncoding	noncoding	noncoding	noncoding
MSTRG.16679.1	MSTRG.16679	BACH2	XLOC_023790	4831	2	Intronic lncRNA	noncoding	noncoding	noncoding	noncoding
MSTRG.16681.1	MSTRG.16681	BACH2	XLOC_023792	1925	2	Intronic lncRNA	noncoding	noncoding	noncoding	noncoding
MSTRG.16683.1	MSTRG.16683	BACH2	XLOC_023794	30483	2	Intronic lncRNA	noncoding	noncoding	noncoding	noncoding
MSTRG.16683.2	MSTRG.16683	BACH2	XLOC_023794	15044	2	Intronic lncRNA	noncoding	noncoding	noncoding	noncoding
MSTRG.16709.1	MSTRG.16709	MMS22L	XLOC_023816	825	2	Intronic lncRNA	noncoding	noncoding	noncoding	noncoding
MSTRG.16713.1	MSTRG.16713	FBXL4	XLOC_023819	2565	2	Intronic lncRNA	noncoding	noncoding	noncoding	noncoding
MSTRG.16716.18	MSTRG.16716	COQ3	XLOC_023821	4413	2	Other lncRNA	noncoding	noncoding	noncoding	noncoding
MSTRG.16721.6	MSTRG.16721	CCNC	XLOC_023824	4785	4	Other lncRNA	noncoding	noncoding	noncoding	noncoding
MSTRG.16722.3	MSTRG.16722	ASCC3	XLOC_023830	691	4	Other lncRNA	noncoding	noncoding	noncoding	noncoding
MSTRG.16768.4	MSTRG.16768	SNX3	XLOC_023868	9412	2	Other lncRNA	noncoding	noncoding	noncoding	noncoding
MSTRG.16769.1	MSTRG.16769	SNX3	XLOC_023869	4727	2	Intronic lncRNA	noncoding	noncoding	noncoding	noncoding
MSTRG.16814.1	MSTRG.16814	CDK19	XLOC_023892	646	2	Intronic lncRNA	noncoding	noncoding	noncoding	noncoding
MSTRG.16829.1	MSTRG.16829	REV3L	XLOC_023901	2809	2	Intronic lncRNA	noncoding	noncoding	noncoding	noncoding
MSTRG.16830.1	MSTRG.16830	REV3L	XLOC_023902	5532	2	Intronic lncRNA	noncoding	noncoding	noncoding	noncoding
MSTRG.16835.23	MSTRG.16835	FYN	XLOC_023905	15018	2	Intronic lncRNA	noncoding	noncoding	noncoding	noncoding
MSTRG.16874.4	MSTRG.16874	GOPC	XLOC_023935	1419	2	Other lncRNA	noncoding	noncoding	noncoding	noncoding
MSTRG.16880.6	MSTRG.16880	CEP85L	XLOC_023940	3557	2	Intronic lncRNA	noncoding	noncoding	noncoding	noncoding
MSTRG.16880.7	MSTRG.16880	CEP85L	XLOC_023940	956	2	Intronic lncRNA	noncoding	noncoding	noncoding	noncoding
MSTRG.16880.8	MSTRG.16880	CEP85L	XLOC_023940	2269	4	Other lncRNA	noncoding	noncoding	noncoding	noncoding
MSTRG.16880.12	MSTRG.16880	CEP85L	XLOC_023940	7455	2	Exonic lncRNA	noncoding	noncoding	noncoding	noncoding
MSTRG.16882.1	MSTRG.16882	PLN	XLOC_023942	7471	2	Antisense lncRNA	noncoding	noncoding	noncoding	noncoding
MSTRG.16884.1	MSTRG.16884	CEP85L	XLOC_023943	3377	2	Intronic lncRNA	noncoding	noncoding	noncoding	noncoding
MSTRG.16885.1	MSTRG.16885	CEP85L	XLOC_023944	3134	2	Intronic lncRNA	noncoding	noncoding	noncoding	noncoding
MSTRG.16893.17	MSTRG.16893	MAN1A1	XLOC_023948	7348	2	Intronic lncRNA	noncoding	noncoding	noncoding	noncoding
MSTRG.16949.1	MSTRG.16949	BCKDHB	XLOC_023989	3065	2	Intronic lncRNA	noncoding	noncoding	noncoding	noncoding
MSTRG.16985.1	MSTRG.16985	LOC123464640	XLOC_024014	7375	2	Antisense lncRNA	noncoding	noncoding	noncoding	noncoding
MSTRG.16988.24	MSTRG.16988	SENP6	XLOC_024016	8278	4	Other lncRNA	noncoding	noncoding	noncoding	noncoding
MSTRG.16988.25	MSTRG.16988	SENP6	XLOC_024017	7345	2	Intronic lncRNA	noncoding	noncoding	noncoding	noncoding
MSTRG.16988.26	MSTRG.16988	SENP6	XLOC_024017	1516	2	Intronic lncRNA	noncoding	noncoding	noncoding	noncoding
MSTRG.16994.2	MSTRG.16994		XLOC_024028	1345	2	Intergenic lncRNA	noncoding	noncoding	noncoding	noncoding
MSTRG.17008.4	MSTRG.17008	KCNQ5	XLOC_024038	8390	2	Intronic lncRNA	noncoding	noncoding	noncoding	noncoding
MSTRG.17008.6	MSTRG.17008	KCNQ5	XLOC_024038	13682	2	Intronic lncRNA	noncoding	noncoding	noncoding	noncoding
MSTRG.17008.13	MSTRG.17008	KCNQ5	XLOC_024038	13499	2	Intronic lncRNA	noncoding	noncoding	noncoding	noncoding
MSTRG.17008.14	MSTRG.17008	KCNQ5	XLOC_024038	4113	2	Intronic lncRNA	noncoding	noncoding	noncoding	noncoding
MSTRG.17019.1	MSTRG.17019	KCNQ5	XLOC_024048	21837	2	Intronic lncRNA	noncoding	noncoding	noncoding	noncoding
MSTRG.17019.2	MSTRG.17019	KCNQ5	XLOC_024048	20468	3	Intronic lncRNA	noncoding	noncoding	noncoding	noncoding
MSTRG.17021.1	MSTRG.17021	KCNQ5	XLOC_024050	6929	2	Intronic lncRNA	noncoding	noncoding	noncoding	noncoding
MSTRG.17030.1	MSTRG.17030	B3GAT2	XLOC_024058	1101	2	Antisense lncRNA	noncoding	noncoding	noncoding	noncoding
MSTRG.17030.11	MSTRG.17030	SMAP1	XLOC_024058	7317	4	Other lncRNA	noncoding	noncoding	noncoding	noncoding
MSTRG.17030.12	MSTRG.17030	SMAP1	XLOC_024058	3682	4	Other lncRNA	noncoding	noncoding	noncoding	noncoding
MSTRG.17030.13	MSTRG.17030	SMAP1	XLOC_024058	1606	4	Other lncRNA	noncoding	noncoding	noncoding	noncoding
MSTRG.17030.14	MSTRG.17030	SMAP1	XLOC_024058	3494	2	Other lncRNA	noncoding	noncoding	noncoding	noncoding
MSTRG.17030.15	MSTRG.17030	LOC123327810	XLOC_024058	5884	2	Antisense lncRNA	noncoding	noncoding	noncoding	noncoding
MSTRG.17031.1	MSTRG.17031	SMAP1	XLOC_024059	4953	2	Intronic lncRNA	noncoding	noncoding	noncoding	noncoding
MSTRG.17048.1	MSTRG.17048		XLOC_024083	1566	2	Intergenic lncRNA	noncoding	noncoding	noncoding	noncoding
MSTRG.17048.3	MSTRG.17048		XLOC_024083	709	2	Intergenic lncRNA	noncoding	noncoding	noncoding	noncoding
MSTRG.17087.1	MSTRG.17087	TTC7B	XLOC_024117	4904	2	Intronic lncRNA	noncoding	noncoding	noncoding	noncoding
MSTRG.17102.34	MSTRG.17102	FOXN3	XLOC_024125	4606	2	Exonic lncRNA	noncoding	noncoding	noncoding	noncoding
MSTRG.17129.5	MSTRG.17129	STON2	XLOC_024152	3795	3	Other lncRNA	noncoding	noncoding	noncoding	noncoding
MSTRG.17129.9	MSTRG.17129	STON2	XLOC_024152	8870	2	Exonic lncRNA	noncoding	noncoding	noncoding	noncoding
MSTRG.17155.1	MSTRG.17155	LOC102399646	XLOC_024174	10869	2	Antisense lncRNA	noncoding	noncoding	noncoding	noncoding
MSTRG.17155.2	MSTRG.17155	SPTLC2	XLOC_024174	4550	2	Intronic lncRNA	noncoding	noncoding	noncoding	noncoding
MSTRG.17281.3	MSTRG.17281	LOC102393802	XLOC_024241	2859	3	Other lncRNA	noncoding	noncoding	noncoding	noncoding
MSTRG.17298.3	MSTRG.17298	DCAF5	XLOC_024251	5822	2	Exonic lncRNA	noncoding	noncoding	noncoding	noncoding
MSTRG.17367.1	MSTRG.17367	LOC123328000	XLOC_024290	680	2	Antisense lncRNA	noncoding	noncoding	noncoding	noncoding
MSTRG.17374.1	MSTRG.17374	PPP2R5E	XLOC_024297	4484	2	Intronic lncRNA	noncoding	noncoding	noncoding	noncoding
MSTRG.17374.2	MSTRG.17374	PPP2R5E	XLOC_024297	4895	2	Intronic lncRNA	noncoding	noncoding	noncoding	noncoding
MSTRG.17433.1	MSTRG.17433		XLOC_024327	10482	3	Intergenic lncRNA	noncoding	noncoding	noncoding	noncoding
MSTRG.17433.2	MSTRG.17433	PSMA3	XLOC_024327	6176	5	Antisense lncRNA	noncoding	noncoding	noncoding	noncoding
MSTRG.17433.3	MSTRG.17433	PSMA3	XLOC_024327	7867	4	Antisense lncRNA	noncoding	noncoding	noncoding	noncoding
MSTRG.17433.4	MSTRG.17433	PSMA3	XLOC_024327	2644	4	Antisense lncRNA	noncoding	noncoding	noncoding	noncoding
MSTRG.17441.1	MSTRG.17441	EXOC5	XLOC_024336	2079	2	Intronic lncRNA	noncoding	noncoding	noncoding	noncoding
MSTRG.17442.1	MSTRG.17442	EXOC5	XLOC_024337	4187	2	Intronic lncRNA	noncoding	noncoding	noncoding	noncoding
MSTRG.17478.1	MSTRG.17478	GCH1	XLOC_024353	2272	2	Intronic lncRNA	noncoding	noncoding	noncoding	noncoding
MSTRG.17491.1	MSTRG.17491	BMP4	XLOC_024360	7793	2	Intronic lncRNA	noncoding	noncoding	noncoding	noncoding
MSTRG.17493.1	MSTRG.17493	BMP4	XLOC_024362	3035	2	Intronic lncRNA	noncoding	noncoding	noncoding	noncoding
MSTRG.17501.1	MSTRG.17501	DDHD1	XLOC_024367	966	2	Intronic lncRNA	noncoding	noncoding	noncoding	noncoding
MSTRG.17560.5	MSTRG.17560	GALK2	XLOC_024413	412	2	Other lncRNA	noncoding	noncoding	noncoding	noncoding
MSTRG.17562.2	MSTRG.17562	FAM227B	XLOC_024414	5521	2	Antisense lncRNA	noncoding	noncoding	noncoding	noncoding
MSTRG.17562.8	MSTRG.17562	FAM227B	XLOC_024414	3060	2	Antisense lncRNA	noncoding	noncoding	noncoding	noncoding
MSTRG.17562.9	MSTRG.17562	FAM227B	XLOC_024414	2978	2	Antisense lncRNA	noncoding	noncoding	noncoding	noncoding
MSTRG.17584.4	MSTRG.17584	AP4E1	XLOC_024423	4668	2	Other lncRNA	noncoding	noncoding	noncoding	noncoding
MSTRG.17600.1	MSTRG.17600	MAPK6	XLOC_024437	9146	2	Intronic lncRNA	noncoding	noncoding	noncoding	noncoding
MSTRG.17638.18	MSTRG.17638	TCF12	XLOC_024462	2448	2	Other lncRNA	noncoding	noncoding	noncoding	noncoding
MSTRG.17638.20	MSTRG.17638	TCF12	XLOC_024462	7636	3	Intronic lncRNA	noncoding	noncoding	noncoding	noncoding
MSTRG.17638.16	MSTRG.17638	TCF12	XLOC_024463	10843	2	Intronic lncRNA	noncoding	noncoding	noncoding	noncoding
MSTRG.17644.1	MSTRG.17644	TCF12	XLOC_024467	2240	2	Intronic lncRNA	noncoding	noncoding	noncoding	noncoding
MSTRG.17683.1	MSTRG.17683	RNF111	XLOC_024485	1547	2	Intronic lncRNA	noncoding	noncoding	noncoding	noncoding
MSTRG.17705.1	MSTRG.17705	TLN2	XLOC_024502	5093	2	Intronic lncRNA	noncoding	noncoding	noncoding	noncoding
MSTRG.17746.28	MSTRG.17746	ZNF609	XLOC_024520	15659	2	Intronic lncRNA	noncoding	noncoding	noncoding	noncoding
MSTRG.17746.29	MSTRG.17746	ZNF609	XLOC_024520	16554	2	Intronic lncRNA	noncoding	noncoding	noncoding	noncoding
MSTRG.17746.31	MSTRG.17746	ZNF609	XLOC_024520	16538	2	Intronic lncRNA	noncoding	noncoding	noncoding	noncoding
MSTRG.17746.32	MSTRG.17746	ZNF609	XLOC_024520	15912	2	Intronic lncRNA	noncoding	noncoding	noncoding	noncoding
MSTRG.17746.33	MSTRG.17746	ZNF609	XLOC_024520	15860	2	Intronic lncRNA	noncoding	noncoding	noncoding	noncoding
MSTRG.17746.37	MSTRG.17746	ZNF609	XLOC_024520	4500	2	Intronic lncRNA	noncoding	noncoding	noncoding	noncoding
MSTRG.17746.38	MSTRG.17746	LOC112587961	XLOC_024520	10273	2	Antisense lncRNA	noncoding	noncoding	noncoding	noncoding
MSTRG.17800.2	MSTRG.17800		XLOC_024554	497	2	Intergenic lncRNA	noncoding	noncoding	noncoding	noncoding
MSTRG.17800.1	MSTRG.17800		XLOC_024554	470	2	Intergenic lncRNA	noncoding	noncoding	noncoding	noncoding
MSTRG.17800.8	MSTRG.17800		XLOC_024554	444	2	Intergenic lncRNA	noncoding	noncoding	noncoding	noncoding
MSTRG.17800.4	MSTRG.17800		XLOC_024554	420	2	Intergenic lncRNA	noncoding	noncoding	noncoding	noncoding
MSTRG.17800.6	MSTRG.17800		XLOC_024554	494	2	Intergenic lncRNA	noncoding	noncoding	noncoding	noncoding
MSTRG.17800.5	MSTRG.17800		XLOC_024554	377	2	Intergenic lncRNA	noncoding	noncoding	noncoding	noncoding
MSTRG.17800.9	MSTRG.17800		XLOC_024554	398	3	Intergenic lncRNA	noncoding	noncoding	noncoding	noncoding
MSTRG.17800.10	MSTRG.17800		XLOC_024554	376	2	Intergenic lncRNA	noncoding	noncoding	noncoding	noncoding
MSTRG.17800.11	MSTRG.17800		XLOC_024554	437	2	Intergenic lncRNA	noncoding	noncoding	noncoding	noncoding
MSTRG.17905.1	MSTRG.17905	LOC123328113	XLOC_024632	5012	2	Antisense lncRNA	noncoding	noncoding	noncoding	noncoding
MSTRG.17920.1	MSTRG.17920	MEIS2	XLOC_024641	11156	2	Intronic lncRNA	noncoding	noncoding	noncoding	noncoding
MSTRG.17922.1	MSTRG.17922	MEIS2	XLOC_024643	4353	2	Intronic lncRNA	noncoding	noncoding	noncoding	noncoding
MSTRG.17969.1	MSTRG.17969	LOC102390820	XLOC_024700	362	2	Antisense lncRNA	noncoding	noncoding	noncoding	noncoding
MSTRG.17969.3	MSTRG.17969	LOC102390820	XLOC_024700	357	3	Antisense lncRNA	noncoding	noncoding	noncoding	noncoding
MSTRG.18158.3	MSTRG.18158	LOC102415127	XLOC_024886	435	2	Other lncRNA	noncoding	noncoding	noncoding	noncoding
MSTRG.18169.1	MSTRG.18169	LOC123328143	XLOC_024896	424	2	Other lncRNA	noncoding	noncoding	noncoding	noncoding
MSTRG.18174.1	MSTRG.18174	LOC102415345	XLOC_024901	398	2	Intronic lncRNA	noncoding	noncoding	noncoding	noncoding
MSTRG.18293.1	MSTRG.18293	MYO9A	XLOC_024979	573	2	Intronic lncRNA	noncoding	noncoding	noncoding	noncoding
MSTRG.18304.1	MSTRG.18304	UACA	XLOC_024985	3452	2	Intronic lncRNA	noncoding	noncoding	noncoding	noncoding
MSTRG.18450.1	MSTRG.18450	HOMER1	XLOC_025077	3003	2	Intronic lncRNA	noncoding	noncoding	noncoding	noncoding
MSTRG.18463.1	MSTRG.18463	ARSB	XLOC_025085	2566	2	Intronic lncRNA	noncoding	noncoding	noncoding	noncoding
MSTRG.18473.1	MSTRG.18473	AP3B1	XLOC_025093	1176	2	Intronic lncRNA	noncoding	noncoding	noncoding	noncoding
MSTRG.18495.1	MSTRG.18495	SV2C	XLOC_025114	550	2	Intronic lncRNA	noncoding	noncoding	noncoding	noncoding
MSTRG.18571.9	MSTRG.18571	DCP2	XLOC_025157	12546	8	Other lncRNA	noncoding	noncoding	noncoding	noncoding
MSTRG.17250.6	MSTRG.17250	RBM25	XLOC_025293	548	3	Other lncRNA	noncoding	noncoding	noncoding	noncoding
MSTRG.17262.1	MSTRG.17262	RGS6	XLOC_025301	2045	2	Intronic lncRNA	noncoding	noncoding	noncoding	noncoding
MSTRG.17256.19	MSTRG.17256	RGS6	XLOC_025303	8420	2	Intronic lncRNA	noncoding	noncoding	noncoding	noncoding
MSTRG.17272.1	MSTRG.17272	LOC123327980	XLOC_025309	1018	2	Antisense lncRNA	noncoding	noncoding	noncoding	noncoding
MSTRG.17297.1	MSTRG.17297	GALNT16	XLOC_025332	3689	2	Intronic lncRNA	noncoding	noncoding	noncoding	noncoding
MSTRG.17312.1	MSTRG.17312	RAD51B	XLOC_025339	648	2	Intronic lncRNA	noncoding	noncoding	noncoding	noncoding
MSTRG.17338.1	MSTRG.17338	FUT8	XLOC_025359	3637	2	Intronic lncRNA	noncoding	noncoding	noncoding	noncoding
MSTRG.17349.4	MSTRG.17349	CHURC1	XLOC_025366	3726	2	Other lncRNA	noncoding	noncoding	noncoding	noncoding
MSTRG.17352.1	MSTRG.17352	PLEKHG3	XLOC_025368	1222	2	Intronic lncRNA	noncoding	noncoding	noncoding	noncoding
MSTRG.17352.2	MSTRG.17352	PLEKHG3	XLOC_025368	1338	2	Intronic lncRNA	noncoding	noncoding	noncoding	noncoding
MSTRG.17381.32	MSTRG.17381	SYNE2	XLOC_025378	1151	7	Other lncRNA	noncoding	noncoding	noncoding	noncoding
MSTRG.17383.5	MSTRG.17383	SYNE2	XLOC_025379	18696	3	Intronic lncRNA	noncoding	noncoding	noncoding	noncoding
MSTRG.17383.6	MSTRG.17383	SYNE2	XLOC_025379	8987	2	Intronic lncRNA	noncoding	noncoding	noncoding	noncoding
MSTRG.17396.11	MSTRG.17396	LOC112587809	XLOC_025396	22076	3	Antisense lncRNA	noncoding	noncoding	noncoding	noncoding
MSTRG.17400.1	MSTRG.17400	TMEM30B	XLOC_025399	1679	4	Antisense lncRNA	noncoding	noncoding	noncoding	noncoding
MSTRG.17431.6	MSTRG.17431	ARID4A	XLOC_025423	2103	2	Other lncRNA	noncoding	noncoding	noncoding	noncoding
MSTRG.17432.1	MSTRG.17432	ARID4A	XLOC_025424	3263	2	Intronic lncRNA	noncoding	noncoding	noncoding	noncoding
MSTRG.17454.1	MSTRG.17454	PELI2	XLOC_025441	8225	2	Intronic lncRNA	noncoding	noncoding	noncoding	noncoding
MSTRG.17456.1	MSTRG.17456	PELI2	XLOC_025443	16754	2	Intronic lncRNA	noncoding	noncoding	noncoding	noncoding
MSTRG.17451.15	MSTRG.17451	PELI2	XLOC_025445	3227	2	Intronic lncRNA	noncoding	noncoding	noncoding	noncoding
MSTRG.17481.9	MSTRG.17481	SAMD4A	XLOC_025460	32837	3	Intronic lncRNA	noncoding	noncoding	noncoding	noncoding
MSTRG.17481.10	MSTRG.17481	SAMD4A	XLOC_025460	3914	2	Intronic lncRNA	noncoding	noncoding	noncoding	noncoding
MSTRG.17481.11	MSTRG.17481	SAMD4A	XLOC_025460	4446	2	Intronic lncRNA	noncoding	noncoding	noncoding	noncoding
MSTRG.17504.1	MSTRG.17504	FERMT2	XLOC_025468	1393	2	Antisense lncRNA	noncoding	noncoding	noncoding	noncoding
MSTRG.17546.1	MSTRG.17546	SLC24A5	XLOC_025496	2585	2	Antisense lncRNA	noncoding	noncoding	noncoding	noncoding
MSTRG.17546.2	MSTRG.17546	SLC24A5	XLOC_025496	2586	2	Antisense lncRNA	noncoding	noncoding	noncoding	noncoding
MSTRG.17574.1	MSTRG.17574	GABPB1	XLOC_025514	3831	2	Intronic lncRNA	noncoding	noncoding	noncoding	noncoding
MSTRG.17624.12	MSTRG.17624	RFX7	XLOC_025559	4143	4	Other lncRNA	noncoding	noncoding	noncoding	noncoding
MSTRG.17634.2	MSTRG.17634	ZNF280D	XLOC_025563	3602	4	Other lncRNA	noncoding	noncoding	noncoding	noncoding
MSTRG.17636.1	MSTRG.17636	ZNF280D	XLOC_025565	4113	2	Intronic lncRNA	noncoding	noncoding	noncoding	noncoding
MSTRG.17637.1	MSTRG.17637	ZNF280D	XLOC_025566	4432	2	Intronic lncRNA	noncoding	noncoding	noncoding	noncoding
MSTRG.17637.2	MSTRG.17637	ZNF280D	XLOC_025567	4822	2	Intronic lncRNA	noncoding	noncoding	noncoding	noncoding
MSTRG.17685.9	MSTRG.17685	MYO1E	XLOC_025587	12547	2	Intronic lncRNA	noncoding	noncoding	noncoding	noncoding
MSTRG.17685.11	MSTRG.17685	MYO1E	XLOC_025587	3604	2	Intronic lncRNA	noncoding	noncoding	noncoding	noncoding
MSTRG.17689.4	MSTRG.17689	LOC102405509	XLOC_025592	2033	2	Antisense lncRNA	noncoding	noncoding	noncoding	noncoding
MSTRG.17714.1	MSTRG.17714	RORA	XLOC_025598	7460	2	Intronic lncRNA	noncoding	noncoding	noncoding	noncoding
MSTRG.17699.1	MSTRG.17699		XLOC_025612	471	2	Intergenic lncRNA	noncoding	noncoding	noncoding	noncoding
MSTRG.17721.3	MSTRG.17721	RPS27L	XLOC_025617	561	4	Other lncRNA	noncoding	noncoding	noncoding	noncoding
MSTRG.17758.1	MSTRG.17758	GNG2	XLOC_025639	12978	6	Other lncRNA	noncoding	noncoding	noncoding	noncoding
MSTRG.17758.7	MSTRG.17758	GNG2	XLOC_025639	2420	5	Other lncRNA	noncoding	noncoding	noncoding	noncoding
MSTRG.17758.9	MSTRG.17758	GNG2	XLOC_025639	6786	4	Other lncRNA	noncoding	noncoding	noncoding	noncoding
MSTRG.17759.1	MSTRG.17759	GNG2	XLOC_025640	7970	2	Intronic lncRNA	noncoding	noncoding	noncoding	noncoding
MSTRG.17801.1	MSTRG.17801		XLOC_025656	389	2	Intergenic lncRNA	noncoding	noncoding	noncoding	noncoding
MSTRG.17801.4	MSTRG.17801		XLOC_025656	373	2	Intergenic lncRNA	noncoding	noncoding	noncoding	noncoding
MSTRG.17813.1	MSTRG.17813		XLOC_025662	291	2	Intergenic lncRNA	noncoding	noncoding	noncoding	noncoding
MSTRG.17813.2	MSTRG.17813		XLOC_025662	372	2	Intergenic lncRNA	noncoding	noncoding	noncoding	noncoding
MSTRG.17813.4	MSTRG.17813		XLOC_025662	353	2	Intergenic lncRNA	noncoding	noncoding	noncoding	noncoding
MSTRG.17813.3	MSTRG.17813		XLOC_025662	255	2	Intergenic lncRNA	noncoding	noncoding	noncoding	noncoding
MSTRG.17813.5	MSTRG.17813		XLOC_025662	340	2	Intergenic lncRNA	noncoding	noncoding	noncoding	noncoding
MSTRG.17826.5	MSTRG.17826	SNAP23	XLOC_025684	4141	6	Other lncRNA	noncoding	noncoding	noncoding	noncoding
MSTRG.17826.7	MSTRG.17826	SNAP23	XLOC_025684	3538	2	Other lncRNA	noncoding	noncoding	noncoding	noncoding
MSTRG.17913.1	MSTRG.17913	SPRED1	XLOC_025733	7802	2	Intronic lncRNA	noncoding	noncoding	noncoding	noncoding
MSTRG.17961.2	MSTRG.17961	SLC12A6	XLOC_025761	4761	2	Intronic lncRNA	noncoding	noncoding	noncoding	noncoding
MSTRG.17986.1	MSTRG.17986	LOC102391156	XLOC_025824	394	2	Antisense lncRNA	noncoding	noncoding	noncoding	noncoding
MSTRG.17986.6	MSTRG.17986	LOC102411226	XLOC_025824	2414	5	Other lncRNA	noncoding	noncoding	noncoding	noncoding
MSTRG.17986.9	MSTRG.17986	LOC102411226	XLOC_025824	732	5	Other lncRNA	noncoding	noncoding	noncoding	noncoding
MSTRG.18007.5	MSTRG.18007	NDRG2	XLOC_025852	2151	3	Other lncRNA	noncoding	noncoding	noncoding	noncoding
MSTRG.18017.22	MSTRG.18017	HNRNPC	XLOC_025858	9160	3	Other lncRNA	noncoding	noncoding	noncoding	noncoding
MSTRG.18212.7	MSTRG.18212	PPP1R3E	XLOC_025916	860	3	Other lncRNA	noncoding	noncoding	noncoding	noncoding
MSTRG.18283.1	MSTRG.18283	BBS4	XLOC_025959	8432	2	Intronic lncRNA	noncoding	noncoding	noncoding	noncoding
MSTRG.18284.5	MSTRG.18284	ARIH1	XLOC_025960	3944	2	Other lncRNA	noncoding	noncoding	noncoding	noncoding
MSTRG.18284.6	MSTRG.18284	ARIH1	XLOC_025960	1081	2	Exonic lncRNA	noncoding	noncoding	noncoding	noncoding
MSTRG.18308.1	MSTRG.18308	LOC123464706	XLOC_025982	4850	2	Other lncRNA	noncoding	noncoding	noncoding	noncoding
MSTRG.18308.2	MSTRG.18308	LOC112587914	XLOC_025982	3776	2	Antisense lncRNA	noncoding	noncoding	noncoding	noncoding
MSTRG.18313.22	MSTRG.18313	LOC123328193	XLOC_025986	34867	2	Antisense lncRNA	noncoding	noncoding	noncoding	noncoding
MSTRG.18313.20	MSTRG.18313	LOC112587915	XLOC_025986	25096	4	Other lncRNA	noncoding	noncoding	noncoding	noncoding
MSTRG.18313.28	MSTRG.18313	LOC112587915	XLOC_025986	3465	3	Other lncRNA	noncoding	noncoding	noncoding	noncoding
MSTRG.18313.26	MSTRG.18313	LOC112587915	XLOC_025986	2519	3	Other lncRNA	noncoding	noncoding	noncoding	noncoding
MSTRG.18328.2	MSTRG.18328	GLCE	XLOC_025998	3572	2	Intronic lncRNA	noncoding	noncoding	noncoding	noncoding
MSTRG.18328.1	MSTRG.18328	GLCE	XLOC_025998	3584	2	Intronic lncRNA	noncoding	noncoding	noncoding	noncoding
MSTRG.18326.5	MSTRG.18326	GLCE	XLOC_025999	3820	2	Intronic lncRNA	noncoding	noncoding	noncoding	noncoding
MSTRG.18332.3	MSTRG.18332	LOC123328201	XLOC_026004	3806	2	Exonic lncRNA	noncoding	noncoding	noncoding	noncoding
MSTRG.18345.1	MSTRG.18345	PIAS1	XLOC_026010	3484	2	Intronic lncRNA	noncoding	noncoding	noncoding	noncoding
MSTRG.18352.11	MSTRG.18352	MAP2K5	XLOC_026014	8028	4	Other lncRNA	noncoding	noncoding	noncoding	noncoding
MSTRG.18356.1	MSTRG.18356	MAP2K5	XLOC_026017	4597	2	Intronic lncRNA	noncoding	noncoding	noncoding	noncoding
MSTRG.18358.1	MSTRG.18358	MAP2K5	XLOC_026019	3107	2	Intronic lncRNA	noncoding	noncoding	noncoding	noncoding
MSTRG.18403.3	MSTRG.18403	LOC102415319	XLOC_026041	2331	3	Antisense lncRNA	noncoding	noncoding	noncoding	noncoding
MSTRG.18403.4	MSTRG.18403	LOC102415319	XLOC_026041	3508	3	Antisense lncRNA	noncoding	noncoding	noncoding	noncoding
MSTRG.18442.16	MSTRG.18442	TENT2	XLOC_026057	802	2	Other lncRNA	noncoding	noncoding	noncoding	noncoding
MSTRG.18451.1	MSTRG.18451	HOMER1	XLOC_026059	1547	2	Antisense lncRNA	noncoding	noncoding	noncoding	noncoding
MSTRG.18516.9	MSTRG.18516	LVRN	XLOC_026105	3572	4	Other lncRNA	noncoding	noncoding	noncoding	noncoding
MSTRG.18516.13	MSTRG.18516	LVRN	XLOC_026105	5371	4	Other lncRNA	noncoding	noncoding	noncoding	noncoding
MSTRG.18546.2	MSTRG.18546	LOC102409060	XLOC_026127	2360	5	Other lncRNA	noncoding	noncoding	noncoding	noncoding
MSTRG.18546.3	MSTRG.18546	LOC102409060	XLOC_026127	2401	5	Other lncRNA	noncoding	noncoding	noncoding	noncoding
MSTRG.18546.8	MSTRG.18546	LOC102409060	XLOC_026127	2131	6	Other lncRNA	noncoding	noncoding	noncoding	noncoding
MSTRG.18554.1	MSTRG.18554	EPB41L4A	XLOC_026132	10311	2	Intronic lncRNA	noncoding	noncoding	noncoding	noncoding
MSTRG.18554.2	MSTRG.18554	EPB41L4A	XLOC_026132	2215	2	Intronic lncRNA	noncoding	noncoding	noncoding	noncoding
MSTRG.18558.1	MSTRG.18558	EPB41L4A	XLOC_026135	9805	3	Intronic lncRNA	noncoding	noncoding	noncoding	noncoding
MSTRG.18558.2	MSTRG.18558	EPB41L4A	XLOC_026135	8757	2	Intronic lncRNA	noncoding	noncoding	noncoding	noncoding
MSTRG.18689.61	MSTRG.18689	TRNAG-UCC	XLOC_026198	25175	3	Antisense lncRNA	noncoding	noncoding	noncoding	noncoding
MSTRG.18689.66	MSTRG.18689	MAP4K4	XLOC_026198	2822	2	Intronic lncRNA	noncoding	noncoding	noncoding	noncoding
MSTRG.18689.67	MSTRG.18689	MAP4K4	XLOC_026198	2812	2	Intronic lncRNA	noncoding	noncoding	noncoding	noncoding
MSTRG.18761.7	MSTRG.18761	SFXN5	XLOC_026253	6517	6	Other lncRNA	noncoding	noncoding	noncoding	noncoding
MSTRG.18768.15	MSTRG.18768	EXOC6B	XLOC_026255	4074	3	Other lncRNA	noncoding	noncoding	noncoding	noncoding
MSTRG.18768.16	MSTRG.18768	EXOC6B	XLOC_026255	2720	2	Intronic lncRNA	noncoding	noncoding	noncoding	noncoding
MSTRG.18768.22	MSTRG.18768	EXOC6B	XLOC_026255	11950	2	Intronic lncRNA	noncoding	noncoding	noncoding	noncoding
MSTRG.18768.23	MSTRG.18768	EXOC6B	XLOC_026255	22708	3	Intronic lncRNA	noncoding	noncoding	noncoding	noncoding
MSTRG.18768.24	MSTRG.18768	EXOC6B	XLOC_026255	14871	3	Intronic lncRNA	noncoding	noncoding	noncoding	noncoding
MSTRG.18768.25	MSTRG.18768	EXOC6B	XLOC_026255	23383	2	Intronic lncRNA	noncoding	noncoding	noncoding	noncoding
MSTRG.18768.26	MSTRG.18768	EXOC6B	XLOC_026255	16141	2	Intronic lncRNA	noncoding	noncoding	noncoding	noncoding
MSTRG.18768.27	MSTRG.18768	EXOC6B	XLOC_026255	18793	2	Intronic lncRNA	noncoding	noncoding	noncoding	noncoding
MSTRG.18769.1	MSTRG.18769	EXOC6B	XLOC_026256	690	2	Intronic lncRNA	noncoding	noncoding	noncoding	noncoding
MSTRG.18773.1	MSTRG.18773	LOC102410895	XLOC_026259	782	2	Antisense lncRNA	noncoding	noncoding	noncoding	noncoding
MSTRG.18774.1	MSTRG.18774	EXOC6B	XLOC_026260	4709	2	Intronic lncRNA	noncoding	noncoding	noncoding	noncoding
MSTRG.18780.3	MSTRG.18780	EXOC6B	XLOC_026265	2669	2	Intronic lncRNA	noncoding	noncoding	noncoding	noncoding
MSTRG.18783.1	MSTRG.18783	LOC123328693	XLOC_026274	249	2	Antisense lncRNA	noncoding	noncoding	noncoding	noncoding
MSTRG.18814.1	MSTRG.18814	NLRC4	XLOC_026297	952	2	Antisense lncRNA	noncoding	noncoding	noncoding	noncoding
MSTRG.18817.1	MSTRG.18817	LOC112578016	XLOC_026299	8434	2	Intronic lncRNA	noncoding	noncoding	noncoding	noncoding
MSTRG.18817.2	MSTRG.18817	LOC112578016	XLOC_026299	6715	2	Intronic lncRNA	noncoding	noncoding	noncoding	noncoding
MSTRG.18799.7	MSTRG.18799	TTC27	XLOC_026303	1620	3	Other lncRNA	noncoding	noncoding	noncoding	noncoding
MSTRG.18833.2	MSTRG.18833	CRIM1	XLOC_026320	13819	2	Intronic lncRNA	noncoding	noncoding	noncoding	noncoding
MSTRG.18869.2	MSTRG.18869	MORN2	XLOC_026344	702	4	Other lncRNA	noncoding	noncoding	noncoding	noncoding
MSTRG.18874.1	MSTRG.18874	LOC123328436	XLOC_026348	851	4	Other lncRNA	noncoding	noncoding	noncoding	noncoding
MSTRG.18913.3	MSTRG.18913	EML4	XLOC_026370	17065	2	Other lncRNA	noncoding	noncoding	noncoding	noncoding
MSTRG.18913.7	MSTRG.18913	EML4	XLOC_026370	1183	2	Other lncRNA	noncoding	noncoding	noncoding	noncoding
MSTRG.18913.11	MSTRG.18913	EML4	XLOC_026370	13280	2	Intronic lncRNA	noncoding	noncoding	noncoding	noncoding
MSTRG.18937.14	MSTRG.18937	PPM1B	XLOC_026386	5737	3	Intronic lncRNA	noncoding	noncoding	noncoding	noncoding
MSTRG.18937.19	MSTRG.18937	PPM1B	XLOC_026386	9713	3	Other lncRNA	noncoding	noncoding	noncoding	noncoding
MSTRG.18947.1	MSTRG.18947	CAMKMT	XLOC_026390	2178	2	Intronic lncRNA	noncoding	noncoding	noncoding	noncoding
MSTRG.18960.13	MSTRG.18960	PRKCE	XLOC_026407	17802	3	Intronic lncRNA	noncoding	noncoding	noncoding	noncoding
MSTRG.18960.14	MSTRG.18960	LOC123328457	XLOC_026407	22593	2	Exonic lncRNA	noncoding	noncoding	noncoding	noncoding
MSTRG.18960.15	MSTRG.18960	PRKCE	XLOC_026407	3704	2	Intronic lncRNA	noncoding	noncoding	noncoding	noncoding
MSTRG.18960.16	MSTRG.18960	PRKCE	XLOC_026407	23010	3	Intronic lncRNA	noncoding	noncoding	noncoding	noncoding
MSTRG.19005.12	MSTRG.19005	FOXN2	XLOC_026436	935	3	Other lncRNA	noncoding	noncoding	noncoding	noncoding
MSTRG.19043.8	MSTRG.19043	ACYP2	XLOC_026459	14601	2	Other lncRNA	noncoding	noncoding	noncoding	noncoding
MSTRG.19050.1	MSTRG.19050	LOC123464765	XLOC_026465	10141	2	Antisense lncRNA	noncoding	noncoding	noncoding	noncoding
MSTRG.19062.5	MSTRG.19062	RPS27A	XLOC_026472	486	5	Other lncRNA	noncoding	noncoding	noncoding	noncoding
MSTRG.19077.1	MSTRG.19077	EFEMP1	XLOC_026479	1101	3	Intronic lncRNA	noncoding	noncoding	noncoding	noncoding
MSTRG.19077.2	MSTRG.19077	LOC123328491	XLOC_026479	633	2	Other lncRNA	noncoding	noncoding	noncoding	noncoding
MSTRG.19077.3	MSTRG.19077	EFEMP1	XLOC_026479	705	2	Intronic lncRNA	noncoding	noncoding	noncoding	noncoding
MSTRG.19093.28	MSTRG.19093	CCDC85A	XLOC_026480	26139	2	Intronic lncRNA	noncoding	noncoding	noncoding	noncoding
MSTRG.19093.34	MSTRG.19093	CCDC85A	XLOC_026480	12015	2	Intronic lncRNA	noncoding	noncoding	noncoding	noncoding
MSTRG.19093.35	MSTRG.19093	CCDC85A	XLOC_026480	26191	3	Intronic lncRNA	noncoding	noncoding	noncoding	noncoding
MSTRG.19093.36	MSTRG.19093	CCDC85A	XLOC_026480	26736	3	Intronic lncRNA	noncoding	noncoding	noncoding	noncoding
[truncated: 1,147 more rows]
