# Supplementary material for: RNA sequencing reveals lncRNAs that specifically regulate unsaturated fatty acid generation in buffaloes
Source: Arch Anim Breed. 2026 May 26;69(2):309–21. doi: 10.5194/aab-69-309-2026 (PMC13224979; doi:10.5194/aab-69-309-2026)
Supplement: The supplement related to this article is available online at https://doi.org/10.5194/aab-69-309-2026-supplement. [file aab-69-309-2026-supplement.zip › Table S5.xlsx]

## Sheet: Table S5
Table S5: Identification and classification of novel lncRNAs in 36 adipose tissues.
gene_id	gene_name	xloc	trans_len	exon_num	class_cantisense lncRNAde	EggNOG	Pfam	CNCI	CPC2
MSTRG.3	H0I40_mgr02	XLOC_000003	232	2	Exonic lncRNA	noncoding	noncoding	noncoding	noncoding
MSTRG.32	LOC102395814	XLOC_000032	2401	2	Intronic lncRNA	noncoding	noncoding	noncoding	noncoding
MSTRG.72	LOC102395276	XLOC_000038	4612	3	Intronic lncRNA	noncoding	noncoding	noncoding	noncoding
MSTRG.139	LOC123333460	XLOC_000078	1696	3	Antisense lncRNA	noncoding	noncoding	noncoding	noncoding
MSTRG.255	MFHAS1	XLOC_000176	6049	2	Intronic lncRNA	noncoding	noncoding	noncoding	noncoding
MSTRG.256	MFHAS1	XLOC_000177	9445	2	Intronic lncRNA	noncoding	noncoding	noncoding	noncoding
MSTRG.308	PCM1	XLOC_000206	2896	2	Intronic lncRNA	noncoding	noncoding	noncoding	noncoding
MSTRG.309	PCM1	XLOC_000207	1312	2	Intronic lncRNA	noncoding	noncoding	noncoding	noncoding
MSTRG.300	LOC123332634	XLOC_000212	1251	2	Antisense lncRNA	noncoding	noncoding	noncoding	noncoding
MSTRG.333	UFSP2	XLOC_000226	1079	2	Exonic lncRNA	noncoding	noncoding	noncoding	noncoding
MSTRG.455	LOC123465559	XLOC_000330	520	4	Intronic lncRNA	noncoding	noncoding	noncoding	noncoding
MSTRG.456	LOC123465559	XLOC_000331	404	2	Intronic lncRNA	noncoding	noncoding	noncoding	noncoding
MSTRG.469	LOC123465557	XLOC_000338	3587	2	Exonic lncRNA	noncoding	noncoding	noncoding	noncoding
MSTRG.528	TIAM1	XLOC_000375	32970	2	Intronic lncRNA	noncoding	noncoding	noncoding	noncoding
MSTRG.567	MRPL39	XLOC_000426	1337	2	Intronic lncRNA	noncoding	noncoding	noncoding	noncoding
MSTRG.595	LOC112577670	XLOC_000445	2804	3	Other lncRNA	noncoding	noncoding	noncoding	noncoding
MSTRG.602	SAMSN1	XLOC_000453	1499	2	Intronic lncRNA	noncoding	noncoding	noncoding	noncoding
MSTRG.603	SAMSN1	XLOC_000454	1101	2	Intronic lncRNA	noncoding	noncoding	noncoding	noncoding
MSTRG.721	ALCAM	XLOC_000602	1170	2	Intronic lncRNA	noncoding	noncoding	noncoding	noncoding
MSTRG.756	IFT57	XLOC_000613	251	2	Antisense lncRNA	noncoding	noncoding	noncoding	noncoding
MSTRG.814	LOC112579682	XLOC_000652	340	3	Other lncRNA	noncoding	noncoding	noncoding	noncoding
MSTRG.939	PARP14	XLOC_000700	1420	2	Intronic lncRNA	noncoding	noncoding	noncoding	noncoding
MSTRG.1007	KALRN	XLOC_000714	10871	2	Intronic lncRNA	noncoding	noncoding	noncoding	noncoding
MSTRG.1008	KALRN	XLOC_000715	8416	2	Intronic lncRNA	noncoding	noncoding	noncoding	noncoding
MSTRG.1040	ACAP2	XLOC_000744	10478	2	Intronic lncRNA	noncoding	noncoding	noncoding	noncoding
MSTRG.1107	KNG1	XLOC_000790	786	2	Intronic lncRNA	noncoding	noncoding	noncoding	noncoding
MSTRG.1203	MRPL47	XLOC_000849	703	7	Other lncRNA	noncoding	noncoding	noncoding	noncoding
MSTRG.1261	PLD1	XLOC_000883	2977	2	Intronic lncRNA	noncoding	noncoding	noncoding	noncoding
MSTRG.1262	PLD1	XLOC_000884	3192	2	Intronic lncRNA	noncoding	noncoding	noncoding	noncoding
MSTRG.1271	TNIK	XLOC_000892	5870	2	Intronic lncRNA	noncoding	noncoding	noncoding	noncoding
MSTRG.1280	TNIK	XLOC_000900	6484	2	Intronic lncRNA	noncoding	noncoding	noncoding	noncoding
MSTRG.1254	RPL22L1	XLOC_000906	1319	4	Other lncRNA	noncoding	noncoding	noncoding	noncoding
MSTRG.1307	MECOM	XLOC_000923	15772	2	Intronic lncRNA	noncoding	noncoding	noncoding	noncoding
MSTRG.1309	MECOM	XLOC_000925	15912	2	Intronic lncRNA	noncoding	noncoding	noncoding	noncoding
MSTRG.1314	MECOM	XLOC_000930	1996	2	Intronic lncRNA	noncoding	noncoding	noncoding	noncoding
MSTRG.1441	KCNAB1	XLOC_000985	6056	2	Antisense lncRNA	noncoding	noncoding	noncoding	noncoding
MSTRG.1503	WWTR1	XLOC_001036	13007	2	Intronic lncRNA	noncoding	noncoding	noncoding	noncoding
MSTRG.1524	SLC9A9	XLOC_001060	1993	2	Intronic lncRNA	noncoding	noncoding	noncoding	noncoding
MSTRG.1526	SLC9A9	XLOC_001062	2527	2	Intronic lncRNA	noncoding	noncoding	noncoding	noncoding
MSTRG.1527	LOC123334535	XLOC_001063	5303	2	Antisense lncRNA	noncoding	noncoding	noncoding	noncoding
MSTRG.1528	LOC123334535	XLOC_001064	7101	2	Antisense lncRNA	noncoding	noncoding	noncoding	noncoding
MSTRG.1557	TFDP2	XLOC_001076	2218	2	Intronic lncRNA	noncoding	noncoding	noncoding	noncoding
MSTRG.1558	TFDP2	XLOC_001077	2638	2	Intronic lncRNA	noncoding	noncoding	noncoding	noncoding
MSTRG.1591	PIK3CB	XLOC_001095	4162	2	Intronic lncRNA	noncoding	noncoding	noncoding	noncoding
MSTRG.1614	STAG1	XLOC_001113	2779	2	Other lncRNA	noncoding	noncoding	noncoding	noncoding
MSTRG.1619	STAG1	XLOC_001117	1775	2	Intronic lncRNA	noncoding	noncoding	noncoding	noncoding
MSTRG.1620	STAG1	XLOC_001118	3230	2	Intronic lncRNA	noncoding	noncoding	noncoding	noncoding
MSTRG.1621	STAG1	XLOC_001119	3235	2	Intronic lncRNA	noncoding	noncoding	noncoding	noncoding
MSTRG.1624	STAG1	XLOC_001121	455	2	Intronic lncRNA	noncoding	noncoding	noncoding	noncoding
MSTRG.1607	LOC123334805	XLOC_001123	5076	2	Exonic lncRNA	noncoding	noncoding	noncoding	noncoding
MSTRG.1608	MSL2	XLOC_001124	4074	2	Intronic lncRNA	noncoding	noncoding	noncoding	noncoding
MSTRG.1642	RYK	XLOC_001132	1166	2	Intronic lncRNA	noncoding	noncoding	noncoding	noncoding
MSTRG.61	ZNF385D	XLOC_001324	2723	2	Intronic lncRNA	noncoding	noncoding	noncoding	noncoding
MSTRG.67	ZNF385D	XLOC_001330	13092	2	Intronic lncRNA	noncoding	noncoding	noncoding	noncoding
MSTRG.30	LOC123335288	XLOC_001334	4464	3	Antisense lncRNA	noncoding	noncoding	noncoding	noncoding
MSTRG.178	RAB11FIP1	XLOC_001412	6129	2	Antisense lncRNA	noncoding	noncoding	noncoding	noncoding
MSTRG.227	DCTN6	XLOC_001446	4289	3	Other lncRNA	noncoding	noncoding	noncoding	noncoding
MSTRG.242	TNKS	XLOC_001456	786	3	Other lncRNA	noncoding	noncoding	noncoding	noncoding
MSTRG.306		XLOC_001511	6232	3	Intergenic lncRNA	noncoding	noncoding	noncoding	noncoding
MSTRG.330	SORBS2	XLOC_001522	5513	2	Antisense lncRNA	noncoding	noncoding	noncoding	noncoding
MSTRG.347		XLOC_001529	2158	2	Intergenic lncRNA	noncoding	noncoding	noncoding	noncoding
MSTRG.395	LOC123332539	XLOC_001554	747	3	Other lncRNA	noncoding	noncoding	noncoding	noncoding
MSTRG.431	LOC102415270	XLOC_001597	329	2	Antisense lncRNA	noncoding	noncoding	noncoding	noncoding
MSTRG.531		XLOC_001675	930	3	Intergenic lncRNA	noncoding	noncoding	noncoding	noncoding
MSTRG.561	GABPA	XLOC_001691	3568	2	Intronic lncRNA	noncoding	noncoding	noncoding	noncoding
MSTRG.568		XLOC_001695	16293	2	Intergenic lncRNA	noncoding	noncoding	noncoding	noncoding
MSTRG.607		XLOC_001721	4962	2	Intergenic lncRNA	noncoding	noncoding	noncoding	noncoding
MSTRG.609		XLOC_001723	6440	2	Intergenic lncRNA	noncoding	noncoding	noncoding	noncoding
MSTRG.618	ROBO1	XLOC_001740	1000	2	Intronic lncRNA	noncoding	noncoding	noncoding	noncoding
MSTRG.625	GBE1	XLOC_001745	4708	2	Intronic lncRNA	noncoding	noncoding	noncoding	noncoding
MSTRG.627	GBE1	XLOC_001747	2192	2	Intronic lncRNA	noncoding	noncoding	noncoding	noncoding
MSTRG.687	NIT2	XLOC_001789	826	2	Antisense lncRNA	noncoding	noncoding	noncoding	noncoding
MSTRG.732	LOC102400543	XLOC_001795	1027	2	Intronic lncRNA	noncoding	noncoding	noncoding	noncoding
MSTRG.724	CBLB	XLOC_001805	2631	2	Intronic lncRNA	noncoding	noncoding	noncoding	noncoding
MSTRG.753	CD47	XLOC_001811	5074	2	Intronic lncRNA	noncoding	noncoding	noncoding	noncoding
MSTRG.788	GCSAM	XLOC_001833	4522	4	Other lncRNA	noncoding	noncoding	noncoding	noncoding
MSTRG.794	ATG3	XLOC_001837	5120	5	Other lncRNA	noncoding	noncoding	noncoding	noncoding
MSTRG.800	LOC112585564	XLOC_001843	8653	2	Antisense lncRNA	noncoding	noncoding	noncoding	noncoding
MSTRG.838	ZBTB20	XLOC_001856	2459	2	Intronic lncRNA	noncoding	noncoding	noncoding	noncoding
MSTRG.839	ZBTB20	XLOC_001857	3861	2	Intronic lncRNA	noncoding	noncoding	noncoding	noncoding
MSTRG.841	ZBTB20	XLOC_001859	3703	2	Intronic lncRNA	noncoding	noncoding	noncoding	noncoding
MSTRG.842	ZBTB20	XLOC_001860	1942	2	Intronic lncRNA	noncoding	noncoding	noncoding	noncoding
MSTRG.903	RABL3	XLOC_001924	1571	5	Other lncRNA	noncoding	noncoding	noncoding	noncoding
MSTRG.915	HCLS1	XLOC_001933	3798	2	Intronic lncRNA	noncoding	noncoding	noncoding	noncoding
MSTRG.974	ZNF148	XLOC_001976	5551	2	Intronic lncRNA	noncoding	noncoding	noncoding	noncoding
MSTRG.1094	LOC123333825	XLOC_002053	22687	2	Antisense lncRNA	noncoding	noncoding	noncoding	noncoding
MSTRG.1145	VPS8	XLOC_002082	1282	2	Intronic lncRNA	noncoding	noncoding	noncoding	noncoding
MSTRG.1179	B3GNT5	XLOC_002123	5673	2	Other lncRNA	noncoding	noncoding	noncoding	noncoding
MSTRG.1196	ATP11B	XLOC_002133	1813	2	Intronic lncRNA	noncoding	noncoding	noncoding	noncoding
MSTRG.1199	FXR1	XLOC_002146	5740	2	Intronic lncRNA	noncoding	noncoding	noncoding	noncoding
MSTRG.1233	NAALADL2	XLOC_002173	4689	2	Intronic lncRNA	noncoding	noncoding	noncoding	noncoding
MSTRG.1237	NAALADL2	XLOC_002176	2050	2	Intronic lncRNA	noncoding	noncoding	noncoding	noncoding
MSTRG.1250	FNDC3B	XLOC_002186	2909	2	Intronic lncRNA	noncoding	noncoding	noncoding	noncoding
MSTRG.1291	PHC3	XLOC_002199	517	2	Antisense lncRNA	noncoding	noncoding	noncoding	noncoding
MSTRG.1292	GPR160	XLOC_002200	1147	5	Other lncRNA	noncoding	noncoding	noncoding	noncoding
MSTRG.1287	SEC62	XLOC_002202	588	2	Intronic lncRNA	noncoding	noncoding	noncoding	noncoding
MSTRG.1320	SERPINI1	XLOC_002217	754	2	Other lncRNA	noncoding	noncoding	noncoding	noncoding
MSTRG.1384		XLOC_002274	12851	2	Intergenic lncRNA	noncoding	noncoding	noncoding	noncoding
MSTRG.1419	RSRC1	XLOC_002303	1641	2	Intronic lncRNA	noncoding	noncoding	noncoding	noncoding
MSTRG.1421	RSRC1	XLOC_002305	885	2	Intronic lncRNA	noncoding	noncoding	noncoding	noncoding
MSTRG.1480	MBNL1	XLOC_002339	3590	2	Intronic lncRNA	noncoding	noncoding	noncoding	noncoding
MSTRG.1465	LOC112586169	XLOC_002357	679	2	Other lncRNA	noncoding	noncoding	noncoding	noncoding
MSTRG.1478	SELENOT	XLOC_002359	12577	4	Other lncRNA	noncoding	noncoding	noncoding	noncoding
MSTRG.1564	RASA2	XLOC_002414	3060	5	Other lncRNA	noncoding	noncoding	noncoding	noncoding
MSTRG.1747	LOC102394743	XLOC_002576	2033	2	Intronic lncRNA	noncoding	noncoding	noncoding	noncoding
MSTRG.1790	HLCS	XLOC_002592	5135	2	Intronic lncRNA	noncoding	noncoding	noncoding	noncoding
MSTRG.1798	ERG	XLOC_002601	25517	3	Exonic lncRNA	noncoding	noncoding	noncoding	noncoding
MSTRG.1830	LOC123466200	XLOC_002619	312	2	Exonic lncRNA	noncoding	noncoding	noncoding	noncoding
MSTRG.1843	RFTN1	XLOC_002626	704	2	Intronic lncRNA	noncoding	noncoding	noncoding	noncoding
MSTRG.1859	TBC1D5	XLOC_002634	4532	2	Intronic lncRNA	noncoding	noncoding	noncoding	noncoding
MSTRG.1863	TBC1D5	XLOC_002638	1772	2	Intronic lncRNA	noncoding	noncoding	noncoding	noncoding
MSTRG.1867	LOC112587308	XLOC_002647	869	3	Other lncRNA	noncoding	noncoding	noncoding	noncoding
MSTRG.1895	LOC112579111	XLOC_002669	1497	2	Antisense lncRNA	noncoding	noncoding	noncoding	noncoding
MSTRG.1915	CDYL	XLOC_002686	4928	2	Intronic lncRNA	noncoding	noncoding	noncoding	noncoding
MSTRG.1924	FARS2	XLOC_002693	611	2	Intronic lncRNA	noncoding	noncoding	noncoding	noncoding
MSTRG.1927		XLOC_002699	509	2	Intergenic lncRNA	noncoding	noncoding	noncoding	noncoding
MSTRG.1976	HIVEP1	XLOC_002733	3471	2	Intronic lncRNA	noncoding	noncoding	noncoding	noncoding
MSTRG.1978	HIVEP1	XLOC_002735	1683	2	Intronic lncRNA	noncoding	noncoding	noncoding	noncoding
MSTRG.1990	PHACTR1	XLOC_002745	7426	3	Intronic lncRNA	noncoding	noncoding	noncoding	noncoding
MSTRG.2405	LST1	XLOC_003070	691	4	Other lncRNA	noncoding	noncoding	noncoding	noncoding
MSTRG.2468	ELOVL5	XLOC_003108	6116	2	Other lncRNA	noncoding	noncoding	noncoding	noncoding
MSTRG.2563		XLOC_003189	2492	2	Intergenic lncRNA	noncoding	noncoding	noncoding	noncoding
MSTRG.2592	TRERF1	XLOC_003204	15114	2	Intronic lncRNA	noncoding	noncoding	noncoding	noncoding
MSTRG.2632	BTBD9	XLOC_003249	11943	2	Intronic lncRNA	noncoding	noncoding	noncoding	noncoding
MSTRG.2633	BTBD9	XLOC_003250	4071	2	Intronic lncRNA	noncoding	noncoding	noncoding	noncoding
MSTRG.2635	BTBD9	XLOC_003252	1809	2	Intronic lncRNA	noncoding	noncoding	noncoding	noncoding
MSTRG.2636	BTBD9	XLOC_003253	901	2	Intronic lncRNA	noncoding	noncoding	noncoding	noncoding
MSTRG.2784	LOC102395807	XLOC_003354	3017	4	Other lncRNA	noncoding	noncoding	noncoding	noncoding
MSTRG.2802		XLOC_003373	334	2	Intergenic lncRNA	noncoding	noncoding	noncoding	noncoding
MSTRG.2806	LOC123465147	XLOC_003376	1252	2	Exonic lncRNA	noncoding	noncoding	noncoding	noncoding
MSTRG.2840	POLR2D	XLOC_003405	1373	3	Other lncRNA	noncoding	noncoding	noncoding	noncoding
MSTRG.2842	WDR33	XLOC_003407	11942	3	Other lncRNA	noncoding	noncoding	noncoding	noncoding
MSTRG.2850	LOC102413639	XLOC_003417	575	2	Other lncRNA	noncoding	noncoding	noncoding	noncoding
MSTRG.2882	COL5A2	XLOC_003441	6070	2	Intronic lncRNA	noncoding	noncoding	noncoding	noncoding
MSTRG.2896	CALCRL	XLOC_003445	1871	5	Other lncRNA	noncoding	noncoding	noncoding	noncoding
MSTRG.2897	CALCRL	XLOC_003446	4490	2	Intronic lncRNA	noncoding	noncoding	noncoding	noncoding
MSTRG.2920	PDE1A	XLOC_003463	1332	2	Intronic lncRNA	noncoding	noncoding	noncoding	noncoding
MSTRG.2921	PPP1R1C	XLOC_003464	5922	3	Antisense lncRNA	noncoding	noncoding	noncoding	noncoding
MSTRG.2922	PDE1A	XLOC_003466	554	2	Intronic lncRNA	noncoding	noncoding	noncoding	noncoding
MSTRG.2924	PDE1A	XLOC_003468	4767	2	Intronic lncRNA	noncoding	noncoding	noncoding	noncoding
MSTRG.2957	ZNF385B	XLOC_003491	4622	2	Intronic lncRNA	noncoding	noncoding	noncoding	noncoding
MSTRG.2963	LOC102401179	XLOC_003496	2881	2	Antisense lncRNA	noncoding	noncoding	noncoding	noncoding
MSTRG.3024	ATF2	XLOC_003550	1646	5	Other lncRNA	noncoding	noncoding	noncoding	noncoding
MSTRG.3081	TLK1	XLOC_003582	1028	3	Other lncRNA	noncoding	noncoding	noncoding	noncoding
MSTRG.3083	TLK1	XLOC_003584	2369	2	Intronic lncRNA	noncoding	noncoding	noncoding	noncoding
MSTRG.3084	TLK1	XLOC_003585	7585	2	Intronic lncRNA	noncoding	noncoding	noncoding	noncoding
MSTRG.3085	TLK1	XLOC_003586	1560	2	Intronic lncRNA	noncoding	noncoding	noncoding	noncoding
MSTRG.3132	FIGN	XLOC_003629	2351	2	Intronic lncRNA	noncoding	noncoding	noncoding	noncoding
MSTRG.3147	LOC102411144	XLOC_003644	745	4	Other lncRNA	noncoding	noncoding	noncoding	noncoding
MSTRG.3166	RBMS1	XLOC_003655	1644	2	Intronic lncRNA	noncoding	noncoding	noncoding	noncoding
MSTRG.3167	RBMS1	XLOC_003656	1370	2	Intronic lncRNA	noncoding	noncoding	noncoding	noncoding
MSTRG.3172	PLA2R1	XLOC_003660	3758	2	Intronic lncRNA	noncoding	noncoding	noncoding	noncoding
MSTRG.3194	BAZ2B	XLOC_003668	2743	2	Intronic lncRNA	noncoding	noncoding	noncoding	noncoding
MSTRG.3195	BAZ2B	XLOC_003669	3523	2	Intronic lncRNA	noncoding	noncoding	noncoding	noncoding
MSTRG.3209	ACVR1C	XLOC_003684	6459	5	Other lncRNA	noncoding	noncoding	noncoding	noncoding
MSTRG.3225	GALNT13	XLOC_003701	476	2	Antisense lncRNA	noncoding	noncoding	noncoding	noncoding
MSTRG.3244		XLOC_003715	3723	2	Intergenic lncRNA	noncoding	noncoding	noncoding	noncoding
MSTRG.3252	CACNB4	XLOC_003719	5650	2	Intronic lncRNA	noncoding	noncoding	noncoding	noncoding
MSTRG.3254	ARL5A	XLOC_003721	9921	4	Other lncRNA	noncoding	noncoding	noncoding	noncoding
MSTRG.3261	NMI	XLOC_003728	5654	2	Exonic lncRNA	noncoding	noncoding	noncoding	noncoding
MSTRG.3305	ORC4	XLOC_003737	8521	3	Intronic lncRNA	noncoding	noncoding	noncoding	noncoding
MSTRG.3317	GTDC1	XLOC_003751	5912	2	Intronic lncRNA	noncoding	noncoding	noncoding	noncoding
MSTRG.3404	ACTR3	XLOC_003798	686	2	Intronic lncRNA	noncoding	noncoding	noncoding	noncoding
MSTRG.3470	LOC112582765	XLOC_003863	4075	2	Antisense lncRNA	noncoding	noncoding	noncoding	noncoding
MSTRG.3472	GLS	XLOC_003865	4169	2	Intronic lncRNA	noncoding	noncoding	noncoding	noncoding
MSTRG.3492	SLC39A10	XLOC_003881	2754	2	Intronic lncRNA	noncoding	noncoding	noncoding	noncoding
MSTRG.3524	COQ10B	XLOC_003887	6225	2	Exonic lncRNA	noncoding	noncoding	noncoding	noncoding
MSTRG.3511	PLCL1	XLOC_003892	1919	2	Intronic lncRNA	noncoding	noncoding	noncoding	noncoding
MSTRG.3512	PLCL1	XLOC_003893	7436	2	Intronic lncRNA	noncoding	noncoding	noncoding	noncoding
MSTRG.3513	PLCL1	XLOC_003894	3912	3	Intronic lncRNA	noncoding	noncoding	noncoding	noncoding
MSTRG.3579	BMPR2	XLOC_003941	6521	2	Intronic lncRNA	noncoding	noncoding	noncoding	noncoding
MSTRG.3598	TRNAS-GGA	XLOC_003956	11068	3	Antisense lncRNA	noncoding	noncoding	noncoding	noncoding
MSTRG.3602	PARD3B	XLOC_003960	9929	2	Intronic lncRNA	noncoding	noncoding	noncoding	noncoding
MSTRG.3603	PARD3B	XLOC_003961	9727	2	Intronic lncRNA	noncoding	noncoding	noncoding	noncoding
MSTRG.3604	PARD3B	XLOC_003962	2637	2	Intronic lncRNA	noncoding	noncoding	noncoding	noncoding
MSTRG.3605	PARD3B	XLOC_003963	2098	2	Intronic lncRNA	noncoding	noncoding	noncoding	noncoding
MSTRG.3606	PARD3B	XLOC_003964	5994	2	Intronic lncRNA	noncoding	noncoding	noncoding	noncoding
MSTRG.3607	PARD3B	XLOC_003965	8223	3	Intronic lncRNA	noncoding	noncoding	noncoding	noncoding
MSTRG.3664	KANSL1L	XLOC_004003	3435	2	Intronic lncRNA	noncoding	noncoding	noncoding	noncoding
MSTRG.3755	PNKD	XLOC_004034	2969	2	Intronic lncRNA	noncoding	noncoding	noncoding	noncoding
MSTRG.3803	ACSL3	XLOC_004076	1743	2	Intronic lncRNA	noncoding	noncoding	noncoding	noncoding
MSTRG.3857	LOC102398746	XLOC_004107	7832	2	Intronic lncRNA	noncoding	noncoding	noncoding	noncoding
MSTRG.3898	LOC112582945	XLOC_004146	4319	4	Antisense lncRNA	noncoding	noncoding	noncoding	noncoding
MSTRG.3994	DNAJC8	XLOC_004207	1109	2	Other lncRNA	noncoding	noncoding	noncoding	noncoding
MSTRG.4164	EIF4G3	XLOC_004307	6395	3	Intronic lncRNA	noncoding	noncoding	noncoding	noncoding
MSTRG.4165	EIF4G3	XLOC_004308	5138	2	Intronic lncRNA	noncoding	noncoding	noncoding	noncoding
MSTRG.1881	GMDS	XLOC_004370	1543	2	Intronic lncRNA	noncoding	noncoding	noncoding	noncoding
MSTRG.1884	GMDS	XLOC_004373	4287	2	Intronic lncRNA	noncoding	noncoding	noncoding	noncoding
MSTRG.1898	LOC112577683	XLOC_004384	2826	2	Antisense lncRNA	noncoding	noncoding	noncoding	noncoding
MSTRG.1963	NEDD9	XLOC_004433	9166	2	Intronic lncRNA	noncoding	noncoding	noncoding	noncoding
MSTRG.1998	SIRT5	XLOC_004448	897	2	Antisense lncRNA	noncoding	noncoding	noncoding	noncoding
MSTRG.2344	LOC102402481	XLOC_004727	259	3	Antisense lncRNA	noncoding	noncoding	noncoding	noncoding
MSTRG.2345	LOC112578023	XLOC_004728	1110	3	Other lncRNA	noncoding	noncoding	noncoding	noncoding
MSTRG.2346	LOC102412126	XLOC_004729	703	4	Antisense lncRNA	noncoding	noncoding	noncoding	noncoding
MSTRG.2445	LOC102404201	XLOC_004788	749	2	Antisense lncRNA	noncoding	noncoding	noncoding	noncoding
MSTRG.2473		XLOC_004811	301	2	Intergenic lncRNA	noncoding	noncoding	noncoding	noncoding
MSTRG.2642	ZFAND3	XLOC_004936	3899	2	Intronic lncRNA	noncoding	noncoding	noncoding	noncoding
MSTRG.2643	ZFAND3	XLOC_004937	3971	2	Intronic lncRNA	noncoding	noncoding	noncoding	noncoding
MSTRG.2645	ZFAND3	XLOC_004939	9286	2	Intronic lncRNA	noncoding	noncoding	noncoding	noncoding
MSTRG.2685	MAPK14	XLOC_004971	6446	2	Intronic lncRNA	noncoding	noncoding	noncoding	noncoding
MSTRG.2886	GULP1	XLOC_005092	2915	2	Intronic lncRNA	noncoding	noncoding	noncoding	noncoding
MSTRG.2888	LOC112583038	XLOC_005094	1115	2	Antisense lncRNA	noncoding	noncoding	noncoding	noncoding
MSTRG.2892	GULP1	XLOC_005098	5529	2	Intronic lncRNA	noncoding	noncoding	noncoding	noncoding
MSTRG.2893	GULP1	XLOC_005099	7969	2	Intronic lncRNA	noncoding	noncoding	noncoding	noncoding
MSTRG.2916		XLOC_005118	3112	2	Intergenic lncRNA	noncoding	noncoding	noncoding	noncoding
MSTRG.2930	LOC112581545	XLOC_005125	2822	4	Other lncRNA	noncoding	noncoding	noncoding	noncoding
MSTRG.2942	LOC112581569	XLOC_005141	270	2	Intronic lncRNA	noncoding	noncoding	noncoding	noncoding
MSTRG.2983	LOC102394044	XLOC_005150	1303	2	Exonic lncRNA	noncoding	noncoding	noncoding	noncoding
MSTRG.2998	AGPS	XLOC_005157	828	2	Intronic lncRNA	noncoding	noncoding	noncoding	noncoding
MSTRG.3059	LOC112583155	XLOC_005199	927	2	Antisense lncRNA	noncoding	noncoding	noncoding	noncoding
MSTRG.3153	PSMD14	XLOC_005261	612	4	Other lncRNA	noncoding	noncoding	noncoding	noncoding
MSTRG.3156	TANK	XLOC_005265	1025	2	Intronic lncRNA	noncoding	noncoding	noncoding	noncoding
MSTRG.3157	TANK	XLOC_005266	3670	2	Intronic lncRNA	noncoding	noncoding	noncoding	noncoding
MSTRG.3180	PKP4	XLOC_005285	2513	2	Intronic lncRNA	noncoding	noncoding	noncoding	noncoding
MSTRG.3235	ARL6IP6	XLOC_005307	609	4	Other lncRNA	noncoding	noncoding	noncoding	noncoding
MSTRG.3267	LOC112582194	XLOC_005322	1362	2	Other lncRNA	noncoding	noncoding	noncoding	noncoding
MSTRG.3296	LOC102414856	XLOC_005348	686	3	Other lncRNA	noncoding	noncoding	noncoding	noncoding
MSTRG.3297	LOC102414856	XLOC_005349	1071	2	Intronic lncRNA	noncoding	noncoding	noncoding	noncoding
MSTRG.3298	LOC102414856	XLOC_005350	1011	2	Intronic lncRNA	noncoding	noncoding	noncoding	noncoding
MSTRG.3299	LOC102414856	XLOC_005351	2253	2	Intronic lncRNA	noncoding	noncoding	noncoding	noncoding
MSTRG.3332	ARHGAP15	XLOC_005383	5608	2	Intronic lncRNA	noncoding	noncoding	noncoding	noncoding
MSTRG.3334	ARHGAP15	XLOC_005385	11852	2	Intronic lncRNA	noncoding	noncoding	noncoding	noncoding
MSTRG.3335	ARHGAP15	XLOC_005386	10164	2	Intronic lncRNA	noncoding	noncoding	noncoding	noncoding
MSTRG.3377	MGAT5	XLOC_005418	3877	2	Intronic lncRNA	noncoding	noncoding	noncoding	noncoding
MSTRG.3414	CCDC93	XLOC_005447	1581	2	Intronic lncRNA	noncoding	noncoding	noncoding	noncoding
MSTRG.3452	LOC102405897	XLOC_005468	1271	2	Antisense lncRNA	noncoding	noncoding	noncoding	noncoding
MSTRG.3465	CLASP1	XLOC_005470	5116	2	Intronic lncRNA	noncoding	noncoding	noncoding	noncoding
MSTRG.3544	LOC102396784	XLOC_005517	480	2	Exonic lncRNA	noncoding	noncoding	noncoding	noncoding
MSTRG.3709	IKZF2	XLOC_005640	2264	3	Intronic lncRNA	noncoding	noncoding	noncoding	noncoding
MSTRG.3712	IKZF2	XLOC_005643	7237	2	Intronic lncRNA	noncoding	noncoding	noncoding	noncoding
MSTRG.3714	IKZF2	XLOC_005645	6877	2	Intronic lncRNA	noncoding	noncoding	noncoding	noncoding
MSTRG.3799	FARSB	XLOC_005711	2075	2	Intronic lncRNA	noncoding	noncoding	noncoding	noncoding
MSTRG.3805	WDFY1	XLOC_005717	1385	2	Other lncRNA	noncoding	noncoding	noncoding	noncoding
MSTRG.3812	CUL3	XLOC_005724	4506	2	Intronic lncRNA	noncoding	noncoding	noncoding	noncoding
MSTRG.3838	TRIP12	XLOC_005754	8210	2	Intronic lncRNA	noncoding	noncoding	noncoding	noncoding
MSTRG.4075	MACO1	XLOC_005888	2613	2	Intronic lncRNA	noncoding	noncoding	noncoding	noncoding
MSTRG.4100	PNRC2	XLOC_005903	4970	3	Other lncRNA	noncoding	noncoding	noncoding	noncoding
MSTRG.4275	LOC123465542	XLOC_006010	3226	3	Other lncRNA	noncoding	noncoding	noncoding	noncoding
MSTRG.4344		XLOC_006065	1801	2	Intergenic lncRNA	noncoding	noncoding	noncoding	noncoding
MSTRG.4376	ACOX1	XLOC_006079	3114	2	Antisense lncRNA	noncoding	noncoding	noncoding	noncoding
MSTRG.4396	LOC102414721	XLOC_006088	1052	6	Other lncRNA	noncoding	noncoding	noncoding	noncoding
MSTRG.4416		XLOC_006100	10223	2	Intergenic lncRNA	noncoding	noncoding	noncoding	noncoding
MSTRG.4498	ANAPC11	XLOC_006151	579	3	Other lncRNA	noncoding	noncoding	noncoding	noncoding
MSTRG.4564	BPTF	XLOC_006184	2978	2	Intronic lncRNA	noncoding	noncoding	noncoding	noncoding
MSTRG.4632	MYL4	XLOC_006211	2974	2	Antisense lncRNA	noncoding	noncoding	noncoding	noncoding
MSTRG.4704	LOC112584184	XLOC_006271	207	2	Exonic lncRNA	noncoding	noncoding	noncoding	noncoding
MSTRG.4732	LOC102400858	XLOC_006293	3115	3	Other lncRNA	noncoding	noncoding	noncoding	noncoding
MSTRG.4866	LOC123332614	XLOC_006421	1396	2	Antisense lncRNA	noncoding	noncoding	noncoding	noncoding
MSTRG.5235	RABEP1	XLOC_006647	1919	7	Other lncRNA	noncoding	noncoding	noncoding	noncoding
MSTRG.5263	UBE2G1	XLOC_006667	7546	5	Other lncRNA	noncoding	noncoding	noncoding	noncoding
MSTRG.5294	SMG6	XLOC_006711	2605	2	Intronic lncRNA	noncoding	noncoding	noncoding	noncoding
MSTRG.5566	AATF	XLOC_006877	872	2	Intronic lncRNA	noncoding	noncoding	noncoding	noncoding
MSTRG.5623	SKA2	XLOC_006909	9277	2	Intronic lncRNA	noncoding	noncoding	noncoding	noncoding
MSTRG.5711	MFSD14B	XLOC_006983	1540	2	Intronic lncRNA	noncoding	noncoding	noncoding	noncoding
MSTRG.5725	CLCN3	XLOC_006987	6378	2	Exonic lncRNA	noncoding	noncoding	noncoding	noncoding
MSTRG.5732	LOC123465522	XLOC_006993	508	2	Exonic lncRNA	noncoding	noncoding	noncoding	noncoding
MSTRG.5744	GALNT7	XLOC_007001	13733	2	Intronic lncRNA	noncoding	noncoding	noncoding	noncoding
MSTRG.5827	SMIM27	XLOC_007054	269	2	Antisense lncRNA	noncoding	noncoding	noncoding	noncoding
MSTRG.5832	ACO1	XLOC_007058	4741	2	Antisense lncRNA	noncoding	noncoding	noncoding	noncoding
MSTRG.5987	HAUS6	XLOC_007172	2240	3	Other lncRNA	noncoding	noncoding	noncoding	noncoding
MSTRG.6086	AK3	XLOC_007242	3003	2	Intronic lncRNA	noncoding	noncoding	noncoding	noncoding
MSTRG.6107	GLIS3	XLOC_007257	12444	2	Intronic lncRNA	noncoding	noncoding	noncoding	noncoding
MSTRG.6111	RFX3	XLOC_007261	3270	2	Intronic lncRNA	noncoding	noncoding	noncoding	noncoding
MSTRG.6211	GDA	XLOC_007323	3917	2	Intronic lncRNA	noncoding	noncoding	noncoding	noncoding
MSTRG.6233	OSTF1	XLOC_007338	5133	2	Intronic lncRNA	noncoding	noncoding	noncoding	noncoding
MSTRG.6249	PCSK5	XLOC_007348	3157	2	Intronic lncRNA	noncoding	noncoding	noncoding	noncoding
MSTRG.6255	LOC112583904	XLOC_007350	5023	4	Other lncRNA	noncoding	noncoding	noncoding	noncoding
MSTRG.6371	ZCCHC7	XLOC_007424	2401	2	Intronic lncRNA	noncoding	noncoding	noncoding	noncoding
MSTRG.6383	CCDC180	XLOC_007439	214	2	Intronic lncRNA	noncoding	noncoding	noncoding	noncoding
MSTRG.6522	UBE2R2	XLOC_007536	4929	2	Intronic lncRNA	noncoding	noncoding	noncoding	noncoding
MSTRG.6591	LOC123332916	XLOC_007571	6441	2	Antisense lncRNA	noncoding	noncoding	noncoding	noncoding
MSTRG.6595	AOPEP	XLOC_007574	17157	2	Intronic lncRNA	noncoding	noncoding	noncoding	noncoding
MSTRG.6638	OGN	XLOC_007593	325	2	Antisense lncRNA	noncoding	noncoding	noncoding	noncoding
MSTRG.6676		XLOC_007618	4030	2	Intergenic lncRNA	noncoding	noncoding	noncoding	noncoding
MSTRG.6785	LOC123332948	XLOC_007703	1153	2	Other lncRNA	noncoding	noncoding	noncoding	noncoding
MSTRG.6790	PALM2AKAP2	XLOC_007705	13587	2	Intronic lncRNA	noncoding	noncoding	noncoding	noncoding
MSTRG.6793	PALM2AKAP2	XLOC_007706	8639	2	Intronic lncRNA	noncoding	noncoding	noncoding	noncoding
MSTRG.4332	LOC102394806	XLOC_007826	2304	3	Other lncRNA	noncoding	noncoding	noncoding	noncoding
MSTRG.4375	ACOX1	XLOC_007900	1751	2	Intronic lncRNA	noncoding	noncoding	noncoding	noncoding
MSTRG.4406	LOC102393855	XLOC_007922	1371	4	Other lncRNA	noncoding	noncoding	noncoding	noncoding
MSTRG.4707	LOC112584175	XLOC_008108	326	2	Exonic lncRNA	noncoding	noncoding	noncoding	noncoding
MSTRG.4812	STARD3	XLOC_008179	3589	2	Exonic lncRNA	noncoding	noncoding	noncoding	noncoding
MSTRG.4837	LOC112583528	XLOC_008193	263	2	Exonic lncRNA	noncoding	noncoding	noncoding	noncoding
MSTRG.4950	SPAG9	XLOC_008267	2843	2	Intronic lncRNA	noncoding	noncoding	noncoding	noncoding
MSTRG.5088	PIK3R5	XLOC_008344	614	2	Antisense lncRNA	noncoding	noncoding	noncoding	noncoding
MSTRG.5376	NSRP1	XLOC_008510	8801	2	Intronic lncRNA	noncoding	noncoding	noncoding	noncoding
MSTRG.5390	TAOK1	XLOC_008517	3292	2	Intronic lncRNA	noncoding	noncoding	noncoding	noncoding
MSTRG.5440	NLK	XLOC_008544	8281	2	Intronic lncRNA	noncoding	noncoding	noncoding	noncoding
MSTRG.5441	NLK	XLOC_008545	1069	2	Intronic lncRNA	noncoding	noncoding	noncoding	noncoding
MSTRG.5498	MYO1D	XLOC_008577	6006	2	Intronic lncRNA	noncoding	noncoding	noncoding	noncoding
MSTRG.5581	USP32	XLOC_008628	683	2	Intronic lncRNA	noncoding	noncoding	noncoding	noncoding
MSTRG.5584	USP32	XLOC_008630	5339	2	Intronic lncRNA	noncoding	noncoding	noncoding	noncoding
MSTRG.5777	LOC102410198	XLOC_008774	2665	5	Other lncRNA	noncoding	noncoding	noncoding	noncoding
MSTRG.5881	CDKN2B	XLOC_008850	3146	2	Antisense lncRNA	noncoding	noncoding	noncoding	noncoding
MSTRG.6053	KDM4C	XLOC_008949	1272	2	Intronic lncRNA	noncoding	noncoding	noncoding	noncoding
MSTRG.6081	JAK2	XLOC_008970	2207	2	Intronic lncRNA	noncoding	noncoding	noncoding	noncoding
MSTRG.6177	APBA1	XLOC_009013	5492	2	Intronic lncRNA	noncoding	noncoding	noncoding	noncoding
MSTRG.6201	ABHD17B	XLOC_009024	7664	2	Intronic lncRNA	noncoding	noncoding	noncoding	noncoding
MSTRG.6348	RNF38	XLOC_009119	1553	2	Intronic lncRNA	noncoding	noncoding	noncoding	noncoding
MSTRG.6495	ADRA1A	XLOC_009209	17868	2	Intronic lncRNA	noncoding	noncoding	noncoding	noncoding
MSTRG.6525	UBAP2	XLOC_009229	3508	2	Intronic lncRNA	noncoding	noncoding	noncoding	noncoding
MSTRG.6526	UBAP2	XLOC_009230	2259	2	Intronic lncRNA	noncoding	noncoding	noncoding	noncoding
MSTRG.6527	UBAP2	XLOC_009231	1321	2	Intronic lncRNA	noncoding	noncoding	noncoding	noncoding
MSTRG.6532	LOC102400341	XLOC_009235	488	2	Exonic lncRNA	noncoding	noncoding	noncoding	noncoding
MSTRG.6704	LOC102414820	XLOC_009347	6552	2	Antisense lncRNA	noncoding	noncoding	noncoding	noncoding
MSTRG.6799	LPAR1	XLOC_009432	5050	2	Intronic lncRNA	noncoding	noncoding	noncoding	noncoding
MSTRG.6801	LPAR1	XLOC_009434	1728	2	Intronic lncRNA	noncoding	noncoding	noncoding	noncoding
MSTRG.6802	LPAR1	XLOC_009435	5193	2	Intronic lncRNA	noncoding	noncoding	noncoding	noncoding
MSTRG.6831	LOC102405953	XLOC_009451	3473	6	Other lncRNA	noncoding	noncoding	noncoding	noncoding
MSTRG.7029	TCF20	XLOC_009595	11091	2	Intronic lncRNA	noncoding	noncoding	noncoding	noncoding
MSTRG.7067	LOC112584441	XLOC_009620	446	2	Exonic lncRNA	noncoding	noncoding	noncoding	noncoding
MSTRG.7073	SLC25A17	XLOC_009625	10001	2	Exonic lncRNA	noncoding	noncoding	noncoding	noncoding
MSTRG.7078	MRTFA	XLOC_009629	4593	2	Intronic lncRNA	noncoding	noncoding	noncoding	noncoding
MSTRG.7079	MRTFA	XLOC_009630	7989	2	Intronic lncRNA	noncoding	noncoding	noncoding	noncoding
MSTRG.7175	ERC1	XLOC_009685	755	2	Intronic lncRNA	noncoding	noncoding	noncoding	noncoding
MSTRG.7198	TSPAN9	XLOC_009704	2322	3	Other lncRNA	noncoding	noncoding	noncoding	noncoding
MSTRG.7354	LOC102410075	XLOC_009808	11313	9	Other lncRNA	noncoding	noncoding	noncoding	noncoding
MSTRG.7357	LOC112584486	XLOC_009815	3507	5	Other lncRNA	noncoding	noncoding	noncoding	noncoding
MSTRG.7434	AEBP2	XLOC_009872	2827	2	Intronic lncRNA	noncoding	noncoding	noncoding	noncoding
MSTRG.7438	PDE3A	XLOC_009881	3301	2	Intronic lncRNA	noncoding	noncoding	noncoding	noncoding
MSTRG.7439	PDE3A	XLOC_009882	12077	3	Intronic lncRNA	noncoding	noncoding	noncoding	noncoding
MSTRG.7440	PDE3A	XLOC_009883	1905	2	Intronic lncRNA	noncoding	noncoding	noncoding	noncoding
MSTRG.7441	PDE3A	XLOC_009884	3574	2	Intronic lncRNA	noncoding	noncoding	noncoding	noncoding
MSTRG.7442	PDE3A	XLOC_009885	1547	2	Intronic lncRNA	noncoding	noncoding	noncoding	noncoding
MSTRG.7476	DNAI7	XLOC_009906	1156	2	Intronic lncRNA	noncoding	noncoding	noncoding	noncoding
MSTRG.7502	STK38L	XLOC_009924	4547	5	Other lncRNA	noncoding	noncoding	noncoding	noncoding
MSTRG.7503	STK38L	XLOC_009925	4868	2	Intronic lncRNA	noncoding	noncoding	noncoding	noncoding
MSTRG.7516	MANSC4	XLOC_009930	4374	3	Antisense lncRNA	noncoding	noncoding	noncoding	noncoding
MSTRG.7689	C4H12orf73	XLOC_010033	663	3	Other lncRNA	noncoding	noncoding	noncoding	noncoding
MSTRG.7724	ACTR6	XLOC_010066	2238	2	Antisense lncRNA	noncoding	noncoding	noncoding	noncoding
MSTRG.7735	LOC102391414	XLOC_010070	244	2	Exonic lncRNA	noncoding	noncoding	noncoding	noncoding
MSTRG.7791	RPS26	XLOC_010203	808	4	Other lncRNA	noncoding	noncoding	noncoding	noncoding
MSTRG.7797		XLOC_010206	628	4	Intergenic lncRNA	noncoding	noncoding	noncoding	noncoding
MSTRG.7839	LOC102396058	XLOC_010229	4383	2	Other lncRNA	noncoding	noncoding	noncoding	noncoding
MSTRG.7881	SLC16A7	XLOC_010253	3898	4	Other lncRNA	noncoding	noncoding	noncoding	noncoding
MSTRG.7893	USP15	XLOC_010264	4268	2	Intronic lncRNA	noncoding	noncoding	noncoding	noncoding
MSTRG.7947	GRIP1	XLOC_010307	4145	2	Antisense lncRNA	noncoding	noncoding	noncoding	noncoding
MSTRG.8042	CNTN1	XLOC_010370	3389	3	Other lncRNA	noncoding	noncoding	noncoding	noncoding
MSTRG.8046	CNTN1	XLOC_010374	11393	2	Intronic lncRNA	noncoding	noncoding	noncoding	noncoding
MSTRG.8093	TMEM117	XLOC_010397	286	2	Intronic lncRNA	noncoding	noncoding	noncoding	noncoding
MSTRG.8106	ARID2	XLOC_010403	4517	2	Intronic lncRNA	noncoding	noncoding	noncoding	noncoding
MSTRG.8108	ARID2	XLOC_010404	2527	2	Intronic lncRNA	noncoding	noncoding	noncoding	noncoding
MSTRG.8109	ARID2	XLOC_010405	2984	2	Intronic lncRNA	noncoding	noncoding	noncoding	noncoding
MSTRG.8111	SCAF11	XLOC_010406	1245	2	Antisense lncRNA	noncoding	noncoding	noncoding	noncoding
MSTRG.8190	LOC112584600	XLOC_010465	26457	2	Antisense lncRNA	noncoding	noncoding	noncoding	noncoding
MSTRG.8223	GALNT6	XLOC_010480	351	2	Antisense lncRNA	noncoding	noncoding	noncoding	noncoding
MSTRG.8347	UBE2N	XLOC_010566	5569	3	Other lncRNA	noncoding	noncoding	noncoding	noncoding
MSTRG.8355	EEA1	XLOC_010571	4643	2	Intronic lncRNA	noncoding	noncoding	noncoding	noncoding
MSTRG.8383	KITLG	XLOC_010600	5329	4	Other lncRNA	noncoding	noncoding	noncoding	noncoding
MSTRG.8390		XLOC_010606	416	3	Intergenic lncRNA	noncoding	noncoding	noncoding	noncoding
MSTRG.8407	LOC102413674	XLOC_010619	505	4	Other lncRNA	noncoding	noncoding	noncoding	noncoding
MSTRG.8435	PPP1R12A	XLOC_010637	6780	2	Intronic lncRNA	noncoding	noncoding	noncoding	noncoding
MSTRG.8436	PPP1R12A	XLOC_010638	1129	2	Intronic lncRNA	noncoding	noncoding	noncoding	noncoding
MSTRG.8464	OSBPL8	XLOC_010658	2518	2	Intronic lncRNA	noncoding	noncoding	noncoding	noncoding
MSTRG.8465	OSBPL8	XLOC_010659	5124	2	Intronic lncRNA	noncoding	noncoding	noncoding	noncoding
MSTRG.8494	ZFC3H1	XLOC_010679	5366	2	Intronic lncRNA	noncoding	noncoding	noncoding	noncoding
MSTRG.8544	TSNAX	XLOC_010719	1988	2	Other lncRNA	noncoding	noncoding	noncoding	noncoding
MSTRG.8640	BICC1	XLOC_010799	9164	2	Intronic lncRNA	noncoding	noncoding	noncoding	noncoding
MSTRG.8646	BICC1	XLOC_010805	9214	2	Intronic lncRNA	noncoding	noncoding	noncoding	noncoding
MSTRG.8714	REEP3	XLOC_010833	1433	3	Other lncRNA	noncoding	noncoding	noncoding	noncoding
MSTRG.8810	MCU	XLOC_010899	9323	2	Exonic lncRNA	noncoding	noncoding	noncoding	noncoding
MSTRG.8844	ADK	XLOC_010917	5361	2	Intronic lncRNA	noncoding	noncoding	noncoding	noncoding
MSTRG.8848	ADK	XLOC_010919	1944	2	Intronic lncRNA	noncoding	noncoding	noncoding	noncoding
MSTRG.8894	LOC102411767	XLOC_010958	3032	2	Antisense lncRNA	noncoding	noncoding	noncoding	noncoding
MSTRG.8922	BMPR1A	XLOC_010989	2789	2	Intronic lncRNA	noncoding	noncoding	noncoding	noncoding
MSTRG.8931	SHLD2	XLOC_010992	754	2	Other lncRNA	noncoding	noncoding	noncoding	noncoding
MSTRG.8937	MAPK8	XLOC_011002	25442	3	Other lncRNA	noncoding	noncoding	noncoding	noncoding
MSTRG.7295	LOC102402808	XLOC_011257	444	2	Intronic lncRNA	noncoding	noncoding	noncoding	noncoding
MSTRG.7344	LOC112584482	XLOC_011297	1514	2	Intronic lncRNA	noncoding	noncoding	noncoding	noncoding
MSTRG.7345	LOC102402803	XLOC_011298	2442	6	Other lncRNA	noncoding	noncoding	noncoding	noncoding
MSTRG.7379	LRP6	XLOC_011338	7241	2	Intronic lncRNA	noncoding	noncoding	noncoding	noncoding
MSTRG.7381	LRP6	XLOC_011340	2481	2	Intronic lncRNA	noncoding	noncoding	noncoding	noncoding
MSTRG.7468	C2CD5	XLOC_011403	4076	2	Intronic lncRNA	noncoding	noncoding	noncoding	noncoding
MSTRG.7508	SOX5	XLOC_011410	5099	2	Intronic lncRNA	noncoding	noncoding	noncoding	noncoding
MSTRG.7526	ERGIC2	XLOC_011437	1327	3	Other lncRNA	noncoding	noncoding	noncoding	noncoding
MSTRG.7533	LOC123333214	XLOC_011445	4340	2	Antisense lncRNA	noncoding	noncoding	noncoding	noncoding
MSTRG.7537	DENND5B	XLOC_011448	3856	2	Intronic lncRNA	noncoding	noncoding	noncoding	noncoding
MSTRG.7539	ETFBKMT	XLOC_011451	4346	2	Antisense lncRNA	noncoding	noncoding	noncoding	noncoding
MSTRG.7541	AMN1	XLOC_011452	2606	8	Other lncRNA	noncoding	noncoding	noncoding	noncoding
MSTRG.7610		XLOC_011487	820	2	Intergenic lncRNA	noncoding	noncoding	noncoding	noncoding
MSTRG.7675	CHST11	XLOC_011537	14650	2	Intronic lncRNA	noncoding	noncoding	noncoding	noncoding
MSTRG.7749	TMPO	XLOC_011597	5436	6	Other lncRNA	noncoding	noncoding	noncoding	noncoding
MSTRG.7798		XLOC_011659	374	4	Intergenic lncRNA	noncoding	noncoding	noncoding	noncoding
MSTRG.7931	WIF1	XLOC_011745	280	2	Intronic lncRNA	noncoding	noncoding	noncoding	noncoding
MSTRG.7970	LOC123333279	XLOC_011771	486	2	Antisense lncRNA	noncoding	noncoding	noncoding	noncoding
MSTRG.8001	PTPRB	XLOC_011785	8289	2	Other lncRNA	noncoding	noncoding	noncoding	noncoding
MSTRG.8012	CPNE8	XLOC_011792	3539	2	Intronic lncRNA	noncoding	noncoding	noncoding	noncoding
MSTRG.8013	CPNE8	XLOC_011793	1561	2	Intronic lncRNA	noncoding	noncoding	noncoding	noncoding
MSTRG.8117		XLOC_011872	339	2	Intergenic lncRNA	noncoding	noncoding	noncoding	noncoding
MSTRG.8187	LIMA1	XLOC_011938	1991	2	Intronic lncRNA	noncoding	noncoding	noncoding	noncoding
MSTRG.8265		XLOC_012018	610	2	Intergenic lncRNA	noncoding	noncoding	noncoding	noncoding
MSTRG.8299		XLOC_012036	1200	2	Intergenic lncRNA	noncoding	noncoding	noncoding	noncoding
MSTRG.8303	VEZT	XLOC_012039	3783	2	Intronic lncRNA	noncoding	noncoding	noncoding	noncoding
MSTRG.8341	CRADD	XLOC_012057	5667	2	Intronic lncRNA	noncoding	noncoding	noncoding	noncoding
MSTRG.8400	TMTC2	XLOC_012108	11198	2	Intronic lncRNA	noncoding	noncoding	noncoding	noncoding
MSTRG.8413	PPFIA2	XLOC_012116	230	2	Intronic lncRNA	noncoding	noncoding	noncoding	noncoding
MSTRG.8448	NAV3	XLOC_012134	1151	2	Intronic lncRNA	noncoding	noncoding	noncoding	noncoding
MSTRG.8451	NAV3	XLOC_012136	12318	2	Intronic lncRNA	noncoding	noncoding	noncoding	noncoding
MSTRG.8455	CSRP2	XLOC_012140	916	2	Antisense lncRNA	noncoding	noncoding	noncoding	noncoding
MSTRG.8542	EGLN1	XLOC_012212	787	2	Intronic lncRNA	noncoding	noncoding	noncoding	noncoding
MSTRG.8581	ARID4B	XLOC_012239	2819	2	Intronic lncRNA	noncoding	noncoding	noncoding	noncoding
MSTRG.8668		XLOC_012286	2266	2	Intergenic lncRNA	noncoding	noncoding	noncoding	noncoding
MSTRG.8711	JMJD1C	XLOC_012304	5879	2	Intronic lncRNA	noncoding	noncoding	noncoding	noncoding
MSTRG.8712	JMJD1C	XLOC_012305	6307	2	Intronic lncRNA	noncoding	noncoding	noncoding	noncoding
MSTRG.8738	TET1	XLOC_012334	571	2	Antisense lncRNA	noncoding	noncoding	noncoding	noncoding
MSTRG.8772	PPA1	XLOC_012350	8969	2	Intronic lncRNA	noncoding	noncoding	noncoding	noncoding
MSTRG.9014	LOC123333614	XLOC_012534	7395	2	Antisense lncRNA	noncoding	noncoding	noncoding	noncoding
MSTRG.9077	PPP2R5A	XLOC_012580	2590	2	Intronic lncRNA	noncoding	noncoding	noncoding	noncoding
MSTRG.9095	RPS6KC1	XLOC_012596	2163	2	Intronic lncRNA	noncoding	noncoding	noncoding	noncoding
MSTRG.9123	LOC112585052	XLOC_012621	2510	2	Antisense lncRNA	noncoding	noncoding	noncoding	noncoding
MSTRG.9206	RALGPS2	XLOC_012674	2182	2	Antisense lncRNA	noncoding	noncoding	noncoding	noncoding
MSTRG.9234		XLOC_012684	1633	2	Intergenic lncRNA	noncoding	noncoding	noncoding	noncoding
MSTRG.9244	COP1	XLOC_012699	3141	2	Intronic lncRNA	noncoding	noncoding	noncoding	noncoding
MSTRG.9248	MRPS14	XLOC_012705	2063	3	Other lncRNA	noncoding	noncoding	noncoding	noncoding
MSTRG.9279	RC3H1	XLOC_012716	2026	2	Intronic lncRNA	noncoding	noncoding	noncoding	noncoding
MSTRG.9282	LOC123333663	XLOC_012718	1233	11	Other lncRNA	noncoding	noncoding	noncoding	noncoding
MSTRG.9299	PDPN	XLOC_012747	4169	2	Other lncRNA	noncoding	noncoding	noncoding	noncoding
MSTRG.9428	CAMTA1	XLOC_012820	15893	5	Other lncRNA	noncoding	noncoding	noncoding	noncoding
MSTRG.9481	LOC102409606	XLOC_012852	7028	2	Antisense lncRNA	noncoding	noncoding	noncoding	noncoding
MSTRG.9530	TNFSF18	XLOC_012890	6182	2	Other lncRNA	noncoding	noncoding	noncoding	noncoding
MSTRG.9550	VAMP4	XLOC_012896	443	4	Other lncRNA	noncoding	noncoding	noncoding	noncoding
MSTRG.9703	CDC42BPA	XLOC_012963	6539	2	Intronic lncRNA	noncoding	noncoding	noncoding	noncoding
MSTRG.9705	CDC42BPA	XLOC_012964	3078	2	Intronic lncRNA	noncoding	noncoding	noncoding	noncoding
MSTRG.9799	GPATCH2	XLOC_013023	4583	2	Intronic lncRNA	noncoding	noncoding	noncoding	noncoding
MSTRG.9824	RGS18	XLOC_013051	1727	2	Other lncRNA	noncoding	noncoding	noncoding	noncoding
MSTRG.9835	GLRX2	XLOC_013058	4692	2	Antisense lncRNA	noncoding	noncoding	noncoding	noncoding
MSTRG.9910	RBBP5	XLOC_013118	8014	2	Exonic lncRNA	noncoding	noncoding	noncoding	noncoding
MSTRG.9911	RBBP5	XLOC_013119	680	2	Intronic lncRNA	noncoding	noncoding	noncoding	noncoding
MSTRG.10041	SYTL2	XLOC_013217	29817	3	Exonic lncRNA	noncoding	noncoding	noncoding	noncoding
MSTRG.10093	DLG2	XLOC_013266	330	2	Intronic lncRNA	noncoding	noncoding	noncoding	noncoding
MSTRG.10110	ANKRD42	XLOC_013275	1886	2	Antisense lncRNA	noncoding	noncoding	noncoding	noncoding
MSTRG.10119	TENM4	XLOC_013291	2098	2	Intronic lncRNA	noncoding	noncoding	noncoding	noncoding
MSTRG.10122	GAB2	XLOC_013295	15511	2	Other lncRNA	noncoding	noncoding	noncoding	noncoding
MSTRG.10135	RSF1	XLOC_013303	12831	2	Intronic lncRNA	noncoding	noncoding	noncoding	noncoding
MSTRG.9019	PTPRC	XLOC_013767	17582	2	Intronic lncRNA	noncoding	noncoding	noncoding	noncoding
MSTRG.9028	CRB1	XLOC_013774	392	3	Other lncRNA	noncoding	noncoding	noncoding	noncoding
MSTRG.9133	C5H1orf21	XLOC_013849	7447	2	Intronic lncRNA	noncoding	noncoding	noncoding	noncoding
MSTRG.9137	TSEN15	XLOC_013853	4033	3	Other lncRNA	noncoding	noncoding	noncoding	noncoding
MSTRG.9139	RGL1	XLOC_013855	2531	2	Intronic lncRNA	noncoding	noncoding	noncoding	noncoding
MSTRG.9181	XPR1	XLOC_013878	5214	2	Intronic lncRNA	noncoding	noncoding	noncoding	noncoding
MSTRG.9182	XPR1	XLOC_013879	3961	2	Intronic lncRNA	noncoding	noncoding	noncoding	noncoding
MSTRG.9191	TOR1AIP1	XLOC_013888	822	2	Intronic lncRNA	noncoding	noncoding	noncoding	noncoding
MSTRG.9213	RASAL2	XLOC_013908	419	2	Intronic lncRNA	noncoding	noncoding	noncoding	noncoding
MSTRG.9215	RASAL2	XLOC_013910	2214	2	Intronic lncRNA	noncoding	noncoding	noncoding	noncoding
MSTRG.9219	RASAL2	XLOC_013914	3603	2	Intronic lncRNA	noncoding	noncoding	noncoding	noncoding
MSTRG.9258	RABGAP1L	XLOC_013938	2475	2	Intronic lncRNA	noncoding	noncoding	noncoding	noncoding
MSTRG.9267	RABGAP1L	XLOC_013943	5968	2	Intronic lncRNA	noncoding	noncoding	noncoding	noncoding
MSTRG.9270	RABGAP1L	XLOC_013946	15696	3	Intronic lncRNA	noncoding	noncoding	noncoding	noncoding
MSTRG.9273	RABGAP1L	XLOC_013949	2025	2	Intronic lncRNA	noncoding	noncoding	noncoding	noncoding
MSTRG.9274	RABGAP1L	XLOC_013950	4278	2	Intronic lncRNA	noncoding	noncoding	noncoding	noncoding
MSTRG.9275	RABGAP1L	XLOC_013951	2863	2	Intronic lncRNA	noncoding	noncoding	noncoding	noncoding
MSTRG.9418	PLEKHG5	XLOC_014051	436	2	Other lncRNA	noncoding	noncoding	noncoding	noncoding
MSTRG.9449	RERE	XLOC_014066	28441	2	Intronic lncRNA	noncoding	noncoding	noncoding	noncoding
MSTRG.9571	PRRX1	XLOC_014140	5558	2	Intronic lncRNA	noncoding	noncoding	noncoding	noncoding
MSTRG.9611	RGS7	XLOC_014159	1884	2	Intronic lncRNA	noncoding	noncoding	noncoding	noncoding
MSTRG.9633	LOC112585336	XLOC_014184	1457	2	Antisense lncRNA	noncoding	noncoding	noncoding	noncoding
MSTRG.9636	SDCCAG8	XLOC_014186	749	2	Antisense lncRNA	noncoding	noncoding	noncoding	noncoding
MSTRG.9638	LOC102392035	XLOC_014188	4739	2	Antisense lncRNA	noncoding	noncoding	noncoding	noncoding
MSTRG.9640	AKT3	XLOC_014189	1415	2	Intronic lncRNA	noncoding	noncoding	noncoding	noncoding
MSTRG.9675	SMYD3	XLOC_014216	8004	2	Intronic lncRNA	noncoding	noncoding	noncoding	noncoding
MSTRG.9688	SMYD3	XLOC_014229	3526	2	Intronic lncRNA	noncoding	noncoding	noncoding	noncoding
MSTRG.9690	SMYD3	XLOC_014230	9333	2	Intronic lncRNA	noncoding	noncoding	noncoding	noncoding
MSTRG.9691	SMYD3	XLOC_014231	3155	2	Intronic lncRNA	noncoding	noncoding	noncoding	noncoding
MSTRG.9659	AHCTF1	XLOC_014239	11164	2	Exonic lncRNA	noncoding	noncoding	noncoding	noncoding
MSTRG.9735		XLOC_014261	1483	2	Intergenic lncRNA	noncoding	noncoding	noncoding	noncoding
MSTRG.9737	CNIH4	XLOC_014262	2017	4	Other lncRNA	noncoding	noncoding	noncoding	noncoding
MSTRG.9817		XLOC_014315	4473	2	Intergenic lncRNA	noncoding	noncoding	noncoding	noncoding
MSTRG.9862	CD55	XLOC_014365	803	2	Intronic lncRNA	noncoding	noncoding	noncoding	noncoding
MSTRG.9929	ATP2B4	XLOC_014407	13715	2	Intronic lncRNA	noncoding	noncoding	noncoding	noncoding
MSTRG.9954	LOC112581063	XLOC_014425	239	2	Antisense lncRNA	noncoding	noncoding	noncoding	noncoding
MSTRG.9965	LOC112585344	XLOC_014432	383	2	Exonic lncRNA	noncoding	noncoding	noncoding	noncoding
MSTRG.9950	PANX1	XLOC_014434	4199	2	Intronic lncRNA	noncoding	noncoding	noncoding	noncoding
MSTRG.10005		XLOC_014469	970	2	Intergenic lncRNA	noncoding	noncoding	noncoding	noncoding
MSTRG.10009	TMEM135	XLOC_014473	2351	2	Intronic lncRNA	noncoding	noncoding	noncoding	noncoding
MSTRG.10010	TMEM135	XLOC_014474	2032	2	Intronic lncRNA	noncoding	noncoding	noncoding	noncoding
MSTRG.10027	HIKESHI	XLOC_014486	823	3	Other lncRNA	noncoding	noncoding	noncoding	noncoding
MSTRG.10028	HIKESHI	XLOC_014487	2051	2	Intronic lncRNA	noncoding	noncoding	noncoding	noncoding
MSTRG.10113	LOC123333765	XLOC_014500	6675	4	Other lncRNA	noncoding	noncoding	noncoding	noncoding
MSTRG.10235	VSIG10L2	XLOC_014642	7623	2	Antisense lncRNA	noncoding	noncoding	noncoding	noncoding
MSTRG.10269	NTM	XLOC_014664	4077	3	Other lncRNA	noncoding	noncoding	noncoding	noncoding
MSTRG.10280	NTM	XLOC_014674	7919	2	Intronic lncRNA	noncoding	noncoding	noncoding	noncoding
MSTRG.10711	TADA1	XLOC_014991	3473	2	Other lncRNA	noncoding	noncoding	noncoding	noncoding
MSTRG.10739	SH2D1B	XLOC_015012	4848	4	Other lncRNA	noncoding	noncoding	noncoding	noncoding
MSTRG.10764	LOC102394636	XLOC_015019	634	2	Antisense lncRNA	noncoding	noncoding	noncoding	noncoding
MSTRG.10766	LOC102394636	XLOC_015020	1364	2	Antisense lncRNA	noncoding	noncoding	noncoding	noncoding
MSTRG.10767	LOC102394636	XLOC_015021	605	2	Antisense lncRNA	noncoding	noncoding	noncoding	noncoding
MSTRG.10768	LOC102394636	XLOC_015022	2838	2	Antisense lncRNA	noncoding	noncoding	noncoding	noncoding
MSTRG.10815	CD244	XLOC_015070	6141	2	Intronic lncRNA	noncoding	noncoding	noncoding	noncoding
MSTRG.10863	LOC102412377	XLOC_015107	1372	2	Other lncRNA	noncoding	noncoding	noncoding	noncoding
MSTRG.10903	FCRL5	XLOC_015142	778	2	Other lncRNA	noncoding	noncoding	noncoding	noncoding
MSTRG.10970	ASH1L	XLOC_015185	8236	2	Intronic lncRNA	noncoding	noncoding	noncoding	noncoding
MSTRG.11024	JTB	XLOC_015220	964	4	Other lncRNA	noncoding	noncoding	noncoding	noncoding
MSTRG.11057	LOC102411863	XLOC_015234	583	3	Other lncRNA	noncoding	noncoding	noncoding	noncoding
MSTRG.11106	CDC42SE1	XLOC_015283	3953	3	Other lncRNA	noncoding	noncoding	noncoding	noncoding
MSTRG.11120	BOLA1	XLOC_015304	848	2	Antisense lncRNA	noncoding	noncoding	noncoding	noncoding
MSTRG.11176	LOC123333993	XLOC_015378	360	2	Exonic lncRNA	noncoding	noncoding	noncoding	noncoding
MSTRG.11212	LOC102410263	XLOC_015398	222	2	Antisense lncRNA	noncoding	noncoding	noncoding	noncoding
MSTRG.11229	TBX15	XLOC_015424	10383	2	Intronic lncRNA	noncoding	noncoding	noncoding	noncoding
MSTRG.11230	TBX15	XLOC_015425	11579	2	Intronic lncRNA	noncoding	noncoding	noncoding	noncoding
MSTRG.11265	TRIM33	XLOC_015457	1402	2	Intronic lncRNA	noncoding	noncoding	noncoding	noncoding
MSTRG.11298	LOC123334015	XLOC_015473	2602	2	Antisense lncRNA	noncoding	noncoding	noncoding	noncoding
MSTRG.11412	VAV3	XLOC_015542	6637	2	Intronic lncRNA	noncoding	noncoding	noncoding	noncoding
MSTRG.11414	VAV3	XLOC_015544	10055	2	Intronic lncRNA	noncoding	noncoding	noncoding	noncoding
MSTRG.11415	VAV3	XLOC_015545	1677	2	Intronic lncRNA	noncoding	noncoding	noncoding	noncoding
MSTRG.11494	ARHGAP29	XLOC_015593	1849	2	Intronic lncRNA	noncoding	noncoding	noncoding	noncoding
MSTRG.11521	DIPK1A	XLOC_015609	2357	2	Intronic lncRNA	noncoding	noncoding	noncoding	noncoding
MSTRG.11527	EVI5	XLOC_015611	1004	2	Intronic lncRNA	noncoding	noncoding	noncoding	noncoding
MSTRG.11528	EVI5	XLOC_015612	2893	2	Intronic lncRNA	noncoding	noncoding	noncoding	noncoding
MSTRG.11545	LOC102390178	XLOC_015624	3428	3	Antisense lncRNA	noncoding	noncoding	noncoding	noncoding
MSTRG.11558	LOC123334202	XLOC_015632	8375	4	Other lncRNA	noncoding	noncoding	noncoding	noncoding
MSTRG.11575	LOC123334068	XLOC_015640	3827	2	Antisense lncRNA	noncoding	noncoding	noncoding	noncoding
MSTRG.11580	LOC102399202	XLOC_015642	2600	2	Intronic lncRNA	noncoding	noncoding	noncoding	noncoding
MSTRG.11632	GNG5	XLOC_015679	3145	2	Exonic lncRNA	noncoding	noncoding	noncoding	noncoding
MSTRG.11660	ADGRL4	XLOC_015698	3181	2	Intronic lncRNA	noncoding	noncoding	noncoding	noncoding
MSTRG.11661	ADGRL4	XLOC_015699	1961	2	Intronic lncRNA	noncoding	noncoding	noncoding	noncoding
MSTRG.11662	ADGRL4	XLOC_015700	4668	2	Intronic lncRNA	noncoding	noncoding	noncoding	noncoding
MSTRG.11663	ADGRL4	XLOC_015701	6690	2	Intronic lncRNA	noncoding	noncoding	noncoding	noncoding
MSTRG.11674	FUBP1	XLOC_015714	5676	2	Intronic lncRNA	noncoding	noncoding	noncoding	noncoding
MSTRG.11685	ZZZ3	XLOC_015720	6611	2	Intronic lncRNA	noncoding	noncoding	noncoding	noncoding
MSTRG.11734	ANKRD13C	XLOC_015750	715	2	Intronic lncRNA	noncoding	noncoding	noncoding	noncoding
MSTRG.11772	AK4	XLOC_015772	278	2	Intronic lncRNA	noncoding	noncoding	noncoding	noncoding
MSTRG.11882		XLOC_015847	945	2	Intergenic lncRNA	noncoding	noncoding	noncoding	noncoding
MSTRG.11923	LOC102409536	XLOC_015876	588	2	Exonic lncRNA	noncoding	noncoding	noncoding	noncoding
MSTRG.11941	TUT4	XLOC_015889	2182	3	Intronic lncRNA	noncoding	noncoding	noncoding	noncoding
MSTRG.12020	TMEM69	XLOC_015952	1504	2	Antisense lncRNA	noncoding	noncoding	noncoding	noncoding
MSTRG.12138	ZMPSTE24	XLOC_016031	1096	2	Antisense lncRNA	noncoding	noncoding	noncoding	noncoding
MSTRG.12238	LOC112585726	XLOC_016102	1105	2	Antisense lncRNA	noncoding	noncoding	noncoding	noncoding
MSTRG.12258	LOC102395024	XLOC_016115	2000	2	Antisense lncRNA	noncoding	noncoding	noncoding	noncoding
MSTRG.12294	UBE2F	XLOC_016150	4277	2	Intronic lncRNA	noncoding	noncoding	noncoding	noncoding
MSTRG.12337	SNED1	XLOC_016187	1399	2	Intronic lncRNA	noncoding	noncoding	noncoding	noncoding
MSTRG.10675	GPR161	XLOC_016208	946	2	Antisense lncRNA	noncoding	noncoding	noncoding	noncoding
MSTRG.10687	MPZL1	XLOC_016215	2928	2	Intronic lncRNA	noncoding	noncoding	noncoding	noncoding
MSTRG.10701	POU2F1	XLOC_016226	6310	2	Intronic lncRNA	noncoding	noncoding	noncoding	noncoding
MSTRG.10749	LOC102414663	XLOC_016264	2504	2	Intronic lncRNA	noncoding	noncoding	noncoding	noncoding
MSTRG.10880	LOC112577701	XLOC_016380	579	3	Other lncRNA	noncoding	noncoding	noncoding	noncoding
MSTRG.10924		XLOC_016408	1124	2	Intergenic lncRNA	noncoding	noncoding	noncoding	noncoding
MSTRG.10962	LOC102397708	XLOC_016427	718	3	Other lncRNA	noncoding	noncoding	noncoding	noncoding
MSTRG.11008	CKS1B	XLOC_016445	3283	2	Other lncRNA	noncoding	noncoding	noncoding	noncoding
MSTRG.11177	LOC102392878	XLOC_016610	11402	3	Other lncRNA	noncoding	noncoding	noncoding	noncoding
MSTRG.11296	MAGI3	XLOC_016695	7414	2	Intronic lncRNA	noncoding	noncoding	noncoding	noncoding
MSTRG.11297	MAGI3	XLOC_016696	7939	2	Intronic lncRNA	noncoding	noncoding	noncoding	noncoding
MSTRG.11302	LOC102406426	XLOC_016702	2119	3	Other lncRNA	noncoding	noncoding	noncoding	noncoding
MSTRG.11315	LOC123334044	XLOC_016708	8699	2	Antisense lncRNA	noncoding	noncoding	noncoding	noncoding
MSTRG.11347	CEPT1	XLOC_016727	1914	2	Intronic lncRNA	noncoding	noncoding	noncoding	noncoding
MSTRG.11376	GNAI3	XLOC_016743	8579	2	Intronic lncRNA	noncoding	noncoding	noncoding	noncoding
MSTRG.11430	DPH5	XLOC_016785	714	3	Antisense lncRNA	noncoding	noncoding	noncoding	noncoding
MSTRG.11442	LOC102405233	XLOC_016792	2889	2	Other lncRNA	noncoding	noncoding	noncoding	noncoding
MSTRG.11447	CDC14A	XLOC_016795	8208	2	Intronic lncRNA	noncoding	noncoding	noncoding	noncoding
MSTRG.11477	PTBP2	XLOC_016817	1255	2	Intronic lncRNA	noncoding	noncoding	noncoding	noncoding
MSTRG.11492		XLOC_016831	5416	2	Intergenic lncRNA	noncoding	noncoding	noncoding	noncoding
MSTRG.11530	RPAP2	XLOC_016857	867	2	Other lncRNA	noncoding	noncoding	noncoding	noncoding
MSTRG.11640	PRKACB	XLOC_016925	615	2	Other lncRNA	noncoding	noncoding	noncoding	noncoding
MSTRG.11654	ADGRL2	XLOC_016933	3352	2	Intronic lncRNA	noncoding	noncoding	noncoding	noncoding
MSTRG.11656	ADGRL2	XLOC_016935	3201	2	Intronic lncRNA	noncoding	noncoding	noncoding	noncoding
MSTRG.11764	SGIP1	XLOC_017006	732	2	Intronic lncRNA	noncoding	noncoding	noncoding	noncoding
MSTRG.11818	NFIA	XLOC_017047	15664	2	Intronic lncRNA	noncoding	noncoding	noncoding	noncoding
MSTRG.11819	NFIA	XLOC_017048	6012	2	Intronic lncRNA	noncoding	noncoding	noncoding	noncoding
MSTRG.11820	NFIA	XLOC_017049	13901	3	Intronic lncRNA	noncoding	noncoding	noncoding	noncoding
MSTRG.11921	SCP2	XLOC_017118	4186	3	Other lncRNA	noncoding	noncoding	noncoding	noncoding
MSTRG.12158	NDUFS5	XLOC_017265	476	3	Other lncRNA	noncoding	noncoding	noncoding	noncoding
MSTRG.12312		XLOC_017347	2550	2	Intergenic lncRNA	noncoding	noncoding	noncoding	noncoding
MSTRG.12330	DUSP28	XLOC_017375	501	2	Antisense lncRNA	noncoding	noncoding	noncoding	noncoding
MSTRG.12427	TRNAF-AAA	XLOC_017434	1958	2	Antisense lncRNA	noncoding	noncoding	noncoding	noncoding
MSTRG.12460	LDB2	XLOC_017447	2512	2	Intronic lncRNA	noncoding	noncoding	noncoding	noncoding
MSTRG.12611	ANTXR2	XLOC_017544	1107	2	Intronic lncRNA	noncoding	noncoding	noncoding	noncoding
MSTRG.12612	ANTXR2	XLOC_017545	5481	2	Intronic lncRNA	noncoding	noncoding	noncoding	noncoding
MSTRG.12613	ANTXR2	XLOC_017546	2732	2	Intronic lncRNA	noncoding	noncoding	noncoding	noncoding
MSTRG.12618		XLOC_017549	4827	2	Intergenic lncRNA	noncoding	noncoding	noncoding	noncoding
MSTRG.12655	FAM47E	XLOC_017575	363	2	Intronic lncRNA	noncoding	noncoding	noncoding	noncoding
MSTRG.12800	GSX2	XLOC_017713	4915	3	Antisense lncRNA	noncoding	noncoding	noncoding	noncoding
MSTRG.12845	FRYL	XLOC_017733	3752	2	Intronic lncRNA	noncoding	noncoding	noncoding	noncoding
MSTRG.12886	RBM47	XLOC_017775	5251	2	Intronic lncRNA	noncoding	noncoding	noncoding	noncoding
MSTRG.12921	LOC112586211	XLOC_017795	827	4	Other lncRNA	noncoding	noncoding	noncoding	noncoding
MSTRG.12941	ARAP2	XLOC_017811	970	2	Intronic lncRNA	noncoding	noncoding	noncoding	noncoding
MSTRG.13012	DCAF16	XLOC_017872	988	3	Other lncRNA	noncoding	noncoding	noncoding	noncoding
MSTRG.13039	PDE5A	XLOC_017881	358	2	Other lncRNA	noncoding	noncoding	noncoding	noncoding
MSTRG.13122	LEF1	XLOC_017962	12150	2	Intronic lncRNA	noncoding	noncoding	noncoding	noncoding
MSTRG.13170	LOC102401766	XLOC_017996	11877	3	Other lncRNA	noncoding	noncoding	noncoding	noncoding
MSTRG.13179	PPP3CA	XLOC_018008	35892	4	Intronic lncRNA	noncoding	noncoding	noncoding	noncoding
MSTRG.13183	PPP3CA	XLOC_018012	1475	2	Intronic lncRNA	noncoding	noncoding	noncoding	noncoding
MSTRG.13214		XLOC_018037	6130	2	Intergenic lncRNA	noncoding	noncoding	noncoding	noncoding
MSTRG.13230	UNC5C	XLOC_018057	11979	2	Intronic lncRNA	noncoding	noncoding	noncoding	noncoding
MSTRG.13259	GRID2	XLOC_018067	253	2	Intronic lncRNA	noncoding	noncoding	noncoding	noncoding
MSTRG.13265	GPRIN3	XLOC_018073	12170	2	Intronic lncRNA	noncoding	noncoding	noncoding	noncoding
MSTRG.13290	HERC5	XLOC_018081	789	2	Antisense lncRNA	noncoding	noncoding	noncoding	noncoding
MSTRG.13310	LOC123334373	XLOC_018096	4103	2	Antisense lncRNA	noncoding	noncoding	noncoding	noncoding
MSTRG.13319	TMA16	XLOC_018106	1531	2	Antisense lncRNA	noncoding	noncoding	noncoding	noncoding
MSTRG.13320	MARCHF1	XLOC_018107	4228	2	Intronic lncRNA	noncoding	noncoding	noncoding	noncoding
MSTRG.13321	MARCHF1	XLOC_018108	1713	2	Intronic lncRNA	noncoding	noncoding	noncoding	noncoding
MSTRG.13336	LOC102402427	XLOC_018122	4900	2	Antisense lncRNA	noncoding	noncoding	noncoding	noncoding
MSTRG.12377	IDUA	XLOC_018145	2812	2	Antisense lncRNA	noncoding	noncoding	noncoding	noncoding
MSTRG.12546	ARHGAP24	XLOC_018266	1309	2	Intronic lncRNA	noncoding	noncoding	noncoding	noncoding
MSTRG.12548	ARHGAP24	XLOC_018268	509	2	Intronic lncRNA	noncoding	noncoding	noncoding	noncoding
MSTRG.12549	ARHGAP24	XLOC_018269	3727	2	Intronic lncRNA	noncoding	noncoding	noncoding	noncoding
MSTRG.12566	GPAT3	XLOC_018289	2764	2	Intronic lncRNA	noncoding	noncoding	noncoding	noncoding
MSTRG.12636	CCNI	XLOC_018319	3385	3	Antisense lncRNA	noncoding	noncoding	noncoding	noncoding
MSTRG.12697	ANKRD17	XLOC_018363	7362	2	Antisense lncRNA	noncoding	noncoding	noncoding	noncoding
MSTRG.12729	LOC102409173	XLOC_018390	9138	2	Antisense lncRNA	noncoding	noncoding	noncoding	noncoding
MSTRG.12732	YTHDC1	XLOC_018392	5877	2	Intronic lncRNA	noncoding	noncoding	noncoding	noncoding
MSTRG.12787	SRD5A3	XLOC_018435	329	2	Intronic lncRNA	noncoding	noncoding	noncoding	noncoding
MSTRG.12882	LIMCH1	XLOC_018488	9668	2	Intronic lncRNA	noncoding	noncoding	noncoding	noncoding
MSTRG.12883	LIMCH1	XLOC_018489	12342	2	Intronic lncRNA	noncoding	noncoding	noncoding	noncoding
MSTRG.12889	RHOH	XLOC_018496	2971	2	Intronic lncRNA	noncoding	noncoding	noncoding	noncoding
MSTRG.12899		XLOC_018500	6252	2	Intergenic lncRNA	noncoding	noncoding	noncoding	noncoding
MSTRG.12914	KLHL5	XLOC_018506	9459	2	Intronic lncRNA	noncoding	noncoding	noncoding	noncoding
MSTRG.12994	LOC102399901	XLOC_018572	5922	2	Antisense lncRNA	noncoding	noncoding	noncoding	noncoding
MSTRG.12997	SLIT2	XLOC_018574	6244	2	Intronic lncRNA	noncoding	noncoding	noncoding	noncoding
MSTRG.13020	ABCG2	XLOC_018584	1297	2	Other lncRNA	noncoding	noncoding	noncoding	noncoding
MSTRG.13057	SEC24D	XLOC_018594	1969	2	Intronic lncRNA	noncoding	noncoding	noncoding	noncoding
MSTRG.13074	ANK2	XLOC_018619	4574	2	Intronic lncRNA	noncoding	noncoding	noncoding	noncoding
MSTRG.13114	SEC24B	XLOC_018651	5651	2	Intronic lncRNA	noncoding	noncoding	noncoding	noncoding
MSTRG.13120	RPL34	XLOC_018655	643	5	Other lncRNA	noncoding	noncoding	noncoding	noncoding
MSTRG.13185	BANK1	XLOC_018697	12245	2	Intronic lncRNA	noncoding	noncoding	noncoding	noncoding
MSTRG.13189	BANK1	XLOC_018701	5257	2	Intronic lncRNA	noncoding	noncoding	noncoding	noncoding
MSTRG.13206	DAPP1	XLOC_018707	4065	2	Other lncRNA	noncoding	noncoding	noncoding	noncoding
MSTRG.13231	UNC5C	XLOC_018727	201	2	Antisense lncRNA	noncoding	noncoding	noncoding	noncoding
MSTRG.13239	PDLIM5	XLOC_018733	839	2	Intronic lncRNA	noncoding	noncoding	noncoding	noncoding
MSTRG.13268	CCSER1	XLOC_018751	3554	2	Intronic lncRNA	noncoding	noncoding	noncoding	noncoding
MSTRG.13272	CCSER1	XLOC_018755	487	2	Intronic lncRNA	noncoding	noncoding	noncoding	noncoding
MSTRG.13287	HERC3	XLOC_018768	3584	2	Intronic lncRNA	noncoding	noncoding	noncoding	noncoding
MSTRG.13370	LOC123334631	XLOC_018814	7065	2	Antisense lncRNA	noncoding	noncoding	noncoding	noncoding
MSTRG.13373	CDK14	XLOC_018816	3899	2	Intronic lncRNA	noncoding	noncoding	noncoding	noncoding
MSTRG.13376	TRNAY-AUA	XLOC_018819	6628	2	Antisense lncRNA	noncoding	noncoding	noncoding	noncoding
MSTRG.13458	ASNS	XLOC_018870	1734	2	Antisense lncRNA	noncoding	noncoding	noncoding	noncoding
MSTRG.13469	UMAD1	XLOC_018876	2894	3	Other lncRNA	noncoding	noncoding	noncoding	noncoding
MSTRG.13471	UMAD1	XLOC_018878	4032	2	Intronic lncRNA	noncoding	noncoding	noncoding	noncoding
MSTRG.13472	UMAD1	XLOC_018879	6881	2	Intronic lncRNA	noncoding	noncoding	noncoding	noncoding
MSTRG.13473	UMAD1	XLOC_018880	6055	2	Intronic lncRNA	noncoding	noncoding	noncoding	noncoding
MSTRG.13474	UMAD1	XLOC_018881	6040	2	Intronic lncRNA	noncoding	noncoding	noncoding	noncoding
MSTRG.13475	UMAD1	XLOC_018882	14015	2	Intronic lncRNA	noncoding	noncoding	noncoding	noncoding
MSTRG.13531		XLOC_018920	1761	3	Intergenic lncRNA	noncoding	noncoding	noncoding	noncoding
MSTRG.13549	LOC102401975	XLOC_018928	7838	3	Other lncRNA	noncoding	noncoding	noncoding	noncoding
MSTRG.13561	AHR	XLOC_018937	3780	2	Intronic lncRNA	noncoding	noncoding	noncoding	noncoding
MSTRG.13582	HDAC9	XLOC_018942	7823	2	Intronic lncRNA	noncoding	noncoding	noncoding	noncoding
MSTRG.13584	HDAC9	XLOC_018944	7102	2	Intronic lncRNA	noncoding	noncoding	noncoding	noncoding
MSTRG.13649	DMTF1	XLOC_018990	2256	2	Antisense lncRNA	noncoding	noncoding	noncoding	noncoding
MSTRG.13689	CACNA2D1	XLOC_019029	2166	2	Intronic lncRNA	noncoding	noncoding	noncoding	noncoding
MSTRG.13691	CACNA2D1	XLOC_019031	1994	2	Intronic lncRNA	noncoding	noncoding	noncoding	noncoding
MSTRG.13698	SEMA3C	XLOC_019040	3087	3	Other lncRNA	noncoding	noncoding	noncoding	noncoding
MSTRG.13755	DNAJC2	XLOC_019068	2082	2	Antisense lncRNA	noncoding	noncoding	noncoding	noncoding
MSTRG.13835	LOC123334703	XLOC_019108	495	2	Antisense lncRNA	noncoding	noncoding	noncoding	noncoding
MSTRG.13838	LOC123334703	XLOC_019111	1131	2	Antisense lncRNA	noncoding	noncoding	noncoding	noncoding
MSTRG.13840		XLOC_019112	644	2	Intergenic lncRNA	noncoding	noncoding	noncoding	noncoding
MSTRG.13906	DOCK4	XLOC_019148	5930	2	Intronic lncRNA	noncoding	noncoding	noncoding	noncoding
MSTRG.13908	DOCK4	XLOC_019150	6007	2	Intronic lncRNA	noncoding	noncoding	noncoding	noncoding
MSTRG.13911	DOCK4	XLOC_019153	5543	2	Intronic lncRNA	noncoding	noncoding	noncoding	noncoding
MSTRG.13921	IMMP2L	XLOC_019158	8813	2	Intronic lncRNA	noncoding	noncoding	noncoding	noncoding
MSTRG.13925	ELMO1	XLOC_019166	10325	2	Intronic lncRNA	noncoding	noncoding	noncoding	noncoding
MSTRG.13927	AOAH	XLOC_019168	4593	2	Intronic lncRNA	noncoding	noncoding	noncoding	noncoding
MSTRG.14031	JAZF1	XLOC_019227	2666	2	Intronic lncRNA	noncoding	noncoding	noncoding	noncoding
MSTRG.14049		XLOC_019245	4683	2	Intergenic lncRNA	noncoding	noncoding	noncoding	noncoding
MSTRG.14055	LOC102406841	XLOC_019251	511	2	Other lncRNA	noncoding	noncoding	noncoding	noncoding
MSTRG.14072	OSBPL3	XLOC_019262	4607	2	Intronic lncRNA	noncoding	noncoding	noncoding	noncoding
MSTRG.14107	LOC102390160	XLOC_019302	657	5	Other lncRNA	noncoding	noncoding	noncoding	noncoding
MSTRG.14166	LOC112586529	XLOC_019344	504	2	Intronic lncRNA	noncoding	noncoding	noncoding	noncoding
MSTRG.14176	ING3	XLOC_019357	4195	4	Other lncRNA	noncoding	noncoding	noncoding	noncoding
MSTRG.14180	CPED1	XLOC_019359	7375	2	Intronic lncRNA	noncoding	noncoding	noncoding	noncoding
MSTRG.14291	MKLN1	XLOC_019433	1512	2	Intronic lncRNA	noncoding	noncoding	noncoding	noncoding
MSTRG.14278	EXOC4	XLOC_019440	5345	2	Intronic lncRNA	noncoding	noncoding	noncoding	noncoding
MSTRG.14317	STMP1	XLOC_019459	2565	3	Other lncRNA	noncoding	noncoding	noncoding	noncoding
MSTRG.14400		XLOC_019510	381	2	Intergenic lncRNA	noncoding	noncoding	noncoding	noncoding
MSTRG.14432	LOC112586604	XLOC_019513	235	2	Exonic lncRNA	noncoding	noncoding	noncoding	noncoding
MSTRG.14437	LOC123466067	XLOC_019517	378	3	Other lncRNA	noncoding	noncoding	noncoding	noncoding
MSTRG.13402	LOC102411603	XLOC_019779	719	2	Antisense lncRNA	noncoding	noncoding	noncoding	noncoding
MSTRG.13414	FAM133B	XLOC_019785	2379	3	Other lncRNA	noncoding	noncoding	noncoding	noncoding
MSTRG.13417	CDK6	XLOC_019788	11472	2	Intronic lncRNA	noncoding	noncoding	noncoding	noncoding
MSTRG.13494	ICA1	XLOC_019848	2339	2	Intronic lncRNA	noncoding	noncoding	noncoding	noncoding
MSTRG.13530	MEOX2	XLOC_019870	8249	2	Intronic lncRNA	noncoding	noncoding	noncoding	noncoding
MSTRG.13537	CRPPA	XLOC_019875	801	2	Intronic lncRNA	noncoding	noncoding	noncoding	noncoding
MSTRG.13598		XLOC_019905	4333	2	Intergenic lncRNA	noncoding	noncoding	noncoding	noncoding
MSTRG.13613	TOMM7	XLOC_019922	3843	2	Other lncRNA	noncoding	noncoding	noncoding	noncoding
MSTRG.13653	DMTF1	XLOC_019940	7717	3	Other lncRNA	noncoding	noncoding	noncoding	noncoding
MSTRG.13679	SEMA3A	XLOC_019949	2526	3	Antisense lncRNA	noncoding	noncoding	noncoding	noncoding
MSTRG.13704	LOC112586472	XLOC_019959	633	3	Other lncRNA	noncoding	noncoding	noncoding	noncoding
MSTRG.13854	ST7	XLOC_020051	8799	2	Intronic lncRNA	noncoding	noncoding	noncoding	noncoding
MSTRG.13882	MDFIC	XLOC_020071	4885	2	Other lncRNA	noncoding	noncoding	noncoding	noncoding
MSTRG.14001	ZNRF2	XLOC_020152	1926	2	Intronic lncRNA	noncoding	noncoding	noncoding	noncoding
MSTRG.14149	CDK13	XLOC_020253	3634	2	Intronic lncRNA	noncoding	noncoding	noncoding	noncoding
MSTRG.14150	CDK13	XLOC_020254	6847	2	Intronic lncRNA	noncoding	noncoding	noncoding	noncoding
MSTRG.14256	UBE2H	XLOC_020325	13077	2	Intronic lncRNA	noncoding	noncoding	noncoding	noncoding
MSTRG.14273	CHCHD3	XLOC_020348	8076	4	Other lncRNA	noncoding	noncoding	noncoding	noncoding
MSTRG.14368	STRA8	XLOC_020362	835	2	Antisense lncRNA	noncoding	noncoding	noncoding	noncoding
MSTRG.14302	CNOT4	XLOC_020367	1128	2	Intronic lncRNA	noncoding	noncoding	noncoding	noncoding
MSTRG.14323	LUZP6	XLOC_020383	1559	2	Exonic lncRNA	noncoding	noncoding	noncoding	noncoding
MSTRG.14596	KMT2C	XLOC_020519	695	2	Intronic lncRNA	noncoding	noncoding	noncoding	noncoding
MSTRG.14598	KMT2C	XLOC_020520	4785	2	Intronic lncRNA	noncoding	noncoding	noncoding	noncoding
MSTRG.14652	PJA2	XLOC_020565	1168	2	Intronic lncRNA	noncoding	noncoding	noncoding	noncoding
MSTRG.14659	FBXL17	XLOC_020569	7796	2	Intronic lncRNA	noncoding	noncoding	noncoding	noncoding
MSTRG.14792	FAM172A	XLOC_020643	1562	2	Intronic lncRNA	noncoding	noncoding	noncoding	noncoding
MSTRG.14796	FAM172A	XLOC_020647	6123	3	Intronic lncRNA	noncoding	noncoding	noncoding	noncoding
MSTRG.14819	MEF2C	XLOC_020672	2163	2	Intronic lncRNA	noncoding	noncoding	noncoding	noncoding
MSTRG.14820	MEF2C	XLOC_020673	7022	2	Intronic lncRNA	noncoding	noncoding	noncoding	noncoding
MSTRG.14827		XLOC_020690	6604	2	Intergenic lncRNA	noncoding	noncoding	noncoding	noncoding
MSTRG.14849	LOC123334998	XLOC_020701	5998	2	Antisense lncRNA	noncoding	noncoding	noncoding	noncoding
MSTRG.14855	SSBP2	XLOC_020705	3533	5	Other lncRNA	noncoding	noncoding	noncoding	noncoding
MSTRG.14858	SSBP2	XLOC_020708	1429	2	Intronic lncRNA	noncoding	noncoding	noncoding	noncoding
MSTRG.15004	LOC123466148	XLOC_020824	3040	2	Antisense lncRNA	noncoding	noncoding	noncoding	noncoding
MSTRG.15086	PRELID2	XLOC_020881	4929	6	Other lncRNA	noncoding	noncoding	noncoding	noncoding
MSTRG.15099	NR3C1	XLOC_020899	3749	2	Intronic lncRNA	noncoding	noncoding	noncoding	noncoding
MSTRG.15100	NR3C1	XLOC_020900	5179	2	Intronic lncRNA	noncoding	noncoding	noncoding	noncoding
MSTRG.15105	FGF1	XLOC_020901	13452	3	Other lncRNA	noncoding	noncoding	noncoding	noncoding
MSTRG.15128	DIAPH1	XLOC_020914	7958	2	Intronic lncRNA	noncoding	noncoding	noncoding	noncoding
MSTRG.15224	LOC123466198	XLOC_020967	679	2	Exonic lncRNA	noncoding	noncoding	noncoding	noncoding
MSTRG.15433	LOC112586930	XLOC_021145	919	2	Antisense lncRNA	noncoding	noncoding	noncoding	noncoding
MSTRG.15434	COMMD10	XLOC_021146	501	2	Intronic lncRNA	noncoding	noncoding	noncoding	noncoding
MSTRG.15435	COMMD10	XLOC_021147	1624	2	Intronic lncRNA	noncoding	noncoding	noncoding	noncoding
MSTRG.15447	TNFAIP8	XLOC_021157	10541	2	Intronic lncRNA	noncoding	noncoding	noncoding	noncoding
MSTRG.15467	SNX24	XLOC_021188	3582	2	Intronic lncRNA	noncoding	noncoding	noncoding	noncoding
MSTRG.15932	LOC102412338	XLOC_021549	4317	3	Antisense lncRNA	noncoding	noncoding	noncoding	noncoding
MSTRG.15933	LOC123466191	XLOC_021550	3273	2	Antisense lncRNA	noncoding	noncoding	noncoding	noncoding
MSTRG.15938	LOC123466191	XLOC_021554	3158	3	Antisense lncRNA	noncoding	noncoding	noncoding	noncoding
MSTRG.15942	LOC123466191	XLOC_021556	3158	2	Antisense lncRNA	noncoding	noncoding	noncoding	noncoding
MSTRG.16134	LOC102412183	XLOC_021697	931	2	Antisense lncRNA	noncoding	noncoding	noncoding	noncoding
MSTRG.16150	ZNF454	XLOC_021701	3013	3	Other lncRNA	noncoding	noncoding	noncoding	noncoding
MSTRG.14631	WDR36	XLOC_021739	1213	2	Other lncRNA	noncoding	noncoding	noncoding	noncoding
MSTRG.14729	LOC102393847	XLOC_021813	6103	2	Intronic lncRNA	noncoding	noncoding	noncoding	noncoding
MSTRG.14739	CAST	XLOC_021817	11274	2	Intronic lncRNA	noncoding	noncoding	noncoding	noncoding
MSTRG.14755		XLOC_021831	1563	2	Intergenic lncRNA	noncoding	noncoding	noncoding	noncoding
MSTRG.14762	LOC123335202	XLOC_021838	583	5	Antisense lncRNA	noncoding	noncoding	noncoding	noncoding
MSTRG.14763		XLOC_021839	10480	2	Intergenic lncRNA	noncoding	noncoding	noncoding	noncoding
MSTRG.14733	RHOBTB3	XLOC_021842	1873	2	Intronic lncRNA	noncoding	noncoding	noncoding	noncoding
MSTRG.14836	RASA1	XLOC_021871	1388	2	Intronic lncRNA	noncoding	noncoding	noncoding	noncoding
MSTRG.14838	LOC102407968	XLOC_021874	463	4	Other lncRNA	noncoding	noncoding	noncoding	noncoding
MSTRG.14870	RASGRF2	XLOC_021903	2249	2	Intronic lncRNA	noncoding	noncoding	noncoding	noncoding
MSTRG.15185	MATR3	XLOC_022116	2890	2	Intronic lncRNA	noncoding	noncoding	noncoding	noncoding
MSTRG.15236	PCBD2	XLOC_022149	737	5	Other lncRNA	noncoding	noncoding	noncoding	noncoding
MSTRG.15362		XLOC_022281	510	2	Intergenic lncRNA	noncoding	noncoding	noncoding	noncoding
MSTRG.15413	NSD1	XLOC_022311	6539	4	Intronic lncRNA	noncoding	noncoding	noncoding	noncoding
MSTRG.15497	LOC112586946	XLOC_022364	1382	2	Other lncRNA	noncoding	noncoding	noncoding	noncoding
MSTRG.15546	LOC112587155	XLOC_022384	2582	2	Antisense lncRNA	noncoding	noncoding	noncoding	noncoding
MSTRG.15738		XLOC_022498	1326	3	Intergenic lncRNA	noncoding	noncoding	noncoding	noncoding
MSTRG.15830	UBL5	XLOC_022563	677	7	Other lncRNA	noncoding	noncoding	noncoding	noncoding
MSTRG.16175	RNF130	XLOC_022821	8929	2	Intronic lncRNA	noncoding	noncoding	noncoding	noncoding
MSTRG.16184		XLOC_022830	406	2	Intergenic lncRNA	noncoding	noncoding	noncoding	noncoding
MSTRG.16246		XLOC_022882	2889	2	Intergenic lncRNA	noncoding	noncoding	noncoding	noncoding
MSTRG.16276	PRKN	XLOC_022900	989	2	Intronic lncRNA	noncoding	noncoding	noncoding	noncoding
MSTRG.16278	PRKN	XLOC_022902	5444	2	Intronic lncRNA	noncoding	noncoding	noncoding	noncoding
MSTRG.16409	SYNE1	XLOC_022956	3792	2	Intronic lncRNA	noncoding	noncoding	noncoding	noncoding
MSTRG.16378	LOC112587359	XLOC_022965	893	3	Antisense lncRNA	noncoding	noncoding	noncoding	noncoding
MSTRG.16382	LOC112582817	XLOC_022967	10818	2	Exonic lncRNA	noncoding	noncoding	noncoding	noncoding
MSTRG.16383		XLOC_022968	898	2	Intergenic lncRNA	noncoding	noncoding	noncoding	noncoding
MSTRG.16477	HIVEP2	XLOC_023009	3830	3	Other lncRNA	noncoding	noncoding	noncoding	noncoding
MSTRG.16501	NHSL1	XLOC_023032	3581	2	Intronic lncRNA	noncoding	noncoding	noncoding	noncoding
MSTRG.16519	MAP3K5	XLOC_023047	5151	2	Intronic lncRNA	noncoding	noncoding	noncoding	noncoding
MSTRG.16569	LOC102406811	XLOC_023067	620	2	Exonic lncRNA	noncoding	noncoding	noncoding	noncoding
MSTRG.16633	LOC102389969	XLOC_023125	598	2	Other lncRNA	noncoding	noncoding	noncoding	noncoding
MSTRG.16831	LOC102415513	XLOC_023254	2851	8	Other lncRNA	noncoding	noncoding	noncoding	noncoding
MSTRG.16883	PLN	XLOC_023294	2588	3	Other lncRNA	noncoding	noncoding	noncoding	noncoding
MSTRG.16911	RNF217	XLOC_023319	9639	3	Intronic lncRNA	noncoding	noncoding	noncoding	noncoding
MSTRG.16918	NCOA7	XLOC_023328	6938	3	Intronic lncRNA	noncoding	noncoding	noncoding	noncoding
MSTRG.16982	LOC102395764	XLOC_023381	714	2	Antisense lncRNA	noncoding	noncoding	noncoding	noncoding
MSTRG.17006	CGAS	XLOC_023397	4342	2	Intronic lncRNA	noncoding	noncoding	noncoding	noncoding
MSTRG.17044	LMBRD1	XLOC_023407	3865	4	Other lncRNA	noncoding	noncoding	noncoding	noncoding
MSTRG.16226	LOC112587311	XLOC_023447	17408	2	Antisense lncRNA	noncoding	noncoding	noncoding	noncoding
MSTRG.16259	QKI	XLOC_023471	2180	2	Intronic lncRNA	noncoding	noncoding	noncoding	noncoding
MSTRG.16318	SNX9	XLOC_023505	15982	2	Intronic lncRNA	noncoding	noncoding	noncoding	noncoding
MSTRG.16325	ARID1B	XLOC_023511	3862	2	Intronic lncRNA	noncoding	noncoding	noncoding	noncoding
MSTRG.16326	ARID1B	XLOC_023512	4067	3	Intronic lncRNA	noncoding	noncoding	noncoding	noncoding
MSTRG.16328	ARID1B	XLOC_023514	3926	2	Intronic lncRNA	noncoding	noncoding	noncoding	noncoding
MSTRG.16397	UST	XLOC_023565	758	2	Intronic lncRNA	noncoding	noncoding	noncoding	noncoding
MSTRG.16403	SASH1	XLOC_023570	2218	2	Intronic lncRNA	noncoding	noncoding	noncoding	noncoding
MSTRG.16413		XLOC_023578	226	2	Intergenic lncRNA	noncoding	noncoding	noncoding	noncoding
MSTRG.16414		XLOC_023579	1602	2	Intergenic lncRNA	noncoding	noncoding	noncoding	noncoding
MSTRG.16453	PHACTR2	XLOC_023608	3580	2	Exonic lncRNA	noncoding	noncoding	noncoding	noncoding
MSTRG.16458	PHACTR2	XLOC_023610	8976	2	Intronic lncRNA	noncoding	noncoding	noncoding	noncoding
MSTRG.16459	PHACTR2	XLOC_023611	6990	2	Intronic lncRNA	noncoding	noncoding	noncoding	noncoding
MSTRG.16536	PDE7B	XLOC_023663	5483	2	Intronic lncRNA	noncoding	noncoding	noncoding	noncoding
MSTRG.16551	PDE7B	XLOC_023678	2240	2	Intronic lncRNA	noncoding	noncoding	noncoding	noncoding
MSTRG.16588	ENPP1	XLOC_023720	4541	3	Intronic lncRNA	noncoding	noncoding	noncoding	noncoding
MSTRG.16601	TMEM200A	XLOC_023735	8602	2	Intronic lncRNA	noncoding	noncoding	noncoding	noncoding
MSTRG.16602	TMEM200A	XLOC_023736	3526	2	Intronic lncRNA	noncoding	noncoding	noncoding	noncoding
MSTRG.16621	LAMA2	XLOC_023744	3228	3	Intronic lncRNA	noncoding	noncoding	noncoding	noncoding
MSTRG.16624	LAMA2	XLOC_023747	7830	2	Intronic lncRNA	noncoding	noncoding	noncoding	noncoding
MSTRG.16640	SNX14	XLOC_023760	1445	2	Intronic lncRNA	noncoding	noncoding	noncoding	noncoding
MSTRG.16679	BACH2	XLOC_023790	4831	2	Intronic lncRNA	noncoding	noncoding	noncoding	noncoding
MSTRG.16681	BACH2	XLOC_023792	1925	2	Intronic lncRNA	noncoding	noncoding	noncoding	noncoding
MSTRG.16683	BACH2	XLOC_023794	30483	2	Intronic lncRNA	noncoding	noncoding	noncoding	noncoding
MSTRG.16709	MMS22L	XLOC_023816	825	2	Intronic lncRNA	noncoding	noncoding	noncoding	noncoding
MSTRG.16713	FBXL4	XLOC_023819	2565	2	Intronic lncRNA	noncoding	noncoding	noncoding	noncoding
MSTRG.16722	ASCC3	XLOC_023830	691	4	Other lncRNA	noncoding	noncoding	noncoding	noncoding
MSTRG.16769	SNX3	XLOC_023869	4727	2	Intronic lncRNA	noncoding	noncoding	noncoding	noncoding
MSTRG.16814	CDK19	XLOC_023892	646	2	Intronic lncRNA	noncoding	noncoding	noncoding	noncoding
MSTRG.16829	REV3L	XLOC_023901	2809	2	Intronic lncRNA	noncoding	noncoding	noncoding	noncoding
MSTRG.16830	REV3L	XLOC_023902	5532	2	Intronic lncRNA	noncoding	noncoding	noncoding	noncoding
MSTRG.16874	GOPC	XLOC_023935	1419	2	Other lncRNA	noncoding	noncoding	noncoding	noncoding
MSTRG.16882	PLN	XLOC_023942	7471	2	Antisense lncRNA	noncoding	noncoding	noncoding	noncoding
MSTRG.16884	CEP85L	XLOC_023943	3377	2	Intronic lncRNA	noncoding	noncoding	noncoding	noncoding
MSTRG.16885	CEP85L	XLOC_023944	3134	2	Intronic lncRNA	noncoding	noncoding	noncoding	noncoding
MSTRG.16949	BCKDHB	XLOC_023989	3065	2	Intronic lncRNA	noncoding	noncoding	noncoding	noncoding
MSTRG.16985	LOC123464640	XLOC_024014	7375	2	Antisense lncRNA	noncoding	noncoding	noncoding	noncoding
MSTRG.16994		XLOC_024028	1345	2	Intergenic lncRNA	noncoding	noncoding	noncoding	noncoding
MSTRG.17008	KCNQ5	XLOC_024038	8390	2	Intronic lncRNA	noncoding	noncoding	noncoding	noncoding
MSTRG.17019	KCNQ5	XLOC_024048	21837	2	Intronic lncRNA	noncoding	noncoding	noncoding	noncoding
MSTRG.17021	KCNQ5	XLOC_024050	6929	2	Intronic lncRNA	noncoding	noncoding	noncoding	noncoding
MSTRG.17030	B3GAT2	XLOC_024058	1101	2	Antisense lncRNA	noncoding	noncoding	noncoding	noncoding
MSTRG.17031	SMAP1	XLOC_024059	4953	2	Intronic lncRNA	noncoding	noncoding	noncoding	noncoding
MSTRG.17048		XLOC_024083	1566	2	Intergenic lncRNA	noncoding	noncoding	noncoding	noncoding
MSTRG.17087	TTC7B	XLOC_024117	4904	2	Intronic lncRNA	noncoding	noncoding	noncoding	noncoding
MSTRG.17129	STON2	XLOC_024152	3795	3	Other lncRNA	noncoding	noncoding	noncoding	noncoding
MSTRG.17155	LOC102399646	XLOC_024174	10869	2	Antisense lncRNA	noncoding	noncoding	noncoding	noncoding
MSTRG.17281	LOC102393802	XLOC_024241	2859	3	Other lncRNA	noncoding	noncoding	noncoding	noncoding
MSTRG.17298	DCAF5	XLOC_024251	5822	2	Exonic lncRNA	noncoding	noncoding	noncoding	noncoding
MSTRG.17367	LOC123328000	XLOC_024290	680	2	Antisense lncRNA	noncoding	noncoding	noncoding	noncoding
MSTRG.17374	PPP2R5E	XLOC_024297	4484	2	Intronic lncRNA	noncoding	noncoding	noncoding	noncoding
MSTRG.17433		XLOC_024327	10482	3	Intergenic lncRNA	noncoding	noncoding	noncoding	noncoding
MSTRG.17441	EXOC5	XLOC_024336	2079	2	Intronic lncRNA	noncoding	noncoding	noncoding	noncoding
MSTRG.17442	EXOC5	XLOC_024337	4187	2	Intronic lncRNA	noncoding	noncoding	noncoding	noncoding
MSTRG.17478	GCH1	XLOC_024353	2272	2	Intronic lncRNA	noncoding	noncoding	noncoding	noncoding
MSTRG.17493	BMP4	XLOC_024362	3035	2	Intronic lncRNA	noncoding	noncoding	noncoding	noncoding
MSTRG.17501	DDHD1	XLOC_024367	966	2	Intronic lncRNA	noncoding	noncoding	noncoding	noncoding
MSTRG.17600	MAPK6	XLOC_024437	9146	2	Intronic lncRNA	noncoding	noncoding	noncoding	noncoding
MSTRG.17644	TCF12	XLOC_024467	2240	2	Intronic lncRNA	noncoding	noncoding	noncoding	noncoding
MSTRG.17683	RNF111	XLOC_024485	1547	2	Intronic lncRNA	noncoding	noncoding	noncoding	noncoding
MSTRG.17705	TLN2	XLOC_024502	5093	2	Intronic lncRNA	noncoding	noncoding	noncoding	noncoding
MSTRG.17800		XLOC_024554	497	2	Intergenic lncRNA	noncoding	noncoding	noncoding	noncoding
MSTRG.17905	LOC123328113	XLOC_024632	5012	2	Antisense lncRNA	noncoding	noncoding	noncoding	noncoding
MSTRG.17920	MEIS2	XLOC_024641	11156	2	Intronic lncRNA	noncoding	noncoding	noncoding	noncoding
MSTRG.17922	MEIS2	XLOC_024643	4353	2	Intronic lncRNA	noncoding	noncoding	noncoding	noncoding
MSTRG.17969	LOC102390820	XLOC_024700	362	2	Antisense lncRNA	noncoding	noncoding	noncoding	noncoding
MSTRG.18158	LOC102415127	XLOC_024886	435	2	Other lncRNA	noncoding	noncoding	noncoding	noncoding
MSTRG.18169	LOC123328143	XLOC_024896	424	2	Other lncRNA	noncoding	noncoding	noncoding	noncoding
MSTRG.18174	LOC102415345	XLOC_024901	398	2	Intronic lncRNA	noncoding	noncoding	noncoding	noncoding
MSTRG.18293	MYO9A	XLOC_024979	573	2	Intronic lncRNA	noncoding	noncoding	noncoding	noncoding
MSTRG.18304	UACA	XLOC_024985	3452	2	Intronic lncRNA	noncoding	noncoding	noncoding	noncoding
MSTRG.18450	HOMER1	XLOC_025077	3003	2	Intronic lncRNA	noncoding	noncoding	noncoding	noncoding
MSTRG.18463	ARSB	XLOC_025085	2566	2	Intronic lncRNA	noncoding	noncoding	noncoding	noncoding
MSTRG.18473	AP3B1	XLOC_025093	1176	2	Intronic lncRNA	noncoding	noncoding	noncoding	noncoding
MSTRG.18495	SV2C	XLOC_025114	550	2	Intronic lncRNA	noncoding	noncoding	noncoding	noncoding
MSTRG.17262	RGS6	XLOC_025301	2045	2	Intronic lncRNA	noncoding	noncoding	noncoding	noncoding
MSTRG.17272	LOC123327980	XLOC_025309	1018	2	Antisense lncRNA	noncoding	noncoding	noncoding	noncoding
MSTRG.17297	GALNT16	XLOC_025332	3689	2	Intronic lncRNA	noncoding	noncoding	noncoding	noncoding
MSTRG.17312	RAD51B	XLOC_025339	648	2	Intronic lncRNA	noncoding	noncoding	noncoding	noncoding
MSTRG.17338	FUT8	XLOC_025359	3637	2	Intronic lncRNA	noncoding	noncoding	noncoding	noncoding
MSTRG.17349	CHURC1	XLOC_025366	3726	2	Other lncRNA	noncoding	noncoding	noncoding	noncoding
MSTRG.17352	PLEKHG3	XLOC_025368	1222	2	Intronic lncRNA	noncoding	noncoding	noncoding	noncoding
MSTRG.17400	TMEM30B	XLOC_025399	1679	4	Antisense lncRNA	noncoding	noncoding	noncoding	noncoding
MSTRG.17432	ARID4A	XLOC_025424	3263	2	Intronic lncRNA	noncoding	noncoding	noncoding	noncoding
MSTRG.17454	PELI2	XLOC_025441	8225	2	Intronic lncRNA	noncoding	noncoding	noncoding	noncoding
MSTRG.17456	PELI2	XLOC_025443	16754	2	Intronic lncRNA	noncoding	noncoding	noncoding	noncoding
MSTRG.17504	FERMT2	XLOC_025468	1393	2	Antisense lncRNA	noncoding	noncoding	noncoding	noncoding
MSTRG.17546	SLC24A5	XLOC_025496	2585	2	Antisense lncRNA	noncoding	noncoding	noncoding	noncoding
MSTRG.17574	GABPB1	XLOC_025514	3831	2	Intronic lncRNA	noncoding	noncoding	noncoding	noncoding
MSTRG.17634	ZNF280D	XLOC_025563	3602	4	Other lncRNA	noncoding	noncoding	noncoding	noncoding
MSTRG.17636	ZNF280D	XLOC_025565	4113	2	Intronic lncRNA	noncoding	noncoding	noncoding	noncoding
MSTRG.17637	ZNF280D	XLOC_025566	4432	2	Intronic lncRNA	noncoding	noncoding	noncoding	noncoding
MSTRG.17714	RORA	XLOC_025598	7460	2	Intronic lncRNA	noncoding	noncoding	noncoding	noncoding
MSTRG.17699		XLOC_025612	471	2	Intergenic lncRNA	noncoding	noncoding	noncoding	noncoding
MSTRG.17721	RPS27L	XLOC_025617	561	4	Other lncRNA	noncoding	noncoding	noncoding	noncoding
MSTRG.17758	GNG2	XLOC_025639	12978	6	Other lncRNA	noncoding	noncoding	noncoding	noncoding
MSTRG.17759	GNG2	XLOC_025640	7970	2	Intronic lncRNA	noncoding	noncoding	noncoding	noncoding
MSTRG.17801		XLOC_025656	389	2	Intergenic lncRNA	noncoding	noncoding	noncoding	noncoding
MSTRG.17813		XLOC_025662	291	2	Intergenic lncRNA	noncoding	noncoding	noncoding	noncoding
MSTRG.17826	SNAP23	XLOC_025684	4141	6	Other lncRNA	noncoding	noncoding	noncoding	noncoding
MSTRG.17913	SPRED1	XLOC_025733	7802	2	Intronic lncRNA	noncoding	noncoding	noncoding	noncoding
MSTRG.17986	LOC102391156	XLOC_025824	394	2	Antisense lncRNA	noncoding	noncoding	noncoding	noncoding
MSTRG.18283	BBS4	XLOC_025959	8432	2	Intronic lncRNA	noncoding	noncoding	noncoding	noncoding
MSTRG.18308	LOC123464706	XLOC_025982	4850	2	Other lncRNA	noncoding	noncoding	noncoding	noncoding
MSTRG.18328	GLCE	XLOC_025998	3572	2	Intronic lncRNA	noncoding	noncoding	noncoding	noncoding
MSTRG.18345	PIAS1	XLOC_026010	3484	2	Intronic lncRNA	noncoding	noncoding	noncoding	noncoding
MSTRG.18356	MAP2K5	XLOC_026017	4597	2	Intronic lncRNA	noncoding	noncoding	noncoding	noncoding
MSTRG.18358	MAP2K5	XLOC_026019	3107	2	Intronic lncRNA	noncoding	noncoding	noncoding	noncoding
MSTRG.18451	HOMER1	XLOC_026059	1547	2	Antisense lncRNA	noncoding	noncoding	noncoding	noncoding
MSTRG.18554	EPB41L4A	XLOC_026132	10311	2	Intronic lncRNA	noncoding	noncoding	noncoding	noncoding
MSTRG.18558	EPB41L4A	XLOC_026135	9805	3	Intronic lncRNA	noncoding	noncoding	noncoding	noncoding
MSTRG.18761	SFXN5	XLOC_026253	6517	6	Other lncRNA	noncoding	noncoding	noncoding	noncoding
MSTRG.18769	EXOC6B	XLOC_026256	690	2	Intronic lncRNA	noncoding	noncoding	noncoding	noncoding
MSTRG.18773	LOC102410895	XLOC_026259	782	2	Antisense lncRNA	noncoding	noncoding	noncoding	noncoding
MSTRG.18774	EXOC6B	XLOC_026260	4709	2	Intronic lncRNA	noncoding	noncoding	noncoding	noncoding
MSTRG.18783	LOC123328693	XLOC_026274	249	2	Antisense lncRNA	noncoding	noncoding	noncoding	noncoding
MSTRG.18814	NLRC4	XLOC_026297	952	2	Antisense lncRNA	noncoding	noncoding	noncoding	noncoding
MSTRG.18817	LOC112578016	XLOC_026299	8434	2	Intronic lncRNA	noncoding	noncoding	noncoding	noncoding
MSTRG.18799	TTC27	XLOC_026303	1620	3	Other lncRNA	noncoding	noncoding	noncoding	noncoding
MSTRG.18869	MORN2	XLOC_026344	702	4	Other lncRNA	noncoding	noncoding	noncoding	noncoding
MSTRG.18874	LOC123328436	XLOC_026348	851	4	Other lncRNA	noncoding	noncoding	noncoding	noncoding
MSTRG.18913	EML4	XLOC_026370	17065	2	Other lncRNA	noncoding	noncoding	noncoding	noncoding
MSTRG.18947	CAMKMT	XLOC_026390	2178	2	Intronic lncRNA	noncoding	noncoding	noncoding	noncoding
MSTRG.19043	ACYP2	XLOC_026459	14601	2	Other lncRNA	noncoding	noncoding	noncoding	noncoding
MSTRG.19050	LOC123464765	XLOC_026465	10141	2	Antisense lncRNA	noncoding	noncoding	noncoding	noncoding
MSTRG.19062	RPS27A	XLOC_026472	486	5	Other lncRNA	noncoding	noncoding	noncoding	noncoding
MSTRG.19077	EFEMP1	XLOC_026479	1101	3	Intronic lncRNA	noncoding	noncoding	noncoding	noncoding
MSTRG.19096	CCDC85A	XLOC_026481	5308	2	Intronic lncRNA	noncoding	noncoding	noncoding	noncoding
MSTRG.19109	REL	XLOC_026505	2345	2	Intronic lncRNA	noncoding	noncoding	noncoding	noncoding
MSTRG.19161	LOC102404081	XLOC_026551	415	2	Intronic lncRNA	noncoding	noncoding	noncoding	noncoding
MSTRG.19270	EHBP1	XLOC_026632	5447	2	Intronic lncRNA	noncoding	noncoding	noncoding	noncoding
MSTRG.19272	EHBP1	XLOC_026633	8597	2	Intronic lncRNA	noncoding	noncoding	noncoding	noncoding
MSTRG.19303		XLOC_026650	9782	2	Intergenic lncRNA	noncoding	noncoding	noncoding	noncoding
MSTRG.19441	ASXL2	XLOC_026730	5202	2	Intronic lncRNA	noncoding	noncoding	noncoding	noncoding
MSTRG.19450	DNMT3A	XLOC_026733	1024	2	Other lncRNA	noncoding	noncoding	noncoding	noncoding
MSTRG.19468	LOC123328598	XLOC_026738	4082	2	Antisense lncRNA	noncoding	noncoding	noncoding	noncoding
MSTRG.19484		XLOC_026749	1469	2	Intergenic lncRNA	noncoding	noncoding	noncoding	noncoding
MSTRG.19531	ROCK2	XLOC_026813	4215	2	Intronic lncRNA	noncoding	noncoding	noncoding	noncoding
MSTRG.19568	LOC102401053	XLOC_026831	806	2	Antisense lncRNA	noncoding	noncoding	noncoding	noncoding
MSTRG.19575		XLOC_026842	2187	2	Intergenic lncRNA	noncoding	noncoding	noncoding	noncoding
MSTRG.19641	LOC123328648	XLOC_026911	1235	3	Other lncRNA	noncoding	noncoding	noncoding	noncoding
MSTRG.19664	PBX3	XLOC_026922	1318	2	Intronic lncRNA	noncoding	noncoding	noncoding	noncoding
MSTRG.18664	AFF3	XLOC_027159	872	2	Intronic lncRNA	noncoding	noncoding	noncoding	noncoding
MSTRG.18674	TBC1D8	XLOC_027168	19554	2	Intronic lncRNA	noncoding	noncoding	noncoding	noncoding
MSTRG.18796	FAM136A	XLOC_027246	452	2	Antisense lncRNA	noncoding	noncoding	noncoding	noncoding
MSTRG.18803	MEMO1	XLOC_027254	3607	2	Intronic lncRNA	noncoding	noncoding	noncoding	noncoding
MSTRG.18866	SRSF7	XLOC_027279	16146	9	Other lncRNA	noncoding	noncoding	noncoding	noncoding
MSTRG.18880	MAP4K3	XLOC_027289	1141	2	Intronic lncRNA	noncoding	noncoding	noncoding	noncoding
MSTRG.18887	THUMPD2	XLOC_027295	1906	2	Intronic lncRNA	noncoding	noncoding	noncoding	noncoding
MSTRG.18897	SLC8A1	XLOC_027302	10125	2	Intronic lncRNA	noncoding	noncoding	noncoding	noncoding
MSTRG.18898	SLC8A1	XLOC_027303	8471	2	Intronic lncRNA	noncoding	noncoding	noncoding	noncoding
MSTRG.18899	SLC8A1	XLOC_027304	12546	2	Intronic lncRNA	noncoding	noncoding	noncoding	noncoding
MSTRG.18929	THADA	XLOC_027318	6576	2	Intronic lncRNA	noncoding	noncoding	noncoding	noncoding
MSTRG.19001	FBXO11	XLOC_027356	3288	2	Other lncRNA	noncoding	noncoding	noncoding	noncoding
MSTRG.19027	NRXN1	XLOC_027366	4128	2	Intronic lncRNA	noncoding	noncoding	noncoding	noncoding
MSTRG.19032	NRXN1	XLOC_027368	11329	4	Intronic lncRNA	noncoding	noncoding	noncoding	noncoding
MSTRG.19033	NRXN1	XLOC_027369	14491	3	Intronic lncRNA	noncoding	noncoding	noncoding	noncoding
MSTRG.19034	NRXN1	XLOC_027370	707	2	Intronic lncRNA	noncoding	noncoding	noncoding	noncoding
MSTRG.19035	NRXN1	XLOC_027371	1748	2	Intronic lncRNA	noncoding	noncoding	noncoding	noncoding
MSTRG.19024	LOC112578050	XLOC_027376	274	2	Intronic lncRNA	noncoding	noncoding	noncoding	noncoding
MSTRG.19101	LOC123328503	XLOC_027417	4374	2	Intronic lncRNA	noncoding	noncoding	noncoding	noncoding
MSTRG.19160	LOC102404081	XLOC_027458	1668	2	Antisense lncRNA	noncoding	noncoding	noncoding	noncoding
MSTRG.19216	TCF7L1	XLOC_027491	11427	3	Intronic lncRNA	noncoding	noncoding	noncoding	noncoding
MSTRG.19285	VPS54	XLOC_027533	3285	2	Intronic lncRNA	noncoding	noncoding	noncoding	noncoding
MSTRG.19286	PELI1	XLOC_027534	3302	2	Intronic lncRNA	noncoding	noncoding	noncoding	noncoding
MSTRG.19292	SERTAD2	XLOC_027540	2830	2	Exonic lncRNA	noncoding	noncoding	noncoding	noncoding
MSTRG.19293	SERTAD2	XLOC_027541	7750	2	Intronic lncRNA	noncoding	noncoding	noncoding	noncoding
MSTRG.19294	SERTAD2	XLOC_027542	2809	2	Intronic lncRNA	noncoding	noncoding	noncoding	noncoding
MSTRG.19295	SERTAD2	XLOC_027543	6083	2	Intronic lncRNA	noncoding	noncoding	noncoding	noncoding
MSTRG.19313	C1D	XLOC_027555	4804	2	Exonic lncRNA	noncoding	noncoding	noncoding	noncoding
MSTRG.19362	YPEL5	XLOC_027588	2961	3	Other lncRNA	noncoding	noncoding	noncoding	noncoding
MSTRG.19369	TRMT61B	XLOC_027597	5636	3	Antisense lncRNA	noncoding	noncoding	noncoding	noncoding
MSTRG.19380	LOC112578281	XLOC_027604	6583	3	Antisense lncRNA	noncoding	noncoding	noncoding	noncoding
MSTRG.19573	LOC102396546	XLOC_027719	213	2	Exonic lncRNA	noncoding	noncoding	noncoding	noncoding
MSTRG.19610	LOC102404061	XLOC_027777	2721	2	Intronic lncRNA	noncoding	noncoding	noncoding	noncoding
MSTRG.19613	LOC102404061	XLOC_027780	6476	2	Intronic lncRNA	noncoding	noncoding	noncoding	noncoding
MSTRG.19619	DENND1A	XLOC_027786	10488	2	Intronic lncRNA	noncoding	noncoding	noncoding	noncoding
MSTRG.19710		XLOC_027838	368	2	Intergenic lncRNA	noncoding	noncoding	noncoding	noncoding
MSTRG.19759	LOC102407915	XLOC_027862	1055	3	Other lncRNA	noncoding	noncoding	noncoding	noncoding
MSTRG.19805	TSC1	XLOC_027889	7106	2	Other lncRNA	noncoding	noncoding	noncoding	noncoding
MSTRG.19858	AGPAT2	XLOC_027914	23920	9	Other lncRNA	noncoding	noncoding	noncoding	noncoding
MSTRG.20115	LOC112577712	XLOC_028061	239	2	Other lncRNA	noncoding	noncoding	noncoding	noncoding
MSTRG.20116	LOC112577712	XLOC_028062	2803	2	Intronic lncRNA	noncoding	noncoding	noncoding	noncoding
MSTRG.20126	LOC123464825	XLOC_028066	347	2	Antisense lncRNA	noncoding	noncoding	noncoding	noncoding
MSTRG.20164	LOC123464831	XLOC_028084	205	2	Intronic lncRNA	noncoding	noncoding	noncoding	noncoding
MSTRG.20095		XLOC_028101	1769	2	Intergenic lncRNA	noncoding	noncoding	noncoding	noncoding
MSTRG.20146	RBM26	XLOC_028120	1958	2	Other lncRNA	noncoding	noncoding	noncoding	noncoding
MSTRG.20147	RBM26	XLOC_028121	1724	2	Intronic lncRNA	noncoding	noncoding	noncoding	noncoding
MSTRG.20213	KLF12	XLOC_028145	4502	2	Intronic lncRNA	noncoding	noncoding	noncoding	noncoding
MSTRG.20218	DACH1	XLOC_028154	1931	2	Intronic lncRNA	noncoding	noncoding	noncoding	noncoding
MSTRG.20219	LOC102415522	XLOC_028157	306	2	Exonic lncRNA	noncoding	noncoding	noncoding	noncoding
MSTRG.20221	PCDH9	XLOC_028161	5594	2	Intronic lncRNA	noncoding	noncoding	noncoding	noncoding
MSTRG.20223	PCDH9	XLOC_028163	5840	2	Intronic lncRNA	noncoding	noncoding	noncoding	noncoding
MSTRG.20224	PCDH9	XLOC_028164	3404	2	Intronic lncRNA	noncoding	noncoding	noncoding	noncoding
MSTRG.20273	CDK8	XLOC_028199	14805	2	Intronic lncRNA	noncoding	noncoding	noncoding	noncoding
MSTRG.20328	PDS5B	XLOC_028244	3931	2	Intronic lncRNA	noncoding	noncoding	noncoding	noncoding
MSTRG.20330	PDS5B	XLOC_028246	656	2	Intronic lncRNA	noncoding	noncoding	noncoding	noncoding
MSTRG.20436	INTS6	XLOC_028294	6967	2	Exonic lncRNA	noncoding	noncoding	noncoding	noncoding
MSTRG.20449	LOC102413401	XLOC_028304	7910	5	Other lncRNA	noncoding	noncoding	noncoding	noncoding
MSTRG.20451	LOC102412503	XLOC_028305	890	2	Exonic lncRNA	noncoding	noncoding	noncoding	noncoding
MSTRG.20460	EBPL	XLOC_028310	3665	2	Intronic lncRNA	noncoding	noncoding	noncoding	noncoding
MSTRG.20482	LOC112578487	XLOC_028329	514	2	Intronic lncRNA	noncoding	noncoding	noncoding	noncoding
MSTRG.20540	ENOX1	XLOC_028367	4457	2	Intronic lncRNA	noncoding	noncoding	noncoding	noncoding
MSTRG.20534	EPSTI1	XLOC_028372	602	2	Intronic lncRNA	noncoding	noncoding	noncoding	noncoding
MSTRG.20576	TDRD3	XLOC_028405	2976	2	Intronic lncRNA	noncoding	noncoding	noncoding	noncoding
MSTRG.20033	PCCA	XLOC_028481	1075	2	Intronic lncRNA	noncoding	noncoding	noncoding	noncoding
MSTRG.20041	UBAC2	XLOC_028491	2029	2	Other lncRNA	noncoding	noncoding	noncoding	noncoding
MSTRG.20044	DOCK9	XLOC_028492	3067	2	Antisense lncRNA	noncoding	noncoding	noncoding	noncoding
MSTRG.20160	LOC123464831	XLOC_028526	2563	2	Intronic lncRNA	noncoding	noncoding	noncoding	noncoding
MSTRG.20162	LOC123464831	XLOC_028528	2170	2	Intronic lncRNA	noncoding	noncoding	noncoding	noncoding
MSTRG.20176	LOC102396286	XLOC_028540	2249	4	Other lncRNA	noncoding	noncoding	noncoding	noncoding
MSTRG.20070	GPC6	XLOC_028553	23307	2	Intronic lncRNA	noncoding	noncoding	noncoding	noncoding
MSTRG.20073	GPC6	XLOC_028556	6440	2	Intronic lncRNA	noncoding	noncoding	noncoding	noncoding
MSTRG.20078	GPC6	XLOC_028560	1524	2	Intronic lncRNA	noncoding	noncoding	noncoding	noncoding
MSTRG.20080	GPC6	XLOC_028562	6135	2	Intronic lncRNA	noncoding	noncoding	noncoding	noncoding
MSTRG.20083	GPC6	XLOC_028565	4451	2	Intronic lncRNA	noncoding	noncoding	noncoding	noncoding
MSTRG.20085	GPC6	XLOC_028567	3336	2	Intronic lncRNA	noncoding	noncoding	noncoding	noncoding
MSTRG.20094		XLOC_028574	1414	3	Intergenic lncRNA	noncoding	noncoding	noncoding	noncoding
MSTRG.20195	LMO7	XLOC_028612	10286	2	Intronic lncRNA	noncoding	noncoding	noncoding	noncoding
MSTRG.20196	LMO7	XLOC_028613	5033	2	Intronic lncRNA	noncoding	noncoding	noncoding	noncoding
MSTRG.20197	LMO7	XLOC_028614	1796	2	Intronic lncRNA	noncoding	noncoding	noncoding	noncoding
MSTRG.20234	PSPC1	XLOC_028640	26396	2	Other lncRNA	noncoding	noncoding	noncoding	noncoding
MSTRG.20307	KATNAL1	XLOC_028695	3077	2	Intronic lncRNA	noncoding	noncoding	noncoding	noncoding
MSTRG.20367	LOC102403942	XLOC_028728	7940	2	Antisense lncRNA	noncoding	noncoding	noncoding	noncoding
MSTRG.20383	DCLK1	XLOC_028737	17432	2	Intronic lncRNA	noncoding	noncoding	noncoding	noncoding
MSTRG.20450	LOC102413401	XLOC_028779	651	3	Antisense lncRNA	noncoding	noncoding	noncoding	noncoding
MSTRG.20491	LCP1	XLOC_028802	479	2	Intronic lncRNA	noncoding	noncoding	noncoding	noncoding
MSTRG.20502	ERICH6B	XLOC_028808	2325	2	Antisense lncRNA	noncoding	noncoding	noncoding	noncoding
MSTRG.20509	GTF2F2	XLOC_028816	835	2	Intronic lncRNA	noncoding	noncoding	noncoding	noncoding
MSTRG.20514	GTF2F2	XLOC_028820	6226	2	Intronic lncRNA	noncoding	noncoding	noncoding	noncoding
MSTRG.20557	WBP4	XLOC_028847	775	4	Other lncRNA	noncoding	noncoding	noncoding	noncoding
MSTRG.20624	UBE2V1	XLOC_028901	2571	3	Other lncRNA	noncoding	noncoding	noncoding	noncoding
MSTRG.20635	LOC123329131	XLOC_028909	1727	2	Antisense lncRNA	noncoding	noncoding	noncoding	noncoding
MSTRG.20647	STAU1	XLOC_028915	4896	2	Intronic lncRNA	noncoding	noncoding	noncoding	noncoding
MSTRG.20884	LOC102396422	XLOC_029064	6944	3	Other lncRNA	noncoding	noncoding	noncoding	noncoding
MSTRG.20915	CHMP4B	XLOC_029081	318	2	Antisense lncRNA	noncoding	noncoding	noncoding	noncoding
MSTRG.21129	PTPRA	XLOC_029219	3105	2	Intronic lncRNA	noncoding	noncoding	noncoding	noncoding
MSTRG.21154	ATRN	XLOC_029226	6129	2	Intronic lncRNA	noncoding	noncoding	noncoding	noncoding
MSTRG.21299	RAB18	XLOC_029339	8926	4	Other lncRNA	noncoding	noncoding	noncoding	noncoding
MSTRG.21308	WAC	XLOC_029347	2649	2	Intronic lncRNA	noncoding	noncoding	noncoding	noncoding
MSTRG.21309	WAC	XLOC_029348	1534	2	Intronic lncRNA	noncoding	noncoding	noncoding	noncoding
MSTRG.21318	SVIL	XLOC_029357	16305	2	Intronic lncRNA	noncoding	noncoding	noncoding	noncoding
MSTRG.21368	FAM171A1	XLOC_029383	4711	2	Intronic lncRNA	noncoding	noncoding	noncoding	noncoding
MSTRG.21369	FAM171A1	XLOC_029384	12015	2	Intronic lncRNA	noncoding	noncoding	noncoding	noncoding
MSTRG.21383	FRMD4A	XLOC_029395	4363	2	Intronic lncRNA	noncoding	noncoding	noncoding	noncoding
MSTRG.21407	PRTFDC1	XLOC_029414	5544	5	Other lncRNA	noncoding	noncoding	noncoding	noncoding
MSTRG.21412	ARHGAP21	XLOC_029419	7293	2	Intronic lncRNA	noncoding	noncoding	noncoding	noncoding
MSTRG.21518	USP6NL	XLOC_029481	6087	2	Intronic lncRNA	noncoding	noncoding	noncoding	noncoding
MSTRG.20591	LOC112578933	XLOC_029579	2996	3	Other lncRNA	noncoding	noncoding	noncoding	noncoding
MSTRG.20662	NCOA3	XLOC_029642	2009	2	Intronic lncRNA	noncoding	noncoding	noncoding	noncoding
MSTRG.20900	AHCY	XLOC_029807	2654	2	Antisense lncRNA	noncoding	noncoding	noncoding	noncoding
MSTRG.21168	SHLD1	XLOC_029994	8898	3	Other lncRNA	noncoding	noncoding	noncoding	noncoding
MSTRG.21174	LOC102414171	XLOC_029999	2723	2	Antisense lncRNA	noncoding	noncoding	noncoding	noncoding
MSTRG.21219	LOC102396772	XLOC_030028	718	2	Exonic lncRNA	noncoding	noncoding	noncoding	noncoding
MSTRG.21293	RRBP1	XLOC_030107	390	2	Antisense lncRNA	noncoding	noncoding	noncoding	noncoding
MSTRG.21310	LOC112578822	XLOC_030117	808	4	Other lncRNA	noncoding	noncoding	noncoding	noncoding
MSTRG.21342	EPC1	XLOC_030147	6113	2	Intronic lncRNA	noncoding	noncoding	noncoding	noncoding
MSTRG.21349	TMEM236	XLOC_030156	3914	2	Intronic lncRNA	noncoding	noncoding	noncoding	noncoding
MSTRG.21446	MLLT10	XLOC_030212	1961	2	Intronic lncRNA	noncoding	noncoding	noncoding	noncoding
MSTRG.21457	PLXDC2	XLOC_030216	1726	2	Intronic lncRNA	noncoding	noncoding	noncoding	noncoding
MSTRG.21470	PARD3	XLOC_030233	5698	2	Intronic lncRNA	noncoding	noncoding	noncoding	noncoding
MSTRG.21471	PARD3	XLOC_030234	2597	2	Intronic lncRNA	noncoding	noncoding	noncoding	noncoding
MSTRG.21498	CAMK1D	XLOC_030249	9449	3	Intronic lncRNA	noncoding	noncoding	noncoding	noncoding
MSTRG.21579	KIF16B	XLOC_030297	283	2	Intronic lncRNA	noncoding	noncoding	noncoding	noncoding
MSTRG.21614		XLOC_030328	3007	2	Intergenic lncRNA	noncoding	noncoding	noncoding	noncoding
MSTRG.21631	PLCB4	XLOC_030340	2593	2	Intronic lncRNA	noncoding	noncoding	noncoding	noncoding
MSTRG.21634	PLCB1	XLOC_030345	2405	3	Intronic lncRNA	noncoding	noncoding	noncoding	noncoding
MSTRG.21640	PLCB1	XLOC_030350	7273	2	Intronic lncRNA	noncoding	noncoding	noncoding	noncoding
MSTRG.21653	MRPL13	XLOC_030358	694	5	Other lncRNA	noncoding	noncoding	noncoding	noncoding
MSTRG.21729	PIP4P2	XLOC_030409	1056	2	Antisense lncRNA	noncoding	noncoding	noncoding	noncoding
MSTRG.21797	SDC2	XLOC_030450	3659	2	Intronic lncRNA	noncoding	noncoding	noncoding	noncoding
MSTRG.21809	MATN2	XLOC_030460	2563	2	Intronic lncRNA	noncoding	noncoding	noncoding	noncoding
MSTRG.21834	VPS13B	XLOC_030471	2038	2	Intronic lncRNA	noncoding	noncoding	noncoding	noncoding
MSTRG.21835	VPS13B	XLOC_030472	1185	2	Intronic lncRNA	noncoding	noncoding	noncoding	noncoding
MSTRG.21845	LOC102416271	XLOC_030482	1252	3	Other lncRNA	noncoding	noncoding	noncoding	noncoding
MSTRG.21899	ZFPM2	XLOC_030511	2820	2	Intronic lncRNA	noncoding	noncoding	noncoding	noncoding
MSTRG.21901	ZFPM2	XLOC_030513	5661	2	Intronic lncRNA	noncoding	noncoding	noncoding	noncoding
MSTRG.21902	ZFPM2	XLOC_030514	9420	2	Intronic lncRNA	noncoding	noncoding	noncoding	noncoding
MSTRG.21903	ZFPM2	XLOC_030516	4374	2	Intronic lncRNA	noncoding	noncoding	noncoding	noncoding
MSTRG.21906	ZFPM2	XLOC_030519	8319	2	Intronic lncRNA	noncoding	noncoding	noncoding	noncoding
MSTRG.21940	ENY2	XLOC_030549	456	5	Other lncRNA	noncoding	noncoding	noncoding	noncoding
MSTRG.21993	ZNF704	XLOC_030601	9673	2	Intronic lncRNA	noncoding	noncoding	noncoding	noncoding
MSTRG.22002	TPD52	XLOC_030609	3974	2	Intronic lncRNA	noncoding	noncoding	noncoding	noncoding
MSTRG.22035		XLOC_030632	420	2	Intergenic lncRNA	noncoding	noncoding	noncoding	noncoding
MSTRG.22083	LOC112579060	XLOC_030660	1035	2	Antisense lncRNA	noncoding	noncoding	noncoding	noncoding
MSTRG.22088	NCOA2	XLOC_030663	4622	2	Intronic lncRNA	noncoding	noncoding	noncoding	noncoding
MSTRG.22107	ARFGEF1	XLOC_030675	3738	2	Intronic lncRNA	noncoding	noncoding	noncoding	noncoding
MSTRG.22102	PPP1R42	XLOC_030679	1124	4	Other lncRNA	noncoding	noncoding	noncoding	noncoding
MSTRG.22137	ARMC1	XLOC_030696	1902	4	Other lncRNA	noncoding	noncoding	noncoding	noncoding
MSTRG.22142	LOC102399179	XLOC_030702	17385	2	Intronic lncRNA	noncoding	noncoding	noncoding	noncoding
MSTRG.22161	TOX	XLOC_030718	6623	2	Intronic lncRNA	noncoding	noncoding	noncoding	noncoding
MSTRG.22193	SOX17	XLOC_030744	1686	2	Antisense lncRNA	noncoding	noncoding	noncoding	noncoding
MSTRG.22194	MRPL15	XLOC_030746	3512	2	Antisense lncRNA	noncoding	noncoding	noncoding	noncoding
MSTRG.22260	TRNAC-GCA	XLOC_030790	41942	2	Antisense lncRNA	noncoding	noncoding	noncoding	noncoding
MSTRG.22262	NSMCE2	XLOC_030791	1683	2	Intronic lncRNA	noncoding	noncoding	noncoding	noncoding
MSTRG.22277		XLOC_030814	2718	3	Intergenic lncRNA	noncoding	noncoding	noncoding	noncoding
MSTRG.22323	DENND3	XLOC_030847	968	3	Intronic lncRNA	noncoding	noncoding	noncoding	noncoding
MSTRG.21704		XLOC_030949	1129	2	Intergenic lncRNA	noncoding	noncoding	noncoding	noncoding
MSTRG.21706	LOC102397983	XLOC_030951	3273	2	Antisense lncRNA	noncoding	noncoding	noncoding	noncoding
MSTRG.21710	LOC102397983	XLOC_030954	2202	2	Antisense lncRNA	noncoding	noncoding	noncoding	noncoding
MSTRG.21713	MMP16	XLOC_030957	7196	2	Intronic lncRNA	noncoding	noncoding	noncoding	noncoding
MSTRG.21719	NBN	XLOC_030959	1595	11	Other lncRNA	noncoding	noncoding	noncoding	noncoding
MSTRG.21738	RUNX1T1	XLOC_030969	3731	2	Intronic lncRNA	noncoding	noncoding	noncoding	noncoding
MSTRG.21743		XLOC_030976	8882	2	Intergenic lncRNA	noncoding	noncoding	noncoding	noncoding
MSTRG.21745	TRIQK	XLOC_030978	11254	5	Other lncRNA	noncoding	noncoding	noncoding	noncoding
MSTRG.21762	RAD54B	XLOC_030996	4035	5	Other lncRNA	noncoding	noncoding	noncoding	noncoding
MSTRG.21818	STK3	XLOC_031023	12665	3	Other lncRNA	noncoding	noncoding	noncoding	noncoding
MSTRG.21819	STK3	XLOC_031024	1774	2	Intronic lncRNA	noncoding	noncoding	noncoding	noncoding
MSTRG.21826	ANKRD46	XLOC_031033	1629	2	Other lncRNA	noncoding	noncoding	noncoding	noncoding
MSTRG.21860	NCALD	XLOC_031054	7430	2	Intronic lncRNA	noncoding	noncoding	noncoding	noncoding
MSTRG.21946	CSMD3	XLOC_031098	256	2	Intronic lncRNA	noncoding	noncoding	noncoding	noncoding
MSTRG.21952	TRPS1	XLOC_031108	4471	2	Intronic lncRNA	noncoding	noncoding	noncoding	noncoding
MSTRG.21953	TRPS1	XLOC_031109	2469	2	Intronic lncRNA	noncoding	noncoding	noncoding	noncoding
MSTRG.21954	TRPS1	XLOC_031110	5255	3	Intronic lncRNA	noncoding	noncoding	noncoding	noncoding
MSTRG.22014	LOC102393132	XLOC_031149	1556	3	Exonic lncRNA	noncoding	noncoding	noncoding	noncoding
MSTRG.22023		XLOC_031159	1802	3	Intergenic lncRNA	noncoding	noncoding	noncoding	noncoding
MSTRG.22026	ZFHX4	XLOC_031162	2160	2	Intronic lncRNA	noncoding	noncoding	noncoding	noncoding
MSTRG.22034	PI15	XLOC_031168	5979	7	Other lncRNA	noncoding	noncoding	noncoding	noncoding
MSTRG.22061	KCNB2	XLOC_031185	4242	2	Intronic lncRNA	noncoding	noncoding	noncoding	noncoding
MSTRG.22072	KCNB2	XLOC_031196	4981	2	Intronic lncRNA	noncoding	noncoding	noncoding	noncoding
MSTRG.22097	PREX2	XLOC_031217	2266	2	Exonic lncRNA	noncoding	noncoding	noncoding	noncoding
MSTRG.22098	PREX2	XLOC_031218	3834	2	Intronic lncRNA	noncoding	noncoding	noncoding	noncoding
MSTRG.22101	PREX2	XLOC_031221	2078	2	Intronic lncRNA	noncoding	noncoding	noncoding	noncoding
MSTRG.22148	GGH	XLOC_031248	1333	2	Antisense lncRNA	noncoding	noncoding	noncoding	noncoding
MSTRG.22423		XLOC_031462	437	2	Intergenic lncRNA	noncoding	noncoding	noncoding	noncoding
MSTRG.22622	LOC123329729	XLOC_031739	2310	3	Antisense lncRNA	noncoding	noncoding	noncoding	noncoding
MSTRG.22638	CSTF3	XLOC_031749	1825	4	Other lncRNA	noncoding	noncoding	noncoding	noncoding
MSTRG.22639	CSTF3	XLOC_031751	1509	2	Intronic lncRNA	noncoding	noncoding	noncoding	noncoding
MSTRG.22752		XLOC_031806	453	2	Intergenic lncRNA	noncoding	noncoding	noncoding	noncoding
MSTRG.22814	FCHSD2	XLOC_031839	1077	2	Other lncRNA	noncoding	noncoding	noncoding	noncoding
MSTRG.22978	PARVA	XLOC_032098	6454	2	Intronic lncRNA	noncoding	noncoding	noncoding	noncoding
MSTRG.22983	ARNTL	XLOC_032104	2925	2	Other lncRNA	noncoding	noncoding	noncoding	noncoding
MSTRG.23010	C16H11orf58	XLOC_032124	2758	4	Other lncRNA	noncoding	noncoding	noncoding	noncoding
MSTRG.23087	LOC102413872	XLOC_032148	2532	7	Other lncRNA	noncoding	noncoding	noncoding	noncoding
MSTRG.23188	CADM1	XLOC_032208	7200	3	Other lncRNA	noncoding	noncoding	noncoding	noncoding
MSTRG.23189	CADM1	XLOC_032209	9685	2	Intronic lncRNA	noncoding	noncoding	noncoding	noncoding
MSTRG.23219	IL18	XLOC_032224	1824	2	Other lncRNA	noncoding	noncoding	noncoding	noncoding
MSTRG.23232	LOC123329825	XLOC_032237	2765	3	Other lncRNA	noncoding	noncoding	noncoding	noncoding
MSTRG.22534	MDK	XLOC_032552	653	2	Other lncRNA	noncoding	noncoding	noncoding	noncoding
MSTRG.22601	LDLRAD3	XLOC_032612	6705	4	Intronic lncRNA	noncoding	noncoding	noncoding	noncoding
MSTRG.22643	TCP11L1	XLOC_032638	5709	2	Intronic lncRNA	noncoding	noncoding	noncoding	noncoding
MSTRG.22665	DNAJC24	XLOC_032655	676	4	Other lncRNA	noncoding	noncoding	noncoding	noncoding
MSTRG.22706	ANO3	XLOC_032692	4681	2	Intronic lncRNA	noncoding	noncoding	noncoding	noncoding
MSTRG.22707	ANO3	XLOC_032693	1230	2	Intronic lncRNA	noncoding	noncoding	noncoding	noncoding
MSTRG.22955	SBF2	XLOC_033050	3747	2	Intronic lncRNA	noncoding	noncoding	noncoding	noncoding
MSTRG.22958	SBF2	XLOC_033052	1035	2	Intronic lncRNA	noncoding	noncoding	noncoding	noncoding
MSTRG.22959	SBF2	XLOC_033053	1305	2	Intronic lncRNA	noncoding	noncoding	noncoding	noncoding
MSTRG.22961	SBF2	XLOC_033055	8935	2	Intronic lncRNA	noncoding	noncoding	noncoding	noncoding
MSTRG.23043	PLEKHA7	XLOC_033119	4071	2	Intronic lncRNA	noncoding	noncoding	noncoding	noncoding
MSTRG.23049	PIK3C2A	XLOC_033126	3537	2	Intronic lncRNA	noncoding	noncoding	noncoding	noncoding
MSTRG.23103	ARHGEF12	XLOC_033168	15942	2	Intronic lncRNA	noncoding	noncoding	noncoding	noncoding
MSTRG.23124	CBL	XLOC_033184	5225	2	Intronic lncRNA	noncoding	noncoding	noncoding	noncoding
MSTRG.23158	KMT2A	XLOC_033207	9800	2	Intronic lncRNA	noncoding	noncoding	noncoding	noncoding
MSTRG.23218	SDHD	XLOC_033270	987	7	Other lncRNA	noncoding	noncoding	noncoding	noncoding
MSTRG.23244	FDX1	XLOC_033287	4333	2	Intronic lncRNA	noncoding	noncoding	noncoding	noncoding
MSTRG.23297	LOC102416545	XLOC_033321	6172	2	Intronic lncRNA	noncoding	noncoding	noncoding	noncoding
MSTRG.23298	LOC102416545	XLOC_033322	4806	2	Intronic lncRNA	noncoding	noncoding	noncoding	noncoding
MSTRG.23326	MTMR2	XLOC_033329	5368	2	Intronic lncRNA	noncoding	noncoding	noncoding	noncoding
MSTRG.23330	MAML2	XLOC_033332	14185	2	Intronic lncRNA	noncoding	noncoding	noncoding	noncoding
MSTRG.23335	TRPC6	XLOC_033350	9576	2	Intronic lncRNA	noncoding	noncoding	noncoding	noncoding
MSTRG.23339	TRPC6	XLOC_033354	19959	2	Intronic lncRNA	noncoding	noncoding	noncoding	noncoding
MSTRG.23341	TRPC6	XLOC_033355	1372	2	Intronic lncRNA	noncoding	noncoding	noncoding	noncoding
MSTRG.23353	TMEM123	XLOC_033361	10309	4	Other lncRNA	noncoding	noncoding	noncoding	noncoding
MSTRG.23354	TMEM123	XLOC_033362	5329	2	Intronic lncRNA	noncoding	noncoding	noncoding	noncoding
MSTRG.23355	DCUN1D5	XLOC_033374	5806	3	Other lncRNA	noncoding	noncoding	noncoding	noncoding
MSTRG.23371	PDGFD	XLOC_033385	16258	3	Intronic lncRNA	noncoding	noncoding	noncoding	noncoding
MSTRG.23377	PDGFD	XLOC_033388	2744	2	Intronic lncRNA	noncoding	noncoding	noncoding	noncoding
MSTRG.23378	PDGFD	XLOC_033389	1297	2	Intronic lncRNA	noncoding	noncoding	noncoding	noncoding
MSTRG.23483	LOC112579873	XLOC_033472	757	2	Other lncRNA	noncoding	noncoding	noncoding	noncoding
MSTRG.23487	LOC123332164	XLOC_033476	255	2	Antisense lncRNA	noncoding	noncoding	noncoding	noncoding
MSTRG.23589	TTC28	XLOC_033545	4035	2	Intronic lncRNA	noncoding	noncoding	noncoding	noncoding
MSTRG.23666	LOC112580028	XLOC_033607	213	2	Exonic lncRNA	noncoding	noncoding	noncoding	noncoding
MSTRG.23745	LOC102413913	XLOC_033664	714	2	Exonic lncRNA	noncoding	noncoding	noncoding	noncoding
MSTRG.23777	LOC102395009	XLOC_033671	8182	2	Antisense lncRNA	noncoding	noncoding	noncoding	noncoding
MSTRG.23779	ATXN2	XLOC_033672	3170	2	Intronic lncRNA	noncoding	noncoding	noncoding	noncoding
MSTRG.23872	TMEM132C	XLOC_033747	7355	2	Intronic lncRNA	noncoding	noncoding	noncoding	noncoding
MSTRG.23925	GUCY1A1	XLOC_033790	2516	2	Other lncRNA	noncoding	noncoding	noncoding	noncoding
MSTRG.23945	LOC123465051	XLOC_033805	5213	2	Antisense lncRNA	noncoding	noncoding	noncoding	noncoding
MSTRG.23994	ABHD18	XLOC_033849	641	4	Other lncRNA	noncoding	noncoding	noncoding	noncoding
MSTRG.24074	LOC102389098	XLOC_033903	432	3	Other lncRNA	noncoding	noncoding	noncoding	noncoding
MSTRG.24095	TRNAK-UUU	XLOC_033915	8407	3	Antisense lncRNA	noncoding	noncoding	noncoding	noncoding
MSTRG.24111	LOC102416028	XLOC_033926	782	4	Other lncRNA	noncoding	noncoding	noncoding	noncoding
MSTRG.24191	ARFIP1	XLOC_033984	2553	2	Intronic lncRNA	noncoding	noncoding	noncoding	noncoding
MSTRG.24192	ARFIP1	XLOC_033985	990	2	Intronic lncRNA	noncoding	noncoding	noncoding	noncoding
MSTRG.23595		XLOC_034124	3427	3	Intergenic lncRNA	noncoding	noncoding	noncoding	noncoding
MSTRG.23744	WSB2	XLOC_034231	3943	3	Other lncRNA	noncoding	noncoding	noncoding	noncoding
MSTRG.23754	TAOK3	XLOC_034236	3373	2	Intronic lncRNA	noncoding	noncoding	noncoding	noncoding
MSTRG.23868	TRNAG-CCC	XLOC_034296	4808	2	Antisense lncRNA	noncoding	noncoding	noncoding	noncoding
MSTRG.23934	PDGFC	XLOC_034352	5723	2	Intronic lncRNA	noncoding	noncoding	noncoding	noncoding
MSTRG.23935	PDGFC	XLOC_034353	13614	2	Intronic lncRNA	noncoding	noncoding	noncoding	noncoding
MSTRG.23970	LOC123329962	XLOC_034378	1774	5	Other lncRNA	noncoding	noncoding	noncoding	noncoding
MSTRG.24078	TBC1D9	XLOC_034466	6204	2	Intronic lncRNA	noncoding	noncoding	noncoding	noncoding
MSTRG.24122	C17H4orf51	XLOC_034490	1989	2	Antisense lncRNA	noncoding	noncoding	noncoding	noncoding
MSTRG.24124	REELD1	XLOC_034492	3023	2	Antisense lncRNA	noncoding	noncoding	noncoding	noncoding
MSTRG.24150	NR3C2	XLOC_034508	4827	2	Intronic lncRNA	noncoding	noncoding	noncoding	noncoding
MSTRG.24151	NR3C2	XLOC_034509	3684	2	Intronic lncRNA	noncoding	noncoding	noncoding	noncoding
MSTRG.24153	NR3C2	XLOC_034511	3510	2	Intronic lncRNA	noncoding	noncoding	noncoding	noncoding
MSTRG.24154	NR3C2	XLOC_034512	5183	2	Intronic lncRNA	noncoding	noncoding	noncoding	noncoding
MSTRG.24171	SH3D19	XLOC_034523	6260	2	Intronic lncRNA	noncoding	noncoding	noncoding	noncoding
MSTRG.24172	SH3D19	XLOC_034524	4764	2	Intronic lncRNA	noncoding	noncoding	noncoding	noncoding
MSTRG.24173	SH3D19	XLOC_034525	5525	2	Intronic lncRNA	noncoding	noncoding	noncoding	noncoding
MSTRG.24174	SH3D19	XLOC_034526	4358	2	Intronic lncRNA	noncoding	noncoding	noncoding	noncoding
MSTRG.24225	TLL1	XLOC_034571	1052	2	Intronic lncRNA	noncoding	noncoding	noncoding	noncoding
MSTRG.24340	PLCG2	XLOC_034654	1227	2	Intronic lncRNA	noncoding	noncoding	noncoding	noncoding
MSTRG.24358	LOC123330251	XLOC_034661	3927	2	Antisense lncRNA	noncoding	noncoding	noncoding	noncoding
MSTRG.24414	ZNF469	XLOC_034698	9681	2	Intronic lncRNA	noncoding	noncoding	noncoding	noncoding
MSTRG.24511	FTO	XLOC_034766	956	2	Intronic lncRNA	noncoding	noncoding	noncoding	noncoding
MSTRG.24743	ZFHX3	XLOC_034928	3983	2	Intronic lncRNA	noncoding	noncoding	noncoding	noncoding
MSTRG.24833	LOC112580279	XLOC_035001	6559	2	Antisense lncRNA	noncoding	noncoding	noncoding	noncoding
MSTRG.24892	HCST	XLOC_035047	345	3	Other lncRNA	noncoding	noncoding	noncoding	noncoding
MSTRG.25319	LOC102405282	XLOC_035320	629	4	Other lncRNA	noncoding	noncoding	noncoding	noncoding
MSTRG.25396	LOC123330291	XLOC_035375	2558	4	Antisense lncRNA	noncoding	noncoding	noncoding	noncoding
MSTRG.25464	LOC102407934	XLOC_035406	1309	2	Exonic lncRNA	noncoding	noncoding	noncoding	noncoding
MSTRG.25470	LOC102410112	XLOC_035412	1176	2	Intronic lncRNA	noncoding	noncoding	noncoding	noncoding
MSTRG.25527	LOC123464548	XLOC_035480	394	2	Exonic lncRNA	noncoding	noncoding	noncoding	noncoding
MSTRG.24273	WDR59	XLOC_035603	4050	2	Intronic lncRNA	noncoding	noncoding	noncoding	noncoding
MSTRG.24467	C18H16orf87	XLOC_035714	1833	3	Other lncRNA	noncoding	noncoding	noncoding	noncoding
MSTRG.24472	ITFG1	XLOC_035721	3981	2	Intronic lncRNA	noncoding	noncoding	noncoding	noncoding
MSTRG.24481	SIAH1	XLOC_035727	6188	2	Intronic lncRNA	noncoding	noncoding	noncoding	noncoding
MSTRG.24571	CIAPIN1	XLOC_035782	1691	2	Other lncRNA	noncoding	noncoding	noncoding	noncoding
MSTRG.24606	CNOT1	XLOC_035803	5855	2	Intronic lncRNA	noncoding	noncoding	noncoding	noncoding
MSTRG.24624	LOC102396947	XLOC_035831	506	2	Exonic lncRNA	noncoding	noncoding	noncoding	noncoding
MSTRG.25062	LOC112580304	XLOC_036082	4749	3	Antisense lncRNA	noncoding	noncoding	noncoding	noncoding
MSTRG.25404	LOC102397977	XLOC_036318	950	5	Other lncRNA	noncoding	noncoding	noncoding	noncoding
MSTRG.25417	LOC123465116	XLOC_036329	1170	5	Other lncRNA	noncoding	noncoding	noncoding	noncoding
MSTRG.25513	LOC123465083	XLOC_036415	3755	4	Other lncRNA	noncoding	noncoding	noncoding	noncoding
MSTRG.25671	C19H5orf58	XLOC_036517	514	4	Other lncRNA	noncoding	noncoding	noncoding	noncoding
MSTRG.25695	ATP6V0E1	XLOC_036537	724	3	Other lncRNA	noncoding	noncoding	noncoding	noncoding
MSTRG.25817		XLOC_036620	3535	2	Intergenic lncRNA	noncoding	noncoding	noncoding	noncoding
MSTRG.25832	PDE4D	XLOC_036624	1343	2	Other lncRNA	noncoding	noncoding	noncoding	noncoding
MSTRG.25838	PDE4D	XLOC_036627	13816	2	Intronic lncRNA	noncoding	noncoding	noncoding	noncoding
MSTRG.25903	ARL15	XLOC_036686	6870	2	Intronic lncRNA	noncoding	noncoding	noncoding	noncoding
MSTRG.25904	ARL15	XLOC_036687	4590	2	Intronic lncRNA	noncoding	noncoding	noncoding	noncoding
MSTRG.25905	ARL15	XLOC_036688	9738	2	Intronic lncRNA	noncoding	noncoding	noncoding	noncoding
MSTRG.25925	FGF10	XLOC_036711	12203	2	Intronic lncRNA	noncoding	noncoding	noncoding	noncoding
MSTRG.25935	OXCT1	XLOC_036725	4380	2	Intronic lncRNA	noncoding	noncoding	noncoding	noncoding
MSTRG.25968	LOC102396391	XLOC_036748	10322	2	Antisense lncRNA	noncoding	noncoding	noncoding	noncoding
MSTRG.25976	LIFR	XLOC_036754	3733	6	Other lncRNA	noncoding	noncoding	noncoding	noncoding
MSTRG.26017	ADAMTS12	XLOC_036779	5595	2	Intronic lncRNA	noncoding	noncoding	noncoding	noncoding
MSTRG.26032	GOLPH3	XLOC_036785	6452	2	Intronic lncRNA	noncoding	noncoding	noncoding	noncoding
MSTRG.26038	DROSHA	XLOC_036788	9381	2	Intronic lncRNA	noncoding	noncoding	noncoding	noncoding
MSTRG.26074	RETREG1	XLOC_036826	4289	2	Other lncRNA	noncoding	noncoding	noncoding	noncoding
MSTRG.25659	SLIT3	XLOC_036912	3362	2	Intronic lncRNA	noncoding	noncoding	noncoding	noncoding
MSTRG.25727	FCHO2	XLOC_036967	4498	2	Intronic lncRNA	noncoding	noncoding	noncoding	noncoding
MSTRG.25732	TNPO1	XLOC_036972	784	2	Intronic lncRNA	noncoding	noncoding	noncoding	noncoding
MSTRG.25810	ZSWIM6	XLOC_037041	4442	2	Intronic lncRNA	noncoding	noncoding	noncoding	noncoding
MSTRG.25916	PARP8	XLOC_037095	4120	2	Intronic lncRNA	noncoding	noncoding	noncoding	noncoding
MSTRG.25987	NIPBL	XLOC_037138	6305	2	Intronic lncRNA	noncoding	noncoding	noncoding	noncoding
MSTRG.25993	IL7R	XLOC_037143	6731	2	Other lncRNA	noncoding	noncoding	noncoding	noncoding
MSTRG.26382	LOC102409513	XLOC_037374	275	2	Other lncRNA	noncoding	noncoding	noncoding	noncoding
MSTRG.26414	NDUFB1	XLOC_037393	606	2	Other lncRNA	noncoding	noncoding	noncoding	noncoding
MSTRG.26466	KLHL28	XLOC_037427	976	2	Intronic lncRNA	noncoding	noncoding	noncoding	noncoding
MSTRG.26521	LOC102400531	XLOC_037479	3261	5	Other lncRNA	noncoding	noncoding	noncoding	noncoding
MSTRG.26552	DTD2	XLOC_037494	1141	3	Other lncRNA	noncoding	noncoding	noncoding	noncoding
MSTRG.26561	STRN3	XLOC_037499	1110	2	Intronic lncRNA	noncoding	noncoding	noncoding	noncoding
MSTRG.26573	LOC102396998	XLOC_037505	9692	3	Antisense lncRNA	noncoding	noncoding	noncoding	noncoding
MSTRG.26574	LOC102396998	XLOC_037506	2133	2	Antisense lncRNA	noncoding	noncoding	noncoding	noncoding
MSTRG.26579	PRKD1	XLOC_037509	10223	2	Intronic lncRNA	noncoding	noncoding	noncoding	noncoding
MSTRG.26583	PRKD1	XLOC_037512	4703	2	Intronic lncRNA	noncoding	noncoding	noncoding	noncoding
MSTRG.26598	LOC123330779	XLOC_037528	15899	3	Antisense lncRNA	noncoding	noncoding	noncoding	noncoding
MSTRG.26601	NOVA1	XLOC_037530	11468	2	Intronic lncRNA	noncoding	noncoding	noncoding	noncoding
MSTRG.26659	SNX33	XLOC_037582	4338	2	Exonic lncRNA	noncoding	noncoding	noncoding	noncoding
MSTRG.26666	PEAK1	XLOC_037587	3318	2	Intronic lncRNA	noncoding	noncoding	noncoding	noncoding
MSTRG.26696	TBC1D2B	XLOC_037605	4980	2	Intronic lncRNA	noncoding	noncoding	noncoding	noncoding
MSTRG.26744	BCL2A1	XLOC_037636	1723	2	Intronic lncRNA	noncoding	noncoding	noncoding	noncoding
MSTRG.26761	ADAMTSL3	XLOC_037648	11262	2	Intronic lncRNA	noncoding	noncoding	noncoding	noncoding
MSTRG.26767		XLOC_037659	520	2	Intergenic lncRNA	noncoding	noncoding	noncoding	noncoding
MSTRG.26866	LOC102404346	XLOC_037721	1027	2	Antisense lncRNA	noncoding	noncoding	noncoding	noncoding
MSTRG.26931	LRRC28	XLOC_037778	4598	2	Intronic lncRNA	noncoding	noncoding	noncoding	noncoding
MSTRG.26936	MEF2A	XLOC_037782	2304	3	Other lncRNA	noncoding	noncoding	noncoding	noncoding
MSTRG.26937	MEF2A	XLOC_037783	2022	2	Intronic lncRNA	noncoding	noncoding	noncoding	noncoding
MSTRG.26965	UBE3A	XLOC_037804	5645	2	Intronic lncRNA	noncoding	noncoding	noncoding	noncoding
MSTRG.26178	LOC112582637	XLOC_037815	1960	3	Antisense lncRNA	noncoding	noncoding	noncoding	noncoding
MSTRG.26237	EXOC3L4	XLOC_037857	530	2	Exonic lncRNA	noncoding	noncoding	noncoding	noncoding
MSTRG.26239	LOC112581030	XLOC_037859	208	2	Antisense lncRNA	noncoding	noncoding	noncoding	noncoding
MSTRG.26241	TRAF3	XLOC_037862	15946	3	Other lncRNA	noncoding	noncoding	noncoding	noncoding
MSTRG.26262	MOK	XLOC_037873	9840	2	Antisense lncRNA	noncoding	noncoding	noncoding	noncoding
MSTRG.26523	LOC102400198	XLOC_038087	301	2	Exonic lncRNA	noncoding	noncoding	noncoding	noncoding
MSTRG.26609	LOC112580796	XLOC_038144	7879	2	Antisense lncRNA	noncoding	noncoding	noncoding	noncoding
MSTRG.26718	LOC102406739	XLOC_038229	1171	3	Other lncRNA	noncoding	noncoding	noncoding	noncoding
MSTRG.26789	LOC112581044	XLOC_038278	658	2	Antisense lncRNA	noncoding	noncoding	noncoding	noncoding
MSTRG.26814	GDPGP1	XLOC_038294	1299	4	Other lncRNA	noncoding	noncoding	noncoding	noncoding
MSTRG.26885	LOC102406542	XLOC_038332	662	2	Intronic lncRNA	noncoding	noncoding	noncoding	noncoding
MSTRG.26966		XLOC_038416	6155	2	Intergenic lncRNA	noncoding	noncoding	noncoding	noncoding
MSTRG.27060	RBMS3	XLOC_038474	3132	2	Intronic lncRNA	noncoding	noncoding	noncoding	noncoding
MSTRG.27045	STT3B	XLOC_038490	2446	2	Intronic lncRNA	noncoding	noncoding	noncoding	noncoding
MSTRG.27046	STT3B	XLOC_038491	20450	2	Intronic lncRNA	noncoding	noncoding	noncoding	noncoding
MSTRG.27107	LRRFIP2	XLOC_038526	6545	5	Other lncRNA	noncoding	noncoding	noncoding	noncoding
MSTRG.27140	LOC123330919	XLOC_038551	689	2	Antisense lncRNA	noncoding	noncoding	noncoding	noncoding
MSTRG.27167	CTNNB1	XLOC_038571	23883	3	Exonic lncRNA	noncoding	noncoding	noncoding	noncoding
MSTRG.27394	FHIT	XLOC_038715	572	3	Other lncRNA	noncoding	noncoding	noncoding	noncoding
MSTRG.27482	TASOR	XLOC_038780	1257	2	Intronic lncRNA	noncoding	noncoding	noncoding	noncoding
MSTRG.27685	CCR3	XLOC_038906	5348	3	Antisense lncRNA	noncoding	noncoding	noncoding	noncoding
MSTRG.26976	LOC123330972	XLOC_039008	1935	2	Antisense lncRNA	noncoding	noncoding	noncoding	noncoding
MSTRG.27002	LANCL2	XLOC_039014	1230	2	Intronic lncRNA	noncoding	noncoding	noncoding	noncoding
MSTRG.27016	EGFR	XLOC_039016	15994	2	Intronic lncRNA	noncoding	noncoding	noncoding	noncoding
MSTRG.27048	OSBPL10	XLOC_039046	2854	2	Intronic lncRNA	noncoding	noncoding	noncoding	noncoding
MSTRG.27052	OSBPL10	XLOC_039049	4826	2	Intronic lncRNA	noncoding	noncoding	noncoding	noncoding
MSTRG.27099	CLASP2	XLOC_039072	3687	2	Intronic lncRNA	noncoding	noncoding	noncoding	noncoding
MSTRG.27309	PPP4R2	XLOC_039209	2921	3	Other lncRNA	noncoding	noncoding	noncoding	noncoding
MSTRG.27382	LOC102400533	XLOC_039235	2467	8	Other lncRNA	noncoding	noncoding	noncoding	noncoding
MSTRG.27391	ADAMTS9	XLOC_039237	1010	2	Antisense lncRNA	noncoding	noncoding	noncoding	noncoding
MSTRG.27393	ADAMTS9	XLOC_039239	1618	2	Antisense lncRNA	noncoding	noncoding	noncoding	noncoding
MSTRG.27377	PTPRG	XLOC_039250	6682	2	Intronic lncRNA	noncoding	noncoding	noncoding	noncoding
MSTRG.27789	NR2C2	XLOC_039445	16222	2	Intronic lncRNA	noncoding	noncoding	noncoding	noncoding
MSTRG.27912	TXNL1	XLOC_039535	1369	3	Other lncRNA	noncoding	noncoding	noncoding	noncoding
MSTRG.27909		XLOC_039537	2952	2	Intergenic lncRNA	noncoding	noncoding	noncoding	noncoding
MSTRG.27927	MBD2	XLOC_039550	8801	2	Intronic lncRNA	noncoding	noncoding	noncoding	noncoding
MSTRG.27975	PIAS2	XLOC_039591	781	2	Intronic lncRNA	noncoding	noncoding	noncoding	noncoding
MSTRG.28009	PTPN2	XLOC_039614	297	3	Other lncRNA	noncoding	noncoding	noncoding	noncoding
MSTRG.28060	TRNAC-ACA	XLOC_039643	204	2	Antisense lncRNA	noncoding	noncoding	noncoding	noncoding
MSTRG.28072	LPIN2	XLOC_039648	7903	2	Other lncRNA	noncoding	noncoding	noncoding	noncoding
MSTRG.28126	TTC39C	XLOC_039688	6821	2	Intronic lncRNA	noncoding	noncoding	noncoding	noncoding
MSTRG.28198	MAPRE2	XLOC_039740	3869	2	Intronic lncRNA	noncoding	noncoding	noncoding	noncoding
MSTRG.28205	LOC123331235	XLOC_039749	23143	2	Antisense lncRNA	noncoding	noncoding	noncoding	noncoding
MSTRG.28262	ZNF407	XLOC_039802	1914	2	Intronic lncRNA	noncoding	noncoding	noncoding	noncoding
MSTRG.27894	MALT1	XLOC_039881	5385	2	Intronic lncRNA	noncoding	noncoding	noncoding	noncoding
MSTRG.27917	CCDC68	XLOC_039904	6904	2	Antisense lncRNA	noncoding	noncoding	noncoding	noncoding
MSTRG.27958	DYM	XLOC_039937	238	2	Antisense lncRNA	noncoding	noncoding	noncoding	noncoding
MSTRG.28033	RAB31	XLOC_039981	4632	2	Exonic lncRNA	noncoding	noncoding	noncoding	noncoding
MSTRG.28097	ROCK1	XLOC_040040	1541	2	Intronic lncRNA	noncoding	noncoding	noncoding	noncoding
MSTRG.28129	OSBPL1A	XLOC_040061	2739	2	Intronic lncRNA	noncoding	noncoding	noncoding	noncoding
MSTRG.28140	LOC123331233	XLOC_040070	20124	2	Antisense lncRNA	noncoding	noncoding	noncoding	noncoding
MSTRG.28145	SS18	XLOC_040074	8133	4	Other lncRNA	noncoding	noncoding	noncoding	noncoding
MSTRG.28312	IPMK	XLOC_040214	5168	2	Intronic lncRNA	noncoding	noncoding	noncoding	noncoding
MSTRG.28334	PRKG1	XLOC_040234	441	2	Intronic lncRNA	noncoding	noncoding	noncoding	noncoding
MSTRG.28414	HECTD2	XLOC_040295	8009	2	Intronic lncRNA	noncoding	noncoding	noncoding	noncoding
MSTRG.28427	MARCHF5	XLOC_040302	1277	4	Other lncRNA	noncoding	noncoding	noncoding	noncoding
MSTRG.28428	MARCHF5	XLOC_040303	3073	2	Intronic lncRNA	noncoding	noncoding	noncoding	noncoding
MSTRG.28433	LOC102389195	XLOC_040310	2728	2	Exonic lncRNA	noncoding	noncoding	noncoding	noncoding
MSTRG.28459	TBC1D12	XLOC_040324	688	2	Other lncRNA	noncoding	noncoding	noncoding	noncoding
MSTRG.28561		XLOC_040381	1183	2	Intergenic lncRNA	noncoding	noncoding	noncoding	noncoding
MSTRG.28605	GBF1	XLOC_040411	7382	2	Intronic lncRNA	noncoding	noncoding	noncoding	noncoding
MSTRG.28614	WBP1L	XLOC_040421	6542	2	Intronic lncRNA	noncoding	noncoding	noncoding	noncoding
MSTRG.28695	VTI1A	XLOC_040481	3076	2	Intronic lncRNA	noncoding	noncoding	noncoding	noncoding
MSTRG.28828	DOCK1	XLOC_040583	7852	2	Intronic lncRNA	noncoding	noncoding	noncoding	noncoding
MSTRG.28852		XLOC_040604	577	2	Intergenic lncRNA	noncoding	noncoding	noncoding	noncoding
MSTRG.28317	LOC102412762	XLOC_040658	1746	3	Other lncRNA	noncoding	noncoding	noncoding	noncoding
MSTRG.28339	PRKG1	XLOC_040672	6643	2	Intronic lncRNA	noncoding	noncoding	noncoding	noncoding
MSTRG.28345	PRKG1	XLOC_040681	7523	2	Intronic lncRNA	noncoding	noncoding	noncoding	noncoding
MSTRG.28348	PRKG1	XLOC_040683	1627	2	Intronic lncRNA	noncoding	noncoding	noncoding	noncoding
MSTRG.28351	PRKG1	XLOC_040686	4545	2	Intronic lncRNA	noncoding	noncoding	noncoding	noncoding
MSTRG.28439	MYOF	XLOC_040737	14976	2	Intronic lncRNA	noncoding	noncoding	noncoding	noncoding
MSTRG.28479	BLNK	XLOC_040764	3286	2	Other lncRNA	noncoding	noncoding	noncoding	noncoding
MSTRG.28553	CWF19L1	XLOC_040810	2965	2	Other lncRNA	noncoding	noncoding	noncoding	noncoding
MSTRG.28568	NDUFB8	XLOC_040821	1927	2	Exonic lncRNA	noncoding	noncoding	noncoding	noncoding
MSTRG.28610	ARL3	XLOC_040849	634	4	Other lncRNA	noncoding	noncoding	noncoding	noncoding
MSTRG.28627	NT5C2	XLOC_040856	2634	2	Intronic lncRNA	noncoding	noncoding	noncoding	noncoding
MSTRG.28721	SLC18A2	XLOC_040923	6311	3	Antisense lncRNA	noncoding	noncoding	noncoding	noncoding
MSTRG.28783	PSTK	XLOC_040979	1515	2	Antisense lncRNA	noncoding	noncoding	noncoding	noncoding
MSTRG.28849	LOC102404784	XLOC_041034	563	2	Other lncRNA	noncoding	noncoding	noncoding	noncoding
MSTRG.29086	CUX1	XLOC_041201	10074	2	Intronic lncRNA	noncoding	noncoding	noncoding	noncoding
MSTRG.29151	GTF2I	XLOC_041241	1440	2	Other lncRNA	noncoding	noncoding	noncoding	noncoding
MSTRG.29152	GTF2I	XLOC_041242	1469	2	Intronic lncRNA	noncoding	noncoding	noncoding	noncoding
MSTRG.29298	TUFM	XLOC_041329	2829	2	Antisense lncRNA	noncoding	noncoding	noncoding	noncoding
MSTRG.29307	XPO6	XLOC_041337	3658	2	Intronic lncRNA	noncoding	noncoding	noncoding	noncoding
MSTRG.29359	HS3ST2	XLOC_041365	371	2	Antisense lncRNA	noncoding	noncoding	noncoding	noncoding
MSTRG.29424	ARL6IP1	XLOC_041402	1897	5	Other lncRNA	noncoding	noncoding	noncoding	noncoding
MSTRG.29428	CEP20	XLOC_041409	1119	5	Other lncRNA	noncoding	noncoding	noncoding	noncoding
MSTRG.28955	SDK1	XLOC_041627	646	2	Antisense lncRNA	noncoding	noncoding	noncoding	noncoding
MSTRG.29002	SMURF1	XLOC_041665	31685	2	Exonic lncRNA	noncoding	noncoding	noncoding	noncoding
MSTRG.29163	TMEM248	XLOC_041784	3028	2	Intronic lncRNA	noncoding	noncoding	noncoding	noncoding
MSTRG.29446	LOC112581764	XLOC_041959	9097	3	Other lncRNA	noncoding	noncoding	noncoding	noncoding
MSTRG.29462	SNX29	XLOC_041974	3393	2	Intronic lncRNA	noncoding	noncoding	noncoding	noncoding
MSTRG.29589	LOC102414455	XLOC_042082	579	5	Other lncRNA	noncoding	noncoding	noncoding	noncoding
MSTRG.29720	LOC112582279	XLOC_042163	510	2	Other lncRNA	noncoding	noncoding	noncoding	noncoding
MSTRG.29901	ARHGAP6	XLOC_042281	9621	2	Intronic lncRNA	noncoding	noncoding	noncoding	noncoding
MSTRG.29905	ARHGAP6	XLOC_042285	12912	2	Intronic lncRNA	noncoding	noncoding	noncoding	noncoding
MSTRG.29911	ARHGAP6	XLOC_042291	3098	2	Intronic lncRNA	noncoding	noncoding	noncoding	noncoding
MSTRG.30000	POLA1	XLOC_042354	5190	2	Intronic lncRNA	noncoding	noncoding	noncoding	noncoding
MSTRG.30072	USP9X	XLOC_042458	8190	2	Intronic lncRNA	noncoding	noncoding	noncoding	noncoding
MSTRG.30176	LOC112582305	XLOC_042524	3344	4	Exonic lncRNA	noncoding	noncoding	noncoding	noncoding
MSTRG.30177		XLOC_042525	665	2	Intergenic lncRNA	noncoding	noncoding	noncoding	noncoding
MSTRG.30240	HUWE1	XLOC_042534	1867	3	Intronic lncRNA	noncoding	noncoding	noncoding	noncoding
MSTRG.30216	CCNB3	XLOC_042555	6185	2	Antisense lncRNA	noncoding	noncoding	noncoding	noncoding
MSTRG.30319	SLC9A7	XLOC_042599	5341	2	Intronic lncRNA	noncoding	noncoding	noncoding	noncoding
MSTRG.30324	LOC123331926	XLOC_042600	2565	2	Other lncRNA	noncoding	noncoding	noncoding	noncoding
MSTRG.30360	EDA	XLOC_042621	4158	2	Intronic lncRNA	noncoding	noncoding	noncoding	noncoding
MSTRG.30362	EDA	XLOC_042623	1551	2	Intronic lncRNA	noncoding	noncoding	noncoding	noncoding
MSTRG.30363	EDA	XLOC_042624	3766	2	Intronic lncRNA	noncoding	noncoding	noncoding	noncoding
MSTRG.30364	EDA	XLOC_042625	3155	2	Intronic lncRNA	noncoding	noncoding	noncoding	noncoding
MSTRG.30366	EDA	XLOC_042627	2147	2	Intronic lncRNA	noncoding	noncoding	noncoding	noncoding
MSTRG.30434	LOC123465401	XLOC_042680	317	2	Other lncRNA	noncoding	noncoding	noncoding	noncoding
MSTRG.30451	LOC123331762	XLOC_042688	1042	2	Intronic lncRNA	noncoding	noncoding	noncoding	noncoding
MSTRG.30718	LOC102405872	XLOC_042911	15339	2	Exonic lncRNA	noncoding	noncoding	noncoding	noncoding
MSTRG.30786	AFF2	XLOC_042988	18057	2	Intronic lncRNA	noncoding	noncoding	noncoding	noncoding
MSTRG.30820	ATP11C	XLOC_043021	673	2	Intronic lncRNA	noncoding	noncoding	noncoding	noncoding
MSTRG.30832	ARHGEF6	XLOC_043035	2637	2	Intronic lncRNA	noncoding	noncoding	noncoding	noncoding
MSTRG.30853	LOC123327573	XLOC_043051	1737	2	Antisense lncRNA	noncoding	noncoding	noncoding	noncoding
MSTRG.30906	SH2D1A	XLOC_043106	1974	3	Other lncRNA	noncoding	noncoding	noncoding	noncoding
MSTRG.30951	STK26	XLOC_043156	3074	2	Intronic lncRNA	noncoding	noncoding	noncoding	noncoding
MSTRG.29735	P2RY8	XLOC_043200	3248	2	Intronic lncRNA	noncoding	noncoding	noncoding	noncoding
MSTRG.29746	LOC123331747	XLOC_043213	5640	2	Antisense lncRNA	noncoding	noncoding	noncoding	noncoding
MSTRG.29866	FRMPD4	XLOC_043355	5619	2	Intronic lncRNA	noncoding	noncoding	noncoding	noncoding
MSTRG.29886	FRMPD4	XLOC_043374	1310	2	Intronic lncRNA	noncoding	noncoding	noncoding	noncoding
MSTRG.30051	SRPX	XLOC_043502	24425	2	Intronic lncRNA	noncoding	noncoding	noncoding	noncoding
MSTRG.30158	LOC123331684	XLOC_043595	1413	3	Other lncRNA	noncoding	noncoding	noncoding	noncoding
MSTRG.30440	LOC102402779	XLOC_043770	8719	7	Other lncRNA	noncoding	noncoding	noncoding	noncoding
MSTRG.30462	FGF16	XLOC_043784	5139	2	Antisense lncRNA	noncoding	noncoding	noncoding	noncoding
MSTRG.30464	ATRX	XLOC_043785	1394	2	Other lncRNA	noncoding	noncoding	noncoding	noncoding
MSTRG.30467	ATRX	XLOC_043787	3509	2	Intronic lncRNA	noncoding	noncoding	noncoding	noncoding
MSTRG.30627	ARL13A	XLOC_043943	2353	2	Antisense lncRNA	noncoding	noncoding	noncoding	noncoding
MSTRG.30629	ARL13A	XLOC_043944	17272	2	Antisense lncRNA	noncoding	noncoding	noncoding	noncoding
MSTRG.30670	DIAPH2	XLOC_043975	2150	2	Intronic lncRNA	noncoding	noncoding	noncoding	noncoding
MSTRG.30673	DIAPH2	XLOC_043979	3801	2	Intronic lncRNA	noncoding	noncoding	noncoding	noncoding
MSTRG.30856	DOCK11	XLOC_044171	1197	2	Intronic lncRNA	noncoding	noncoding	noncoding	noncoding
MSTRG.30859	DOCK11	XLOC_044174	807	2	Intronic lncRNA	noncoding	noncoding	noncoding	noncoding
MSTRG.30861	DOCK11	XLOC_044176	450	2	Antisense lncRNA	noncoding	noncoding	noncoding	noncoding
MSTRG.30922	SMARCA1	XLOC_044244	3625	2	Intronic lncRNA	noncoding	noncoding	noncoding	noncoding
MSTRG.30976	LOC102398703	XLOC_044286	3384	4	Other lncRNA	noncoding	noncoding	noncoding	noncoding
