# Supplementary material for: RNA sequencing reveals lncRNAs that specifically regulate unsaturated fatty acid generation in buffaloes
Source: Arch Anim Breed. 2026 May 26;69(2):309–21. doi: 10.5194/aab-69-309-2026 (PMC13224979; doi:10.5194/aab-69-309-2026)
Supplement: The supplement related to this article is available online at https://doi.org/10.5194/aab-69-309-2026-supplement. [file aab-69-309-2026-supplement.zip › Table S7.xlsx]

## Sheet: Table S7
Table S7: The FPKM values of all lncRNAs in the MEblue module across 36 adipose tissues.
gene_name	SSAT_1	SSAT_2	SSAT_3	SSAT_4	SSAT_5	SSAT_6	BSAT_1	BSAT_2	BSAT_3	BSAT_4	BSAT_5	BSAT_6	IAT_1	IAT_2	IAT_3	IAT_4	IAT_5	IAT_6	OAT_1	OAT_2	OAT_3	OAT_4	OAT_5	OAT_6	PCAT_1	PCAT_2	PCAT_3	PCAT_4	PCAT_5	PCAT_6	PRAT_1	PRAT_2	PRAT_3	PRAT_4	PRAT_5	PRAT_6
MSTRG.14368	55.9647	66.0239	35.7305	31.6264	43.4209	64.8043	45.0818	37.5933	20.447	56.4939	53.8354	26.5487	55.6576	36.7285	37.1201	27.8529	38.8636	43.5752	25.4682	25.366	28.8006	14.1202	42.3263	24.1374	53.6573	42.896	39.2261	36.6833	33.6281	45.1342	33.94	20.9044	26.5838	31.3195	22.7995	29.7675
MSTRG.26598	43.6536	18.5731	80.7773	51.4291	29.6494	55.8284	18.0013	34.0439	12.0374	28.0031	28.1949	25.8603	46.0942	12.704	36.2512	18.8529	35.5306	27.2277	7.37102	30.7046	19.7462	7.1303	20.1549	14.5486	24.5533	15.2812	31.0952	32.4981	13.3107	23.3136	8.72758	4.50776	10.9615	12.1915	19.45	10.6108
MSTRG.16994	25.5211	9.94584	36.7219	15.8436	15.8389	27.4467	3.87286	7.16597	2.2514	8.35062	8.63634	5.89865	4.51156	2.19092	6.04966	3.11844	9.57035	8.49417	0.536685	2.228	2.11307	0.71807	3.38925	3.16975	3.1994	2.07413	1.55747	1.9787	3.06803	2.72775	1.53024	0.649681	1.8156	4.24815	3.05097	2.70295
CYS1	21.7501	10.4234	23.3021	21.5467	18.1742	27.3835	14.2519	12.4609	9.74484	16.0116	12.5547	10.3376	11.3995	11.0419	16.7309	11.5085	15.978	17.7411	6.66439	9.47297	7.45952	3.04999	9.80734	11.9201	14.0099	8.42766	11.3384	13.0149	12.9654	16.535	8.03828	5.12262	9.49061	10.1869	10.0291	14.9058
LOC102406739	16.3147	14.0967	4.57483	11.8208	17.6397	4.17497	15.1401	8.09092	1.55452	13.2826	16.9234	9.86162	14.5569	12.3459	8.2355	12.3458	12.6262	1.85889	11.5855	10.0612	5.63974	8.11072	12.2223	5.95808	14.2429	7.12307	1.54912	6.63054	12.252	3.03577	13.6716	11.5068	2.19677	8.14934	15.1189	2.14714
MSTRG.9139	9.04298	12.9981	12.1508	11.9555	19.6003	15.7006	17.591	13.3845	6.28037	16.9204	18.2753	10.7231	17.4779	7.32133	6.64032	12.4011	18.9654	15.4467	11.9118	12.6691	8.12218	4.13335	13.8822	9.52429	17.0801	6.14725	11.7536	8.83327	10.3651	10.0717	11.9338	4.42415	5.89654	4.61868	9.47244	9.56537
LOC123334086	6.39328	6.24118	6.03641	7.36218	6.32692	5.97045	6.40716	6.7089	6.04426	7.64908	6.68428	6.54204	6.95684	6.83234	8.12791	10.3361	5.45368	7.62292	10.2756	9.9764	9.13412	11.3115	8.22053	8.29354	10.4765	10.1277	9.9195	11.3143	9.0389	8.46362	6.7873	8.27778	8.13115	11.6974	5.96938	8.40954
MSTRG.21713	4.03664	1.86752	4.66324	1.67361	2.8563	3.39343	1.32596	1.48682	0.554029	2.34773	2.25208	1.05534	7.45708	0.876108	1.16898	0.657918	2.32712	2.47258	0.483182	1.05593	0.723046	0.468322	1.97976	0.76188	1.3115	0.665072	0.858851	1.05038	0.820287	1.17342	0.803783	0.303082	0.478848	0.493585	1.00315	0.739076
LOC102389309	3.92411	1.7415	3.85747	2.75709	2.73123	3.48568	1.07416	4.39155	0.280986	1.99157	2.25598	2.30437	3.48068	1.48121	1.34996	1.46518	2.99085	3.14647	1.23392	2.83047	0.671469	0.635223	2.1254	1.54784	1.08704	0.735846	0.69505	0.664098	0.551327	0.44814	0.688095	0.43881	0.704456	1.08063	0.968307	0.834499
LOC112580630	3.34751	6.12435	14.4137	5.04569	10.3196	10.9473	3.92761	3.63599	3.84593	4.89698	7.53221	3.23884	5.86325	7.38143	4.38106	4.34746	6.7926	8.23061	6.57806	5.33323	3.04406	2.07344	6.67931	3.38413	4.3421	4.96863	3.68632	3.30953	2.43518	3.53467	4.77067	4.88196	2.54703	2.7119	4.67614	3.82888
MSTRG.732	3.31512	2.63384	8.98844	3.58667	2.70325	5.68181	1.92169	2.64283	0.848354	3.36511	2.86946	2.58477	3.90469	1.44224	3.23833	1.52332	3.49431	3.43312	1.23896	2.16817	0.780104	0.607164	1.39775	0.741528	1.64118	1.53275	0.950737	0.833302	0.565146	1.5326	0.279209	0.756609	0.727936	2.17164	0.970761	0.531435
MSTRG.9206	3.28658	1.38357	3.40251	2.8993	2.71998	1.9551	0.807532	0.657334	0.571463	1.43051	1.50587	0.86349	1.67788	2.02012	2.22586	2.08307	2.66319	2.49712	0.069004	0.143162	0.140091	0.287028	0.399645	0.149015	0.899109	0.349209	0.210544	0.255031	0.424474	0.180297	0.359283	0.791431	0.844749	1.78501	1.46895	0.718913
MSTRG.21706	3.20411	1.62928	4.14066	1.74026	2.51832	3.15622	1.22135	2.12258	0.576996	2.07101	1.96761	1.27306	4.66295	0.614228	0.988263	0.593804	3.01182	2.42337	0.484753	1.36809	0.899837	0.581988	1.91962	0.982049	1.46717	0.744674	0.928608	1.01839	0.655703	1.18618	0.667498	0.31565	0.507028	0.574933	0.854587	0.70903
MSTRG.10235	3.19469	15.9781	13.9236	13.864	6.23098	18.0971	4.03138	28.6879	3.34962	17.4797	23.608	14.5911	6.09928	4.63631	2.79645	3.67285	20.2813	16.3785	3.37197	4.90156	2.23179	2.31521	5.55144	2.65289	4.63126	3.44418	5.81812	3.67799	7.38324	1.83601	1.8593	0.977709	1.71664	1.32934	8.322	2.53393
MSTRG.333	3.10083	2.39012	5.21686	4.87821	4.22258	6.72702	3.7651	3.96228	2.0505	4.66944	2.9545	2.99391	1.99054	1.39028	3.34114	4.19542	2.18915	2.40745	3.02621	2.13577	1.90857	3.19353	4.15843	4.11628	3.14913	1.68534	1.37759	2.31027	1.99018	2.35149	2.58526	1.97304	4.79212	4.93842	4.33605	2.9042
LOC102397708	3.05932	3.10643	5.88537	1.05289	1.56205	0.574519	0.287955	2.33645	4.43635	0.364057	1.79831	2.03343	0.811981	4.76713	4.10529	1.06968	1.95894	3.08939	1.34306	4.7994	4.81727	3.68982	2.64854	2.96706	1.84081	4.67117	2.91991	1.16881	3.52515	4.49464	1.98448	5.88544	3.8975	2.47281	3.72614	4.91904
MSTRG.21710	2.99444	1.36019	4.03312	0.075208	1.2852	2.88259	1.46209	1.57241	0.56078	2.2153	0.225566	1.41437	4.65358	0.62614	0.999205	0.504342	2.17613	2.24367	0.398525	1.46044	0.945251	0.537324	1.78905	0.074633	1.32699	0.8051	0.685449	0.89713	0.70652	1.05505	0.609346	0.423718	0.488215	0.422787	0.846289	0.572311
MSTRG.9817	2.98237	2.56323	4.15642	2.59093	2.88747	2.95396	2.9814	1.91227	1.77157	2.11298	2.62375	1.94214	3.16094	2.47974	2.50096	1.56039	2.2996	2.26271	1.71568	1.85938	1.43745	1.35795	2.30788	1.41154	2.22717	1.58245	1.85898	1.59745	1.54086	1.77288	2.13417	1.33391	1.99179	1.26085	2.68618	1.72965
LOC123464935	2.8801	5.47074	3.79625	5.43397	3.4676	6.66653	3.74792	4.59197	4.21584	4.58971	3.67536	4.27685	4.64525	3.66065	3.56633	3.39761	5.94632	4.1444	3.06141	4.20634	4.16972	2.2393	3.23006	2.56669	3.85753	4.08053	2.82934	3.12304	2.39225	3.53829	2.88946	2.5086	2.87183	3.18856	2.56729	2.95986
LOC102399535	2.79282	3.24398	4.47026	3.57647	3.78694	5.04172	3.80139	3.87834	3.26159	3.49849	4.01318	3.94677	3.69232	3.15354	4.42055	4.39151	3.04967	3.57874	3.3889	2.43863	2.93465	3.64968	3.59452	3.57377	4.00542	2.16153	3.43362	2.17819	3.7321	3.6507	3.5809	3.33794	3.16956	2.85629	3.3845	2.9675
MSTRG.9428	2.72859	3.6558	1.12541	2.7639	1.96575	2.4926	1.85614	2.58627	2.87051	1.55108	1.36478	3.24337	2.05401	2.13304	2.48981	3.36708	2.28767	1.55778	3.19741	2.74888	2.66158	3.87119	2.31187	2.44484	2.92719	4.34993	3.9201	4.68391	2.6095	2.49559	3.17594	2.92864	1.97162	3.63376	2.28594	2.27092
MSTRG.24174	2.70292	0.046328	0.057878	0.043481	1.38386	1.38461	1.03769	1.01022	1.06173	2.15292	2.38686	1.25114	4.03748	0.030459	0.037095	1.11324	1.72758	0.351831	0.883575	0.035677	0.025902	0.017269	0.063924	0.746272	2.10608	1.43707	0.038274	0.048887	1.06895	0.258054	0.856989	0.443033	1.05474	1.03828	1.50528	1.01212
MSTRG.19292	2.70088	3.42375	2.61749	3.38032	3.73658	2.71611	2.93955	3.10696	2.273	2.8449	4.76523	3.00293	2.98957	1.37637	2.88453	3.44094	3.69681	3.20028	3.94006	1.31467	2.14797	2.58674	3.34091	1.83483	2.94315	2.06786	1.78229	2.38031	3.40523	1.96396	2.0615	2.71545	1.75108	2.80229	2.40222	1.31012
MSTRG.3147	2.58378	0.89654	2.12827	2.09036	1.23585	2.70258	2.18285	0.771557	0.222606	1.74557	1.93777	0.497835	0.998709	0.600433	1.43138	1.6769	1.58009	1.30908	0.379887	0.058803	0.082818	0.031728	0.196398	0.328868	0.966065	0.341495	0.1168	0.207734	0.572585	0.828216	0.718382	0.254618	0.750212	0.087999	0.624137	0.209323
LOC102401224	2.58229	4.58728	2.81779	2.36616	3.7136	3.68627	4.28581	3.12459	2.12934	3.50788	4.55619	2.43501	2.54596	3.03805	2.93383	3.35652	1.76757	2.10927	1.94494	1.71772	2.74668	2.58553	3.36268	2.4982	2.17535	1.83728	1.8784	1.49536	2.53822	1.97638	3.47115	1.86719	2.89453	1.4754	2.28134	2.12952
MSTRG.10009	2.49605	2.75325	2.35547	2.54033	2.22845	2.17874	2.74737	2.15982	2.71588	2.35057	3.04299	1.97642	2.50315	3.0445	2.75697	2.74229	2.71908	2.26832	3.01134	2.94207	3.39002	2.5137	3.0135	2.56528	2.67559	2.73564	2.53701	3.22779	2.85134	2.76294	3.22634	3.04937	2.97629	3.24863	3.07412	3.37021
LOC123329986	2.49109	3.38645	2.81791	2.11721	4.69954	4.46724	2.44965	1.7146	1.55754	2.10843	4.37149	1.32528	1.81391	2.60898	3.4447	1.42466	1.93021	2.21532	1.09831	2.25194	1.99149	0.910776	2.16012	1.42448	2.63737	1.55269	2.21347	2.20964	1.32163	3.54539	2.01735	0.929518	1.36325	1.4481	1.76325	1.98798
LOC123464900	2.32553	3.73936	2.96115	3.08319	4.99848	4.46648	1.85491	2.8004	2.3746	3.97909	4.25511	2.66139	2.04825	2.97441	3.8047	3.89353	2.05307	3.34844	2.47931	2.90884	3.67344	4.08439	3.95888	3.02592	1.94173	2.8907	2.75511	2.04032	3.45766	3.18185	1.70699	3.62432	2.7101	2.42321	2.88284	2.54744
LOC102413872	2.3102	2.91891	4.55131	3.34518	3.14202	6.379	1.09867	2.23859	2.21009	2.23204	2.60669	3.28215	1.86468	0.10551	2.06707	1.93328	2.71088	3.43213	3.01976	3.50895	1.79455	0.711649	1.517	1.39346	2.79781	1.33447	1.23271	1.72023	1.96403	4.19068	0.463213	0.401994	1.05015	1.13135	2.0461	1.13704
MSTRG.9929	2.26475	1.73758	1.26179	2.12854	2.88109	2.90671	1.56839	1.61839	1.05837	1.30824	3.18274	1.57085	1.36704	0.879399	1.47731	2.76721	1.50632	1.28302	1.23307	0.782336	1.71778	2.39324	1.49017	2.31841	1.12736	1.6389	1.30577	1.41842	2.20035	1.17249	0.964215	0.811123	0.599815	2.2712	1.70043	1.0016
LOC112583650	2.25583	3.01081	3.90723	2.89808	4.60622	2.32529	2.52644	1.73421	1.88909	3.5799	4.00697	1.21036	2.15954	1.32801	2.73905	1.80109	2.42649	2.8369	0.286006	1.96436	0.662226	0.24118	1.36741	0.594337	1.87058	0.5818	0.625625	1.62788	0.515906	1.48665	0.586327	0	0.45999	0.510369	1.23286	0.268005
MSTRG.28140	2.25242	1.00069	2.9801	1.29298	1.62226	2.51684	0.75751	0.959718	0.507669	1.30546	1.72809	0.759114	1.99317	0.541648	1.22475	0.513172	2.76559	2.18588	0.411114	0.638333	0.830986	0.674915	1.47693	0.553566	2.19973	0.572105	0.749354	1.20241	0.993362	1.41222	0.617556	0.307308	0.608847	1.01213	0.886227	0.559439
MSTRG.10687	2.23653	2.55814	2.92764	3.71525	4.04565	4.52878	2.09208	1.42354	1.25137	3.53355	3.44264	1.21324	3.33512	1.66328	1.93494	2.22279	3.32321	3.09662	1.34881	0.713716	1.11095	0.663697	2.33067	1.21366	1.91345	1.06109	1.20898	1.27839	1.62469	2.32859	1.47635	0.683919	0.769038	0.869517	1.29512	1.09302
MSTRG.24171	2.23029	1.45446	3.10728	1.95623	2.0453	2.21639	1.43474	1.59158	1.16934	1.8624	1.73784	1.12281	3.17287	1.62984	1.27021	0.872037	1.78418	1.68033	0.666155	1.07005	1.28228	0.58468	1.48903	1.23488	1.56143	1.34031	1.21358	1.51303	1.34855	1.46668	1.12561	0.506374	0.908244	0.85937	1.33972	1.28475
LOC102395036	2.21537	3.99662	0.495174	1.74828	2.32308	3.24912	1.64061	3.98514	0.745146	2.3832	1.67791	1.50729	1.04172	1.07927	1.49748	1.10196	1.29377	0.454975	0.264177	0.305215	0.87877	0.81121	1.60273	0.864239	1.60057	1.31437	1.17168	1.00667	1.8489	1.18349	1.53824	0.92267	0.635958	0.88851	0.909356	0.357902
MSTRG.24172	2.19724	1.93524	3.20697	1.9115	2.05972	2.24005	1.54118	1.41428	0.968321	2.04932	2.16924	1.12663	2.95889	1.75582	1.64794	1.15487	1.84253	1.62287	0.678385	1.08159	1.25766	0.653863	1.77855	1.20009	1.60888	1.29526	1.45704	1.36633	1.49857	1.23376	1.11383	0.378708	0.839519	0.919761	1.18254	1.36192
MSTRG.18817	2.18357	2.75749	3.96428	3.4286	3.17759	3.60883	2.17821	1.94669	1.28794	3.90452	2.94762	1.50912	1.94705	2.5531	2.91163	3.06183	2.17978	2.1748	1.18159	1.67211	2.15375	2.74848	2.5233	1.34097	1.76692	1.79165	1.99624	2.26238	1.34989	1.99059	2.03526	1.7646	1.84204	1.78474	2.06714	1.77654
LOC112579539	2.17312	3.03548	2.55511	1.99181	2.94144	2.7574	1.55291	2.73675	0.810811	1.71381	2.53407	1.83902	1.96921	1.77974	1.70993	1.10909	2.55874	2.53783	0.402511	2.47855	0.9985	0.612249	1.65335	1.16764	1.42185	1.24375	1.09186	1.38806	1.36599	1.66522	0.747334	0.436415	0.715432	0.57384	1.40032	1.05898
MSTRG.15185	2.17183	2.43143	3.0951	2.9542	2.09608	1.96484	1.27469	1.73979	2.6821	1.84597	1.75302	2.0198	2.45138	3.65812	3.37667	2.79983	1.47083	2.55643	4.12434	3.48993	4.13833	3.88653	2.32774	2.70247	4.10944	3.9723	3.78852	4.13899	2.74429	4.01469	3.17447	4.02662	4.45195	4.35022	2.90105	3.01939
MSTRG.9571	2.15675	2.09278	4.34769	0.982641	2.01619	5.35498	1.11181	1.42994	0.500286	1.69761	2.61347	1.03131	1.8002	0.565791	1.27334	0.718769	1.15166	1.93175	0.861931	0.393198	0.315512	0.583453	0.477284	0.28983	2.32952	1.16907	1.14021	1.19066	0.614609	2.24824	0.363481	0.749882	0.498812	1.45179	0.555261	0.272678
LOC102395359	2.15296	1.73833	1.94352	1.12758	2.06306	2.75311	2.03732	2.003	0.701179	1.4053	1.76738	1.27652	2.03039	1.3771	1.85127	0.805963	2.11046	1.94219	0.532102	1.49077	0.862873	0.641081	1.38285	1.33437	2.50488	0.750439	0.99302	0.795387	1.45736	1.88073	1.08505	0.448597	0.946403	1.26699	1.28054	1.13443
MSTRG.22102	2.01547	1.68059	3.44746	2.43497	2.86909	2.21423	2.09965	2.39137	1.29515	2.65644	3.43969	1.80758	1.54489	1.76395	2.6389	2.3076	2.79836	2.41224	2.14004	1.99747	1.46073	2.57266	2.25917	2.34223	1.34936	1.83178	1.73391	1.57272	2.29459	1.79526	2.00556	2.42717	2.81975	2.73813	2.28143	2.7309
LOC123332616	2.00282	1.33749	1.61605	0.509645	1.90692	1.28407	0.384626	0.575049	0.282711	0.198909	0.923843	0.661634	0.876431	0.499	1.00629	0.506735	0.983459	0.968562	0.378822	0.547757	0.523134	0.22035	0.705176	0.389806	0.820915	0.746525	0.861487	0.375909	0.777062	0.929467	0.179251	0.47632	0.404626	0.581281	0.433654	0.227106
MSTRG.7379	1.96415	1.30694	2.36641	1.39359	1.23589	1.78039	1.44289	1.10937	1.11193	1.54608	1.27665	0.903135	1.24008	1.20334	1.32525	1.34089	1.53321	1.45412	0.437466	0.814573	0.81721	0.345338	0.890974	0.832861	1.39865	0.644527	1.08726	0.859019	1.00602	1.11786	0.935226	0.354533	0.839426	0.695945	1.17767	1.07456
LOC123329220	1.95041	1.5797	1.37558	1.76147	2.36271	1.94689	1.87649	1.1231	1.15294	2.22305	1.79049	0.986691	1.92831	1.43661	1.45268	1.99033	1.51265	1.7795	1.46276	0.675655	0.973351	1.21886	1.38331	0.691525	1.51538	0.582569	0.615762	0.852531	1.21183	0.932175	1.27474	0.702133	0.898089	0.765592	1.34212	0.808615
MSTRG.19295	1.90711	1.42968	1.57789	2.18699	2.20922	2.02194	1.39223	1.66278	1.1712	1.98085	2.45601	1.89481	2.21184	1.52931	1.86724	1.91788	2.4753	2.14107	1.40959	1.07947	1.71718	1.71423	2.05763	1.23582	1.91627	1.17585	1.21596	1.24573	1.95163	1.3659	1.28151	1.2068	1.14324	1.37883	1.55376	0.89839
MSTRG.26931	1.89772	1.56702	1.61615	1.53055	2.43649	2.22857	2.32826	1.47475	1.28719	2.09941	2.47656	1.17163	2.23631	1.44617	1.75995	1.29231	2.02537	1.75097	1.13093	1.19022	1.51774	1.21604	2.13977	1.28136	1.825	1.14135	1.4427	0.886166	1.8686	1.73585	1.69685	1.00832	1.16017	1.0595	1.57867	1.43692
MSTRG.24743	1.85971	1.02696	1.50838	1.33614	1.33511	1.54524	0.766197	1.05588	0.729258	0.822519	0.948656	0.920056	1.32337	0.711826	0.940179	0.810446	1.42951	1.19181	0.799063	0.775726	0.875112	0.515469	1.24097	0.829888	1.11853	1.21846	1.04737	0.841694	0.956532	1.01851	0.719886	0.451707	0.545834	0.751651	0.785428	0.643894
MSTRG.19531	1.82718	1.80608	1.76604	2.59669	2.00703	2.17545	1.83308	1.82636	2.08933	2.49138	1.93429	1.78786	2.17356	1.63891	1.64972	1.90238	2.28356	1.93678	2.63549	1.54625	1.66526	1.48686	1.98711	1.35759	1.48549	1.4877	1.62107	1.80052	1.99969	1.29199	1.46049	2.02934	1.53784	2.12533	1.87479	1.83214
MSTRG.16713	1.81906	1.94582	1.9874	0.932568	1.94464	2.56709	1.26925	1.00998	0.735832	1.05054	1.8204	0.54117	1.13263	1.06555	1.56448	0.937887	0.899645	1.37546	1.20026	0.877872	1.19891	1.32037	1.46561	1.08471	1.23052	1.07102	1.19564	0.643395	1.09112	1.74452	1.33081	1.40519	1.0935	0.970165	0.827264	1.01224
LOC112578476	1.76266	2.53965	2.67828	2.13416	3.22164	2.73043	2.01643	2.46894	1.7264	1.99842	2.62771	1.94375	2.33642	1.96381	2.18226	2.44737	2.91594	2.31412	2.88676	1.68877	1.84666	2.04932	2.02633	1.64299	1.95226	1.51242	1.52622	1.36262	1.6446	1.77503	1.58258	2.89795	1.54443	1.91794	2.19603	1.76151
MSTRG.28721	1.75951	2.22565	1.17111	2.03106	3.04596	2.53624	2.6442	2.25312	1.07984	2.93011	2.6907	1.93417	2.5176	1.34884	1.45781	3.23171	2.83007	1.53088	1.26179	1.39271	0.891513	1.78098	1.89379	1.34002	1.54854	1.28078	0.594567	0.99214	1.3944	0.95952	1.44936	0.976781	0.590857	1.11283	2.36454	0.945632
MSTRG.12612	1.74451	1.49333	3.56791	3.01917	2.30289	3.14739	1.38361	3.22094	0.866877	2.45653	2.15102	3.35107	2.3452	1.58258	2.29011	2.83366	3.62864	2.27389	1.4426	3.35234	1.32113	1.51302	2.38771	1.53632	1.99753	1.38833	1.15243	1.11196	1.92638	2.77818	0.796865	1.23934	0.970426	1.58492	2.22377	1.25128
MSTRG.20221	1.71665	2.37631	2.51694	3.31514	3.89515	3.85406	3.38283	2.46086	1.37661	4.00307	4.26421	2.32079	3.17772	2.16425	3.28077	2.32802	4.78606	3.68324	0.203885	2.11333	1.46816	1.16674	3.11252	1.9589	3.25646	0.827947	1.52629	1.10848	2.11252	2.85147	1.17156	0.43892	1.37218	1.07481	2.23276	2.02385
LOC123329706	1.6773	1.69851	1.52848	1.8301	2.01409	2.1055	1.87632	1.51921	1.13048	2.10947	2.06084	1.31649	1.74589	1.37913	1.34871	1.9405	1.72504	1.81202	1.68943	1.40344	1.27554	1.99864	1.77385	1.4507	1.48491	1.43364	1.47247	1.63277	1.65833	1.85316	1.43773	1.41591	1.25793	1.69861	1.60916	1.48952
LOC123333155	1.67304	1.64976	1.94697	1.71373	1.35526	1.11517	0.762619	1.54497	1.11247	1.18642	1.57202	1.81125	1.15522	1.96568	1.86947	1.92286	0.685823	0.944827	3.90585	2.96986	2.97405	3.52467	1.60711	1.96992	3.26779	5.81083	3.96096	4.3437	2.15855	3.80834	2.61292	4.49113	3.40541	4.60113	2.14298	2.63103
LOC123464794	1.65986	0.455836	0.606215	1.11984	0.836299	1.27326	0.856904	0.248189	0.312778	0.544945	0.710072	0.561095	1.02711	0.472744	0.880297	0.356208	0.181566	0.684045	0.386964	0.299205	0.407254	0.221986	0.807063	0.449516	0.716392	0.454754	0.384472	0.259485	0.689949	0.345404	0.588734	0.207868	0.23655	0.199266	0.36575	0.214838
MSTRG.4100	1.65461	0.784231	0.486208	0.733057	4.62646	0.380968	0.957505	3.0005	0.328842	2.20928	0.652216	0.704737	2.57267	1.05651	5.15733	3.09041	2.84034	3.35122	0.886951	0.352814	1.04599	1.40943	2.96975	0.369393	2.56505	1.07931	1.05078	2.25767	0.509741	0.311364	0.306487	3.03609	1.33122	0.437209	1.86802	0.378293
LOC123332647	1.61797	3.15113	4.08185	1.23157	2.7313	3.17379	1.89312	1.66874	1.54405	1.78262	2.43346	1.47641	1.59782	1.67314	2.065	1.3215	1.29458	1.07319	1.73808	1.72869	2.18021	1.47491	1.82651	1.07912	1.38017	1.02774	1.3353	0.518731	1.71684	1.55597	2.21002	1.83285	2.03177	0.90691	1.39402	1.16006
MSTRG.20223	1.61301	2.17449	2.01414	2.35846	3.0129	2.82455	2.78436	2.22353	1.10877	2.88175	3.00046	1.87697	2.83085	1.75598	2.46543	1.6438	3.25393	2.98361	0.171729	1.76625	1.28295	0.723405	2.35095	1.32675	2.71157	0.646009	1.3975	0.69342	1.4795	2.06788	1.01038	0.349672	1.12389	0.82075	1.50775	1.25097
MSTRG.16985	1.60159	2.10453	1.62784	2.42885	2.41015	1.97921	1.95382	1.90844	2.06982	2.21617	2.31301	1.75453	2.49803	1.56334	1.7221	2.54028	2.08029	2.3096	2.235	1.44467	1.36404	2.12805	1.98191	1.52764	1.64853	1.60735	1.37745	1.64827	1.94506	1.58605	1.66993	1.80901	1.30216	1.62292	1.80065	1.58762
MSTRG.19293	1.57258	1.29279	1.54436	1.8588	1.64822	1.80772	1.2037	1.45773	0.954264	1.69348	1.88591	1.38715	1.9637	1.11944	1.69238	1.45337	2.21291	1.61921	0.988768	0.835018	0.974147	1.26819	1.62946	1.03599	1.64816	0.97148	0.928624	1.29568	1.75913	1.20595	1.10906	1.12756	0.99415	1.11418	1.3396	0.831257
MSTRG.13679	1.5622	1.86306	4.93018	1.39526	1.10708	2.14853	1.24907	2.88682	0.677847	1.62806	1.23816	2.43845	4.18616	0.879834	1.86608	1.5352	1.39681	3.42635	1.14798	3.86461	0.73899	1.13526	1.92523	1.05596	0.425479	0.746174	1.20843	1.39756	0.055399	0.771395	0.36165	0.586287	0.489842	1.55061	1.15483	0.199966
MSTRG.11229	1.55867	2.98975	3.20739	1.48902	2.50481	3.05653	2.71328	2.85422	2.75038	2.56353	4.49451	2.20449	1.08505	1.68121	2.44445	1.19587	2.77897	2.44825	0.023323	0.063412	0.001125	0.030849	0.036512	0.010567	1.06771	0.490114	1.13647	0.702802	0.32516	1.07563	0.013903	0.031169	0.020426	0.027556	0.058664	0.038017
MSTRG.8494	1.54432	1.73316	1.4652	2.00819	1.60053	1.30886	1.42968	2.20531	2.48765	1.38331	1.77131	1.8585	1.71844	1.90728	1.91005	1.71416	1.7672	2.00294	2.39297	2.26464	2.48772	2.95539	1.89975	1.99027	1.98364	2.38673	2.08926	2.10802	2.03748	2.22104	2.29253	2.75164	2.27446	2.11631	1.81977	1.98467
MSTRG.19294	1.53929	1.19528	1.50231	1.77504	1.52853	1.58079	1.30052	1.20859	0.855082	1.50551	1.95659	1.16338	1.83871	0.876964	1.46503	1.41782	2.11715	1.4344	0.754888	0.71562	1.07672	1.07253	1.49877	0.852176	1.55624	1.06673	0.939028	1.14446	1.57875	1.42984	1.01452	0.876772	0.947992	1.16315	1.28053	0.730695
LOC102407924	1.50068	0.770537	2.74904	0.906037	0.665434	2.07237	0.162424	0.512945	0.050861	0.445441	0.674776	0.202592	0.179712	0.365819	1.15187	0.781008	1.05131	0.65394	1.80591	0.068161	0.099883	0.038447	0.102465	0.13255	0.598084	0.978793	0.437033	0.19982	0.964086	0.379897	0.370829	0.05888	0	0.087131	0.294767	0
LOC123334394	1.48294	1.12177	1.54923	2.32716	1.45818	1.46943	0.950867	1.48781	1.07227	1.67384	1.37199	1.22914	1.71385	1.37932	1.24608	1.43554	1.63698	1.66067	0.990201	1.08092	0.822128	0.473277	1.4124	0.73838	0.899886	0.885428	1.13695	0.949994	1.07837	1.29945	1.05952	0.525832	0.826897	0.748181	1.13596	0.945775
MSTRG.1292	1.47998	1.28547	0.626591	1.14633	1.32392	3.60863	2.0302	0.773284	1.43866	1.27181	2.16444	0.699809	3.07601	0.995016	1.17048	0.84799	1.18241	4.66858	0.536019	0.405424	0.752242	0.555029	1.44077	0.923677	1.74434	0.774528	0.542707	1.40175	1.31759	1.44293	1.44608	0.466305	0.969522	0.617961	0.832929	1.43772
MSTRG.17129	1.47886	0.902986	3.1625	2.17331	5.64633	4.01269	1.23251	2.46992	0.335059	2.61508	2.76467	1.07546	3.67603	0.606517	1.36317	1.16244	3.94062	3.09939	0.608134	1.77331	0.632158	0.958468	1.58148	0.680197	1.90677	1.12284	1.07064	1.55434	0.324461	1.4721	0.900786	0.25028	0.22355	0.93346	0.830488	0.349626
MSTRG.16175	1.45438	1.96963	1.64544	1.30231	2.06959	2.2144	1.04813	1.63801	1.00325	1.6868	2.04969	1.22398	1.56856	1.93359	1.66386	1.27651	1.69931	1.70277	1.60285	1.25186	1.40864	1.73043	1.77728	1.08495	1.45412	1.36577	1.1819	1.19028	1.43708	1.39407	1.16721	1.37826	1.25229	1.14469	1.2567	1.02391
LOC123333699	1.43723	1.95802	11.7857	3.3369	5.92696	2.77013	3.58838	2.90563	0.591384	3.57755	4.65008	2.06013	0.941376	1.98389	1.65662	1.93085	4.1344	1.61316	0.086505	0.736664	0.574201	0.209238	1.0621	0.579586	0.594269	0.141675	0.260728	0.233992	0.040494	0.61084	0.850294	0.365398	0.994117	0.173037	1.43842	1.34817
MSTRG.13494	1.43653	1.99337	0.950247	1.46997	3.33181	1.79503	2.16115	1.75164	1.3734	1.89315	4.26134	1.51894	1.91999	1.34966	1.71674	1.81024	3.67661	2.17299	0.432306	1.0035	1.11963	0.341124	3.23807	1.30935	0.936264	0.636455	0.954113	1.39644	2.99648	0.956334	0.772897	0.231445	0.931709	0.476887	3.34739	1.00338
MSTRG.12914	1.41894	2.62224	0.970443	1.58533	2.19312	1.639	1.68	1.39321	0.937834	2.13812	2.80439	1.13531	1.57316	1.43745	1.09423	1.91048	1.54386	1.11017	2.42722	0.784212	0.645238	1.42213	1.63109	0.699619	1.06955	0.869435	0.60058	0.855524	0.977349	0.710395	1.06056	1.86051	0.797046	1.58106	1.22895	0.640797
MSTRG.903	1.41825	2.34043	2.74895	2.07571	3.1303	2.69105	1.9523	2.18329	1.31638	1.12373	2.87988	1.72858	1.12158	1.04539	2.37322	1.85361	1.77926	2.47751	3.15456	0.291165	1.28437	0.454765	2.4853	1.75163	1.82545	0.895171	1.84254	0.304944	0.732306	0	0	1.18122	0.865866	1.11563	1.75659	1.19227
LOC112587025	1.41204	1.75719	0.795891	1.33736	1.87627	1.04391	1.63897	1.50078	1.16461	1.54846	1.59021	1.69016	1.61851	1.77976	1.20932	2.26794	1.65498	2.08613	1.67982	0.809393	0.63927	1.74583	1.83086	0.881357	1.11384	0.961105	0.625251	0.802031	1.0775	0.753378	0.725012	1.41045	0.722403	1.08284	1.07342	0.791845
MSTRG.21299	1.40619	1.35651	1.22409	1.63726	1.41623	1.36388	1.34428	1.47636	1.45577	1.50353	1.4457	1.50443	1.55546	1.26967	1.47997	1.72051	1.13981	1.3629	2.56746	1.90685	1.91916	2.37013	1.2846	1.69541	1.91313	2.06716	2.04034	2.39559	1.74793	1.7952	1.89533	2.5206	2.13534	2.26167	1.4067	2.03181
LOC123328663	1.40022	0.630021	1.70375	0.62782	1.05371	2.28225	0.784178	0.222679	0.150626	0.468155	0.605388	0.257294	1.44197	0.205266	0.416169	0.353102	0.434505	1.32186	0.299901	0.209871	0.191344	0.255763	0.558287	0.43527	0.970175	0.085807	0.273689	0.306051	0.313974	0.579235	0.343336	0.043871	0.269717	0.281839	0.523487	0.16878
LOC123465177	1.38503	2.51003	1.34854	2.19734	2.88116	2.26889	1.31863	2.35084	2.03534	2.00513	2.5179	2.28523	2.21429	2.29189	1.39554	2.15458	3.19897	2.49458	1.12823	1.17386	1.30569	1.39463	2.31463	1.41237	2.01273	1.21708	1.04361	1.1117	2.33186	1.77528	1.09005	1.64727	1.43796	1.26534	2.39089	2.01628
LOC123330995	1.36072	1.93025	2.97206	1.91288	1.64834	1.9134	1.00795	1.70019	0.571474	1.63108	1.73479	1.50539	1.49852	1.23155	1.78541	0.840693	1.98096	2.18025	2.02826	2.21548	0.864088	1.07622	1.33183	0.638834	1.98188	1.5186	1.85692	1.11538	1.45345	1.42624	0.284579	0.757468	0.618837	2.15764	0.889195	0.547764
MSTRG.12460	1.3461	1.15832	1.74388	1.50386	2.06145	1.94962	1.03692	1.25719	0.713594	1.14807	1.4119	1.24105	1.47048	0.984835	1.31789	0.601958	2.18673	1.5208	0.145248	1.13852	0.665825	0.533975	1.27547	0.674382	1.39209	0.828721	0.4165	1.12263	1.82933	1.37562	0.693002	0.556487	0.742983	0.852437	1.23507	0.695606
LOC123333179	1.34214	6.12505	0.586525	2.79323	7.96634	2.40719	13.6618	6.47402	7.2206	4.75735	8.00095	5.5161	2.81989	5.17675	2.42315	4.79705	10.4811	2.55247	0.373004	3.89772	2.76336	0.899298	6.49608	3.09019	2.03667	2.53044	2.23285	1.24294	5.67287	1.65939	3.8778	1.66522	4.42339	0.600254	7.35582	3.07261
MSTRG.6107	1.32764	0.993801	1.67211	1.13989	0.899606	1.92974	0.545473	0.806352	0.217915	0.926963	1.12006	0.864431	0.513538	0.479529	0.920767	0.648618	1.12398	1.0573	0.481987	0.690347	0.529781	0.59703	0.649869	0.597261	1.21864	0.524795	0.842654	0.815715	0.723812	1.03966	0.722853	0.23943	0.475065	1.25858	0.643449	0.443217
LOC102391231	1.32216	0.517477	0.652964	0.472912	1.05017	1.77815	0.797105	0.335203	0.188024	0.977752	0.757401	0.331008	0.84315	0.594758	1.86419	0.7783	0.862985	1.70432	0.269918	0.369814	0.46318	0.14425	0.3481	1.48577	0.515461	0.260457	0.450289	0.499131	0.320178	0.634762	0.346978	0.307509	0.405764	0.289475	0.490222	1.212
LOC123464771	1.30709	1.83017	2.61177	2.21238	2.51128	2.28951	1.24852	2.52321	1.62241	1.65963	2.23342	1.99786	1.91094	0.955423	1.27592	1.45505	1.38509	1.46224	1.73588	0.906563	0.909682	1.97124	1.0247	0.921659	0.857656	1.19147	0.870324	1.00329	0.582571	0.815977	1.16512	1.35091	0.526823	1.4013	1.36264	0.603717
MSTRG.20224	1.28839	1.34851	1.56319	1.77113	1.74563	1.71989	2.12572	1.44027	0.806622	2.11333	1.89375	0.979765	2.14127	1.34864	1.72986	1.30887	2.28557	2.17394	0.131199	1.20954	0.922979	0.712666	1.40269	0.944509	2.1639	0.571648	0.85558	0.624173	1.07085	1.50258	0.658822	0.256239	0.870893	0.747669	1.29914	1.12281
LOC123334531	1.28828	1.35757	1.3098	0.390757	1.32144	1.591	1.11798	1.29623	1.19503	1.29775	1.52445	0.622893	1.24607	1.18343	0.887034	0.874922	1.27798	1.15068	1.37781	0.571239	1.44324	0.846243	1.29053	1.124	1.35764	1.27624	0.434632	1.19038	1.30502	0.862215	0.302325	0.81667	0.623249	1.41164	0.992898	0.643158
MSTRG.9636	1.28498	0.82333	1.18826	1.62097	1.456	1.5614	1.27702	0.591581	1.2489	1.07907	1.70359	0.907243	1.70404	0.819934	1.24147	1.45943	2.19756	1.04392	0.812742	1.30777	0.852957	1.26681	1.40902	0.884331	1.25954	0.842592	0.791849	1.44984	1.35595	0.927936	1.00526	0.993612	0.843707	0.991765	1.02047	0.788604
MSTRG.25810	1.2777	1.71444	1.61213	4.98491	1.44527	1.66527	1.21521	3.2004	3.70377	3.0812	1.53906	3.39181	1.93775	1.58646	2.36589	4.39971	2.75252	1.6423	2.91154	4.28521	3.67602	3.6599	1.4853	3.95252	2.78076	4.20444	3.54586	5.10689	2.10647	2.33106	2.40195	2.99879	3.82212	2.97137	3.53458	3.24975
LOC112585096	1.25631	1.09014	1.33803	0.392975	1.15511	1.67501	0.205392	0.340241	0.261923	0.46519	1.20154	0.212369	0.431898	0.676613	0.367622	0.308913	0.321217	0.849181	0.236301	0.199961	0.360594	0.11831	0.791008	0.22281	0.365821	0.313905	0.294862	0.11464	0.296188	0.500037	0.158045	0.281156	0.137329	0.261088	0.194421	0.120809
MSTRG.24414	1.25138	0.837748	2.09443	1.41386	1.7084	1.6906	1.08864	1.89911	0.22683	2.35258	1.53812	1.12058	1.93146	0.255684	1.5082	0.472685	3.37063	1.41815	0.314047	2.02696	0.508041	0.368607	0.450033	0.36811	0.978418	0.089928	0.261692	0.229753	0.036868	0.106014	0.039101	0.043778	0.044435	0.520136	0.227069	0.067862
LOC102407464	1.24998	2.43213	0.577054	0.914722	1.71119	1.41264	2.30413	1.15279	0.710795	2.11221	2.03649	0.548898	0.89154	0.597888	0.89612	1.22449	0.862145	0.6748	0.434071	0.738046	0.663538	0.253288	1.15497	0.906996	0.531048	0.346131	0.518344	0.499054	0.667508	0.493334	0.614428	0.543504	0.530019	0.69714	0.978478	1.05966
LOC102399237	1.24617	0.085795	1.81446	0.770306	0.899812	0.759399	0.212001	0.660688	0.208979	0.224206	0.135428	0.382385	0.758633	0.572222	0.462211	0.401906	2.10917	0.892957	0.282365	0.132192	0.154109	0.029347	0.835606	0.333829	0.098361	0.643661	0.430667	0.339895	0.025227	0.097818	0.104447	0	0.064633	0.072125	0.198388	0.019229
LOC123333862	1.24489	0.758811	1.79677	0.549163	0.880966	0.55598	0.58791	0.682168	0.015945	0.458451	0.499267	0.486882	0.687377	0.227701	1.11719	0.18045	1.99134	2.30528	0.484978	0.094128	0.026684	0.009549	0.052731	0.038688	0.141207	0.137483	0.006467	0.160722	0	0.266921	0	0.042805	0.008636	0.221235	0.019944	0
LOC112582272	1.22667	4.75905	4.91099	2.35885	3.20388	5.94956	3.91577	2.38052	0.967651	4.34231	4.81069	2.94996	2.43068	2.78189	2.1877	1.66113	3.56233	1.39128	3.01309	1.81731	3.64306	3.89133	2.14269	1.90321	1.071	2.9042	3.31134	1.03445	2.42289	0.878474	1.60124	3.59557	0.835678	3.10141	3.04533	1.7286
MSTRG.21457	1.20459	1.05082	2.21592	1.93087	1.21601	2.71344	0.946756	1.41202	0.569552	1.33776	1.0317	0.60442	1.75874	0.750041	0.91386	0.847489	1.61913	1.5675	1.47479	2.42857	0.996534	0.525331	1.19867	0.903309	0.959834	1.00889	0.393791	0.887082	0.505938	0.583462	0.576898	0.449059	0.547722	0.970746	0.874164	0.674644
MSTRG.12611	1.19063	1.30825	3.28346	2.30976	1.70157	2.30087	1.59518	2.24783	0.488961	1.51802	1.42134	1.45226	2.18262	1.35901	0.812276	1.03581	1.97904	2.00536	1.28624	1.28946	0.749315	0.975418	1.03243	0.37193	1.86677	0.759017	0.693161	0.533768	0.391338	2.17462	0.857338	0.820789	0.476219	1.04198	0.948756	0.903968
MSTRG.14652	1.17789	1.18162	1.58668	1.92895	1.56859	1.90547	1.54179	1.38633	0.874244	1.56723	1.48824	0.917073	1.5958	1.19643	1.77394	2.27334	1.73243	1.68098	1.50239	1.2276	1.20034	1.65972	1.70285	1.13936	0.95535	1.19764	1.4001	1.2739	1.45423	1.47336	1.1499	0.921841	1.12163	1.36073	1.68825	1.33813
MSTRG.21471	1.17061	0.86606	1.69552	1.69015	1.72336	1.649	1.20477	1.16811	1.05073	1.56038	1.83422	1.05468	1.79141	1.04327	1.09195	0.613406	3.001	2.0422	0.706019	1.42361	0.899306	0.619933	1.22402	0.867741	1.1789	1.00196	1.32058	1.76849	0.911491	1.33383	1.07125	0.266345	0.83351	0.872731	0.878679	0.930254
LOC123330035	1.16996	0.889305	0.47224	0.354502	0.405626	1.58685	0.497142	1.92844	0.339041	0.696387	0.520817	1.41509	0.808438	0.156469	0.326346	0.542172	1.32996	1.27995	0.556357	0.163828	0.31901	1.09654	0.442903	0.52039	1.04581	0.49389	0.902214	0.358161	0.326531	0.484525	0.08162	0.311441	0.109135	0.517552	0.22481	0.416615
LOC102406005	1.16329	1.08233	0.366797	1.01876	0.731186	0.457984	1.0913	1.33955	0.644896	1.89043	2.29179	0.789703	0.399295	1.12637	0.648893	0.308389	1.87242	1.16851	0.034462	1.2782	0.335137	0.272716	0.422994	0.399205	0.210151	0.198972	0.154528	0.101412	0.043255	0.173005	1.09319	0.362883	0.926451	0.267903	0.612479	0.352594
MSTRG.431	1.15668	0.301536	0.760414	0.837433	2.75035	1.52065	0.386666	0.146056	0.995793	1.06855	1.01671	0.340455	1.76902	0.118968	0.477164	0.649786	1.82547	1.08977	0.405555	1.05282	0.78094	1.30625	1.13013	0.583909	0.263878	0.296219	0.308912	0.706897	0.109033	0.21296	0.999146	0.074055	0.617417	0.661163	0.514223	0.736417
MSTRG.14739	1.15094	1.91081	1.06974	2.24144	2.42253	2.01081	1.59609	1.96018	0.820137	1.44427	3.12043	1.79266	1.34539	1.29422	1.54232	1.76436	1.79142	1.4685	0.927106	0.838536	0.853728	0.882667	1.18321	1.29999	1.12944	1.17156	0.977971	0.689849	1.47851	1.46448	1.10712	0.78957	0.633188	0.73099	2.17076	1.4659
LOC123333219	1.14517	1.86771	1.51996	1.97864	2.19203	1.40054	1.787	1.79423	1.24222	2.07566	1.69597	1.59118	1.50245	1.32081	1.31114	1.89674	1.91668	1.28116	1.39054	0.954778	0.995451	1.35831	1.62258	1.34996	1.17083	1.17372	0.921434	1.77137	1.35147	0.803442	1.14846	1.12743	1.0428	1.14344	1.38539	1.11733
LOC123330419	1.1213	0.148077	1.98236	0.487704	0	0.846126	0.188934	0.799943	0.056382	0.337554	0.276894	0.477375	0.542385	0.27686	0.270763	0.239242	0.212667	0.369616	0.542008	0.272664	0.194614	0.221756	0.246549	0.263575	0.368097	0.262196	0.32525	0.198148	0.189751	0.287773	0.126279	0.178449	0.075063	0.156205	0.057128	0
MSTRG.9862	1.12067	0.8374	4.03478	1.36441	0.769385	3.2259	0.385434	0.943102	1.32836	0.524486	0.483671	0.863231	0.432601	0.859685	0.433264	0.248132	0.72848	0.772223	0.793444	0.773888	0.332766	0.17039	0.646544	0.917184	0.699005	0.819499	0.427571	0.875076	0.354273	0.364684	0.469833	0.316325	0.323296	0.400968	0.358797	0.388726
LOC123334013	1.10243	1.21918	1.27069	1.26217	1.33273	1.19748	1.06688	1.13907	0.575132	1.03482	1.13565	0.865923	1.05685	0.964415	0.880961	1.12671	0.979208	0.76715	1.02911	0.841776	0.720668	1.18512	0.906369	0.661079	0.721694	0.673792	0.48829	0.732053	0.8283	0.574367	0.577803	0.771805	0.438657	0.829542	0.88948	0.638157
LOC112581898	1.0809	1.7331	1.76369	1.25425	1.70448	2.19991	1.00796	1.15894	1.02068	1.32374	1.35709	1.06626	1.04355	0.76295	0.944518	1.11674	0.958985	1.08623	1.627	0.805893	0.858131	0.88973	1.36709	0.78697	0.777312	0.987862	0.898657	0.663557	0.871744	1.25961	0.779528	1.35129	0.928207	1.07568	0.8409	0.766105
MSTRG.29086	1.07662	1.0059	0.650876	1.50298	0.7058	0.929473	1.38332	2.33943	1.5052	1.42657	0.93659	1.70146	1.33396	1.55051	1.16372	1.49347	0.961881	0.93608	2.79847	2.31263	1.49082	1.64962	1.70375	1.88531	1.23796	1.85526	1.30715	1.30889	1.66566	1.2426	2.16017	2.04535	1.81075	1.64887	1.79109	1.86766
LOC123333970	1.0757	1.20162	1.14298	0.608287	2.28725	1.38705	1.48257	0.496284	0.112421	0.960897	1.69362	0.433498	0.780951	0.455729	1.35125	0.70547	0.571072	0.765146	0.023821	0.182814	0.433865	0.162452	1.435	0.868463	0.72316	0.397552	0.321385	0.192128	1.59954	0.57649	0.183813	0.440443	0.479865	0.174148	1.02482	1.16734
LOC123328412	1.05413	0.783158	1.07858	0.630269	0.670203	1.09536	0.533975	0.878264	0.544424	0.86291	0.45374	0.624549	0.520367	0.499213	0.695264	0.793635	0.591316	0.619358	0.187941	0.465763	0.262233	0.215094	0.477928	0.632752	0.391634	0.374841	0.292571	0.513209	0.531516	0.170209	0.251396	0.131525	0.180772	0.307248	0.351448	0.508514
MSTRG.9481	1.0503	2.07236	3.29176	1.74244	3.29742	1.66667	2.8049	2.2751	1.6156	2.10204	3.2553	2.44564	2.81132	2.21494	2.85129	2.35015	5.11057	4.15601	1.39314	1.40823	1.35543	0.823619	2.22058	1.52914	2.32381	1.36337	1.79175	2.2906	2.07743	2.07509	1.50219	0.684221	1.60375	0.932716	2.15144	1.59725
MSTRG.12613	1.04867	0.929156	2.06952	1.49002	1.49788	2.15822	0.898112	1.0284	0.537256	1.36286	1.29952	1.52047	1.25286	0.862775	1.32725	1.66346	1.70035	1.317	0.77212	1.91168	0.873372	0.883658	1.21308	0.87098	1.26288	0.905102	0.868004	0.741897	1.28489	1.59939	0.583915	0.660163	0.696084	0.920799	1.02649	0.601838
LOC123334112	1.04061	0.22658	0.550805	0.23379	0.590813	0.821826	0.151802	0.132652	0.029094	0.177067	0.194732	0.08127	0.146012	0.014005	0.226346	0.024598	0.050174	0.124668	0	0.073549	0.145168	0	0	0.054569	0.059259	0	0.019735	0	0	0	0	0.067034	0	0	0	0
LOC123465868	1.02795	2.13382	1.7009	0.862961	2.2103	2.23459	1.71687	1.34161	1.14653	1.49579	2.45077	1.33441	1.17047	1.53641	1.98378	1.61171	0.369351	0.954704	1.25346	1.34933	0.897024	0.803834	1.67387	1.30656	0.684554	0.453805	0.83506	0.069807	1.68811	0.437583	0.931641	1.44458	1.26106	0.420636	0.435254	0.901452
LOC123335110	1.01384	0	0.353134	0.260096	0.028597	0.17353	0	0.015938	0	0	0	0	0	0	0	0	0.047435	0	0	0	0.025483	0	0	0.035421	0	0	0	0.06774	0	0	0	0	0	0	0.024434	0
MSTRG.18283	1.01204	1.27995	1.4682	1.82956	1.78319	1.32431	1.36618	1.60896	1.22382	1.61939	1.4831	1.46076	1.55894	1.34979	1.68759	1.57112	1.98692	1.66234	1.13125	0.943912	0.997955	1.22782	1.47182	1.15421	0.965394	0.775263	0.81526	0.943578	1.33755	1.05974	0.850474	0.81631	0.791865	0.87917	1.60311	0.880014
MSTRG.13921	1.00408	1.0781	1.69432	1.08851	1.04803	0.92357	1.10319	0.865228	1.6173	1.0614	0.73516	1.16819	1.33465	1.63803	1.57997	1.53981	1.2441	1.32402	2.28168	1.71241	2.1447	2.09376	1.22041	1.36916	1.69683	1.9291	1.51577	1.4165	1.53861	1.56893	2.14729	2.2285	2.11272	2.1789	1.24675	1.6089
LOC102388954	0.997557	1.54352	1.79324	0.635094	1.51594	1.36219	0.563056	0.592744	0.536108	0.638549	1.20418	0.758516	0.947913	0.863305	1.01571	0.586906	1.25805	0.780827	0.790439	0.653852	0.465017	0.366229	1.45365	0.462332	0.782957	0.928436	0.582941	0.69641	0.726073	0.750672	0.358537	0.527596	0.456902	0.983256	0.850264	0.283794
MSTRG.1287	0.981362	1.36716	1.83312	2.00396	1.81995	2.62266	1.82767	0.918063	1.13003	2.42909	2.02317	0.978489	1.45307	1.55103	1.91017	2.92149	2.14066	1.85587	1.00984	1.3939	1.19263	1.81411	2.18671	1.40358	1.25859	0.895453	1.22448	1.76475	1.41555	1.26127	0.73979	0.911872	1.4281	1.20965	1.33429	1.61474
LOC123329409	0.973586	0.555029	0.765407	0.377169	0.733893	0.81211	0.2087	0.438325	0.035596	0.391159	0.429229	0.420487	0.237667	0.157405	0.26007	0.27084	0.524132	0.462518	0.222628	0.486594	0.255106	0.214274	0.666091	0.28523	0.675598	0.358548	0.259142	0.474954	0.264413	0.43842	0.137137	0.074408	0.086445	0.734103	0.148271	0.15291
MSTRG.12729	0.97247	2.44181	0.965719	1.58085	2.65147	2.04439	1.76009	1.14736	0.68138	2.11545	2.20504	1.26899	1.77613	1.51144	0.799758	2.64982	2.16069	1.41827	1.37328	0.49699	0.440808	0.808207	1.94754	0.598542	0.793326	0.42537	0.317614	0.941027	1.13101	0.403851	0.526783	0.653775	0.511752	0.716286	1.29558	0.478686
MSTRG.9611	0.971972	0.788682	0.153716	2.12954	5.48904	5.34558	0.463018	1.37202	1.62793	1.45883	2.05723	0.966865	0.480193	1.80568	1.25273	1.0283	4.02594	1.91968	0.086445	0.299552	0.41091	0.106635	3.61513	1.53312	0.07674	0.134837	0.635653	0.100895	0.962401	0.519378	0.278731	0.277589	0.511116	0.180691	1.19014	1.18333
LOC102400529	0.960492	1.22071	1.17805	0.620948	0.812745	0.966729	0.772929	0.762177	0.519248	0.702795	0.753657	0.533233	0.704907	0.428627	0.748339	0.63277	0.809878	0.660654	0.59802	0.627078	0.511016	0.341743	0.808163	0.47517	0.906292	0.594424	0.51506	0.774617	0.524006	0.618812	0.469563	0.419388	0.446939	0.886878	0.636097	0.596875
MSTRG.22026	0.94916	1.05182	1.76543	0.874811	1.3739	1.58146	1.07074	0.707198	0.878725	1.07654	1.57922	0.385522	1.75627	0.674549	1.31531	0.360341	1.42255	1.25893	0.243741	0.702435	0.2849	0.095695	1.01687	0.341853	0.187573	0.191705	0.214726	0.033008	0.118502	0.221761	0.7511	0.067566	0.5819	0.022071	0.706066	0.57986
LOC102391581	0.943834	0.509831	1.04568	0.475232	1.24686	1.18339	0.619276	0.426363	0.245528	0.551619	0.987257	0.371714	0.661991	0.488956	0.512828	0.260894	0.643742	0.622602	0.128317	0.495367	0.242327	0.159157	0.773959	0.279795	0.647316	0.635956	0.415929	0.348415	0.644052	0.517168	0.408729	0.251747	0.316322	0.247885	0.325856	0.309782
MSTRG.13020	0.929091	0.779869	0.737004	0.723311	0.995012	1.46328	1.01785	0.378402	0.543506	1.40719	1.95417	0.068699	0.606824	0.462627	0.861514	0.721983	0.78058	0.538611	0.11228	0.166	0.295866	0.442767	0.487732	0.198473	0.770566	0.276913	0.352311	0.818107	0.668839	0.341467	0.163511	0.218305	0.296259	0.27235	0.455408	0.247508
LOC123333689	0.92857	1.24983	1.60394	0.776173	1.71773	1.92308	2.07465	0.94279	0.811596	1.53806	1.5649	0.685922	0.845256	0.838506	1.41091	0.856277	1.24787	1.26615	0.522116	0.535574	0.844172	0.310216	1.14292	1.09453	1.22217	0.410553	0.70195	0.473496	1.20671	0.93324	1.26128	0.287595	1.04282	0.403155	1.29217	1.04426
MSTRG.4498	0.922689	4.94718	6.03623	4.39806	6.27424	4.95242	3.08298	5.0427	3.28272	5.20573	6.40088	4.31304	2.64074	2.04326	5.51549	5.15904	3.63267	4.32998	0.728848	3.42403	3.16166	4.90645	4.44383	3.4476	2.5515	2.82818	1.46897	2.87341	3.15153	1.86285	4.93462	3.48359	4.92391	6.67395	5.16169	2.47071
LOC112584586	0.913853	1.06677	1.0082	0.84413	1.99364	1.74389	1.88789	1.06676	0.584503	1.46498	1.15089	0.939476	1.0372	1.0713	1.26058	0.659707	0.911774	1.07851	0.685767	0.792602	0.861781	1.13554	1.3601	0.771422	1.03562	0.575787	0.879363	0.57137	1.29488	1.98462	1.71904	0.559558	0.457921	0.839106	0.820051	1.20139
MSTRG.11527	0.908538	1.72066	1.17572	1.81457	1.52422	1.68509	1.70164	1.70652	0.912521	2.02651	1.7738	1.23096	1.24934	0.865835	1.65693	1.70508	1.81226	1.02205	1.02888	1.07802	0.67239	0.778592	1.28805	1.38573	1.21299	0.946033	0.881359	1.2524	0.912339	1.00623	0.824305	0.707054	0.852688	0.641435	1.56675	0.929068
LOC102401106	0.903152	1.31847	0.562514	0.673074	1.38572	0.96601	0.898528	0.755571	0.588253	0.998814	1.42465	0.782159	0.751086	0.816138	0.652477	0.604392	0.844883	0.704548	0.418087	0.786426	0.576059	0.930639	1.08628	0.419331	0.704962	0.608413	0.361217	0.492607	0.792448	0.631958	0.745227	0.497317	0.440897	0.544829	0.595088	0.460655
LOC102402202	0.895269	0.996157	1.30174	1.12251	2.77391	2.05206	1.20891	0.405349	0.261054	1.49374	2.68978	0.4432	0.463477	0.710222	1.24331	1.27346	1.6389	1.22402	0.303199	0.362582	0.496107	0.465582	1.57835	0.900758	0.946463	0.294314	0.890223	0.300863	1.73939	1.40835	0.644838	0.145385	0.638626	0.432786	0.989103	0.817446
MSTRG.6522	0.890751	1.31475	0.675948	3.33598	0.279273	0.795773	0.979354	0.773467	4.76118	0.752518	0.53334	1.42833	0.904398	1.39534	1.2159	2.27764	0.592603	0.763411	2.91037	4.7308	3.71583	2.57931	0.817435	1.87523	1.08806	1.88216	2.29818	0.467706	1.29089	0.39762	2.24844	1.90006	3.55392	1.62196	1.3171	3.44885
LOC123330632	0.889083	0	1.87303	0.405001	0.343274	0.36003	0.119244	0.085605	0	0.099074	0.312264	0.102854	0.189235	0.156799	0.772354	0.145324	0	0.234258	0.381583	0.095618	0.112775	0.057904	0	0.094981	0	0.241461	0	0	0	0.138706	0	0	0.048519	0.127002	0.067308	0
LOC112583619	0.882361	0.793297	0.747128	0.59536	0.853149	0.799398	0.918258	0.502901	1.15602	0.629636	0.831211	0.651946	0.683801	1.1613	1.08953	0.866466	0.895571	0.872753	1.12975	0.828074	1.576	1.2675	1.1577	0.846479	1.49529	1.09477	1.08687	0.788678	1.35183	1.25154	1.34069	1.31843	1.51831	1.07753	0.876703	0.871757
LOC123465252	0.881998	1.0385	0.88357	0.589346	0.830013	0.676388	0.573811	0.61486	0.915934	0.645888	0.435371	0.596251	0.985693	0.583117	0.470278	0.587943	0.8885	0.639557	0.635442	0.361649	0.358019	0.312005	0.446045	0.162229	0.361872	0.401344	0.217077	0.518409	0.558282	0.571128	0.499084	0.316254	0.3635	0.286612	0.737965	0.225312
LOC123328597	0.874916	1.7691	0.532964	0.803355	1.5066	1.39802	0.533593	0.984115	0.329719	0.910902	1.73431	0.9081	0.351915	0.984754	0.727257	0.956216	0.279012	0.706063	0.656782	0.904056	1.00084	0.614589	0.957931	0.762903	0.411296	0.224707	0.578567	0.039602	1.01255	0.931762	0.822724	0.848892	0.731015	0.368803	0.845913	0.744406
MSTRG.23244	0.871948	1.07622	0.466065	0.790529	1.56201	2.13264	1.33707	1.08492	0.391743	1.39552	1.67647	0.689153	0.851178	0.76286	0.918057	0.713067	0.539038	1.12244	0.547526	0.634839	0.694887	1.09081	0.987245	1.28486	0.842232	0.524903	0.831751	0.386445	1.0108	1.77607	1.62125	0.687432	0.526587	0.482233	1.23714	1.07882
MSTRG.9248	0.869249	1.71939	0.44939	0.956558	1.77353	1.19379	1.11445	1.09525	0.756856	1.16278	1.86279	0.773082	0.817503	0.836533	1.19668	1.56085	0.321805	0.782432	1.15475	0.929558	0.630934	1.02265	1.52279	1.40587	1.01533	1.15441	0.255533	0.775336	1.3355	1.10976	0.728491	0.248954	0.324018	1.16394	1.0398	0.392199
MSTRG.7381	0.856224	1.48612	1.2796	2.28286	1.4424	1.25046	1.81482	1.00545	0.74771	1.03223	1.24621	1.01011	1.58479	0.852429	0.845095	1.82579	1.64318	1.34781	0.209757	0.407783	0.498908	0.17689	0.552568	0.728488	0.791661	0.390942	0.484956	0.401488	1.17605	0.654889	0.931533	0.217872	0.725492	0.473791	0.93317	0.649386
MSTRG.28783	0.854759	1.59534	0.535181	0.833956	1.63955	1.24131	1.1739	0.96886	0.738854	1.22877	1.57808	0.979569	0.656746	1.27935	0.92981	1.39086	1.00159	1.10745	0.938742	0.966443	0.888456	1.11849	1.38647	0.76792	0.632089	0.820745	0.550032	0.544229	1.15096	0.692534	0.703327	0.856531	0.75795	0.669025	0.86446	0.798293
MSTRG.16397	0.846081	0.399667	1.12745	0.578679	0.68633	0.86111	0.278958	0.472746	0.373556	0.806509	0.516653	0.508597	1.71373	0.356145	0.380982	0.525133	0.930484	0.611895	0.406378	0.46801	0.368362	0.361967	0.355743	0.120836	0.384219	0.691014	0.216572	1.72196	0.109227	0.132813	0.124553	0.171832	0.26622	0.533565	0.148889	0.211648
MSTRG.14849	0.838249	1.19737	0.937121	1.54128	1.50683	1.37716	0.903286	0.74969	0.307231	2.01804	1.25886	0.576374	1.29213	0.92231	0.476784	1.50052	1.1452	0.730521	0.548231	0.567199	0.296435	0.822282	0.998725	0.498253	0.610346	0.447156	0.287089	0.911373	0.879729	0.540126	0.365258	0.502742	0.296962	0.774393	0.899691	0.400613
LOC123331895	0.834574	0.683997	0.520481	0.530305	0.901426	0.48822	0.431557	0.302765	0.303937	0.665875	0.320914	0.412192	0.415739	0.309025	0.337522	0.272508	0.318722	0.276415	0.32025	0.428963	0.204426	0.214408	0.442823	0.412077	0.455697	0.888328	0.460715	0.3048	0.350037	0.1802	0.398587	0.380467	0.211591	0.497456	0.210246	0.270887
LOC123330124	0.834446	1.32808	0.400743	0.660369	1.19089	0.765538	0.584862	0.421745	0.156412	1.07033	0.535603	0.163262	1.00655	1.08536	1.18465	0.483133	0.339245	0.613589	0.360765	0.604498	0.41804	0.871438	1.39582	0.618947	0.581865	0.519299	0.413832	0.33709	0.250593	0.601106	0.872883	0.709749	0.36256	0.524932	0.3978	0.296867
LOC102389080	0.814796	0.589227	0.371038	0.689512	1.09571	1.22425	0.624137	1.16501	0.192072	0.819147	0.626433	0.317712	1.19403	0.572627	0.453804	0.341583	1.0014	1.04001	0.15414	0.715936	0.745185	0.166301	1.13279	0.338401	0.660146	0.214521	0.676777	0.132183	0.671022	0.5933	0.15899	0.156941	0.565803	0.320097	0.259994	0.289981
MSTRG.16501	0.814203	0.381072	0.729533	1.67087	0.743823	0.622195	0.621417	0.946046	0.20269	1.10616	0.531903	0.399321	4.2944	0.292939	0.481885	0.474475	1.1994	0.683435	0.290215	0.700585	0.191531	0.288508	0.471618	0.468336	0.319456	0.321868	0.413317	0.738383	0.251183	0.227626	0.301215	0.106382	0.13702	0.319631	0.537791	0.17468
LOC102399533	0.791674	0.386179	0.810141	0.324689	0.574544	0.540422	0.361601	0.366613	0.133419	0.329932	0.319429	0.349562	0.41958	0.406069	0.279946	0.397059	0.515405	0.561316	0.155235	0.368213	0.130354	0.460904	0.449037	0.17845	0.814597	0.172009	0.200298	0.345553	0.209438	0.315643	0.331392	0.27018	0.107342	0.819918	0.204594	0.11331
LOC102400955	0.777277	0.68146	2.36555	1.34071	2.5244	3.08641	0.500896	1.04052	1.7224	1.46928	2.78988	0.780013	0.412184	0.299117	2.71447	1.15234	2.24789	2.30639	0.121983	0.880157	1.41977	0.355095	2.293	1.44457	0.670674	0.474042	1.3326	1.13256	1.00344	1.83275	0.417524	0.141746	0.903855	0.596256	1.88468	1.35067
LOC112580373	0.776672	1.48491	0.5235	1.03121	1.14942	1.39744	0.947295	1.39483	0.621406	1.07083	1.04142	1.12695	0.766	0.940703	0.735736	1.02062	1.15009	1.1578	1.17779	1.12374	0.604239	1.02681	1.00368	0.965343	0.970472	1.12702	0.593109	0.770409	1.01603	1.03258	0.937969	1.14676	0.716777	1.02902	1.1291	0.939231
LOC102402292	0.771063	0.307556	0.958963	0.60078	0.373615	0.853041	0.37458	0.358285	0.241807	0.648948	0.34353	0.280595	0.181195	0.295626	0.588858	0.349446	0.347747	0.539053	0.068652	0.386326	0.328866	0.223826	0.300445	0.234465	0.545278	0.192506	0.29462	0.390941	0.286504	0.459134	0.18249	0.073511	0.322877	0.437726	0.206578	0.207403
LOC102392387	0.756136	1.40051	0.680131	1.01819	1.26618	1.52131	1.38035	1.30632	1.09773	1.25897	1.2368	1.2528	0.870846	1.19923	1.16927	1.52433	1.49254	0.996695	0.703983	0.692691	0.838337	0.60502	1.17803	0.967187	1.02176	0.975389	0.997218	0.534833	1.47656	0.924898	0.402847	0.80187	0.685021	0.691423	0.842645	0.687608
LOC102401975	0.740971	2.26605	0.399879	0.964333	1.02162	0.637678	1.02401	1.21856	0.947436	1.60044	1.28587	1.06478	0.577595	1.4454	0.674524	0.827684	0.550593	0.281289	0.298406	0.791557	0.572338	0.99568	0.777382	0.428305	0.47544	0.757896	0.398567	0.834105	0.743541	0.272317	0.512887	0.67623	0.50097	0.385513	0.714995	0.330236
LOC123332708	0.721528	0.997386	0.769625	0.900545	0.830861	0.859821	0.759847	0.719313	0.606099	0.973989	0.83303	0.862385	0.963627	0.57556	0.649922	0.904172	1.16133	0.928861	0.659394	0.510023	0.480177	0.49061	0.964616	0.307245	0.595467	0.32924	0.25438	0.547446	0.45568	0.312785	0.342859	0.345492	0.392768	0.490113	0.579264	0.461556
MSTRG.3472	0.713944	0.984129	2.02761	1.76611	1.09347	1.41568	0.58843	1.27998	0.911406	1.42831	1.06958	1.17727	0.80063	1.20441	0.984172	1.47864	1.35614	1.20771	0.927874	0.749487	0.626038	0.791145	1.03219	0.647233	1.09243	1.26057	0.585077	1.09042	0.822638	0.866569	0.486813	0.971528	0.471579	0.97852	0.961495	0.744303
LOC112586451	0.711156	1.18362	2.25403	0.558029	1.50651	1.38366	0.260865	1.48064	0.353616	0.467053	1.73699	1.25687	0.328181	1.0464	0.622145	0.101817	2.10589	1.42569	0.266582	0.18769	0.345811	0.018396	0.332794	0.577835	0.25598	0.622343	0.543136	0.198164	0.289425	0.695827	0.40611	0.6089	0.748462	0.174522	0.756391	0.529425
MSTRG.13598	0.708097	1.01789	1.58496	0.763466	1.39831	1.83525	0.842386	0.983922	0.48442	1.08481	1.35644	0.789853	0.826573	0.468798	0.54657	0.291342	0.675996	0.767649	0.138322	0.159724	0.053876	0.031896	0.242493	0.104167	0.226593	0.115619	0.148033	0.166432	0.140501	0.142941	0.387309	0.041975	0.21212	0.12185	0.288388	0.228186
LOC102391780	0.703117	0.216085	0.507159	0.354644	0.476063	0.535086	0.162961	0.169778	0.064167	0.274898	0.408914	0.24648	0.151164	0.186813	0.247416	0.247326	0.292946	0.239445	0.104283	0.094994	0.115818	0.103632	0.312943	0.265987	0.141768	0.175018	0.300111	0	0.341299	0.167206	0	0.043471	0.119359	0.160606	0.132249	0.143659
MSTRG.16519	0.6881	0.828925	2.33493	2.96294	0.968152	0.741878	1.93426	1.80439	2.07318	1.35941	0.615691	1.67494	1.88489	1.10625	1.89218	1.42768	4.47909	1.95684	1.64955	0.971803	0.949888	1.56694	1.527	1.24396	1.17121	1.13177	1.20424	0.612687	3.29207	0.996128	0.645405	1.04284	0.447652	1.83105	1.04506	0.632474
LOC123332199	0.676579	0.813049	0.70733	0.608367	1.14013	1.38496	0.889306	0.58666	0.570137	1.05961	0.945722	0.490505	0.742731	0.533738	1.06878	0.567352	0.632558	1.03541	0.383489	0.422431	0.820243	0.232586	1.0691	0.791234	0.475836	0.361542	0.463764	0.166884	0.719373	0.781522	0.733252	0.415653	0.677939	0.287829	0.660733	0.518345
LOC112586165	0.670101	0.725246	0.534444	0.461692	0.822486	0.75729	0.550297	0.439041	0.506322	0.655716	0.657354	0.39804	0.670933	0.289628	0.593164	0.688944	0.563748	0.565549	0.600969	0.589633	0.626308	0.719544	0.852542	0.484618	0.561233	0.500963	0.49366	0.383714	0.721705	0.761315	0.452792	0.677648	0.473949	0.470353	0.601563	0.478678
LOC123332256	0.664429	0.683811	0.730319	0.598419	0.854395	1.47978	0.741411	0.516255	0.284182	0.805425	0.841867	0.519822	0.623807	0.515411	0.605445	0.638769	0.629621	1.24569	0.819355	0.660386	0.625494	1.07334	0.683754	0.910047	0.78614	0.668339	0.468168	0.548635	0.4434	1.10332	0.524252	0.516222	0.547484	0.753035	0.480834	0.979964
MSTRG.1528	0.654003	0.64525	2.26182	0.847907	1.37746	2.3978	0.430491	0.871441	0.259378	0.842956	1.13183	0.711717	1.02403	0.498036	0.782785	0.901599	1.32397	1.46423	0.070524	0.582872	0.622867	1.43698	1.10497	0.562391	1.00592	0.921353	0.539397	0.543851	0.538841	0.896723	0.6033	1.60954	0.337856	1.06875	0.828919	0.636372
LOC123332181	0.646191	0.573919	0.565224	0.466843	0.493013	0.267603	1.03223	0.412489	0.345765	0.617408	0.571317	0.447525	0.848442	0.413814	0.301423	0.511933	0.707835	0.585632	0.106263	0.306432	0.150922	0.039748	0.480575	0.103832	0.388594	0.055089	0.109744	0.439062	0.118565	0.100523	0.019488	0.020665	0.144072	0.133172	0.491941	0.128796
LOC102413224	0.639309	0.111376	0.796804	0.161865	0.173314	0.461524	0.016421	0.097075	0	0.109381	0.130332	0.031722	0.030607	0.056347	0.022664	0.061782	0.166611	0.142148	0.084351	0.023482	0.03134	0.033786	0.046918	0.030343	0.13587	0.096199	0.126923	0.039689	0.24851	0.230642	0	0.090086	0	0.057193	0.007608	0
MSTRG.9181	0.623888	0.869544	0.547152	0.919949	0.717177	0.675542	0.482542	1.06916	1.5533	0.944844	0.840999	0.866653	0.677085	0.786928	0.775478	1.25889	0.730139	0.71833	0.900108	0.77082	1.06163	1.11689	0.552033	1.10743	0.762826	0.736159	0.671074	0.875669	0.907285	0.806024	1.04334	0.865638	1.09237	0.783285	1.18633	1.51735
LOC112582250	0.623604	0.62558	0.895554	0.774132	0.315663	0.940675	0.500844	0.348446	0.390015	0.470753	0.29857	0.237739	1.10415	0.211956	0.255129	0.225372	0.394091	0.382119	0.177761	0.421626	0.193984	0.300653	0.153385	0.156664	0.366037	0.389304	0.383676	0.299185	0.194551	0.17247	0.177648	0.063092	0.16291	0.350543	0.195809	0.13299
LOC112583821	0.619826	0.570084	0.725389	0.779004	0.585866	0.776243	0.309629	0.487338	0.440441	0.536545	0.52783	0.450946	0.467925	0.695838	0.663179	0.57917	0.461576	0.610248	0.590882	0.752626	0.721779	0.543938	0.531008	0.588247	0.795186	0.731241	0.619273	0.607004	0.531794	0.661946	0.778151	0.674516	0.62723	0.731347	0.459227	0.671929
LOC123465335	0.617837	0.418214	0.338484	0.279691	1.20478	1.24925	0.698612	0.245583	0.239674	0.709587	1.01075	0.228536	0.787354	0.301876	0.462083	0.415262	0.789809	0.851364	0	0.117994	0.250278	0.113227	0.810465	0.323466	0.225593	0.114923	0.115963	0.360324	0.700596	0.459793	0.29957	0.013835	0.187056	0.02959	0.80641	0.680108
LOC123334670	0.612704	0.818396	1.28516	0.734993	1.15881	1.43727	0.633207	0.973134	0.510343	0.956419	0.927103	0.63752	0.628374	0.4406	0.657428	0.221293	0.606177	0.651643	0.11635	0.072931	0.082136	0.005649	0.175671	0.048848	0.133053	0.140247	0.172826	0.109078	0.202272	0.170204	0.311153	0.045213	0.248292	0.087149	0.270421	0.192904
MSTRG.7073	0.602682	1.75509	1.30521	1.21844	2.76773	2.6226	2.22725	0.958937	1.35636	1.59875	1.78918	0.983176	1.35571	1.95991	2.16243	1.33065	1.1164	1.73023	1.41204	1.13476	1.80447	1.24342	1.67858	1.18478	1.59242	0.829236	1.09922	0.82046	1.7083	1.78624	1.39678	0.993833	1.22942	0.773247	1.33874	1.37402
LOC123330220	0.597195	1.79914	1.03802	1.1918	1.58252	1.94283	0.921765	1.85478	0.300927	1.92678	0.754489	0.946517	0.617839	0.896815	0.818213	0.907761	1.45658	1.25835	0.583184	1.65575	0.309439	0.314087	1.00953	0.450881	0.608975	0.576336	0.43648	0.703532	0.344177	0.606018	0.270323	0.32525	0.258152	0.562197	0.379048	0.328494
LOC112581531	0.592312	1.18094	0.565351	0.49447	1.24954	0.813616	0.924091	0.614081	0.215769	0.644229	1.16779	0.466245	0.996762	0.724275	0.624754	0.732803	0.741095	0.602814	0	0.713836	0.535097	0.06072	0.91147	0.608413	0.349183	0.507293	0.355589	0.373918	0.934871	0.52154	0.418976	0.280706	0.473845	0.192207	0.658839	0.429884
LOC102400966	0.588316	1.32015	0.656084	0.59866	0.978472	0.900437	0.419239	1.20589	0.634817	0.681514	1.01705	0.865701	0.274505	0.774885	0.817261	1.05394	0.196144	0.7272	1.1117	1.05709	1.22152	0.85041	0.933889	1.49683	0.762054	1.25816	0.887095	1.03335	1.10156	1.63898	0.845361	1.16779	1.67278	0.719999	1.16354	1.02832
LOC123464948	0.584387	1.14589	0.717511	0.642972	1.44153	1.00724	0.785359	0.923528	0.888632	0.669915	0.973377	0.868523	0.475162	0.717757	0.708268	0.772588	0.810785	1.05927	0.733913	0.526051	0.608402	0.644722	0.965291	0.619547	0.601037	0.54648	0.349307	0.357927	0.793572	0.589567	0.616998	0.82247	0.41387	0.54973	0.557074	0.381921
MSTRG.21743	0.573165	0.871367	0.874554	0.487385	1.29378	1.69506	0.834352	0.54616	0.348927	0.724137	1.07425	0.323259	0.616672	0.49118	0.410702	0.407321	0.941301	0.949144	0.15994	0.247279	0.212825	0.094035	0.934454	0.705748	0.33085	0.246573	0.263731	0.188591	0.537921	0.718151	0.51186	0.110906	0.333987	0.115386	0.755024	0.896424
LOC102401727	0.572459	0.769806	0.453576	0.324527	0.490994	0.173039	0.424849	0.52387	0.551391	0.518746	0.67517	0.634344	0.276788	1.20654	0.669104	0.799642	1.02394	1.02058	1.28357	1.6424	1.03246	1.31119	1.67619	1.1643	2.77061	2.73768	1.98687	4.41173	3.31962	3.57182	1.18974	1.28484	0.819207	2.66365	1.61447	1.17252
MSTRG.1291	0.567831	0.209187	0.474541	0.393181	0.560475	1.96486	0.66628	0.242841	0.519209	0.540268	0.692746	0.50471	1.34291	0.344489	0.625816	0.508473	0.884232	1.36495	0.232839	0.110947	0.385301	0.168058	0.632734	0.538548	0.775149	0.259144	0.237058	0.344013	0.627541	1.43651	0.56743	0.246453	0.335405	0	0.617308	0.365152
LOC123334059	0.556787	0.645823	0.407792	0.517197	0.586822	0.344225	0.539655	0.052533	0.183334	0.905336	0.644964	0.619716	0.508229	0.175109	0.409427	0.347156	1.02689	0.49281	0.042172	0.639953	0.145492	0.099029	0.401607	0.201369	0.339279	0.073114	0.373387	0.278337	0.031465	0.163705	0.029501	0.018462	0.059812	0.098452	0.225363	0.076465
MSTRG.13336	0.556672	0.991587	0.060384	0.656607	1.43267	1.83184	1.03503	1.21252	0.086885	0.663348	1.51	1.05743	0.321965	1.46244	0.100472	0.382932	0.738891	0.676437	0.023472	0.667277	0.035243	0.045949	0.704297	0.511805	0.215009	0.342709	0.026394	0.080448	0.623241	0.513513	0.166747	0.151494	0.07963	0.108843	0.682814	0.583243
MSTRG.13074	0.555308	0.60423	1.78103	1.36986	2.25749	2.77506	0.800942	2.41461	0.62803	1.66546	1.89712	1.35597	4.56076	0.830252	1.07777	0.85844	3.82693	2.18601	0.376137	1.51841	0.737908	0.406837	1.04138	0.974807	1.40803	0.731721	1.15174	0.780972	1.35923	1.60797	0.690905	0.380875	0.627533	0.833792	1.02342	0.829851
LOC112582928	0.548192	0.940996	0.786535	0.310256	0.808905	0.764012	0.260252	0.405786	0.093721	0.44342	0.292393	0.329144	0.386121	0.235764	0.231495	0.228236	0.054008	0.24838	0.092362	0.172073	0.271099	0.101186	0.284646	0.175241	0.124388	0.182181	0.167298	0.106165	0.066728	0.14844	0.193529	0.095299	0.171033	0.149229	0.148615	0.136488
LOC102409978	0.547052	0.74725	0.719608	0.796734	1.44618	1.48325	0.62405	0.30449	0.142826	0.950143	1.16136	0.179751	0.352735	0.257244	0.749822	0.508654	0.750205	0.634365	0.332324	0.540615	0.478065	0.211085	0.77739	0.508094	0.060542	0.010766	0.09626	0.033135	0.061086	0.065252	0.538484	0.152431	0.360512	0.488909	0.627375	0.663114
LOC112581455	0.543397	1.09539	1.16102	0.57888	1.3633	1.38648	0.865517	0.746811	0.365625	0.84357	0.682204	0.402747	0.339523	0.499439	0.855751	1.17919	0.309447	0.431891	0.528654	0.193158	0.410221	0.221775	0.705736	0.308698	0.919111	0.536898	0.854181	0.491984	0.401462	0.626545	0.235698	0.338215	0.516932	0.491267	0.376256	0.418813
MSTRG.14827	0.537215	0.563231	0.245284	0.830034	0.635978	1.41692	0.181339	0.45686	0.238909	1.23039	0.317664	0.399005	0.019286	0.118824	2.12456	0.522909	0.031145	0.050235	0.04178	0.003875	0.033562	0.004185	0.022844	0.023115	0.016739	0.032855	0.159712	0.043148	0.02897	0.055992	0.006941	0.004796	0.009269	0.008109	0.063316	0
LOC123464848	0.531995	0.129787	0.43132	0.256077	0.314681	0.219632	0.253154	0.054486	0.02476	0.132089	0.344082	0.101796	0.206272	0.187135	0.314649	0.166708	0.572799	0.444245	0.015376	0.196476	0.02482	0.139602	0.376518	0.127583	0.184177	0.141535	0.109831	0.126054	0.221472	0.08101	0.012699	0.167854	0.165742	0.126987	0.145435	0.081191
LOC123334814	0.514093	1.77349	0.382538	0.498922	1.21669	0.385348	1.54853	1.46282	0.691885	0.544312	0.807267	1.25456	1.32418	1.30986	0.440677	1.17658	1.52566	0.671778	0.21453	0.474505	0.157235	0.129619	1.15928	0.226316	0.362178	0.52897	0.248642	0.390285	0.99399	0.099454	0.384117	0.197667	0.535743	0.114298	0.671597	0.112376
MSTRG.16601	0.513904	0.280074	0.559234	0.272988	0.346592	0.240255	1.16826	1.17082	0.386057	1.04869	0.864158	0.821892	4.72418	0.666832	0.456649	0.309515	2.24234	1.34092	0.071357	0.37903	0.149528	0.081443	0.294328	0.174786	0.664276	0.386059	0.765671	0.355221	0.051224	0.4741	0.071953	0.067373	0.140724	0.207026	0.114861	0.025991
LOC112586284	0.511564	0.339264	1.56133	0.34416	0.441128	0.633692	0.362785	0.317493	0.116382	0.317827	0.306753	0.201136	0.202702	0.114055	0.452651	0.461416	0.513984	0.247803	0.130966	0.064058	0.082507	0.136441	0.178326	0.129353	0.187468	0.066523	0.164669	0.028035	0.092952	0.126284	0.035132	0.069608	0.013442	0.106291	0.098692	0
LOC123465099	0.506072	0.681918	0.340022	0.426392	0.792482	0.644623	0.694138	0.366714	0.50049	0.593633	0.552698	0.558156	0.39629	0.432415	0.357641	0.369709	0.532029	0.342158	0.223046	0.371084	0.368026	0.261067	0.503113	0.333257	0.518124	0.436338	0.366345	0.185321	0.406748	0.537184	0.587478	0.421407	0.302071	0.264367	0.349792	0.536119
MSTRG.21219	0.501606	0.607166	0.595178	0.508094	0.940777	2.46794	0.13645	0.338346	0.048559	0.836995	1.38686	0.105514	0.19051	0.088737	0.117514	0.297505	0.249686	0.398618	1.00146	0.074122	0.224996	0.479915	0.579824	0.311021	0.09288	2.70752	0.20615	0.509752	0.237217	2.58977	0.241282	0.198512	0.088965	0.194513	0.376588	0.197015
LOC123464718	0.490092	0.141166	0.309053	0.077375	0.853017	0.419791	0.245309	0.318788	0.019846	0.20826	0.458698	0.080869	1.05982	0.153635	0.187097	0.043065	2.60765	0.143671	0.012409	0	0.01466	0.013318	0.177551	0.144166	0.064558	0.02533	0.02526	0	0.067896	0.240618	0	0	0	0	0.287556	0.212529
LOC123332973	0.489867	1.0977	0.118532	0.695131	2.45126	0.384417	1.54068	1.04482	1.28	0.600536	1.40251	1.70477	0.608578	1.90619	0.438107	2.10326	3.06757	2.2605	0.139191	0.334022	0.109254	0.037902	1.48302	0.310727	0.348193	0.202848	0.044252	0.640285	0.374411	0.038237	0.049765	0.216379	0.284262	0.026362	0.563683	0.214298
LOC123334813	0.470134	0.313001	0.122413	0.244289	0.165559	0.212396	0.148009	0.234657	0.153648	0.130126	0.211982	0.702626	0.223402	0.237937	0.121743	0.204174	0.395967	0.323315	0.153409	0.354548	0.316438	0.222548	0.212619	0.299167	0.740035	0.444164	0.212929	0.860945	0.358311	0.517913	0.261575	0.404675	0.139794	0.617172	0.130384	0.328493
MSTRG.13649	0.461298	1.2711	0.510669	1.02756	0.965842	1.00204	0.910957	0.965666	0.488485	1.13837	0.803717	0.740588	0.747586	0.569431	0.313361	0.848143	0.568249	0.536393	0.311067	0.334063	0.258625	0.130101	0.671203	0.377287	0.237297	0.392157	0.177687	0.414732	0.509243	0.165429	0.436311	0.401572	0.298482	0.186431	0.466624	0.377454
LOC123334187	0.458012	0.415691	0.841992	0.305944	0.252718	0.51351	0.030905	0.132401	0.031823	0.123681	0.140215	0.044475	0	0.127563	0.423176	0.282963	0.424103	0.223429	0.518889	0	0	0	0.010888	0.032407	0.083851	0.300476	0.024005	0.082842	0.207733	0.061061	0.029676	0.003074	0	0	0.057937	0
MSTRG.8451	0.454125	0.394297	1.84072	1.77855	0.87298	1.67032	1.00303	1.28967	0.651635	1.83066	1.11161	0.718003	2.56174	0.58099	1.2928	0.571288	1.71015	1.63078	0.215487	1.25209	0.603543	0.533929	0.797876	0.421181	0.618688	0.409191	0.480678	0.810027	0.406593	0.405985	0.510892	0.186944	0.56536	0.803594	0.564767	0.386826
LOC112586500	0.450218	1.38001	0.711608	0.723695	1.08311	1.23566	1.39554	0.930892	0.716532	1.34618	1.14599	0.719212	0.825672	0.792436	0.42782	1.12099	1.24052	0.682756	1.10001	0.390718	0.378144	1.13515	0.806223	0.402819	0.457161	0.551771	0.437083	0.32825	0.400413	0.458241	0.763053	0.920145	0.552106	0.679013	0.521402	0.491374
LOC123330432	0.443239	0.673021	1.03416	0.391414	0.659828	1.14357	0.375997	0.473093	0.132845	0.592075	0.514248	0.20958	0.37455	0.178452	0.885845	0.205011	0.403101	0.315382	0.307896	0.34681	0.429861	0	0.449759	0.121242	0.541829	0.264109	0.336736	0.360245	0.421048	0.734801	0.368888	0.049487	0.615809	0.205008	0.276488	0.131756
LOC123333262	0.439808	0.701875	0.302704	0.317069	0.698556	0.61397	0.352039	0.214625	0.218197	0.444185	0.657929	0.252542	0.423955	0.273562	0.232935	0.433662	0.413956	0.253313	0.29351	0.222091	0.218911	0.339027	0.416322	0.204135	0.194274	0.169119	0.119497	0.135838	0.243018	0.109434	0.21267	0.229412	0.137981	0.136273	0.306131	0.172813
LOC112582764	0.434686	1.52101	0.119939	0.324177	0.633381	0.232207	0.268913	0.617744	0.225987	0.664772	0.904846	0.431655	0.26617	0.264877	0.565832	0.059074	0.353563	0.200125	0	0.195111	0.326137	0	0.444154	0.229978	0.131753	0.106701	0	0.309017	0.185483	0.19111	0.404526	0	0.181551	0.140404	0.382425	0.25286
LOC123334671	0.431221	1.00338	1.01832	0.810183	0.875717	0.964634	0.74605	0.782255	0.333364	1.20302	1.11786	0.681205	0.694413	0.494813	0.34124	0.150715	0.646254	0.569475	0	0.135968	0.109559	0.030706	0.126734	0	0.548287	0.25706	0.384399	0.139782	0.364528	0.306293	0.208532	0.035516	0.372779	0.149648	0.342103	0.226497
LOC123327736	0.426697	0.34206	0.762636	0.475491	0.652746	0.66053	0.308653	0.310202	0.300628	0.3791	0.555749	0.293182	0.340141	0.327029	0.420156	0.211666	0.362259	0.470647	0.096793	0.288354	0.330214	0.112258	0.430121	0.22974	0.428453	0.276269	0.274815	0.082535	0.305718	0.529748	0.36079	0.078313	0.294485	0.113355	0.256744	0.233596
MSTRG.13268	0.425491	0.406313	0.614743	0.805086	1.29189	1.73069	0.762395	0.40517	0.961651	1.03455	1.49381	0.462942	0.535221	0.497769	1.09469	0.918938	0.873687	0.771499	0.461149	0.609023	0.569318	0.270182	0.965831	0.908295	0.441165	0.563478	0.600334	0.681991	1.26485	0.660654	0.85502	0.248648	0.771219	0.464338	0.950158	1.1317
LOC112586951	0.424855	0.11744	0.056972	0.045807	0.066209	0.029694	0.03158	0.063457	0	0.082562	0	0.044054	0.263358	0.027721	0	0.06765	0.110396	0.062113	0.034613	0.200314	0	0.03466	0.015803	0.03105	0.039835	0.092389	0	0.104261	0.0154	0.101942	0.012061	0	0.014732	0.075111	0	0
LOC102391859	0.423936	0.714537	0.254586	0.412952	0.516445	0.402207	0.503549	0.350759	0.199211	0.400638	0.336869	0.284429	0.361607	0.448221	0.112627	0.421707	0.506676	0.374126	0.11598	0.320195	0.178558	0.106531	0.363965	0.2328	0.282691	0.224588	0.235439	0.264186	0.275943	0.174274	0.355208	0.174076	0.172229	0.072317	0.228852	0.141764
LOC112585077	0.4196	0.494238	0.438736	0.341355	0.327079	0.369802	0.432563	0.713138	0.232993	0.377661	0.579147	0.408465	0.290542	0.228203	0.216412	0.381639	1.41198	0.57209	0.134457	0.293092	0.168091	0.207887	0.254649	0.157654	0.15748	0.329607	0.169745	0.211643	0.24823	0.159183	0.084535	0.221191	0.072362	0.190329	0.184315	0.188847
LOC123328219	0.417886	1.09299	0.54681	0.531627	0.704126	0.653544	0.509012	0.677443	0.610575	0.615206	0.664754	0.452095	0.559851	0.521035	0.38964	0.486163	0.458603	0.51919	0.080553	0.54418	0.3379	0.138942	0.568064	0.496427	0.327136	0.226589	0.379923	0.228659	0.308316	0.292547	0.372941	0.089033	0.253626	0.186118	0.425553	0.488853
LOC102405079	0.415702	0.949554	0.58788	0.42782	1.19915	0.891695	1.21694	0.429324	0.495162	0.869374	1.10393	0.386305	0.604086	0.336299	0.332004	0.575409	0.786363	0.285222	0.390125	0.2829	0.437267	0.38795	0.645354	0.332383	0.27209	0.330337	0.58861	0.40659	0.211287	0.199221	0.443563	0.213399	0.437606	0.353684	0.438139	0.470218
MSTRG.12787	0.413849	1.31545	0.93618	0.490505	1.67123	1.59933	0.970486	0.740306	0.95416	1.06948	1.94234	0.835039	0.924036	0.807284	0.521131	1.05225	1.00235	0.529339	0.51238	0.334353	0.88565	1.16802	1.05641	0.496612	0.893485	0.384344	0.57214	0.340438	0.894571	0.841909	0.411587	0.760462	0.397177	0.739346	0.515313	0.6501
LOC112580182	0.413648	0.324135	0.111955	0.726841	0.564364	1.17509	0.278865	0.36504	0.177026	0.864649	0.541772	0.179148	0.177267	0.02632	0.356104	0.375312	0.999301	0.327491	0.304784	0.12389	0.100751	0.115457	0.340037	0.220987	0.250593	0.184563	0.088464	0.361273	0.263993	0.211321	0.017877	0.116362	0.031184	0.259324	0.071155	0.03969
LOC123465482	0.402442	0.132497	0.204955	0	0.126582	0	0.352464	0	0.063489	0.236308	0	0	0	0	0	0	0.180497	0.145418	0	0	0	0	0	0	0	0	0	0	0.146382	0	0	0	0.101421	0.286715	0	0
LOC123331451	0.40076	0.512304	0.365557	0.122106	0.561982	0.491005	0.100519	0.275864	0.161296	0.31282	0.398625	0.158339	0.23468	0.266141	0.241101	0.293629	0.10645	0.28188	0.08153	0.080681	0.186418	0.326629	0.395698	0.22516	0.252471	0.197541	0.188733	0.074596	0.240346	0.147433	0.126796	0.273644	0.226642	0.144299	0.222007	0.199618
LOC123332682	0.396962	0.427216	0.900706	0.457999	0.615464	1.03498	0.35931	0.822154	0.353144	0.538093	0.846509	0.320383	0.301381	0.284656	0.457522	0.294699	0.411451	0.336806	0.344996	0.340915	0.50556	0.138469	0.528216	0.339453	0.155192	0.35196	0.315387	0.161169	0.245068	0.639074	0.431331	0.211242	0.349692	0.25811	0.529165	0.275956
LOC112580623	0.387951	0.547815	1.14682	0.746144	1.69262	0.691642	0.53563	0.699899	0.601895	1.23476	1.38615	0.567118	0.809798	0.715738	1.15216	0.7337	1.41255	1.10623	0.206985	1.23723	0.132266	0.341796	0.601699	0.626897	0.583069	0.23149	0.268965	0.653541	0.219309	0.474408	0.497648	0.052216	0.506937	0.798174	0.970422	0.919587
LOC102390157	0.387444	0.34491	0.257738	0.391359	0.240326	0.543833	0.252835	0.353963	0.113234	0.356715	0.22224	0.350238	0.437734	0.139265	0.20911	0.366957	0.274646	0.321112	0.090061	0.304525	0.208193	0.109777	0.247749	0.187957	0.329836	0.27841	0.093839	0.330322	0.186365	0.200543	0.11846	0.104199	0.121081	0.386952	0.162882	0.107999
LOC123330430	0.379233	0.718665	0.392574	0.440405	0.768096	0.650683	0.558487	0.295342	0.217555	0.601388	0.572419	0.239561	0.567966	0.277933	0.326764	0.400709	0.412223	0.443695	0.368406	0.26186	0.237268	0.256738	0.524783	0.206586	0.288081	0.211858	0.270915	0.125118	0.327009	0.313549	0.287936	0.229593	0.220562	0.280725	0.243452	0.14949
LOC123332914	0.36221	0.245655	0.491947	0.291739	0.31037	0.70189	0.182327	0.088185	0.0807	0.430385	0.24928	0.085402	0.086837	0.247966	0.345312	0.102542	0.132303	0.307625	0.090349	0.140446	0.187757	0.083527	0.248055	0.183247	0.315908	0.060449	0.116024	0.118249	0.152824	0.336064	0.05687	0.052849	0.127404	0.118815	0.10161	0.111236
LOC123327966	0.350649	0.529003	0.180298	0.249441	0.580611	0.535621	0.606873	0.315207	0.259995	0.539502	0.286785	0.168239	0.294726	0.25688	0.241371	0.223444	0.271452	0.192069	0.101161	0.129552	0.132942	0.086342	0.27563	0.142117	0.163114	0.111705	0.149866	0.084656	0.044471	0.130067	0.333201	0.114461	0.121513	0.125905	0.157101	0.138516
LOC123331098	0.350023	0.68442	0.764949	0.570138	0.561768	0.979934	0.525187	0.421422	0.132964	0.671555	0.563421	0.426064	0.357885	0.584794	0.68126	0.525056	0.337455	0.519639	0.393448	0.302447	0.25554	0.58245	0.405573	0.438145	0.341591	0.431832	0.308459	0.233229	0.297017	0.652649	0.460966	0.543653	0.458059	0.421573	0.351432	0.235194
MSTRG.17262	0.34967	2.20859	1.56906	2.45033	2.46033	1.26383	1.7649	2.11944	1.67257	3.01432	2.81925	1.53571	2.0711	1.2508	1.16407	1.46371	2.30295	1.44732	0.183699	2.05581	1.83121	1.10859	1.94756	1.47331	0.943583	0.6431	0.505057	1.00535	1.04164	0.565721	1.50617	0.961158	1.71101	1.85315	2.18748	1.87337
LOC123331773	0.344108	0.525548	0.596239	0.891127	1.26736	0.627333	0.42736	0.581181	0.335828	0.833937	0.539075	0.32991	0.436136	0.50897	0.779933	0.607477	0.714259	0.688641	0.349358	0.280991	0.216037	0.465108	0.381403	0.290791	0.436096	0.339746	0.224568	0.457214	0.364523	0.899387	0.140517	0.244371	0.291614	0.786911	0.539257	0.285807
LOC123332852	0.341813	0.265588	0.042115	0.41387	0.31368	0.291297	0.236434	0.39649	0.061832	0.45255	0.449482	0.175705	1.11865	0.105584	0.211901	0.340821	0.802514	0.435795	0.204158	0.196042	0.102911	0.23263	0.601842	0.185527	0.33785	0.103979	0.080628	0.582005	0.156777	0.015849	0.3718	0.007559	0.05283	0.219633	0.067669	0.057034
LOC112587787	0.341655	0.292516	0.176008	0.148342	0.214394	0.364089	0.310784	0.438319	0.320558	0.233275	0.173672	0.306078	0.317185	0.424607	0.244556	0.287663	0.328998	0.260106	0.680135	0.327727	0.564871	0.194579	0.3555	0.381665	0.469981	0.933929	0.719735	0.926431	0.575749	0.583154	0.442136	0.491443	0.376332	0.470706	0.2776	0.313562
LOC123464662	0.340246	0.541047	0.257911	0.24305	0.640119	0.356105	0.399288	0.405024	0.156223	0.441141	0.485777	0.362302	0.286156	0.316066	0.323947	0.501899	0.390393	0.482219	0.20385	0.27472	0.299933	0.283626	0.429715	0.363457	0.302981	0.296604	0.158376	0.169445	0.35175	0.376795	0.244945	0.323357	0.23179	0.253049	0.253718	0.114056
LOC102404801	0.338141	0.392607	0.527065	0.305124	0.685044	0.838371	0.344778	0.261648	0.190162	0.363787	0.388463	0.164691	0.19441	0.156133	0.342632	0.284406	0.332777	0.323898	0.221446	0.186174	0.219997	0.193858	0.348782	0.320509	0.165796	0.087639	0.117823	0.159011	0.300623	0.449858	0.146821	0.155008	0.303411	0.134182	0.249513	0.273665
MSTRG.8448	0.335968	0.451207	0.999847	0.696128	0.706623	1.2213	0.460485	0.815363	0.602146	1.07297	0.621589	0.527891	1.96635	0.423415	0.825796	0.177631	1.22908	0.866589	0.312774	0.757523	0.308038	0.2801	0.703257	0.314454	0.566845	0.58561	0.365229	0.479912	0.518424	0.501004	0.317176	0.365935	0.725147	0.290692	0.442625	0.299906
LOC123330308	0.334883	0.697456	0.20891	0.640572	0.685955	0.668816	0.265725	0.223967	0.137977	0.580278	0.566985	0.306714	0.495956	0.441241	0.18189	0.598754	0.260625	0.462767	0.563028	0.486581	0.425599	0.492463	0.483006	0.441576	0.402844	0.395602	0.245365	0.233934	0.349373	0.351394	0.275599	0.367485	0.2823	0.513058	0.402677	0.20672
LOC123464899	0.331252	0.128135	0.24871	0.172201	0.5128	0.323667	0.131095	0.20434	0.037346	0.264808	0.19357	0.095922	0.52996	0.030675	0.1143	0.147908	0.440686	0.215178	0.120226	0.172039	0.03158	0.120136	0.205165	0.07112	0.046704	0.053904	0.040489	0.030662	0.024561	0.053929	0.022437	0.079308	0.025394	0.099906	0.080926	0.029843
LOC112584698	0.327784	0.418242	0.398267	0.091002	0.577828	0.2575	0.134323	0.196657	0.06605	0.269547	0.397703	0.284771	0.130222	0.161851	0.271033	0.301313	0.146175	0.324009	0.408632	0.118415	0.190449	0.320283	0.472713	0.184431	0.210999	0	0.054984	0.243002	0.278225	0.373558	0.167175	0.150479	0.265448	0.165796	0.358811	0.199509
LOC123328600	0.327679	0.77019	0.48338	0.536661	0.340419	0.768269	0.455374	0.62441	0.157487	0.498048	0.236091	0.644307	0.46508	0.207593	0.369638	0.47399	0.506202	0.444633	0.115955	0.28768	0.43351	0.443799	0.536589	0.549379	0.439761	0.416302	0.299226	0.237556	0.353285	0.526878	0.216392	0.24508	0.151184	0.62874	0.266769	0.233863
LOC123334968	0.323914	0.403607	0.178114	0.288332	0.425006	0.417783	0.418856	0.338088	0.208109	0.260541	0.340208	0.276409	0.31099	0.250469	0.220315	0.190853	0.327988	0.25174	0.099595	0.192693	0.159209	0.119352	0.432278	0.282488	0.232853	0.175771	0.150953	0.091484	0.254498	0.249904	0.262958	0.076613	0.151575	0.086834	0.303151	0.273642
LOC112580232	0.323873	0.526342	0.257318	0.31977	1.17589	1.08888	0.879632	0.394885	0.24203	0.542391	0.372368	0.328625	0.354974	0.581962	0.927147	0.321102	0.826919	0.357905	0.541893	0.466722	0.439784	0.595994	0.41789	0.339997	0.528931	0.361413	0.315019	0.89116	0.382738	0.442976	0.340355	0.522281	0.365364	0.371459	0.293562	0.390128
LOC123328414	0.323004	0.0962	0.007906	0.055768	0.061877	0.100301	0.019615	0.009859	0.07462	0.127172	0	0.015504	0.029449	0.015735	0.015965	0.038411	0.038647	0.032994	0	0.006784	0	0	0.009108	0	0.036229	0.012438	0.015215	0	0	0	0.010379	0	0.008117	0.014657	0.012397	0.012969
LOC123466106	0.312652	0.389532	0.239723	0.588319	0.410447	0.505376	0.635046	0.3694	0.559446	0.913959	0.458497	0.402775	0.571229	0.425807	0.264065	0.840287	0.777325	0.55243	0.412981	0.519213	0.270078	0.430309	0.601612	0.658191	0.300379	0.493473	0.39385	0.557796	0.410776	0.166031	0.309162	0.398833	0.289704	0.548449	0.309565	0.408421
LOC123329277	0.307725	0.591147	0.075669	0.132977	0.04658	0.358265	0.57278	0.107353	0.087974	0.038894	0.018246	0.049869	0.921665	0.080415	0.033761	0.064301	0.021595	0.047631	0.042865	0	0.03175	0	0.017199	0.104928	0.029194	0.033124	0	0	0	0	0.120514	0.103669	0.041111	0.082683	0	0.069829
LOC123334418	0.305119	0.577067	0.651014	0.620362	1.03252	0.966567	0.452128	0.343051	0.578012	0.770692	0.95954	0.235724	0.29491	0.469197	0.629095	0.490524	0.534871	0.497752	0.025555	0.211735	0.562799	0.09487	0.735265	0.6851	0.213091	0.159008	0.517641	0.111742	0.702998	0.707202	0.275813	0.174396	0.430533	0.151868	0.550088	0.549575
LOC112579163	0.304639	0.660289	0.524868	0.409957	0.503393	0.761013	0.339664	0.541037	0.332529	0.521824	0.470259	0.284723	0.241346	0.234423	0.253052	0.279249	0.290153	0.353791	0.165146	0.202262	0.20143	0.343043	0.288225	0.237735	0.209688	0.144514	0.179984	0.199093	0.240406	0.262396	0.346641	0.206145	0.189237	0.185528	0.268167	0.182649
LOC102390492	0.301155	0.419969	0.421943	0.470414	0.364661	0.554145	0.280056	0.454367	0.120988	0.398465	0.208858	0.406181	0.554348	0.186641	0.199641	0.374623	0.265173	0.401482	0.101475	0.289109	0.230011	0.15747	0.31765	0.252056	0.355997	0.36441	0.166156	0.376676	0.200941	0.30214	0.151088	0.127963	0.101297	0.449445	0.168611	0.215985
LOC102403824	0.299582	0.651443	1.06362	0.135411	0.501779	0.70034	0.314575	0.238934	0.029575	0.247152	0.148818	0.222384	0.577303	0.114486	0.283353	0.335656	0.114607	0.231894	0.165539	0.178503	0.267292	0.335527	0.168495	0.09342	0.46395	0.370592	0.134092	0.069499	0.310396	0.573718	0.403477	0.258698	0.192652	0.074795	0.249457	0.21053
LOC123333946	0.297518	0.451092	0.434928	0.209841	0.426263	0.532668	0.255974	0.247316	0.260261	0.131859	0.236984	0.22014	0.174568	0.220047	0.175104	0.095034	0.167031	0.147434	0.05472	0.194893	0.213708	0.018204	0.19946	0.209423	0.228263	0.093839	0.164059	0.078209	0.259661	0.249148	0.178604	0.03765	0.16591	0.057421	0.191168	0.143455
LOC123330453	0.297147	0.310102	0.254239	0.377571	0.43109	0.600913	0.240254	0.16177	0.091522	0.415229	0.226181	0.091029	0.187483	0.141822	0.257266	0.214474	0.263097	0.445406	0.099557	0.233378	0.073973	0.077601	0.313591	0.125379	0.392371	0.204941	0.147779	0.280106	0.112552	0.239781	0.069546	0.063861	0.066387	0.194906	0.071187	0.113751
LOC123465599	0.296752	0.135852	0.455857	0.240585	0.301384	0.504261	0.138745	0.092129	0.10326	0.204816	0.113931	0.080365	0.094488	0.143242	0.136177	0.099988	0.175536	0.190549	0.049656	0.067969	0.069725	0.019964	0.095197	0.081492	0.217781	0.053048	0.109631	0.068403	0.079953	0.203766	0.076036	0.070504	0.046625	0.061689	0.069021	0.132206
LOC102400086	0.294758	0.420841	0.648709	0.152246	0.964097	0.771633	0.422225	0.226229	0.367469	0.267179	0.562918	0.235582	0.152065	0.230119	0.487707	0.150227	0.190868	0.434897	0.195499	0.148907	0.327634	0.09468	0.298287	0.32657	0.205597	0.198082	0.167797	0.079097	0.158701	0.627079	0.33586	0.226579	0.782847	0.097019	0.213827	0.797689
LOC112586155	0.29342	0.45809	11.3884	8.03561	4.08617	4.87547	3.5503	3.71419	0.680146	6.49585	2.29881	0.990691	9.27728	1.55017	2.75345	1.64684	10.5834	7.63786	0.178303	1.8847	0	0.455449	1.09929	0.326639	0	0	0.351828	1.12292	0	1.00217	0	0	0	0.467222	0.524125	0
LOC112586966	0.290866	0.439621	0.458705	0.251738	0.718178	0.629933	0.238916	0.280741	0.334537	0.40384	0.61409	0.269285	0.223158	0.215391	0.399059	0.206221	0.341589	0.331562	0.17805	0.26159	0.23629	0.202128	0.281945	0.192398	0.228025	0.265699	0.219157	0.074607	0.133658	0.335465	0.116266	0.191582	0.180681	0.167338	0.380649	0.208528
LOC123327952	0.290168	0.538274	0.290595	0.456709	0.335631	0.256266	0.90429	0.393722	0.618895	0.765753	0.716005	0.446586	0.850085	0.384014	0.326735	0.945961	0.609045	0.435914	0.413234	0.527354	0.390356	0.41241	0.450602	0.315531	0.31713	0.293876	0.31086	0.312152	0.31003	0.173018	0.402147	0.383276	0.342887	0.37138	0.447714	0.259806
LOC123333316	0.287315	0.444155	0.299051	0.329497	0.55822	0.665513	0.584843	0.234496	0.136761	0.538573	0.388309	0.085628	0.390773	0.135414	0.246179	0.266018	0.426454	0.298595	0.033342	0.080775	0.201421	0.023487	0.236353	0.167944	0	0	0.044501	0	0.015998	0.003605	0.200942	0.092564	0.087522	0.113528	0.184073	0.156597
LOC123334149	0.287161	0.219067	0.131576	0.125004	0.140054	0.067035	0.042487	0.18086	0	0.066705	0.096102	0.052942	0.058042	0	0.140127	0	0.088886	0.045198	0	0.060281	0	0	0	0	0	0	0	0	0	0.036091	0	0	0	0.015986	0	0
LOC102410360	0.283899	0.36101	0.400689	0.362313	0.314067	0.428666	0.371826	0.645894	0.053392	0.446328	0.350198	0.232259	0.329842	0.238989	0.170153	0.268606	0.281133	0.295112	0.121317	0.14151	0.068156	0.081706	0.207373	0.098917	0.250822	0.13273	0.093641	0.086171	0.071071	0.14666	0.098515	0.018975	0.093774	0.187394	0.204809	0.079349
LOC123332839	0.275942	1.21415	0.814878	1.28059	3.26411	0.877631	2.89841	1.06265	1.35505	2.81548	1.46371	1.06545	1.28311	1.64211	1.01461	2.04846	3.5555	1.38653	0.249115	0.497755	0.366759	0.166156	0.496138	0.36183	0.273934	0.398162	0.435458	1.10024	0.419502	0.348207	0.2883	0.108541	0.395428	0.508598	0.950616	0.541045
LOC102404194	0.273906	0.456437	0.393642	0.330552	0.274942	0.44375	0.266806	0.391151	0.178108	0.39226	0.40169	0.232753	0.207644	0.154776	0.215454	0.219835	0.087767	0.291659	0.130741	0.162344	0.323856	0.140427	0.131393	0.279275	0.141142	0.160792	0.216385	0.165189	0.145546	0.334581	0.162472	0.122143	0.189164	0.174196	0.128536	0.253722
LOC123330385	0.27319	0.556511	0	0.262539	0.3961	0.229621	1.19819	0.34804	0.022369	0.297532	0.479596	0.744421	0.679779	0.509968	0.021405	0.775207	0.440117	0.587935	0.339492	0.08229	0	0.38427	0.295266	0.197756	0.051603	0.191505	0	0.159036	0.74233	0.022493	0.169233	0.217151	0.02142	0.226694	0.354041	0.266236
LOC112582307	0.271558	0.190831	0.70822	0.644553	0.5379	0.42603	0.330838	0.493227	0.117977	0.749956	0.496283	0.442785	0.504528	0.497933	0.814616	0.478068	0.563645	0.747262	0.192859	0.290289	0.191895	0.241876	0.287208	0.259345	0.483406	0.147082	0.291146	0.448591	0.381436	0.411538	0.377227	0.077738	0.221492	0.4694	0.204951	0.154435
LOC123334138	0.269859	0.024653	0.08014	0.022495	0.068858	0.163362	0.051091	0.098318	0	0.089345	0.078085	0.011726	0.148778	0.077703	0.008378	0.012067	0.094046	0	0	0.023147	0	0	0.037	0	0	0.047256	0.02483	0.01124	0	0.046431	0.045222	0	0.045071	0.024197	0.022498	0.047084
LOC123327801	0.268404	0.188845	0.418362	0.159363	0.453374	0.324055	0.222689	0.198534	0.241595	0.186596	0.225228	0.128826	0.179908	0.298175	0.303614	0.274519	0.218038	0.19804	0.157893	0.079326	0.130832	0.206306	0.209612	0.058839	0.269571	0.205852	0.093102	0.205632	0.326194	0.237061	0.187739	0.313894	0.169163	0.153658	0.175506	0.144364
LOC102414293	0.266283	0.473959	0.712201	0.395356	0.305738	0.43298	0.259728	0.673281	0.090894	0.636366	0.172162	0.333003	0.197692	0.340768	0.252851	0.357518	0.128527	0.276382	0.247231	0.277641	0.196366	0.10067	0.250681	0.263951	0.23757	0.278576	0.206374	0.22946	0.155386	0.259977	0.247176	0.175946	0.12257	0.303859	0.084741	0.17079
LOC123334501	0.2601	0.878192	0.550562	0.559511	1.022	0.760365	0.575017	0.570267	0.270309	0.664022	0.662492	0.618745	0.406454	0.380509	0.376838	0.730053	0.648683	0.471527	0.593758	0.279352	0.266745	0.315716	0.390824	0.272635	0.20655	0.306046	0.208114	0.433623	0.253232	0.185311	0.144805	0.463503	0.280133	0.278825	0.391339	0.248417
LOC102389013	0.257387	0.594078	0.202037	0.279916	0.390907	0.553546	1.06404	0.510226	0.519909	0.604183	0.35077	0.510255	0.428878	0.730982	0.144566	0.608468	0.626674	0.399118	0.298628	0.223069	0.139115	0.525476	0.267104	0.273983	0.306788	0.267931	0.183979	0.209228	0.343872	0.302795	0.423931	0.41022	0.276818	0.212825	0.308653	0.270663
MSTRG.18450	0.256926	0.199973	0.357573	0.488062	0.1425	0.229334	0.21247	0.35537	0.770151	0.25483	0.182363	0.529457	0.280122	0.311679	0.397894	0.723632	0.710104	0.233005	0.337216	0.578137	1.2913	0.676039	0.215657	1.51244	0.675053	0.905557	1.00792	1.62816	0.743726	0.760913	0.447227	0.688249	0.966019	1.42182	1.00414	0.967878
LOC123330577	0.251973	0.319656	0.252719	0.535943	0.342009	0.244168	0	0.563001	0.048201	0.186558	0.116878	0.125136	0.072683	0	0	0	0.138609	0.146907	0	0	0	0	0	0	0.026902	0	0	0	0	0	0.073486	0.049741	0	0.051902	0	0
LOC123332671	0.251972	1.27725	0.275031	0.503708	0.738838	0.420073	0.840068	0.725388	0.330205	0.529023	0.92975	0.975969	0.588059	0.606266	0.352565	0.627327	0.807747	0.972944	0.399771	0.340276	0.230589	0.394118	0.939112	0.408429	0.320044	0.342015	0.085694	0.216237	0.459748	0.211735	0.190744	0.470376	0.278047	0.279842	0.577736	0.248867
LOC123330032	0.247792	0.328027	0.108727	0.162094	0.352256	0.143359	0.22005	0.203387	0.13047	0.29395	0.222458	0.184697	0.191314	0.101783	0.153737	0.169849	0.140556	0.153022	0.235574	0.071136	0.169199	0.161444	0.20935	0.133972	0.177232	0.21903	0.144779	0.107578	0.200156	0.062781	0.202722	0.177492	0.059781	0.130824	0.18535	0.087348
LOC123333690	0.245641	0.512637	0.102498	0.190323	0.303386	0.298899	0.291499	0.224943	0.155023	0.395135	0.226458	0.186472	0.175129	0.106696	0.106209	0.379251	0.210236	0.107183	0.216619	0.224052	0.110195	0.110914	0.238693	0.110178	0.165636	0.175196	0.161023	0.289329	0.185463	0.091399	0.148518	0.18008	0.156784	0.227236	0.210411	0.132859
LOC112583990	0.237471	0.485576	0.300855	0.502388	0.681658	0.508944	0.242294	0.42546	0.102839	0.386778	0.343246	0.525565	0.329053	0.289567	0.221492	0.314731	0.34744	0.253546	0.186256	0.146948	0.044773	0.098252	0.215918	0.103374	0.22779	0.251974	0.173234	0.322944	0.124718	0.214197	0.194712	0.117137	0.057896	0.148784	0.160976	0.124353
LOC123465800	0.232746	0.16546	0.215694	0.284114	0.342744	0.398213	0.168558	0.191842	0.217333	0.370913	0.396551	0.139057	0.223777	0.278296	0.190471	0.051794	0.352005	0.1446	0.184887	0.175763	0.075234	0.056067	0.259816	0.160249	0.131223	0.086088	0.133476	0.051729	0.108989	0.100145	0.056053	0.096365	0.229201	0.098812	0.076684	0.078942
LOC123334958	0.231065	0.04121	0.517137	0.27462	0.289903	0.430083	0	0	0	0.352021	0.354228	0.05751	0.100834	0	0	0.045003	0.063235	0.132963	0	0	0	0	0	0	0	0.022196	0	0	0	0	0	0	0	0.049022	0	0
LOC123329271	0.230815	0.17477	1.03605	0.367943	0.983194	0.828369	0	0.691283	0.061965	0.372699	0.481992	0.22625	0.274276	0.104139	0.324161	0	0.700424	1.04734	0	0	0	0	0.106373	0	0	0.077898	0	0.15159	0	0	0	0.063152	0	0	0	0.102168
LOC123334793	0.22652	0.792383	0.330264	0.462908	0.542364	0.444928	0.387958	0.406964	0.395298	0.404602	0.236878	0.5411	0.180042	0.173173	0.151018	0.280057	0.548967	0.442926	0.437745	0.221527	0.216877	0.287053	0.230017	0.335756	0.113927	0.27743	0.221412	0.208367	0.256804	0.172663	0.124177	0.252855	0.159534	0.45422	0.211933	0.222326
LOC123330846	0.22189	0.503442	0.227838	0.226738	0.453712	0.513871	0.493925	0.50468	0.297551	0.40062	0.367195	0.304081	0.353787	0.219126	0.12696	0.315172	0.561899	0.326774	0.087689	0.242246	0.15114	0.087898	0.336838	0.270914	0.129234	0.263665	0.187545	0.216052	0.195661	0.228327	0.133057	0.070429	0.152208	0.225731	0.183754	0.17892
LOC112582912	0.219437	0	0	0	0.286363	0.242705	0.080803	0	0.038017	0.087893	0.725352	0.059429	0	0.064506	0.136048	0	0.119306	0.126402	0	0	0	0	0.289519	0.073133	0.093099	0.048021	0	0.059963	0.172883	0.190495	0	0.053786	0	0	0.125705	0
LOC102399413	0.219091	0.146012	0.244898	0.132406	0.232467	0.271106	0.240796	0.144132	0.121396	0.232313	0.163089	0.106209	0.074093	0.121264	0.177887	0.077416	0.083406	0.186921	0.147428	0.052245	0.135091	0.024512	0.108194	0.097527	0.147907	0.041867	0.095392	0.03718	0.069091	0.13493	0.111767	0.097297	0.100537	0.030785	0.075422	0.123469
LOC112583655	0.215486	0	0.209041	0	0.357237	0.242494	0.11841	0.035148	0.036892	0.103686	0	0.07761	0.18589	0	0	0	0	0	0	0	0.115302	0	0	0	0	0	0.038463	0	0	0	0	0	0	0.040036	0	0
MSTRG.19160	0.211047	0.58249	0.135159	0.622821	0.559652	0.257107	1.65761	0.40549	0.495541	0.75818	0.706625	0.569467	0.408939	0.765611	0.607453	0.809275	0.915976	0.653625	0.395596	0.375458	0.309729	0.187784	0.54911	0.490015	0.590681	0.263387	0.286031	0.248471	0.541222	0.235207	0.338904	0.172066	0.455467	0.304786	0.604845	0.31892
LOC123332623	0.210561	0.404597	0.15958	0.086839	0.272843	0.323846	0.342119	0.311609	0.100979	0.10628	0.227176	0.202202	0.199273	0.208426	0.251228	0.113814	0.099687	0.21094	0.110789	0.163525	0.065961	0.259818	0.224619	0.110813	0.189548	0.247175	0.162345	0.132396	0.248536	0.171926	0.177663	0.181755	0.032573	0.123243	0.144581	0.103581
LOC123327975	0.207943	0.863389	0.640529	1.0813	0.999446	0.395609	1.02633	0.853999	0.706422	1.17722	1.25075	0.696956	0.737866	0.676389	0.529268	0.703384	0.987561	0.887871	0.147733	0.816158	0.680834	0.629707	0.797165	0.55053	0.324922	0.237011	0.399844	0.484849	0.301462	0.363921	0.46455	0.459835	0.861707	0.684052	0.923432	1.10031
LOC123328215	0.203654	0.878894	0.276689	0.43112	0.400814	0.395997	0.29744	0.808734	0.406158	0.416641	0.262406	0.428265	0.297529	0.225962	0.204024	0.432829	0.294073	0.261226	0.079402	0.417116	0.194176	0.310277	0.264658	0.291793	0.264003	0.209587	0.105871	0.162046	0.090951	0.198245	0.160746	0.099664	0.112267	0.240548	0.252993	0.149037
MSTRG.12618	0.203391	0.400494	11.1361	3.02475	2.96739	2.61765	3.04634	1.29229	0.186263	4.39131	2.28477	0.265359	7.6382	1.61819	1.66661	1.19544	8.44593	5.83828	0.114035	1.12384	0.16692	0.300217	0.465732	0.097831	0.195161	0.017576	0.21471	0.543005	0.014863	0.4102	0	0.015142	0.070098	0.102572	0.181031	0.041631
MSTRG.16602	0.20177	0.176427	0.372262	0.168359	0.231296	0.144495	0.771227	0.97379	0.236738	0.785659	0.53527	0.674012	2.98412	0.500438	0.37371	0.277629	1.52775	0.996045	0.070778	0.273597	0.056199	0.053449	0.113976	0.159402	0.392304	0.277893	0.528375	0.287686	0.063584	0.242696	0.038968	0.030783	0.073394	0.101783	0.085819	0.026464
LOC112579143	0.20111	0.688578	0.291871	0.440184	0.853967	0.33521	0.911337	0.57555	0.551973	0.389752	0.729864	0.454773	0.408351	0.635	0.273756	0.729337	0.835217	0.835331	0.140628	0.472092	0.379324	0.280831	0.713776	0.462277	0.196841	0.43046	0.164298	0.40623	0.47635	0.275217	0.446901	0.306392	0.381639	0.297658	0.561705	0.375617
LOC123331624	0.197601	0.359089	0.116378	0.261735	0.254457	0.600032	0.217764	0.082554	0.181073	0.048377	0.408042	0.072192	0.212926	0.113551	0.16885	0.047984	0.171443	0.317016	0	0.076789	0.133278	0	0.131629	0.158279	0.095374	0	0.121372	0.234416	0.382921	0.424176	0.104737	0.10183	0	0.153357	0.054164	0.147364
LOC123334986	0.197208	0.374147	0.36292	0.297421	0.282407	0.182317	0.161296	0.217651	0	0.372629	0.179454	0.127158	0.291824	0.316146	0.284655	0.280025	0.465687	0.366905	0.089149	0.06042	0.031496	0.133365	0.05712	0.023794	0.161924	0.15065	0.173491	0.180168	0.062252	0.164517	0.064046	0.13349	0.047967	0.065512	0.065115	0.024808
LOC123330332	0.196399	0.26764	0.131699	0.264388	0.52721	0.410987	0.301282	0.311615	0.184217	0.260638	0.584864	0.214754	0.232538	0.295519	0.294334	0.378115	0.280768	0.403023	0.205778	0.215762	0.299143	0.215679	0.513249	0.29156	0.405424	0.31153	0.244457	0.112847	0.426232	0.307538	0.258167	0.296559	0.141378	0.152139	0.277454	0.234145
LOC123330891	0.191622	0.407848	0.100769	0.084692	0.350795	0.262755	0.111653	0.094306	0.044153	0.171137	0.195388	0.074809	0.115201	0.140255	0.033411	0.124165	0.031971	0.104708	0.025365	0.019979	0.031546	0.024848	0.307425	0.063177	0.02344	0	0.015944	0.024062	0.072639	0	0.10989	0	0.064921	0	0.068631	0.063944
MSTRG.11230	0.190919	1.79968	1.63295	0.81975	0.274526	0.311812	0.396019	0.244779	0.255986	0.305035	3.02674	1.01385	0.135032	0.186667	0.237462	0.544239	0.294722	0.250891	0.009974	0.034397	0	0.01352	0.018462	0.006355	0.739486	0.422901	0.168167	0.52199	0.250649	0.11267	0.014548	0.017685	0.046222	0.020851	0.043418	0.056705
LOC123335140	0.189816	0.218376	0.43703	2.68858	0.964632	1.13485	0.731827	0.194468	0.664357	3.86565	0.848176	0.269153	0.39956	0.249628	0.404275	0.979482	0.117502	0.287604	0	0.121129	0.125585	0.273414	0.297938	0.142501	0.223022	0.193959	0.547747	0.08351	1.0755	1.43857	0.312182	0.06879	0.198999	0.010995	0.331152	0.195695
LOC123327976	0.18918	0.797052	0.676811	0.888183	0.817622	0.465618	0.891425	0.883576	0.776881	1.04984	1.2719	0.551737	0.725427	0.570514	0.450587	0.652859	0.971761	0.733785	0.074623	0.778176	0.669835	0.440095	0.751175	0.567367	0.337392	0.241777	0.288464	0.461941	0.269286	0.31067	0.368194	0.361582	0.745717	0.681139	0.736539	0.735238
LOC123330623	0.186616	0.334554	0.342201	0.115762	0.406738	0.293484	0.141102	0.229973	0.114218	0.215029	0.402756	0.207734	0.152749	0.273006	0.342621	0.222216	0.168398	0.178515	0.213378	0.168306	0.233813	0.29232	0.35566	0.159728	0.221319	0.185116	0.207673	0.09091	0.345725	0.212766	0.121534	0.227706	0.193505	0.144077	0.226624	0.131309
LOC112586644	0.18389	0.284296	0.146407	0.078722	0.301402	0.171119	0.202224	0.128118	0.141059	0.157381	0.108563	0.224594	0.11074	0.181059	0.224767	0.111418	0.122575	0.108326	0.071475	0.032021	0.070103	0.045303	0.101171	0.063646	0.0539	0.202118	0.095782	0.085974	0.234421	0.077169	0.030011	0.208162	0.06093	0.141491	0.067385	0
LOC112585632	0.181245	0.463751	0.214205	0.165987	0.548745	0.502503	0.6626	0.244245	0.193251	0.439459	0.410833	0.134392	0.223602	0.099531	0.088054	0.207451	0.473865	0.134338	0.062685	0.101563	0.13102	0.121668	0.211264	0.108778	0.116594	0.096551	0.164467	0.12531	0.120321	0.09909	0.149307	0.073337	0.173098	0.080886	0.168997	0.086879
LOC123331969	0.179807	0.181652	0.203128	0.121544	0.179131	0.267546	0.122422	0.053292	0.038462	0.159063	0.187425	0.062023	0.208529	0.142197	0.144499	0.258284	0.1495	0.151679	0.089523	0.095121	0.077507	0.042984	0.206692	0.067745	0.105304	0.064462	0.061045	0.108979	0.180702	0.060459	0.063595	0.099084	0.103778	0.074937	0.163193	0.109031
LOC102414608	0.178962	0.167992	0.131863	0.223977	0.200998	0.164779	0.251272	0.211633	0.190708	0.249756	0.163664	0.161515	0.230589	0.148645	0.125094	0.295272	0.459053	0.185289	0.15043	0.131475	0.134258	0.198245	0.180881	0.18173	0.095582	0.197266	0.176173	0.222377	0.136891	0.114013	0.157542	0.134818	0.114499	0.180642	0.144602	0.152771
LOC123329381	0.176191	0.427799	0.22326	0.341272	0.204567	0.305246	0.41176	0.355457	0.077056	0.358013	0.20566	0.313624	0.304393	0.325745	0.092422	0.156246	0.467631	0.448995	0.197414	0.17632	0.033303	0	0.202732	0.126365	0.082354	0.051105	0.105669	0.174404	0.123537	0.076906	0.133155	0	0.03231	0.016683	0.203051	0.021899
LOC112583852	0.174201	0.282758	0.152078	0.161795	0.172071	0.245898	0.150473	0.126358	0.172468	0.23613	0.15534	0.182946	0.252501	0.091898	0.171561	0.165318	0.19594	0.207377	0.161869	0.164679	0.174362	0.147114	0.136263	0.130579	0.146184	0.124004	0.116748	0.101105	0.102232	0.125765	0.147552	0.170702	0.143096	0.174492	0.088072	0.150146
LOC123335253	0.173937	0.619698	0.318838	0.186467	0.851417	0.632249	0	0.926423	0.03037	0.24676	0.357295	0.76579	0.14917	0.267305	0.084527	0.192409	0.178136	0.509031	0.145466	0.171067	0	0.577135	0.332855	0.030476	0.072532	0.081813	0.101043	0.063608	0	0.104007	0.021777	0	0	0	0.015282	0.015272
LOC112587870	0.172046	0	0.357477	0.027624	0.270236	0.360241	0.057912	0.115921	0	0.091354	0.672154	0.066081	0	0	0.010493	0.019761	0.242147	0.132263	0.016808	0.1073	0.051769	0	0	0.041629	0.03731	0	0	0	0	0	0.008482	0	0	0.079665	0.038455	0.009466
LOC123464759	0.171714	0.219419	0.196868	0.197353	0.268665	0.351302	0.27222	0.123455	0.190175	0.287955	0.429081	0.118421	0.133844	0.119627	0.224797	0.336814	0.183011	0.255102	0.225483	0.350948	0.164703	0.259611	0.273597	0.134729	0.247623	0.187245	0.07921	0.168996	0.174632	0.225114	0.226239	0.19399	0.169983	0.260531	0.176292	0.242398
MSTRG.30324	0.171423	0.193693	5.8536	0.291676	0.400503	2.47601	0.208986	0.054428	0.509898	0.992196	0.719786	0.504775	0.579267	0.374249	1.02839	0.177649	3.67964	1.53119	0.257401	0.089813	1.17618	0.106621	0.4994	0.124299	0.810777	0.29412	0.477202	0.301388	0.081533	0.425755	0.205429	0.073313	0.376432	0.286172	0.031864	0.081899
LOC123329266	0.169483	0.203526	0.298704	0.22486	0.32232	0.221158	0.10089	0.084944	0.081053	0.203615	0.201041	0.100661	0.253397	0.081019	0.096732	0.35345	0.26582	0.187532	0.283673	0.037236	0.123982	0.176927	0.128234	0.024708	0.069473	0.042041	0.065959	0.162477	0.052768	0.018595	0	0.080303	0.0423	0.095289	0.051814	0.009907
LOC123332778	0.16702	0.716368	0.244817	0.187143	0.345912	0.521081	0.191198	0.676859	0.282256	0.149347	0.328159	0.400402	0.111871	0.24512	0.093425	0.150445	0.341594	0.148825	0.027884	0.242045	0.041224	0.20588	0.117335	0.150184	0.085311	0.360424	0.028503	0.100826	0.198079	0.05177	0.123601	0.222715	0.057662	0.053066	0.200912	0.070019
LOC112586208	0.166775	0.17347	0.572025	0.565656	0.458306	0.430395	0.200022	0.203147	0.098963	0.446875	0.267064	0.152926	0.34513	0.158478	0.251106	0.083024	0.192529	0.373689	0	0.342256	0.22974	0.154958	0.425755	0.124164	0.233622	0.122239	0.181808	0.2595	0.118901	0.312762	0.15393	0.068439	0.031523	0.082564	0.056993	0.033263
LOC102405064	0.16621	0.066974	0	0	0.043428	0.013444	0	0.083508	0	0.062878	0.056393	0.096627	0.126642	0.057922	0.069841	0.046318	0.040175	0.062903	0.121807	0.183682	0.124198	0	0.084207	0.122153	0.128173	0.265855	0.072634	0.19135	0.073177	0.124743	0.144987	0.124239	0.17869	0.040538	0.104494	0.117618
MSTRG.14049	0.164246	0.578182	0.051748	0.267174	0.849581	0.256789	0.333325	0.874355	0.352083	0.739173	1.78429	0.778257	0.130223	0.711314	1.04038	0.376407	0.216998	0.231548	0	0.099175	0.210176	0.050868	0.304768	0.114983	0.243052	0.574623	0.231805	0.070328	0.421455	0.438791	0.080857	0.155352	0.183416	0.02599	0.401558	0.199345
LOC123331836	0.163273	0.860445	0.96908	0.959213	1.57283	0.925179	0.54276	0.967514	0.553088	0.956493	1.58595	0.796972	0.799244	0.36496	0.197877	0.36267	1.06421	0.338953	0	0.076849	0	0.030983	0.044148	0.056482	0	0	0	0	0	0.044551	0.079388	0.039278	0	0.080843	0.442528	0
LOC112578086	0.160953	0.468703	0.616195	0.360941	0.742527	0.682602	0.458257	0.336575	0.337088	0.466406	0.569349	0.383703	0.427924	0.412258	0.36883	0.533004	0.584971	0.464775	0.461473	0.261915	0.516748	0.467365	0.746503	0.115989	0.522799	0.296295	0.179514	0.094936	0.605373	0.618327	0.354041	0.356009	0.748724	0.210005	0.323633	0.446042
LOC112579629	0.159053	0.044529	0.048504	0.064475	0.10495	0.243569	0.032136	0.097047	0.105492	0.160514	0.016785	0.088514	0.059668	0	0.093973	0.03701	0.067371	0.059703	0.016466	0	0	0.022671	0	0.100993	0	0.015997	0.030461	0.003124	0.015692	0.087941	0	0	0.019785	0.007986	0.06063	0.056064
LOC123464897	0.158308	0.663718	0.058194	0.134867	0.476383	0.525404	0.772262	0.452547	0.391581	0.215407	0.284404	0.341105	0.296517	0.54427	0.142402	0.089312	0.235699	0.227928	0.023517	0.073579	0.012769	0.024996	0.148697	0.042792	0.350671	0.199431	0.086647	0.058008	0.105012	0.141032	0.079884	0.104109	0.073114	0.006651	0.064683	0.103072
LOC123328033	0.157859	0.356651	0.203445	0.036725	1.17508	0.173769	0.796514	0.511721	0.323551	0.105554	1.10033	0.290319	0.38616	0.29787	0.247862	0.105753	0.945913	0.472536	0.169683	0.035122	0.155109	0.010423	0.421876	0.187668	0.158464	0.113782	0.154627	0.065649	0.645327	0.162103	0.099901	0.121941	0.241665	0.070526	0.269566	0.105543
LOC123328216	0.150293	0.546661	0.370323	0.360689	0.392425	0.383057	0.261719	0.552741	0.388746	0.395092	0.219982	0.29053	0.274314	0.156476	0.201592	0.401896	0.237059	0.344292	0.045265	0.246562	0.149681	0.082414	0.243449	0.242119	0.182293	0.125597	0.190742	0.150042	0.085476	0.145668	0.131568	0.057844	0.093858	0.106857	0.248813	0.120692
LOC123333115	0.149514	0.242676	0	0	0.13923	0	0.139951	0	0	0	0.079328	0.03582	0.031633	0	0.056514	0.056545	0	0.122199	0.030792	0	0	0.044658	0.173453	0	0.030495	0	0	0.103398	0.050803	0	0	0	0	0.080072	0	0.05199
LOC123464852	0.14902	0.485293	0.235842	0.318311	0.502622	0.31326	0.319899	0.320915	0.161432	0.371964	0.453718	0.396401	0.377574	0.330658	0.182799	0.421552	0.494524	0.455917	0.447018	0.204306	0.11002	0.328157	0.450057	0.121511	0.174538	0.149229	0.078566	0.311074	0.259339	0.067354	0.12445	0.105947	0.142019	0.201788	0.298605	0.079207
LOC123330601	0.147964	0.379227	0.190165	0.321045	0.338681	0.230346	0.195298	0.444834	0.25329	0.382551	0.243477	0.567129	0.249127	0.345794	0.198365	0.709434	0.527602	0.403017	0.163751	0.172312	0.123334	0.13905	0.321568	0.199573	0.076468	0.071488	0.088068	0.095868	0.311921	0.066478	0.12012	0.078606	0.149621	0.118978	0.346022	0.097117
LOC123330458	0.147883	0.069762	0.125754	0.180964	0.12288	0.213297	0.128618	0.107775	0.048654	0.051595	0.104332	0.049494	0.031156	0.060306	0.117253	0.193012	0.103173	0.087972	0.059771	0.099565	0.058729	0.096385	0.042212	0	0.048687	0.036856	0.049678	0.037548	0.11316	0.111597	0.02416	0.133747	0.023839	0.051064	0.068227	0.113805
LOC123332823	0.144948	0.349124	0.212993	0.208452	0.453386	0.342758	0.218505	0.258093	0.174889	0.201601	0.257223	0.273224	0.301334	0.233519	0.107229	0.316712	0.369469	0.308801	0.219484	0.062615	0.068992	0.0716	0.18086	0.102278	0.064335	0.04969	0.044255	0.051137	0.146782	0.068614	0.120318	0.128776	0.082257	0.103344	0.12833	0.080114
LOC123332950	0.14049	0.246309	0.033194	0.157774	0.145989	0.135938	0.417823	0.284852	0.117115	0.135471	0.365395	0.339008	0.204071	0.1531	0	0.120769	0.308513	0.090273	0.074799	0.114372	0.118465	0.026502	0.188013	0.130905	0.023313	0.075779	0.023575	0.057875	0.120646	0.058968	0.045373	0.06598	0.10351	0.024293	0.120093	0.063801
LOC123327717	0.14043	0.39405	0.188192	0.142609	0.213711	0.244713	0.135659	0.153887	0.123446	0.208641	0.191505	0.102055	0.12532	0.22565	0.208553	0.134971	0.169843	0.129118	0.11481	0.045652	0.060367	0.026013	0.11487	0.049373	0.089909	0.053235	0.051035	0.089921	0.092757	0.066017	0.053523	0.113399	0.091705	0.039365	0.088445	0.085761
LOC123333764	0.137615	0.359877	0.209698	0.125763	0.239846	0.43099	0.207503	0.321907	0.144426	0.308063	0.188045	0.207281	0.216765	0.164986	0.214746	0.076903	0.227475	0.201538	0.051208	0.255733	0.109893	0.028631	0.150518	0.074744	0.079585	0.110832	0.234018	0.027078	0.058478	0.157338	0.050215	0.049781	0.034441	0.121377	0.045381	0.013492
LOC123330025	0.135772	0.367982	0.486522	0.247161	0.20259	0.203854	0.519331	0.726717	0.206978	0.468806	0.408642	0.481156	0.383717	0.338292	0.683684	0.332908	0.617518	0.511177	0.441472	0.851548	0.217445	0.17895	0.247943	0.147032	0.320616	0.073778	0.058234	0.209859	0.037971	0.086543	0.310577	0.076479	0.151793	0.473224	0.136477	0.161519
LOC123335128	0.135052	0.20192	0	0.079044	0.075535	0.156263	0.14197	0.068331	0.053532	0.159541	0.114862	0.065003	0.186768	0.112032	0	0.179941	0.229422	0.259771	0.067124	0.082296	0.117037	0	0.153221	0.042262	0.182515	0.046113	0.100773	0.14524	0.111959	0	0.026731	0	0	0.055599	0.049859	0
LOC112585658	0.134631	0.217586	0.29259	0.114352	0.220847	0.208173	0.139433	0.139119	0.009035	0.203704	0.218242	0.119357	0.114019	0.150649	0.112646	0.13492	0.088717	0.198294	0.069935	0.089357	0.067986	0.036153	0.21389	0.094431	0.274035	0.056469	0.108521	0.038622	0.160866	0.153158	0.130246	0.013374	0.109744	0.095125	0.214858	0.257272
LOC112578474	0.134055	0.268377	0.332738	0.201446	0.621702	0.46558	0.144624	0.236602	0.312147	0.203663	0.49595	0.202433	0.062354	0.429894	0.117446	0.062152	0.07628	0.131289	0	0.008232	0.016853	0	0.065953	0.026488	0.034494	0.035341	0.011414	0	0.108915	0.111106	0.027024	0.108547	0.12778	0.005587	0.308267	0.10456
LOC123333480	0.13361	0.086328	0.288157	0.127915	0.21494	0.328021	0.193502	0.116817	0.123961	0.283368	0.184724	0.115589	0.117638	0.13056	0.233724	0.189811	0.026166	0.162098	0.098979	0.100305	0.194502	0.045633	0.218063	0.164979	0.125448	0.102267	0.147006	0.058952	0.183609	0.121776	0.137872	0.059305	0.170393	0.176618	0.124242	0.187781
LOC123329259	0.133428	0.220724	0.273446	0.098424	0.268292	0.242748	0.105437	0.104479	0.02501	0.144695	0.212803	0.093927	0.079119	0.088959	0.059375	0.035696	0.081753	0.05327	0.096615	0.115303	0.089086	0.062808	0.113927	0	0.088516	0.044003	0.018825	0.10378	0.017405	0.084366	0.035097	0	0.108507	0.081037	0.026112	0.042489
LOC102403246	0.132007	0.262955	0.237528	0.300089	0.377748	0.252591	0.234833	0.184635	0.347365	0.338366	0.301574	0.2209	0.358898	0.247587	0.208631	0.265973	0.260051	0.280128	0.253742	0.135829	0.135688	0.054944	0.330262	0.153656	0.168686	0.101193	0.118795	0.104746	0.204533	0.138241	0.091127	0.078182	0.105429	0.132884	0.335537	0.099503
LOC112586485	0.131787	0.150681	0.256969	0.14395	0.110612	0.143206	0.110151	0.1125	0.00243	0.136728	0.09176	0.098681	0.24464	0.042345	0.075412	0.067839	0.080092	0.081585	0.024754	0.069034	0.025205	0.08022	0.067014	0.06958	0.039833	0.052314	0.052545	0.093829	0.03589	0.058446	0	0.071527	0.062545	0.018663	0.077063	0.015247
LOC112578778	0.131686	0.426828	0.269634	0.253507	1.03839	0.638066	0.3874	0.278988	0.137994	0.61751	0.592205	0.301392	0.309988	0.341779	0.224355	0.6277	0.398977	0.242801	0.532403	0.145626	0.100018	0.344632	0.279073	0.112552	0.134685	0.225637	0.079026	0.219198	0.162216	0.205592	0.260891	0.297637	0.099451	0.340832	0.238551	0.144802
LOC102402651	0.131533	0.158104	0.094616	0.111616	0.141705	0.230983	0.078646	0.212728	0.054782	0.125692	0.176988	0.062427	0.114147	0.032914	0.061321	0.091624	0.167992	0.090053	0.039623	0.10341	0.063936	0.022202	0.177091	0.158604	0.053494	0.03104	0.067545	0.149695	0.061244	0.080274	0.04321	0.007434	0.040223	0.038073	0.094309	0.036196
LOC112587773	0.130586	0.118321	0.283579	0.201893	0.308706	0.251253	0.391248	0.095857	0.115169	0.467496	0.290039	0.119554	0.126612	0.060118	0.173072	0.318951	0.308575	0.08722	0.172537	0.091367	0.098794	0.159039	0.112112	0.14212	0.376266	0.102319	0.206192	0.079985	0.113829	0.141684	0.173205	0.217363	0.148565	0.161923	0.12162	0
LOC112581534	0.128622	0.316179	0	0.367375	0.789391	0.211193	0.347525	0.117209	0.078685	0.984706	0.397744	0.06438	0.181775	0.121291	0.021548	0.767485	0.392305	0.073272	0.101257	0.051251	0	0.134218	0.415172	0	0.076311	0.037542	0.022648	0.076034	0.100869	0.055923	0.063596	0.051044	0.021736	0.123174	0.043504	0.028854
LOC102408734	0.128276	0.303085	0.36567	0.157099	0.355757	0.537125	0.259417	0.142013	0.27115	0.37016	0.240354	0.093584	0.136522	0.103204	0.197	0.416878	0.185642	0.226659	0.340652	0.107805	0.199257	0.115231	0.239521	0.154789	0.159373	0.110871	0.199654	0.020873	0.160585	0.232666	0.080584	0.237781	0.069275	0.196411	0.100143	0.126671
LOC123331750	0.127678	0.25934	0.169111	0.221571	0.301572	0.344042	0.309387	0.159067	0.171876	0.249654	0.399797	0.145388	0.235537	0.239152	0.213633	0.208426	0.338662	0.182579	0.126958	0.117373	0.13233	0.076549	0.259906	0.066501	0.167912	0.124126	0.152615	0.044227	0.214725	0.089975	0.105951	0.090594	0.134243	0.067033	0.222258	0.078436
LOC102400593	0.126661	0.36689	0.254528	0.547502	0.532614	1.1393	0.546263	0.843893	0.244253	1.48287	0.568224	0.414833	1.49388	0.443927	0.198975	0.827389	0.521321	1.78856	0.30123	0.757277	0.332974	0.806794	0.830645	0.486148	0.252757	0.351616	0.115993	0.511495	0.100839	0.524898	0.186163	0.566799	0.243643	0.370005	0.320596	0.288377
LOC123329189	0.124441	0.294179	0.303599	0.168952	0.620141	0.666518	0.27196	0.209046	0.022362	0.363084	0.493597	0.114192	0.770531	0.020385	0.167423	0.256988	0.307615	0.770962	0.070768	0.301704	0.038301	0.138786	0.273778	0.100352	0.104512	0.030721	0.237532	0.332617	0	0.058731	0.014584	0	0.021584	0.179444	0.083577	0.025215
LOC102412336	0.123497	0.119831	0.223053	0.357014	0.028074	0.109019	0.077186	0.123627	0.136384	0.199468	0.05084	0.191008	0.130574	0.300401	0.187605	0.240912	0.033863	0.113205	0.042144	0.096072	0.303782	0.168998	0.139731	0.142825	0.368461	0.557293	0.34097	0.363184	0.142638	0.31655	0.332335	0.120508	0.24746	0.342208	0.14381	0.17331
LOC123329699	0.123179	0.144981	0.058666	0	0.14082	0.199508	0.053865	0.136483	0	0.109559	0.045195	0.174383	0.070514	0.049446	0.074979	0	0.078566	0.232231	0.038581	0.068296	0	0.039261	0.096053	0.049892	0	0	0	0.011695	0.104152	0.051631	0.060082	0	0	0.017848	0	0.034906
LOC123333627	0.121913	0.091513	0.175776	0.128983	0.10603	0.091341	0.13027	0.318208	0.386525	0.207093	0.088942	0.227638	0.072352	0.127517	0.182899	0.237073	0.182201	0.206125	0.522777	0.276308	0.413164	0.657696	0.145714	0.204906	0.325079	0.365644	0.36297	0.625937	0.386075	0.349621	0.378476	0.467992	0.322836	0.767105	0.383735	0.267214
LOC123328585	0.121772	0.441953	0.189533	0.123002	0.256861	0.626252	0.205256	0.312923	0.143112	0.368203	0.261938	0.316465	0.256872	0.165276	0.188428	0.085052	0.129546	0.153675	0.040616	0.121499	0.078392	0	0.176353	0.163408	0.127606	0.082864	0.134892	0.019674	0.140972	0.148822	0.263357	0.055555	0.15041	0.013423	0.139652	0.264153
LOC123334002	0.121685	0.279972	2.50087	0.145276	2.55972	1.59553	1.46049	1.89311	1.16254	0.270282	2.31221	1.12208	0.852127	1.57176	0.728514	0.809039	2.31098	0.424132	0	0.011068	0	0	0	0	1.09512	0.052429	0.481416	0.066537	0.025786	1.07124	0.004011	0.003864	0	0	0.00359	0
LOC123332793	0.121202	0.347217	0.135001	0.096484	0.265215	0.720267	0.436443	0.684112	0.248556	0.422787	0.149641	0.287013	0.150807	0.210276	0.151501	0.157976	0.36186	0.363825	0.079494	0.195023	0.109899	0.04761	0.132309	0.26531	0.130478	0.159269	0.174436	0.073782	0.040204	0.115082	0.10813	0.094127	0.067193	0.156489	0.066112	0.153741
LOC112582967	0.119846	0.235834	0.089933	0.348371	0.814927	0.232176	0.688415	0.257838	0.440338	0.778018	0.614376	0.219639	0.338402	0.158913	0.178665	0.641469	0.972788	0.343445	0.080841	0.203751	0.142728	0.140741	0.761734	0.266755	0.123618	0.104349	0.149207	0.254155	0.313484	0.183395	0.117006	0.099756	0.135756	0.121232	0.460818	0.174962
LOC123464904	0.117897	0.057556	0.048857	0.082317	0.144545	0.206002	0.127347	0.031669	0.083102	0.12247	0.11082	0.02168	0.118578	0.045899	0.047126	0.063207	0.203593	0.190668	0.062928	0.02608	0.021574	0.027956	0.071656	0.081273	0.081921	0.061543	0.013306	0.066292	0.071329	0.107613	0.061075	0.029092	0.024173	0.0829	0.090494	0.087572
LOC123331625	0.116327	0.111244	0.056089	0.046635	0.119805	0.157882	0.086823	0.038148	0.037302	0.117226	0.228155	0.070498	0.037818	0.091591	0.065735	0.118925	0.083295	0.108457	0.053655	0.057156	0.050595	0.071978	0.104118	0.069773	0.078461	0.10678	0.039976	0.03031	0.100741	0.082343	0.052696	0.073173	0.067118	0.056564	0.048174	0.048272
LOC102398773	0.115838	0.068245	0.049398	0.065725	0.116817	0.064988	0	0	0.052544	0.061604	0.054502	0	0	0	0.099427	0	0	0.03681	0	0	0	0	0.016144	0.05727	0	0	0	0	0	0.065048	0	0	0.050844	0	0	0
LOC123329987	0.113799	0.155432	0.011278	0.044911	0.206589	0.118482	0.20074	0.103554	0.117194	0.115569	0.115358	0.174818	0.067676	0.157428	0.049348	0.178396	0.20159	0.060993	0.028067	0.148497	0.117547	0.028525	0.20157	0	0.086486	0.023058	0	0.062105	0.09093	0.138356	0.08222	0.034291	0	0.029247	0.096933	0.072757
LOC123335127	0.112757	0.040428	0.085695	0.025694	0.073103	0.0845	0.079167	0.03915	0	0.012707	0.033082	0.039477	0.223333	0	0	0.018573	0.043037	0.224098	0	0.053392	0	0.020493	0.079466	0	0	0	0	0.040353	0	0	0.039243	0	0	0	0.038655	0.026828
LOC123330162	0.112677	0.089387	0.735566	0	0.089316	0.407365	0.103373	0.032049	0.026873	0	0.069594	0.061728	0.284849	0.038386	0.076461	0	0.045333	0.269694	0.143178	0.030772	0.088543	0.019167	0.053191	0.121935	0.061762	0	0.107423	0	0.018241	0.044358	0.043815	0.045993	0.025766	0.018475	0.025896	0.105308
LOC123328078	0.112395	0.329955	0.108766	0.152044	0.275863	0.062759	0.407301	0.229742	0.230472	0.194982	0.278508	0.301662	0.268497	0.298228	0.170762	0.410664	0.49892	0.379165	0.186857	0.144596	0.113873	0.173579	0.317818	0.09424	0.160603	0.057289	0.09619	0.2142	0.220413	0.059462	0.068608	0.118034	0.163494	0.111175	0.189203	0.102605
LOC123327656	0.112364	0.265622	0.266713	0.339195	0.660224	0.260801	0.359244	0.114992	0.029068	0.373725	0.321659	0.110832	0.438481	0.117424	0.086073	0.16998	0.627745	0.596977	0.096282	0.050871	0	0	0.103072	0.041896	0	0.060345	0.034554	0.091319	0	0.069755	0.039088	0	0	0.081448	0.0961	0
LOC123332496	0.110808	0.395479	0.172308	0.242289	0.188989	0.418676	0.204946	0.295961	0.137253	0.507143	0.081779	0.176199	0.146485	0.187075	0.154476	0.299319	0.277413	0.300268	0	0.14596	0.129936	0.054172	0.154784	0.116004	0.074034	0.089536	0.075781	0.174637	0.082209	0.13592	0.053302	0.01572	0.130748	0.141513	0.053529	0.221153
LOC102395309	0.108954	0.192792	0.159517	0.157239	0.228197	0.229572	0.185359	0.177861	0.139817	0.175502	0.175075	0.188225	0.16809	0.131591	0.163534	0.222001	0.202303	0.173851	0.146057	0.123243	0.149262	0.129359	0.13776	0.174652	0.168394	0.127377	0.177817	0.099312	0.19582	0.139368	0.112473	0.153298	0.108836	0.102314	0.115893	0.163496
LOC112580441	0.108483	0.320247	0.102333	0.180973	0.267196	0.379789	0.153524	0.221716	0.231049	0.174501	0.273865	0.194335	0.11284	0.233366	0.188129	0.17918	0.138641	0.216295	0.090095	0.09397	0.20769	0.06567	0.081711	0.155897	0.109204	0.1238	0.163478	0.046167	0.122015	0.125279	0.118913	0.109856	0.204394	0.138036	0.19313	0.131017
LOC102414346	0.107215	0.751084	0.293012	0.570234	0.137665	0.746698	0.015539	0.061522	0	0.068318	0.077376	0.1892	0.059483	0.244467	0	0.624661	0.0611	0.066188	0.063936	0.323146	0.409244	0.129825	0.185543	0.587056	0	0.158609	0.30244	0.056891	0.011614	0.037397	0.179329	0.133977	0.056056	0.205165	0.203917	0.129789
LOC123464708	0.107178	0.235139	0.089234	0.078189	0.258712	0.228442	0.114007	0.101027	0.092975	0.106017	0.190302	0	0.107417	0.107473	0.059461	0.212663	0.156708	0.084245	0.094442	0.078127	0.07267	0.052726	0.086739	0.11222	0.096817	0.047678	0.07383	0.132437	0.034409	0.031138	0.06612	0.0148	0.0739	0.048526	0.086808	0.156292
LOC102395383	0.106411	0.517747	1.10389	0.57126	1.13183	0.472515	0.104044	0.653059	0.102043	0.529284	0.65829	0.158846	0.36975	0.099258	0.38654	0.087007	0.480859	0.186541	0.022623	0.040762	0.092224	0.018222	0.392746	0.087971	0.046479	0.018214	0.036792	0.043373	0.040005	0.008251	0.019131	0.010235	0.0349	0.017652	0.059782	0.086377
LOC123333562	0.106345	0.186019	0.565588	0.136923	0.270118	0.185477	0.154377	0.115841	0.105473	0.118518	0.351021	0	0.051154	0.072613	0.088154	0.036739	0.216066	0.173206	0	0	0.206911	0.108245	0.115921	0.061914	0.116472	0.054785	0.142916	0.069009	0.035827	0.125083	0.017211	0.036501	0	0.169594	0.086038	0.01774
LOC123329498	0.104325	0.244565	0.123275	0.043207	0.47896	0.260575	0.182168	0.09905	0.070154	0.239512	0.173484	0.147878	0.122824	0.025119	0	0.188561	0.525835	0.135235	0.162044	0	0.021942	0	0.189831	0.036628	0	0.096562	0.012476	0.020118	0.081438	0.125464	0.032403	0.078469	0.078724	0	0.151982	0.03303
LOC123334674	0.104089	0.466456	0.076567	0.479607	0.478916	0.125977	0.127949	0.280548	0.124439	0.632611	0.359257	0.274245	0.131104	0.360564	0.057551	0.580674	0.433919	0.112082	0.090538	0.224941	0.069945	0.360042	0.305756	0.073097	0.059767	0.247688	0.046195	0.29812	0.298845	0.065988	0.214504	0.193073	0.044692	0.20418	0.42366	0.045881
LOC123328512	0.103677	0	0.395517	0.253389	0.886231	0.760392	0.130828	0.495415	0	0.309451	0.259053	0.343107	0.102355	0.081396	0.029016	0.427399	0.423144	0.473591	0.159325	0	0	0.070824	0.314046	0.209247	0.054752	0	0.246666	0.267109	0	0.04901	0.040887	0	0	0	0.128369	0.126761
LOC102409790	0.102784	0.102856	0.051978	0.154348	0.173654	0.101549	0.111797	0.105784	0.263682	0.370101	0.386842	0.124992	0.141911	0.081632	0.134977	0.126195	0.18375	0.059734	0.199677	0.027787	0.076524	0.096629	0.164651	0.201173	0.129568	0.17516	0	0.162658	0.206041	0.077262	0.151735	0.145912	0.092122	0.060466	0.160448	0.078095
LOC123334680	0.101815	0.216873	0.104084	0.161214	0.118443	0.188383	0.090715	0.189379	0.037874	0.192292	0.124106	0.115093	0.09711	0.094843	0.077701	0.083443	0.06562	0.103517	0.026361	0.047412	0.027651	0.029137	0.043815	0.030515	0.041839	0.025019	0.040933	0.033291	0.068143	0.075118	0.041066	0.032699	0.030722	0.060017	0.059173	0.036919
LOC123332830	0.100718	0.217814	0.168932	0.468093	0.32026	0.361895	1.08086	0.709176	0.361823	1.75555	0.824901	0.551731	0.30429	0.696061	0.401558	0.619403	1.10781	0.520848	0.033006	0.296561	0.243635	0	0.124852	0.343081	0	0	0	0	0	0	0.288978	0.164222	0.416943	0	0.242421	0.276166
LOC102403822	0.099966	0.031394	0.060942	0.043685	0.022255	0.029543	0.023248	0	0	0	0.030762	0	0.036018	0	0	0	0.05943	0.043268	0.023824	0	0.044369	0	0.058675	0	0.029305	0	0	0	0	0	0	0	0	0	0	0
LOC112581552	0.099336	0.09795	0.034582	0.165019	0.113009	0.035792	0.122052	0.296292	0.403864	0.190459	0.245822	0.277135	0.065865	0.536206	0.303618	0.384909	0.063016	0.233417	0.474543	0.498176	0.52147	0.570045	0.354089	0.466195	0.350803	0.319092	0.569065	0.290127	0.478835	0.636217	0.400709	0.368869	0.556493	0.241331	0.37972	0.452563
LOC102399319	0.098666	0.113955	0.122219	0.116581	0	0.075996	0	0.080108	0.057187	0.079448	0.085883	0.092558	0.073537	0.049549	0.048632	0.071525	0.104981	0.089406	0.074654	0.06341	0.072526	0.044984	0.076169	0.045937	0.0283	0.036154	0.061812	0	0.037246	0.063719	0.048165	0.044379	0.015486	0.033088	0.019488	0.031185
LOC112587480	0.097791	0.665064	0.179842	0.090406	0.199577	0.121883	0.16021	0.214859	0.120766	0.085969	0.166186	0.125669	0.075252	0.093246	0.091705	0.037739	0.284968	0.141845	0.141635	0.038008	0.087622	0.120364	0.093569	0.07248	0.052338	0.10266	0.067479	0.033249	0	0.038603	0.097838	0.07826	0.124031	0.059458	0.054544	0.074615
LOC123329469	0.097693	0.46859	0.485467	0.270416	0.55781	0.598454	0.300629	0.252847	0.204253	0.419929	1.10852	0.117129	0.419386	0.145974	0.352347	0.068134	0.217773	0.023997	0	0	0.149781	0	0.125433	0	0	0	0	0	0	0	0.019346	0	0.05347	0	0.115028	0
LOC123329233	0.096808	0.174414	0.151513	0.30092	0.221047	0.299294	0.265345	0.056355	0	0.285407	0.145011	0.070332	0.074101	0.039797	0.040071	0.174541	0.306192	0.11361	0	0.073183	0.107882	0.022605	0.222509	0.080248	0.127542	0.052055	0	0.207918	0.049649	0.110834	0.100405	0.034682	0	0.072749	0.088598	0.084283
LOC102415612	0.095923	0.157792	0.036891	0.164784	0.085464	0	0.220169	0.168379	0.150562	0.14772	0.065333	0.17999	0.099969	0.157415	0.062612	0.185718	0.291543	0.160847	0.089232	0.10823	0.026001	0.114526	0.125827	0	0.025046	0.108107	0.03959	0.040432	0.089499	0	0.143785	0.106916	0.037552	0	0.116222	0
LOC102408962	0.094497	0.118108	0.119461	0.19496	0.158605	0.084426	0.065742	0.081251	0.048096	0.124775	0.080096	0.061548	0.092484	0.057019	0.087001	0.076107	0.097504	0.073467	0.007862	0.103037	0.049313	0.010567	0.088526	0.047695	0.095387	0.036893	0.062075	0.08976	0.054952	0.060244	0.047031	0.032774	0.027822	0.08091	0.030932	0.020743
LOC123331389	0.093644	0.039425	3.48266	0.080576	0.212393	1.15386	0.524544	0.23217	0.320873	0.55276	0.400042	0.154099	1.14028	0.165657	0.530474	0.062056	1.89905	0.555645	0.113562	0.041448	0.798808	0.058248	0.175422	0.068861	0.318497	0.194428	0.150452	0.112472	0.048487	0.201631	0.027705	0	0.239673	0.068092	0	0
LOC123465303	0.09184	0.756119	0.29296	1.24487	2.10729	0.304899	0.465517	0.234262	1.52623	1.5074	2.02477	0.194067	0.161714	0.666176	1.04639	1.80959	1.63275	1.47922	0	0.120739	0.45496	0	0.884196	1.29418	0.030867	0.082994	0.161096	0.020428	0.251144	0.176914	0.138596	0.030303	0.28637	0	0.477116	0.356865
LOC112578682	0.091678	0.041517	0.168767	0.17206	0.095095	0.124145	0.098059	0.385569	0	0.306272	0.070579	0.132608	0.190534	0.170366	0.091542	0.316073	0.082777	0.116152	0.131743	0.034127	0	0	0.142961	0.082982	0.174218	0.205444	0.097081	0.0896	0.015973	0.098535	0.121318	0.096393	0.014874	0.031351	0.097771	0.011796
LOC123333793	0.091538	0.034736	0.066227	0.050795	0.074444	0.098891	0.057464	0.030146	0.014714	0.111443	0.017442	0.016455	0.036364	0.027396	0.024016	0.030637	0.131688	0.091114	0.052853	0.022819	0.006195	0.031461	0.041264	0.028235	0.142461	0.042557	0.056379	0.0773	0.00428	0.072931	0.016409	0.010902	0.008116	0.036698	0.034079	0
LOC123333301	0.09062	0.202252	0.080584	0.336714	0.143575	0.261395	0.242277	0.199298	0.081778	0.457179	0.547675	0.227467	0.224607	0.147851	0.02505	0.420868	0.293603	0.276865	0	0	0.134065	0.158146	0.243895	0	0	0	0.274313	0.086504	0.224478	0.108583	0.126666	0.157752	0	0.247985	0	0
LOC123331024	0.090608	0.438864	0.010856	0.17529	0.030794	0	0.014439	0.094855	0.189968	0.130549	0.015723	0.122925	0.029546	0.745108	0.090497	0.263645	0.007905	0	0	0.458755	0.238748	0.157672	0.087036	0.412345	0.292158	0.654429	0.053446	1.36607	0.297909	0.351546	0.370878	0.306076	0.171048	0.175968	0.236259	0.474045
LOC123335194	0.089982	0.135029	0.079695	0.021183	0.064906	0.091973	0.114074	0.142544	0	0.116943	0.21307	0.0827	0.071809	0.028625	0.057342	0.020924	0.06937	0.12876	0.021602	0.079736	0.005957	0.032222	0.01985	0.019256	0.019704	0.03089	0.025194	0.010692	0	0.017217	0.074802	0.030443	0.064373	0.010385	0.067492	0.010104
LOC112585086	0.089894	0.274158	0.240487	0.123282	0.333943	0.199834	0.198332	0.180399	0.141191	0.230409	0.161174	0.070322	0.090566	0.149851	0.037558	0.065209	0.176356	0.100737	0.095832	0.109021	0.015652	0.098542	0.103853	0.0708	0.031013	0.083347	0.086861	0.047674	0.077581	0.147511	0.092337	0.084788	0.05011	0.065135	0.017786	0.037472
LOC102416404	0.088224	0	0.054253	0.318262	0.311891	0.080998	0.522241	0	0.049111	0.561125	0.269655	0.102891	0.05593	0.172691	0.110442	0.178651	0.326284	0.090385	0.061657	0.028607	0	0	0.207664	0.114918	0.141778	0.089401	0.130442	0.029245	0.161438	0.084065	0.040929	0.061808	0	0.036633	0.097315	0.160369
LOC112580868	0.087829	0.026711	0.103154	0.197622	0.38631	0.408031	0	0.082244	0.082861	0	0.192038	0.03842	0	0.04897	0.09008	0	0.21591	0.133005	0	0.02514	0	0	0.273722	0.21869	0	0.027958	0	0	0.169897	0.269435	0.026349	0	0.023662	0	0.038932	0.31303
LOC123328969	0.087458	0.209527	0.161717	0.245546	0.177089	0.221762	0.247595	0.341567	0.128166	0.324605	0.237277	0.226338	0.243053	0.146225	0.265854	0.134331	0.478751	0.134993	0.050139	0.105381	0.035017	0.059788	0.076077	0.074613	0.034692	0.106472	0.035371	0.092655	0.109268	0.04245	0.033858	0.093339	0.133998	0.072892	0.096564	0.02366
LOC112580198	0.086939	0.769525	0.568361	0.206758	0.828739	0.762023	0.394117	0.512323	0.394625	0.297352	0.898745	0.763698	0.224787	0.246233	0.347472	0.480255	0.212341	0.255827	0.359207	0.322544	0.235764	0.395583	0.502921	0.308457	0.235591	0.437506	0.322386	0.250686	0.614663	0.080714	0.218476	0.437835	0.241756	0.277359	0.236422	0.294736
LOC123334414	0.086111	0.574482	0.254179	0.430089	0.862817	0.858869	0.595451	0.212193	0.319259	0.623782	0.9348	0.195167	0.332029	0.134189	0.156516	0.6704	0.504586	0.53693	0.265567	0.056276	0.116397	0.341332	0.500467	0.370018	0.09215	0.03535	0.077511	0.066391	0.219422	0.340655	0.110878	0.170091	0.150936	0.205396	0.296701	0.239806
MSTRG.455	0.085536	4.53343	0.526949	5.43336	4.82156	1.36154	1.75169	0.574583	3.33809	6.1001	7.04608	0.369808	0.255719	1.11484	1.84928	5.89594	5.51077	4.54596	0.003466	0.089419	0.5501	0.048894	1.52263	3.57714	0.11189	0.027996	0.346893	0.004685	0.565414	0.242192	0.127888	0.029991	0.484318	0.026536	0.574271	0.845931
LOC102412171	0.085238	0.090889	0.17889	0	0.272265	0.299945	0	0.132361	0.120818	0.24435	0.243412	0	0.057919	0.025732	0.098808	0.096195	0.158094	0.030022	0.055689	0.038294	0.061092	0	0.278138	0.159262	0.108632	0	0	0.044948	0	0.106699	0	0	0	0	0.235049	0.099954
LOC102407515	0.085041	0.177001	0.437152	0.287345	0.121033	0.11298	0.222289	0.32069	0	0.40858	0.111377	0.157526	0.955626	0.117229	0.072718	0.255899	0.098284	0.257081	0.044821	0.288228	0.016171	0	0.055345	0.130724	0.061441	0.1366	0.078896	0.361054	0.02499	0.103278	0	0	0.022633	0.042114	0.012833	0.014915
LOC123331210	0.084954	0.175666	0.092527	0.182285	0.369846	0.176676	0.595994	0.131372	0.11954	0.254921	0.283213	0.225848	0.391922	0.254513	0.058112	0.605467	1.06126	0.136077	0.341299	0.031511	0.041528	0.066326	0.123199	0.044444	0.101204	0.016097	0.015597	0.336025	0.02998	0	0.098612	0.125209	0.033485	0.269373	0.066999	0.064901
LOC112582147	0.084804	0.134729	0.186079	0.104002	0.116365	0.235832	0.066003	0.04085	0	0.122365	0.303775	0.052576	0.072166	0.040652	0.06445	0.086297	0	0.219872	0.118127	0.066826	0	0.038506	0.090095	0.039018	0.077671	0.084215	0.032672	0.077835	0.044698	0.108757	0.029873	0.090131	0.025773	0.09183	0.129514	0.028368
LOC123331546	0.083519	0.210876	0.109523	0.09202	0.134328	0.182785	0.108559	0.11996	0.037482	0.130814	0.101224	0.117417	0.102828	0.120195	0.05326	0.064212	0.073139	0.079033	0.0386	0.044282	0.05087	0.052679	0.075178	0.069322	0.032358	0.061604	0.034076	0.01476	0.02504	0.037945	0.132222	0.05091	0.031816	0.043772	0.046709	0.049693
LOC123329186	0.083076	0.170726	0.124283	0.100496	0.118454	0.045811	0.105766	0.169601	0.224059	0.212827	0.163628	0.163276	0.076532	0.338403	0.244536	0.22804	0.422474	0.294721	0.465204	0.59261	0.471826	0.427715	0.775571	0.43474	1.17525	0.886544	0.793705	1.62817	1.3378	1.57507	0.301368	0.564831	0.457491	0.903582	0.600189	0.53266
LOC112583896	0.081519	0.118202	0.356308	0.281992	0.305947	0.421855	0.588203	0.353139	0.467661	0.746617	0.810947	0.144246	0.339045	0.784948	0.307668	0.303567	0.492999	0.389568	0	0.031233	0.031902	0	0.119931	0.309017	0.015724	0	0	0	0	0	0.231757	0.065276	0.225547	0	0.255216	0.338277
LOC112584648	0.080672	0.238912	0.582392	0.39573	0.496607	0.7001	0.082633	0.229778	0.039145	0.38689	0.362813	0.109705	0.124916	0.193847	0.247185	0.328657	0.345226	0.357182	0.038251	0.240882	0.038168	0.050338	0.229209	0.123211	0.170227	0.234679	0.282433	0.185996	0.273422	0.223846	0.054135	0.074276	0.034877	0.049198	0.209017	0.061621
LOC123465735	0.080561	0.089859	0.013437	0.015008	0.089577	0.172488	0.039528	0.04472	0.031974	0.026971	0.065932	0.052973	0.012158	0	0	0	0.093306	0.097666	0.033381	0	0	0	0.059836	0.016536	0	0.02021	0	0.029239	0.039271	0.089325	0	0	0	0.030941	0	0.03107
LOC102399489	0.080465	0.249779	0.547366	0.150475	0.16041	0.309648	0.161025	0.184472	0.108963	0.173944	0.115154	0.220517	0.312688	0.126084	0.218856	0.093539	0.086684	0.206129	0.12499	0.138234	0.065794	0.104853	0.034813	0.076797	0.08203	0.121296	0.12634	0.090758	0.032943	0.052409	0.040659	0.030889	0.037128	0.106846	0.021691	0.032182
LOC123331260	0.079904	0.298435	0.279979	1.0109	0.850797	0.653813	0.109308	0.383054	0.030968	1.20101	0.278942	0.13639	0.481183	0.124208	0.076159	0.731198	0.65322	0.304204	0.202895	0.351805	0.078782	0.499517	0.654039	0.093716	0.439882	0.280071	0.265594	0.623834	0.210242	0.345221	0.180491	0.119043	0.019927	0.426247	0.27621	0.043509
LOC112585719	0.078776	0.132431	0.094725	0	0.077062	0.180251	0.079703	0.112546	0.082433	0.076112	0.134083	0.141348	0.100168	0.121015	0	0.147663	0.055476	0.035738	0.02115	0.142652	0.037702	0.100328	0.075085	0.091583	0.075755	0.078494	0	0.052945	0.020053	0.062412	0.073954	0.081427	0.01801	0	0.055052	0.046793
LOC112581419	0.075754	0.18871	0.367315	0.262834	0.26022	0.554001	0.027949	0.176179	0.122578	0.193116	0.183539	0.120022	0.178342	0.211264	0.141508	0.261443	0.221821	0.28258	0.23803	0.125463	0.181276	0.207412	0.12414	0.070401	0.107159	0.283267	0.059537	0.246252	0.077647	0.167162	0.187364	0.16127	0.223477	0.247853	0.206525	0.227365
LOC123330050	0.074268	0.027977	0.115128	0.09538	0.320889	0.305224	0.13913	0.124381	0.067929	0.362973	0.151734	0.082413	0.095683	0	0.107132	0.028519	0.129459	0.125852	0	0.050224	0.149375	0	0.089613	0.080058	0.036629	0.038043	0	0	0.093349	0.11151	0.040615	0	0.034693	0.135294	0	0.170853
LOC123464604	0.072735	0.128728	0.031469	0.038556	0.149753	0	0	0.059672	0	0.059797	0.105613	0.022394	0	0	0	0	0	0	0	0.078642	0	0	0	0	0.027045	0.112915	0	0.035111	0.027314	0	0.028594	0	0.019481	0.084884	0	0
LOC112579202	0.072693	0	0.169215	0	0.015772	0.018909	0.052369	0.021734	0	0.04664	0.021819	0	0.040751	0	0.030061	0	0.025801	0.025478	0	0	0	0	0	0	0	0	0	0	0	0	0	0	0	0	0	0
LOC123329939	0.072325	0.048716	0.11266	0	0.175046	0.069301	0.167125	0.065555	0	0.13726	0.233418	0.106697	0.146128	0.08501	0.043688	0.079041	0.093183	0.070402	0.100513	0.009808	0.021261	0.053634	0.219567	0.060605	0	0.104857	0.0508	0.127666	0.09088	0.056503	0.049412	0.039297	0.072705	0	0.036261	0.079494
LOC123465613	0.072263	0.08563	0.025114	0.143465	0.081208	0.179637	0.070692	0.0332	0	0.10785	0.055453	0.087795	0	0.045263	0.038929	0.106219	0.163298	0	0.15709	0	0.080411	0.042762	0.078978	0.04837	0.094948	0.064659	0	0	0.027615	0	0.048155	0.049094	0.052358	0.028109	0.078143	0
LOC123334132	0.072256	0	0	0	0.150013	0	0.070852	0	0	0	0.209037	0	0.262763	0	0	0	0.295138	0	0.102384	0	0	0	0.067189	0	0.101169	0	0	0	0.037663	0	0.158634	0	0	0	0.118582	0
LOC112583761	0.071987	0.179125	0.125635	0.029763	0.24362	0.196833	0.186058	0.021743	0.082235	0.043083	0.185278	0.034137	0.075222	0.117839	0.097221	0.012897	0.09349	0.246437	0.009447	0.028564	0.070094	0.041281	0.127912	0.028551	0.073325	0.098351	0.116381	0.042781	0.084634	0.114521	0.081212	0.008357	0.06686	0.07154	0.075138	0.119743
LOC123331178	0.071366	0.031157	0.443302	0.143697	0.032554	0.014001	0.085442	0.067403	0.032781	0.064852	0.062953	0.024697	0.110376	0	0.336496	0.085565	0.325808	0.167779	0.034849	0	0.016307	0	0	0	0	0	0.016484	0	0.016688	0.024447	0	0	0	0	0	0
LOC112580270	0.071318	0.09539	0.149766	0.172888	0.175574	0.270671	0.206928	0.030958	0.0652	0.200984	0.185174	0.040028	0.206141	0.073069	0.136087	0.110693	0.195691	0.231779	0.096406	0.059608	0.084556	0.107815	0.089583	0	0.019787	0	0.143872	0.089323	0.11712	0.046483	0	0.031236	0.074407	0.07347	0.051935	0.045341
LOC123329221	0.070807	0.047848	0.051993	0.028649	0.067559	0.034772	0.203542	0.065872	0.038879	0.084688	0.106095	0.022759	0.07629	0.078012	0.042709	0.027519	0.081915	0.093063	0.032195	0.063034	0	0.048317	0.062294	0.014937	0	0.022419	0.053092	0.015309	0.026683	0	0.034221	0.010308	0	0	0.078644	0.087622
LOC102399928	0.070596	0.179196	0.093237	0.057353	0.380096	0.166864	0.351316	0.202701	0.19236	0.231582	0.216167	0.069505	0.187059	0.14198	0.215628	0.212468	0.535472	0.22955	0.118804	0	0.103093	0	0.084851	0.078136	0.13552	0.084318	0.036871	0.19526	0.270147	0.16669	0.071759	0.103947	0.058037	0.054477	0.171671	0
LOC123330611	0.069571	0.135714	0.052874	0.026955	0.122633	0.124701	0.058381	0.042541	0.03425	0.049302	0.22347	0.096017	0.06239	0.108238	0.119472	0.048813	0.034913	0.087324	0.113228	0.086309	0.043692	0.049468	0.105205	0.055725	0.08137	0.102298	0.088537	0.046925	0.073774	0.071364	0.033011	0.068357	0.036262	0.090887	0.0592	0.039421
LOC123331504	0.069008	0.254248	0.142244	0.148615	0.249723	0.221504	0.521387	0.267694	0.24885	0.329777	0.169292	0.227321	0.177636	0.225782	0.079018	0.230999	0.400306	0.195395	0.154124	0.136832	0.100475	0.213355	0.193445	0.233983	0.084163	0.168395	0.084792	0.109301	0.089528	0.141228	0.215648	0.145533	0.133386	0.178179	0.108929	0.129476
LOC102407025	0.067935	0.264037	0.105181	0.167593	0.345576	0.120927	0.526164	0.212526	0.172097	0.209216	0.228879	0.189835	0.165798	0.348607	0.113103	0.220398	0.281939	0.245681	0.123106	0.093695	0.042591	0.036281	0.14109	0.089796	0.123141	0.077452	0.039301	0.075606	0.096034	0.040867	0.110721	0.080719	0.084196	0.051361	0.15418	0.081994
LOC123328456	0.067797	0.268117	0.089182	0.11001	0.18817	0.175517	0.156883	0.217989	0.094183	0.174481	0.16756	0.106486	0.153568	0.128323	0.14011	0.219771	0.138314	0.105067	0.100248	0.142576	0.090871	0.117862	0.15222	0.119008	0.057244	0.133637	0.098082	0.068132	0.093003	0.103616	0.152494	0.143387	0.091035	0.108648	0.089024	0.092091
LOC112586817	0.067683	0.074463	0.087635	0.102583	0.042114	0.070023	0.05342	0.144319	0.249268	0.07371	0.022158	0.128723	0.038546	0.048083	0.05728	0.158452	0.116565	0.118601	0.036229	0.171681	0.127333	0.079618	0.015204	0.290144	0.107727	0.236299	0.284186	0.364609	0.146754	0.170883	0.099744	0.102964	0.173577	0.195112	0.096619	0.15381
LOC123329252	0.064597	0.212008	0.082941	0	0.146784	0.108598	0.033823	0.071713	0	0	0.0673	0	0	0	0	0.087556	0.025711	0.050394	0.068975	0.073014	0	0	0	0	0	0	0	0.072552	0	0	0	0	0	0	0	0
LOC123331402	0.064505	0.291566	0	0.111122	0.107623	0.038567	0.069584	0.135012	0	0.208618	0.058637	0.116691	0.057275	0.137033	0.023856	0.149481	0.118426	0.010859	0.063548	0.173549	0.049581	0.035643	0.065091	0.021261	0.079752	0.140421	0.022337	0.025217	0.082728	0.032825	0.076045	0.066992	0.03749	0.069807	0.073862	0.049652
LOC123327859	0.062878	0.10728	0.034474	0	0.062913	0.042454	0.01037	0.030286	0	0.026876	0	0	0	0.01746	0	0	0.036974	0.017929	0	0	0.036484	0	0.016256	0	0.036145	0	0	0.013701	0	0.02885	0	0	0	0	0	0
LOC112586231	0.06273	0	0.058071	0.034734	0.023108	0.086378	0.01601	0.012406	0.020102	0.06405	0.025808	0	0.017434	0	0	0.052787	0	0.017776	0.041853	0.017234	0.01307	0	0	0	0	0.025673	0	0	0	0.037869	0	0.025947	0	0	0	0
LOC123329746	0.062688	0.134449	0.071655	0.059529	0.112372	0.136368	0.111329	0.061572	0.038301	0.183906	0.108144	0.029058	0.115373	0.038089	0.041829	0.173981	0.10285	0.098156	0.135266	0.03213	0.056138	0.050433	0.101932	0.05342	0.039379	0.018288	0.061436	0.026082	0.088322	0.080379	0.090458	0.076961	0.022722	0.040171	0.065269	0.090785
LOC123330422	0.062134	0.031414	0.086363	0.101195	0.029618	0.04412	0.015431	0.015293	0	0.029244	0.042859	0.014942	0	0	0	0	0	0.027926	0	0.048559	0	0.053792	0.014733	0	0	0	0	0.015076	0	0	0	0	0	0	0	0
LOC112582769	0.062115	0.113467	0.288274	0.327063	0.507425	0.271592	0.11638	0.084395	0.036277	0.140183	0.200016	0.148748	0.235465	0.117707	0.312224	0.264309	0.28681	0.248728	0.192317	0.041658	0.056273	0.056036	0.140214	0.089922	0.14919	0.066411	0.096515	0.077226	0.012026	0.146311	0.048871	0.091863	0.101678	0.176964	0.202962	0.206768
LOC123331643	0.061852	0.178413	0.107011	0.037228	0.137818	0.137249	0.038341	0.084321	0.044966	0.064984	0.081506	0.04867	0.04323	0.128101	0.148193	0.01565	0.037594	0.053071	0	0	0.033329	0	0.030259	0	0.033816	0.02322	0.041058	0.025149	0.019077	0.07452	0.032441	0.03821	0.088916	0.015418	0.050552	0.03019
LOC102399387	0.061635	0.459718	0.149409	0.317307	0.464824	0.457562	0.539603	0.154937	0.136183	1.45629	0.297199	0.160263	0.608753	0.100096	0.101056	0.499735	1.84908	0.079934	0.274187	0.069828	0.061427	0.081203	0.1837	0.059115	0.051802	0.06989	0.056074	0.223404	0.104985	0.06075	0.046352	0.065949	0.063838	0.075561	0.137943	0.091561
LOC123329216	0.061196	0.326138	0.308559	0.122319	0.203158	0.857238	0.295754	0.507392	0	0.179076	0.405891	0.276493	0.223386	0.372881	0	0.255437	0.421298	0.31431	0	0	0.251674	0.400042	0.309333	0.305571	0.001612	0.217065	0.252768	0.219842	0.19288	0.385056	0.126822	0.467247	0.217438	0.186556	0.408964	0.262517
LOC123332636	0.060466	0.08287	0.18463	0.09934	0.098811	0.327987	0.151452	0.045509	0.077178	0.163719	0.063938	0.049607	0.132413	0.023207	0.066371	0.068892	0.376716	0.077211	0.018049	0.011082	0.032293	0.015284	0.029433	0.016437	0.032598	0	0.097428	0.045729	0.016041	0.019464	0.009972	0	0.049219	0.015562	0.01272	0.03821
LOC112585774	0.059867	0.031654	0.138986	0.086503	0.093768	0.161962	0.170546	0.353813	0.099331	0.191111	0.0519	0.131977	0.590201	0.050764	0.044853	0.036803	0.289726	0.078141	0.112345	0.115661	0.01225	0.016401	0.210057	0.096634	0.053919	0.021677	0.18882	0.049193	0.019329	0	0.017725	0.030583	0	0.030073	0.05514	0.012324
LOC112583768	0.059802	0.084617	0.091482	0.062035	0.139115	0.057572	0.146116	0.060529	0.094489	0.107359	0.036869	0.126319	0.174584	0.106842	0.069035	0.250438	0.223166	0.080377	0.069693	0.018477	0.038299	0.004985	0.064516	0.056226	0.03899	0.059697	0.004476	0.095301	0.056727	0.023165	0.018049	0.042012	0.037621	0.022869	0.074393	0.014094
LOC102391785	0.059689	0.207472	0.090114	0.153343	0.428145	0.352994	0.130175	0.134984	0.046869	0.220173	0.509905	0.058859	0.059128	0.094955	0.099378	0.216597	0.369363	0.117313	0.336488	0.174502	0.098464	0.131868	0.269439	0.084755	0.19727	0.140457	0.067299	0.116158	0.078214	0.124224	0.063548	0.189623	0.047778	0.164993	0.151643	0.044298
LOC102395836	0.059128	0.075459	0	0.020353	0.038788	0.064116	0.044485	0.022063	0.050253	0.056963	0.070082	0.014443	0	0.020538	0.034156	0.010959	0.015464	0.01406	0.01102	0.01757	0.044721	0.015383	0.030397	0.027424	0.027991	0	0	0	0.02928	0.021446	0.044762	0.029719	0	0	0.022519	0.021748
LOC123330575	0.058986	0.0295	0.15993	0.052402	0.084805	0.105578	0.011531	0.057906	0.010927	0.055415	0.021959	0.022632	0.010918	0	0	0	0.021285	0.06598	0	0.022337	0.011208	0	0.022315	0.026359	0.022041	0	0	0.034252	0	0	0	0	0.008037	0	0.010855	0.035528
LOC123328208	0.057749	0.046443	0.042409	0.076929	0.122262	0.058572	0.113479	0.059068	0.088136	0.1438	0.029457	0	0.054081	0.01565	0	0.189546	0.365058	0.051461	0.097311	0.040629	0.037101	0.096443	0.035095	0	0	0.02511	0	0.048188	0.03062	0	0	0.031196	0.021771	0.070127	0	0.041136
MSTRG.456	0.05461	2.01353	0.198363	4.76214	3.51646	0.650075	0.681688	0.233663	1.75951	4.29511	5.60135	0.22425	0.144036	0.67361	0.88927	6.20617	3.75665	4.05398	0	0.060816	0.316996	0.102281	0.940547	2.4909	0.051947	0.036629	0.146991	0	0.387171	0.211152	0.011375	0.0147	0.237384	0.018076	0.424498	0.467259
MSTRG.2802	0.053595	2.80191	0.627086	4.12196	9.07127	1.2772	1.86158	0.932316	4.08904	4.07388	5.98614	0.522621	0.99017	3.10803	3.45437	5.83645	4.32446	5.41887	0.021878	0.24583	1.01181	0.161595	3.1824	5.11312	0.225912	0.094265	0.706859	0.120565	0.901552	0.40833	0.670778	0.092755	1.47483	0.041808	2.40737	1.69356
LOC123334732	0.052414	0.131563	0.039583	0.062099	0.112531	0.055553	0.19264	0.117145	0.032895	0.05099	0.106714	0.094374	0.13961	0.121889	0.043717	0.100405	0.096701	0.0964	0.110012	0.033551	0	0.035358	0.090464	0.047394	0.07283	0.008914	0	0.060928	0.088271	0.027991	0.065918	0.044541	0.060088	0.017622	0.136048	0.014075
LOC123328980	0.052357	0.040698	0.03602	0.131116	0.099123	0.128835	0.202684	0.121003	0.075257	0.205789	0.110463	0.14372	0.178959	0.123165	0.129908	0.135922	0.162229	0.182632	0	0.195798	0.027425	0.013837	0.087601	0.071333	0.152452	0.046727	0.042206	0.026217	0.031314	0.08159	0.01202	0	0.034889	0.06384	0.051118	0.041523
LOC123330999	0.049982	0.061663	0.053463	0.036931	0.176463	0.074329	0.013124	0.034775	0	0.024622	0.071686	0	0.051897	0.012047	0.017887	0	0.022324	0.018494	0	0	0.006294	0	0.018514	0.011974	0.021792	0.013132	0	0.006411	0.028919	0.018838	0	0	0	0.013112	0.018287	0
LOC123334381	0.048907	0.417292	0.08797	0.042389	0.155153	0.187232	0.126678	0.203093	0	0.165113	0.239253	0.099182	0.118417	0.127706	0.056328	0.138857	0	0.035464	0.127264	0	0.193983	0.054076	0.268726	0.166588	0.076134	0.111611	0.050951	0	0.165192	0.093439	0.220319	0.17709	0.145174	0.105102	0.096891	0.045155
LOC123328046	0.048533	0	0.03086	0	0	0	0.048844	0	0	0.095917	0	0	0.112611	0	0	0	0.022568	0	0	0	0	0	0	0	0.056649	0	0	0.039169	0	0	0	0	0	0.071351	0	0.026837
MSTRG.4704	0.047099	0.005986	0.025335	252.003	0.00435	10.1004	0.003815	0.025109	1.71989	0.002763	364.78	20.0098	3.47027	0.035093	71.636	0.009384	0.002284	0.038711	0.061806	0	0.315019	0.028814	99.8446	0.023134	0	0.027851	0	0	0.02803	0.053563	0	0.004673	0.017209	18.8167	0.026672	0.746888
LOC102407015	0.046157	0.067208	0.029871	0.132994	0.123435	0.115115	0.041049	0.073463	0.048281	0.126593	0.152362	0.097928	0	0.0652	0.122429	0.02416	0.073771	0.122336	0	0.061491	0.019449	0.011029	0.049782	0	0.079914	0	0.018826	0	0	0.040256	0.03328	0	0	0	0.032947	0.020244
LOC123329292	0.045266	0.170271	0.04282	0.078709	0.28683	0.224941	0.146817	0.08414	0.059479	0.17555	0.158924	0.018905	0.090089	0.076874	0.044029	0.151247	0.140124	0.128582	0	0.087955	0.074454	0.07272	0.257378	0.065812	0.103973	0.053374	0.063947	0.132995	0.041422	0.072482	0.052828	0.037888	0.083773	0.043886	0.077295	0.121221
LOC102400018	0.044933	0.224753	0.167607	0.078658	0.168415	0.113395	0.098713	0.151491	0.019403	0.160628	0.168863	0.084154	0.074453	0.148033	0.006524	0.114712	0.128043	0.03917	0.017258	0.065178	0.040075	0.032552	0.121911	0.04131	0.015938	0.033382	0.004814	0.034758	0.023032	0.017629	0.038031	0.031868	0.023395	0.034069	0.065495	0.02113
LOC112582256	0.043468	0.076282	0.083916	0.197594	0.186263	0.057485	0.05636	0.068877	0.115797	0.093958	0.093063	0.076883	0.033923	0.068792	0	0.069722	0.158825	0.084217	0	0.071693	0.041355	0.059846	0.118655	0.055586	0.045492	0.026712	0	0.052821	0.087462	0.057524	0.036588	0.019128	0.02792	0	0.165796	0.014438
LOC102416336	0.043449	0.038	0.087513	0.094545	0.071835	0.247684	0.098856	0	0.028213	0	0.131174	0	0.087417	0	0.040387	0.024924	0.06771	0	0.016267	0	0	0.019621	0.023763	0	0	0.099235	0.015552	0	0.024305	0	0.094817	0	0	0	0.023118	0
LOC112580915	0.04325	0.069554	0.08361	0.058227	0.059201	0.080989	0.032066	0	0.043366	0.0297	0.062796	0.010298	0.07924	0	0.051286	0.015236	0	0.020049	0	0	0	0.021936	0.082512	0	0	0	0	0.010391	0.052192	0.020388	0.010029	0	0.033887	0	0	0.006408
LOC123329599	0.042879	0	0	0.105677	0.046066	0.146818	0.100308	0.046109	0	0.150761	0	0.07275	0.142222	0.1055	0	0	0.223301	0	0	0	0	0	0	0	0.031854	0	0	0	0	0	0	0	0	0	0	0
LOC123332610	0.042603	0.089213	0.038787	0	0.146981	0.051799	0	0.071456	0	0.026245	0	0	0	0.050195	0	0	0.091145	0	0	0	0	0	0.052016	0	0	0	0	0	0	0	0	0	0	0	0.069262	0.025346
LOC123332829	0.041932	0.235675	0.15636	0.273456	0.149855	0.207405	0.550315	0.348016	0.370635	0.579306	0.236099	0.178385	0.314355	0.248644	0.337071	0.211428	0.445749	0.204471	0.007885	0.121485	0.105224	0	0.092482	0.068358	0	0	0.019534	0	0	0	0.190254	0.092147	0.14467	0	0.137521	0.193414
LOC123330416	0.041629	0.066959	0	0.037291	0.124736	0.09408	0.117586	0.027988	0	0.044084	0.041787	0	0	0.068572	0.0346	0	0.022144	0	0	0	0	0	0	0	0	0.020772	0	0.019692	0	0.060826	0	0	0	0	0	0
LOC123465045	0.04028	0.028872	0.243207	0.115647	0.049194	0.247221	0.033929	0.115525	0.000957	0.030195	0.042542	0	0.136214	0	0.094972	0	0.143839	0.080075	0	0.001762	0.010732	0	0.011239	0.004598	0.026547	0.057008	0	0	0	0.027052	0	0	0	0.0034	0	0
LOC123329838	0.040065	0.324316	0.01785	0.055798	0.307684	0.092901	0.019796	0.151181	0.150185	0.068477	0.470917	0.095391	0	0.147052	0.179738	0.007912	0.153539	0	0	0.024981	0.027951	0	0.088115	0	0.023556	0	0	0	0	0	0	0	0.016268	0	0	0
LOC112581604	0.039847	0	0	0	0.033819	0.034272	0	0	0	0.065214	0.033533	0	0	0	0	0.08244	0.046871	0.035943	0	0	0	0	0	0	0	0.016378	0	0	0.024582	0	0	0	0	0.035744	0.033235	0
LOC123333345	0.038098	0.037699	0.019692	0	0.053135	0.050024	0.020733	0.023123	0.005182	0.022175	0.046804	0.024942	0.013857	0.023459	0	0.037573	0	0.022235	0.018294	0.019427	0	0	0.027295	0.010788	0.014152	0.011437	0	0.005907	0.01408	0.015769	0.013865	0	0.016651	0.01163	0.013502	0
LOC123464941	0.037462	0.076903	0.30909	0.286436	0.438171	0.412844	0.129405	0.420614	0.026459	0.268753	0.324357	0.132556	0.814485	0	0.127996	0.129142	0.46153	0.317388	0.268314	0.470653	0.054684	0.125174	0.16008	0.216475	0.087737	0	0.069097	0	0.032019	0	0	0	0.028847	0.059703	0.119229	0
LOC112584427	0.03744	0	0	0	0.077239	0.262418	0	0	0.038694	0	0.07084	0	0.113068	0	0	0	0	0	0.101017	0	0	0	0.103197	0	0	0	0.055014	0	0.078599	0.151593	0	0	0.031247	0	0	0
LOC112586220	0.036763	0.089664	0.13023	0.122164	0.02766	0.032434	0.014447	0.037762	0.047897	0.054896	0.028243	0.06737	0.01343	0.099031	0.086423	0.103395	0.085737	0.025329	0.030942	0.174609	0.164195	0.059226	0.013725	0.064907	0.186846	0.261298	0.097553	0.15477	0.062377	0.108512	0.01342	0.069232	0.109797	0.071015	0.0464	0.087373
LOC123331155	0.036744	0.039137	0	0	0.042572	0.037641	0	0	0	0.018805	0	0	0	0.04126	0	0	0.037943	0.037133	0	0	0.037781	0	0	0	0	0	0	0	0	0	0	0.028356	0	0.019678	0.018296	0
LOC102390938	0.034681	0.177155	0	0.074454	0.171674	0.157747	0.192434	0.133682	0.021563	0.042432	0.236986	0.049285	0.025944	0.041342	0.026657	0.03717	0.067036	0.074933	0.030924	0.115283	0	0.015328	0.15363	0.054073	0.023194	0	0	0.014668	0.021586	0.069402	0	0.081205	0	0.042993	0.067745	0.033782
LOC123334555	0.034597	0.049171	0.071489	0.124483	0.05719	0.07883	0.095897	0.039145	0	0.048055	0.083487	0	0.042227	0.046617	0.039372	0.061052	0	0.031593	0.023188	0.043142	0.052167	0.034916	0.032218	0.020906	0.021446	0.033819	0.032823	0	0.033119	0	0	0.033855	0.052503	0	0.041827	0.031206
LOC112580904	0.034543	0	0	0	0	0.02286	0	0.016034	0	0	0	0.012509	0.074172	0.011733	0	0	0.073673	0	0	0	0	0.023184	0	0.014835	0.04583	0	0	0	0	0.039144	0.013587	0	0	0.026126	0	0
LOC123330982	0.033564	0.103931	0.101383	0.061396	0.168537	0.055549	0.126169	0.064924	0.047738	0.159418	0.054911	0.110668	0.123372	0.073738	0.042616	0.175667	0.216546	0.109022	0.018803	0.027318	0.059339	0.050907	0.084055	0	0.035402	0.037778	0.012201	0.036827	0.035694	0.030158	0.047472	0	0.022776	0	0.025802	0.067282
LOC112584639	0.032912	0	0.109255	0.082343	0.063182	0.042017	0	0.06138	0	0.116626	0.013035	0.025401	0.314333	0.010605	0.018193	0	0.157051	0.035943	0.026853	0	0	0	0.012447	0.012075	0.018635	0.030664	0	0.025474	0	0.012496	0	0.010117	0	0.013024	0.016584	0
LOC112585162	0.032837	0.031851	0.03728	0.153748	0.169032	0.049308	0.03416	0.022357	0.033966	0.108156	0.065209	0.035865	0.032837	0.016651	0	0.183655	0.108114	0.049597	0.026905	0.011169	0.021997	0	0.022428	0.013598	0.01674	0.011564	0	0.11884	0.01441	0.022516	0.019216	0.017069	0.032785	0.022308	0.071496	0
LOC112581271	0.03214	0.02434	0.030849	0.081132	0.038924	0.118682	0.075879	0.093102	0	0.166075	0.074702	0.019973	0.103907	0	0.01909	0.04108	0.065089	0.075551	0.094687	0.015755	0.019848	0	0.050151	0.009552	0.014705	0.050558	0.046151	0.101784	0.013542	0.033061	0.012978	0.013762	0	0.019642	0.015327	0.006705
LOC102411776	0.032131	0.242128	0.101838	0.169104	0.165027	0.09448	0.07607	0.127771	0.087389	0.127017	0.110052	0.174455	0.11931	0.216753	0.048042	0.135825	0.209506	0.119154	0.092322	0.097022	0.071782	0.129397	0.138411	0.069831	0.043155	0.119803	0.052707	0.084483	0.050701	0.060212	0.08784	0.055862	0.070593	0.072739	0.08272	0.030564
LOC123334689	0.031712	0.061876	0.101851	0.113078	0.277129	0.110168	0.231138	0.085107	0.074139	0.121959	0.226645	0.071821	0.25492	0.131192	0.036297	0.096744	0.658187	0.271403	0.016587	0.01021	0.01028	0	0.080309	0.026353	0.040091	0.021432	0.020818	0.062695	0.180078	0.040647	0	0.003579	0.01665	0.003575	0.064471	0.017376
LOC123328623	0.030938	0.025947	0	0	0	0	0.016879	0	0	0.032395	0	0	0.047789	0.012443	0	0.017161	0.053768	0	0.034251	0	0	0	0	0	0.047696	0.01706	0	0	0	0	0	0	0	0	0	0
LOC112586095	0.030934	0.045011	0.150879	0.252309	0.021272	0.021179	0	0.087429	0	0.126127	0.043994	0.042819	0	0	0	0.143978	0	0	0	0	0	0	0	0	0	0	0	0	0	0	0	0.022109	0	0	0	0
LOC123330828	0.030371	0.036404	0.162756	0.080681	0	0.110172	0.011641	0.013341	0	0	0	0	0	0.023187	0	0	0	0	0	0	0	0	0.020829	0.024301	0	0	0	0	0.01308	0.025806	0	0.013461	0.025051	0	0	0
LOC123332526	0.029205	0.227087	0.02601	0.082453	0.255786	0.70535	0.274404	0.063702	0.01007	0.904764	0.175277	0.025313	0.038574	0.0069	0.019199	0.154371	0.226468	0.038687	0.020216	0	0	0	0.052287	0.029026	0.007151	0.010452	0.012416	0.040747	0	0.031557	0.009851	0	0	0.015497	0.02911	0.030232
LOC123464617	0.028949	0.057428	0	0	0.035282	0.179671	0.042805	0.176775	0	0.093164	0.16626	0.091545	0.164331	0.025935	0.015357	0.037568	0.227748	0.20488	0.076082	0.373319	0	0.086852	0.153459	0.103519	0	0	0	0	0.017021	0.029199	0.021278	0	0.015112	0.018453	0.137971	0
LOC112581536	0.028462	0.174861	0.087327	0.066667	0.076757	0.093551	0.144828	0.18946	0.030248	0.209406	0.076241	0.149035	0.029242	0.10317	0.041969	0.118431	0.114751	0.065365	0.019804	0.041937	0	0	0.103586	0	0.029814	0.11185	0	0.058555	0.092393	0.07429	0.019767	0.070598	0.042305	0.051803	0.014574	0.059728
LOC123329703	0.027607	0.077382	0.101755	0.168018	0.117073	0.223706	0.045384	0.087844	0.109756	0.177031	0.112157	0	0	0.149561	0.050854	0.038678	0	0.07366	0.056703	0.039159	0.021537	0.046319	0.245337	0.012974	0.080536	0	0.097616	0.02194	0	0.085131	0	0.022231	0.079922	0	0.083334	0.081005
LOC123331992	0.027599	0.07239	0.012958	0.020335	0.023386	0.053024	0.030225	0	0.018745	0.080381	0.075826	0	0.018104	0	0.013363	0	0	0.036464	0.046422	0	0.010083	0	0.019296	0	0.029396	0	0.026504	0.009499	0.009543	0	0	0	0	0	0.018063	0
LOC123333306	0.02758	0.30076	0.240773	0.160425	0.274828	0.465593	0.200225	0.102493	0.210974	0.182019	0.118265	0.289728	0.179814	0.040172	0.224749	0.180267	0.091224	0.216992	0.076288	0.069306	0.04249	0.043825	0.190818	0.172894	0.175528	0.095342	0.289883	0.054449	0.163995	0.243771	0.165178	0.058915	0.096227	0.084041	0.137334	0.079041
LOC123330717	0.027231	0.010652	0	0.020859	0.04517	0.066011	0	0.021892	0	0.04559	0.044175	0	0	0.00374	0.013482	0	0	0.006941	0	0	0	0	0	0	0	0.029433	0	0.014388	0	0	0	0.014616	0	0	0.00684	0
LOC102395990	0.026695	0.046952	0.034496	0.009008	0	0.10468	0.076464	0.1066	0	0.146201	0	0.09455	0.062257	0	0.0176	0.009602	0	0.045007	0.009826	0.07123	0.007257	0	0.009154	0.008836	0.055304	0	0.013873	0	0	0	0	0.00954	0	0.021731	0	0
LOC123334653	0.024892	0.076376	0	0.031486	0.022077	0.012781	0.107083	0	0	0.153604	0.030697	0	0.017857	0.033517	0.012189	0.146104	0.037682	0	0.013138	0	0.025595	0	0.036861	0	0	0	0	0	0	0	0	0	0	0	0.047954	0
LOC123465199	0.023973	0.429893	0.132385	0.438762	1.06056	0.155924	0.23134	0.171605	0.629641	0.467459	0.751499	0.103392	0.08646	0.254716	0.392708	0.715842	0.50126	0.639801	0.009513	0.071209	0.162911	0.005042	0.392807	0.455617	0.00967	0	0.073079	0	0.083829	0.049818	0.020915	0.022474	0.141476	0	0.342888	0.13098
LOC123333165	0.023934	0.112205	0	0.053521	0.128178	0.072589	0	0.046921	0	0.12114	0	0	0.071311	0.080919	0.034476	0.040058	0.063084	0.120529	0	0	0	0.044257	0	0	0.05473	0.084881	0.036029	0.050817	0	0	0.050414	0	0	0.057546	0.082048	0
LOC123328217	0.023426	0.184627	0.067825	0.044767	0.102889	0.085918	0.085494	0.157883	0.051877	0.065918	0.044998	0.059118	0.084251	0.057788	0.060424	0.069948	0.092662	0.052626	0.022719	0.062318	0.042281	0.013	0.060085	0.02624	0.038252	0.025098	0.029332	0.03811	0.03096	0.022393	0.050339	0.025177	0.056891	0.044044	0.060182	0.024045
LOC123335135	0.023072	0.037769	0	0	0	0.08216	0.156442	0.082063	0	0.114363	0.050901	0	0	0	0	0.043258	0.01124	0	0.010009	0.021386	0	0	0	0.011456	0.038882	0.024751	0	0.036252	0	0	0	0	0	0	0	0.053668
LOC123332222	0.022568	0.061572	0.021927	0.022848	0.099429	0.034765	0.012159	0.071817	0.011079	0.051311	0.045469	0.021033	0.044011	0.033316	0	0.027339	0	0.018615	0.011962	0.040185	0.023205	0.012352	0.06919	0.066784	0.03414	0.010894	0.022519	0.023522	0.033849	0.011596	0.025543	0.060487	0.016175	0.05712	0.033713	0.023519
LOC112579690	0.022048	0.033222	0.007272	0.014258	0	0.044232	0.023836	0.037742	0	0.017067	0.01581	0	0.006725	0.008205	0	0	0	0	0.012213	0.015838	0	0	0	0	0	0.01586	0	0.007724	0	0	0	0.007636	0	0.048026	0	0
LOC123330569	0.0214	0.023777	0.079428	0.186071	0.4333	0.311472	0.069887	0.099319	0.06864	0.361826	0.189721	0.020476	1.01006	0.014839	0.080532	0.107881	0.463199	0.367645	0	0.055156	0.01484	0.011427	0.049983	0.022939	0.028626	0.021466	0	0.032689	0.025225	0.047299	0	0	0	0.03501	0.016924	0
LOC123331225	0.021349	0.090875	0.271858	0.148922	0.230925	0.140122	0.049216	0.197775	0.048972	0.154916	0.076058	0.093582	0.241615	0.059691	0.119584	0.041154	0.31298	0.263526	0.014122	0.355227	0.051794	0.039983	0.146333	0.074393	0	0.073295	0.081314	0.033133	0.020187	0.028325	0.018927	0.034209	0.018788	0.048013	0.093806	0
LOC123333711	0.020598	0.170543	0.150059	0.025913	0.145479	0.171315	0.170977	0.074889	0.19067	0.033993	0.238199	0.015895	0	0	0.129143	0	0.084527	0	0	0	0.026022	0	0	0.086533	0	0	0.047308	0	0	0	0.031426	0	0	0	0	0.023562
LOC102407357	0.019521	0.048776	0.215179	0.161905	0.072127	0.10596	0	0.056595	0.01476	0.056345	0	0.035415	0	0.010564	0.043018	0.100193	0.02898	0	0	0.037703	0	0	0	0.008816	0	0	0.009227	0	0	0.046815	0.126099	0.009517	0.009498	0.019968	0	0.027029
LOC123465401	0.019114	0.374474	0.145244	0.959441	1.0445	0.289589	0.289498	0.086369	0.666849	1.03026	1.12004	0.117973	0.098222	0.692665	0.625084	1.35351	0.939815	0.83773	0	0.052258	0.197728	0.031595	0.653473	0.674819	0.069831	0.043162	0.156389	0	0.13968	0.170016	0.069181	0.014703	0.283486	0	0.455654	0.247223
LOC123464823	0.018313	0.695528	0.109736	1.10147	1.37789	0.241146	0.165939	0.093977	0.839724	0.718376	0.835849	0.075441	0.066906	0.465762	0.850453	1.03906	0.735613	0.859043	0.015166	0.028333	0.240261	0.0279	0.412469	0.760355	0.050135	0.049264	0.047239	0.035024	0.028641	0.169915	0.068663	0	0.168649	0	0.260744	0.267798
LOC123329883	0.018216	0.161584	0.25671	0.050764	0	0.035403	0.168174	0.444258	0.09581	0.263265	0.219915	0.145504	0.317335	0.139849	0.344615	0.098669	0.441436	0.244129	0.265826	0.390565	0	0.171298	0.074731	0.038956	0.260509	0	0	0.125474	0	0.107137	0.228998	0.084404	0.109285	0.356412	0.139502	0.107189
LOC102390190	0.017646	0.07068	0.040354	0	0.052962	0.017524	0	0.033848	0	0.010989	0	0	0.032206	0	0.013527	0.006734	0.046297	0.013823	0	0.006424	0	0	0	0.018682	0	0	0	0	0	0	0.006914	0	0	0	0	0
LOC123328986	0.016619	0.151036	0.173296	0.204417	0.021077	0.195962	0.012335	0.294806	0.181205	0.170085	0.044689	0.193728	0.008077	0.257882	0.278669	0.175818	0.014758	0.255801	0.045117	0.255607	0.355676	0.193706	0.038171	0.357843	0.012084	0.189469	0.17535	0.075374	0.0381	0.319652	0.060982	0.290967	0.251645	0.286594	0.026611	0.321508
LOC123330579	0.01594	0.08413	0.047178	0.046328	0.095068	0.12231	0.085467	0.069441	0.016065	0.102279	0.026951	0.030513	0.015635	0.046068	0.016341	0.048678	0.045627	0.048292	0.019263	0.030153	0.007565	0	0.032635	0.03357	0.022484	0.007892	0	0.022927	0.008544	0.018901	0.02348	0.038987	0	0	0.035869	0.006957
LOC123332744	0.015792	0.04577	0.015117	0.01237	0.018905	0.030676	0.042237	0.006459	0	0.021887	0.013065	0.016941	0.020486	0	0.003485	0.032391	0.021593	0.004783	0	0.005278	0	0	0	0.007451	0.011676	0.006554	0.006318	0.006399	0.006397	0	0	0.016246	0.015236	0.019631	0	0
LOC123334243	0.015314	0	0.044638	0.015504	0	0.079791	0	0	0	0.062702	0.04096	0	0	0	0	0	0	0.038613	0	0.015691	0	0.031182	0	0	0	0.061997	0	0	0.012047	0.031475	0	0	0	0	0	0.047798
LOC112584629	0.015126	0.240305	0.04101	0.081854	0.160888	0.139492	0.137669	0.061	0.055061	0.533781	0.141346	0.095657	0.055905	0.029961	0.05768	0.106523	0.330197	0.069222	0.075255	0.035534	0.07038	0.032683	0.054562	0.01006	0.04135	0.045749	0.039132	0	0.068736	0.090723	0.045912	0.070389	0.047123	0.029767	0.036619	0.034396
LOC112582966	0.013199	0.060959	0.036968	0.065629	0.293322	0.064412	0.119306	0.037814	0.094341	0.143478	0.1554	0.010684	0.019881	0.036073	0.036862	0.042683	0.31957	0.068306	0.014611	0.02354	0.033912	0.01079	0.377717	0.063657	0.013479	0.014159	0	0.025383	0.091313	0.006799	0.075318	0.034189	0.0132	0.030445	0.15661	0.020126
LOC123329906	0.012996	0.009455	0.095295	0.026687	0.095378	0.13907	0	0	0	0.017737	0.016254	0	0.03219	0.018369	0	0.009279	0.073415	0.083085	0.009567	0	0	0.028539	0.041461	0.012841	0.098978	0.093297	0.028764	0.032977	0	0.004452	0	0	0	0.00464	0	0
LOC123331566	0.01017	0.009832	0.019026	0	0.005696	0.042636	0.016821	0	0	0.015457	0	0.053875	0.064379	0	0	0	0.024909	0.003671	0	0	0	0	0.026832	0	0	0	0	0.013759	0.026371	0	0	0	0.012728	0	0	0
LOC112578050	0.009012	0	0.008822	0.006353	0.023695	0	0	0	0	0.013135	0	0	0.027284	0	0.008934	0	0.023654	0	0.009976	0	0	0	0	0	0	0	0	0.009104	0	0.024586	0	0	0	0	0.022441	0
LOC102413559	0.005258	0.091334	0.099882	0.044172	0.194938	0.081381	0.102957	0.053933	0.102363	0.201602	0.245639	0.013402	0.060359	0.119075	0.085513	0.04997	0.132062	0.052539	0.053314	0.064307	0.152718	0.011189	0.092993	0.040833	0.015912	0.005612	0.031519	0.009336	0.016636	0.028801	0.052674	0.011275	0.05188	0.031666	0.080665	0.016412
LOC123465900	0.004878	0.08558	0.009455	0.004938	0.020101	0.036421	0.042022	0.025811	0.012478	0.024815	0.026015	0	0.007171	0.004801	0.004824	0	0.003738	0	0	0	0.010031	0	0.01498	0.004844	0	0.005233	0	0.00511	0.007546	0	0.019727	0.010459	0.007089	0	0.014574	0.010167
LOC112584506	0.002133	0.017907	0	0.066448	0.049846	0	0.035361	0	0	0.099846	0.097714	0	0	0	0	0.017706	0.042662	0	0	0	0	0	0	0.01605	0	0	0.01697	0	0	0	0	0	0	0	0.08138	0.0171
LOC123333649	0	0	1.85549	1.03934	0	0.165689	2.19109	3.25963	0.594432	0.209995	1.06348	2.68015	2.91783	0.563234	0.26318	0	6.00742	1.62866	0	0.191464	0.243005	0.052205	0.239699	0.545513	0	0.059229	0.341383	0	0.309692	0.11593	0.058459	0	0	0	0	0.02713
LOC123464717	0	0	0	2.37276	4.47284	1.18412	1.25444	0.945926	2.70241	4.23367	3.70764	0	0	2.03249	1.70574	5.08171	3.22948	2.96062	0	0	0.864097	0	2.29444	3.35358	0	0.08968	0	0.121019	0.319843	0	0.342451	0	0	0.13475	0	0.711687
MSTRG.3225	0	0	0	3.99345	2.07901	0.911251	0.798418	0.566896	0.246715	3.00944	1.79494	0.272613	0	0.116294	0	1.43712	0.094646	0	0	0	0	0	0	0	0	0	0	0	0	0	0	0	0	0.055725	0	0
LOC123334767	0	1.10477	0.154036	0.454102	2.09218	0.20103	0.640668	1.27079	0.210596	2.24061	1.62776	0.885869	0.292235	0.054515	0.057628	0.07845	0.17396	0.216855	0.037917	0.110139	0.078463	0.047035	0.056029	0.06197	0.014134	0	0.021632	0.0109	0.010767	0	0.076245	0.014874	0.020484	0.020839	0.164793	0.036291
SMIM41	0	0.04757	0.065984	0.085944	0.149866	0.052325	0.555219	0.090268	0	0.049723	0.069579	0.066144	0.477328	0.104599	0	0.165444	1.6587	0.355383	0.039924	0	0.019068	0.030757	0.135058	0.027623	0.096435	0.037971	0.075431	1.30127	0.019514	0.045187	0.018749	0	0.027749	0.168176	0.027702	0
LOC123332833	0	0.348816	0.234709	0.267513	0.081384	0.191048	0.528906	0.244498	0.236186	0.532529	0.727042	0.385225	0.369931	0.494782	0.339063	0.058809	0.508589	0.432086	0	0.096731	0	0	0.116854	0.12988	0	0	0	0	0	0	0.249084	0	0.108354	0	0.262607	0.370443
LOC123328892	0	0.500117	0.443345	0.510261	0.525796	0.708286	0.417897	0.634377	0.252053	0.563207	0.503423	0.482688	0.771577	0.341982	0.410505	0.412741	0.632505	0.615344	0.146919	0.309634	0.337942	0.244783	0.334949	0.32504	0.391682	0.194118	0.299274	0.157378	0.245233	0.380398	0.34881	0.215931	0.287593	0.217167	0.353758	0.32064
LOC123332800	0	0.167266	0.058319	0.048345	0.656685	0.426534	0.403721	0.209985	0.088085	0.162327	0.396397	0.058463	0.173826	0.013872	0.067792	0.110013	0.328179	0.291664	0.075647	0.118623	0.050965	0	0.143387	0.10196	0.149081	0	0	0.034067	0	0.084289	0.038425	0	0.023444	0	0.02691	0.075128
LOC123331473	0	0.128534	0.045342	0.122889	0.137363	0.152471	0.292824	0.514527	0.039092	0.36211	0.252322	0.289254	0.293652	0.071178	0.15683	0.079979	0.483967	0.417274	0.012437	0.09506	0	0.017865	0.016331	0.016166	0	0	0.020275	0	0	0.011201	0.19188	0	0	0.049041	0.039467	0
LOC112582169	0	0.107871	0.005201	1.81076	0.517891	0.530142	0.292277	0.14704	0.162533	1.72121	0.858786	0.14695	0.054852	0	0	0.619674	0.182134	0.068992	0	0	0	0	0	0.036253	0	0	0	0	0	0.033492	0	0	0	0	0.033934	0
LOC123331833	0	0.317407	0.07839	0.772834	0.905928	0.23344	0.236581	0.00893	0.442176	0.675736	0.77126	0.004537	0.05078	0.285898	0.538934	0.782612	0.461454	0.663512	0	0.042785	0.126488	0	0.304284	0.604163	0.050869	0.008083	0.061017	0.00412	0.127544	0.067432	0.008792	0	0.183744	0	0.321284	0.128506
LOC102415448	0	0.135805	0	0.057304	0.118163	0.182805	0.2159	0	0	0.4043	0.06909	0	0.100467	0.026761	0.036385	0.133986	0.135899	0.060729	0.093596	0	0	0.043949	0	0	0.073413	0.091081	0	0.114961	0	0.052035	0	0	0	0.051966	0	0
LOC123331629	0	0.034327	0	0.051975	0.162184	0.052724	0.212462	0.053094	0.053059	0.087022	0.090307	0.049089	0.099099	0.06056	0.060445	0.228394	0.282129	0.123101	0.094482	0.032713	0.05487	0.028383	0.051638	0.037714	0	0.05651	0.052651	0.089539	0.088324	0	0.034603	0.044611	0.022561	0.051279	0.050872	0.066095
LOC123330772	0	0.118615	0	0.050771	0	0	0.191975	0.089863	0	0.109303	0.095423	0.059134	0.097282	0.154617	0.055073	0.253024	0	0.062108	0	0.087437	0	0	0.135919	0	0	0.082168	0	0	0	0	0	0.080209	0	0	0.030835	0
LOC123329921	0	0.41224	0.106787	0.28186	0.432499	0.204636	0.187095	0.056562	0.04767	0.213719	0.138374	0.037854	0.151268	0.110082	0.07591	0.142149	0.144273	0.07612	0.229587	0.135493	0	0.048831	0.448063	0.036517	0.046011	0.038946	0.082479	0.03852	0.056594	0.035279	0.098248	0.225409	0.016447	0.220555	0.040259	0.024042
LOC123333327	0	0.177879	0.147972	0	0.280892	0.070725	0.185257	0.153137	0	0	0.072847	0.098802	0	0	0.037781	0.107592	0.076026	0.065558	0	0	0	0	0.104446	0	0.067646	0	0	0	0.067839	0.037487	0	0	0	0	0	0.075678
LOC123333589	0	0.115138	0	0	0.15334	0.079772	0.167053	0.04952	0	0	0	0.202487	0.072652	0	0.047467	0.163827	0.254962	0	0	0.0607	0	0	0.128834	0.087	0	0	0	0	0	0	0	0.069595	0	0	0	0
LOC123464622	0	0.378924	0.189519	0.812826	0.999841	0.139929	0.166003	0.06626	0.87436	0.851104	0.901563	0.162971	0.041294	0.28669	0.447064	0.915916	0.462019	0.853701	0	0.103239	0.145442	0.027004	0.560467	0.483081	0	0	0.147274	0	0.132448	0.172104	0.047168	0.032984	0.188323	0	0.230199	0.142996
LOC123332673	0	0	0.630967	0	0.318009	0.200766	0.164399	0	0.048587	0	0	0	0.130664	0	0.208436	0	0.13442	0	0	0.187685	0	0	0	0	0	0	0	0	0	0	0	0	0	0.168496	0	0
LOC123333556	0	0.051773	0	0	0.24565	0	0.159901	0	0.048579	0.120278	0.214043	0.074223	0.056253	0.208596	0	0.06883	0.185637	0	0	0	0	0	0	0.155408	0	0	0	0	0.137893	0	0	0	0	0	0.074572	0
LOC123332846	0	0.124547	0.039037	0.019141	0.069509	0	0.15404	0.079119	0.106192	0.0797	0.079097	0.140347	0.143121	0.082557	0.091238	0.164409	0.191378	0.055542	0.040293	0.070955	0.098886	0.033821	0.049168	0	0.06071	0.101261	0.036381	0.123907	0.062717	0.068004	0	0.066375	0.052869	0.062589	0.071779	0
LOC123335146	0	0.184618	0.146767	1.56107	0.420109	0.291999	0.12245	0.160124	0	1.30948	0.468739	0.103686	0.074998	0.035837	0.082606	0.630552	0.148528	0.28623	0.160398	0	0.036539	0.229444	0.198119	0.170742	0.201758	0.202621	0.043521	0.186884	0.205779	0.199502	0.150989	0	0.105079	0.816288	0.109728	0.366657
LOC112582017	0	0.006858	0.033177	0	0.028263	0.195811	0.113649	0	0.016489	0.092593	0.026121	0.023086	0.019875	0	0.023313	0.006413	0.123175	0.029693	0	0	0.094662	0	0.052981	0	0.074012	0	0.037268	0	0	0.041283	0	0.007596	0.021302	0	0	0
LOC123328668	0	0	0.028151	0.014332	0.023088	0	0.112302	0.007927	0.028985	0.033409	0	0.065609	0.007436	0.008848	0	0.023782	0.746905	0.090441	0	0	0	0	0.007637	0	0	0	0	0.032903	0	0	0	0	0	0	0	0
LOC112580221	0	0.107161	0	0.070321	0.032546	0.222099	0.108365	0.054312	0.031535	0.025832	0	0.024653	0.053401	0.089506	0.048147	0.021818	0.049493	0.027713	0.089417	0	0	0.038073	0.022121	0	0.062534	0	0.047268	0	0.048096	0.036856	0.072267	0.049518	0	0.078084	0	0
LOC112581584	0	0.045735	0.227583	0.109638	0	0.109185	0.106072	0	0	0.354837	0	0	0.219903	0	0	0.050152	0	0	0	0	0	0	0	0	0.225635	0	0.056258	0	0	0.028904	0	0.046534	0	0.096856	0	0
LOC112580292	0	0.109161	0.05371	0.044613	0.086659	0.070201	0.100392	0.006483	0.106763	0.057493	0.027987	0.044553	0.103879	0.010632	0	0.142237	0.258442	0.037613	0	0	0	0.02212	0.036886	0	0	0.021461	0.022457	0.029168	0	0.022368	0.029328	0	0	0.079716	0.030881	0.001355
LOC112579923	0	0	0	0	0	0	0.098675	0	0.043377	0.233551	0.055616	0	0.071997	0	0.013551	0	0.016195	0.068147	0	0	0.034211	0.017659	0.070383	0.016804	0	0.046277	0	0	0.044428	0	0.043263	0	0	0.053922	0	0
LOC102399839	0	0.080944	0	0.01721	0.029737	0.214228	0.098054	0.082091	0.047659	0.21598	0.1387	0.071171	0.042092	0	0	0	0.012462	0.033974	0	0.131218	0.034568	0.037172	0.036909	0.016692	0.02084	0.042816	0.010605	0.067729	0.012739	0.078155	0.025403	0	0	0.016011	0.01674	0.087546
LOC112581385	0	0.053139	0	0.032646	0.049395	0.016558	0.095422	0.012287	0.012331	0.04126	0.089544	0.033478	0.082689	0	0	0.073639	0.102526	0	0.008902	0	0	0	0.016381	0	0	0	0	0	0	0	0	0.012359	0	0	0	0
LOC123330654	0	0.044288	0.03805	0.156999	0	0.083354	0.092719	0	0	0	0.038114	0	0.072773	0	0	0	0.288324	0.066802	0.064875	0	0	0	0	0	0	0.079954	0	0	0	0	0	0	0	0	0	0
LOC123333471	0	0.108182	0	0.174291	0.456604	0.0861	0.077558	0.115973	0.054495	0.458769	0.108246	0	0	0	0.275591	0.133426	0.114141	0.205153	0	0	0	0	0	0	0	0	0	0	0	0.06665	0	0	0	0	0.275688	0
LOC123330551	0	0.020904	0.171692	0.476923	0.362676	0.238456	0.076717	0.105739	0.012508	0.587705	0.222273	0.061353	1.53559	0.017648	0.030406	0.059611	0.452931	0.429172	0.019801	0	0	0.019529	0.096793	0	0	0	0	0.081176	0	0.018521	0	0	0	0.056101	0	0
MSTRG.20095	0	0.11131	0.037446	0.176227	1.12009	0.784147	0.075927	0.025441	0	0.197052	1.76948	0.039811	0.012868	0	0	0.04138	0.417075	0.090295	0.039666	0.037652	0	0	0.294709	0	0.012891	0.075729	0	0	0.121127	0.052545	0.038965	0.074993	0	0.033963	0.152622	0.053017
LOC123328565	0	0.262783	0.158791	0.141353	0.247562	0.059154	0.075016	0.254913	0.129008	0.126789	0.192767	0.097106	0.118868	0	0.075399	0.114794	0.089576	0.13996	0.162774	0.078549	0	0	0.196376	0.03907	0	0.077447	0.047258	0.106752	0.212059	0.061462	0.141469	0.052966	0	0.079355	0.084749	0
LOC123335103	0	0.103552	0	0.140933	0.080679	0.062586	0.072908	0	0	0	0.109361	0.214074	0	0.059708	0.128006	0.185519	0.092018	0.172352	0	0	0	0	0	0	0	0	0	0	0	0	0	0	0.031389	0.12757	0	0
LOC123331386	0	0.049735	0.019346	0.026914	0.08048	0.062146	0.068156	0.03204	0.015661	0.030068	0.03257	0.015613	0.060716	0.033639	0	0.024589	0.148873	0.048773	0	0	0.007771	0	0.023287	0	0.007738	0	0	0	0.031971	0	0	0	0.007577	0	0	0
LOC123334849	0	0	0	0.033801	0.082957	0.021799	0.066965	0.046038	0	0.192172	0.085712	0.024311	0.07157	0	0.031495	0.222832	0.060791	0.068124	0.060391	0	0.021831	0	0.069192	0	0	0	0	0	0	0	0.015247	0	0.014923	0	0.011803	0.021096
LOC123330567	0	0	0	0	0.100611	0.06352	0.06394	0	0.03559	0.065723	0	0	0	0	0.025433	0.019619	0	0.014301	0	0	0	0	0	0.017413	0	0	0	0	0	0	0	0	0	0.016066	0	0
LOC123328737	0	0.075026	0	0	0.128096	0	0.062468	0.02087	0	0.099724	0.091334	0	0.033591	0.077227	0.03885	0.1313	0.013741	0	0.028811	0	0	0	0.071618	0.038913	0	0	0	0	0	0	0	0.031587	0	0	0	0
LOC102408483	0	0.048527	0.09246	0.024053	0.195766	0.159117	0.061644	0.146321	0.030864	0.149694	0.123819	0.077878	0.085563	0	0	0.095374	0	0.036566	0	0	0.072962	0	0.07959	0.129051	0.057723	0.059572	0	0	0	0.104344	0	0	0	0.04798	0	0.054014
LOC123329300	0	0	0	0	0.115352	0	0.061424	0	0	0.13654	0.044897	0	0.038066	0	0	0.089603	0.055705	0.237722	0	0.059049	0	0.039709	0.038514	0	0	0	0	0.028243	0	0	0.119038	0	0	0.115814	0.054706	0
LOC123331754	0	0.117444	0.026642	0.031819	0.052569	0.034401	0.060946	0.097432	0.062897	0.08909	0	0.082519	0.085461	0.065919	0.023989	0.080974	0.097315	0.120768	0	0.018184	0	0	0.035638	0	0.062494	0.03279	0.017966	0.019552	0.016002	0	0.059187	0	0	0	0.022754	0.031854
LOC123328239	0	0.027751	0.013538	0.009287	0	0.00954	0.057553	0.027026	0.059666	0.004754	0.014937	0.117919	0.023261	0.125422	0.011414	0.028499	0.074323	0.028561	0.01536	0.009494	0.109222	0.038491	0.030487	0.054086	0.016165	0.118195	0.038283	0.09402	0.052398	0.035679	0.072352	0.128258	0.123794	0.063943	0.037004	0.035603
LOC123332953	0	0.087204	0.0543	0.025808	0.043286	0.096753	0.055605	0.093616	0.010442	0.068147	0.026184	0.007961	0.018082	0.019829	0	0.021821	0.026145	0.04281	0	0.003406	0	0	0.005308	0.010298	0	0	0.004241	0	0	0.030692	0	0.011006	0.005147	0.024575	0.007543	0.010215
LOC123331577	0	0.073059	0.077005	0.110007	0.141712	0.109261	0.051273	0.01691	0	0	0.08224	0	0.052067	0.031168	0	0	0	0.119564	0	0.077605	0.010294	0.069859	0.025798	0.031608	0.046803	0	0	0	0	0.048001	0	0	0	0	0.047627	0.016502
LOC123329250	0	0.047512	0	0.044076	0.044908	0.146678	0.046911	0.011796	0.02017	0.044564	0.09311	0.028927	0.036065	0	0.043055	0.002349	0.216506	0.075537	0	0	0	0	0	0	0	0.001401	0	0	0	0.089481	0.044016	0.046675	0.043431	0	0	0
LOC112579896	0	0	0	0.059052	0.095467	0.170943	0.041323	0	0	0.134843	0	0	0	0	0.039096	0.075825	0.029975	0.089809	0.053559	0.07237	0	0	0	0	0.065204	0	0	0	0	0	0	0	0	0	0	0
LOC123331239	0	0.018176	0.01594	0.008271	0.029373	0.006414	0.035892	0.01325	0.013701	0.025466	0.013391	0.017291	0.008341	0	0.008236	0.02633	0.049038	0.01031	0.017931	0	0	0	0.008525	0	0	0	0	0	0.004381	0	0.014397	0	0.00623	0	0	0
LOC123332828	0	0.21128	0.022607	0.248331	0.067786	0.064821	0.031212	0	0.14507	0.209163	0.162629	0.059828	0	0	0.021556	0.183747	0	0	0	0	0	0	0	0	0	0	0	0	0	0	0	0	0	0	0	0
LOC123329801	0	0.069815	0.020272	0.067828	0	0.031862	0.031032	0.139937	0	0.094716	0.066519	0	0.015538	0.030534	0	0	0.064095	0	0	0	0.015951	0	0.047321	0	0	0	0	0.040867	0	0	0	0.024946	0	0	0	0
LOC102392422	0	0	0	0	0.035988	0.015894	0.027715	0	0	0	0.027316	0	0.058361	0.014299	0	0	0.021777	0	0.011538	0	0	0.010099	0.022862	0.030972	0	0	0	0	0	0	0	0	0	0	0	0
LOC123327989	0	0	0	0	0.012985	0.088877	0.027237	0.033094	0	0.027712	0	0	0.040057	0	0	0	0	0	0	0	0	0	0.028515	0	0.017632	0	0	0	0	0	0	0	0	0.029844	0	0.026786
LOC102412857	0	0.035841	0	0.01458	0	0	0.023212	0	0.065646	0.02847	0	0.02949	0	0	0	0.045293	0.017922	0	0	0	0	0	0	0	0	0	0	0	0	0	0.004938	0.041911	0	0	0	0
LOC123330149	0	0.023039	0	0.021319	0.03859	0.023584	0.022747	0.020981	0.010909	0.032306	0.067894	0.020289	0	0	0.018943	0.007423	0.021999	0	0	0.018788	0	0	0.010015	0.010482	0.032705	0	0	0.020953	0.022215	0.009263	0	0.008708	0	0.022612	0	0
LOC123330855	0	0.116754	0.047746	0.013146	0.100776	0.093794	0.019342	0.047636	0.018552	0.048459	0.1743	0.055536	0.035961	0.060376	0.061824	0.155709	0.249841	0.127003	0.061772	0	0.027687	0.049125	0.139358	0.193678	0.045717	0.048094	0.034903	0.034365	0.028193	0.112663	0.035267	0.057735	0.029516	0.074551	0.118466	0.117274
LOC123334973	0	0.016935	0	0	0	0	0.018746	0	0	0	0	0	0.024287	0	0.039326	0	0	0	0	0	0.020342	0.026641	0	0.036598	0	0	0	0.064564	0.013879	0	0.058191	0.014901	0	0.011855	0	0.032622
LOC112578216	0	0.05006	0.014167	0	0	0.04812	0.01587	0.01561	0	0.011307	0.003762	0.005792	0.008722	0	0.007283	0	0	0	0	0	0	0	0	0	0.004225	0	0	0	0	0	0	0.007144	0	0	0	0.015195
LOC123327984	0	0.014667	0	0.013538	0.065943	0.041406	0.014481	0	0.045605	0.04127	0	0	0.026923	0.026453	0.013424	0.043165	0.04175	0	0.016135	0.026656	0	0	0	0	0	0	0	0	0	0.022621	0	0	0.013407	0	0	0
LOC123330651	0	0.041062	0.179299	0.083961	0.123001	0.091463	0.012979	0.035323	0	0.071237	0.071352	0.020637	0.039651	0	0	0.035233	0.035501	0	0.0203	0	0.027987	0	0.01767	0	0	0.121672	0	0	0.014672	0	0	0	0	0.126233	0	0
LOC123327767	0	0	0	0.098252	0.029163	0.065036	0.012645	0	0.027551	0.094101	0.062941	0	0	0.016371	0.070142	0.052128	0.005923	0.014587	0	0	0	0	0.006007	0.014318	0	0	0	0.006116	0.012195	0.036	0	0.018747	0.00878	0	0	0.065087
LOC123328614	0	0.020221	0	0.01632	0.030338	0	0.009908	0	0	0.063068	0.009765	0.004263	0.006682	0.004448	0	0.014742	0.030637	0.013903	0.005115	0.004746	0	0	0.004742	0	0	0.009939	0	0.019154	0	0.00476	0.00925	0	0	0.014736	0.004613	0
LOC123334712	0	0.009984	0.008889	0	0.009437	0.018134	0.007952	0	0	0.026776	0	0.018996	0	0	0	0	0.032174	0.041421	0	0	0	0	0.009365	0.003952	0.017418	0	0	0.008856	0.009627	0	0	0	0.009127	0.051185	0	0
MSTRG.4406	0	1.98599	1.63252	0	0	1.35236	0.0047	1.84151	1.9203	0.736883	0	1.58968	1.35938	1.46897	1.98854	1.22919	0.84416	1.61533	1.07623	1.89424	1.81031	1.61464	1.41625	1.70552	2.15006	1.8649	1.91356	1.02351	0	1.4564	1.69092	1.15217	1.44899	1.3218	0	1.45018
LOC102393412	0	0.049684	0.42123	0.098045	0.135215	0.122907	0	0.062219	0	0	0.079317	0	0	0	0.102004	0.030372	0	0.054639	0	0.050226	0	0	0.093433	0	0	0	0.031767	0	0	0	0.068163	0.070621	0	0	0	0
LOC102394298	0	0.450917	0.109504	0.09356	0.14649	0.130091	0	0.052986	0	0	0.058484	0.067158	0	0.07343	0	0	0.05166	0	0.053019	0.028661	0	0.049164	0	0.011289	0	0	0	0	0	0	0	0.081159	0	0	0.094098	0.040207
LOC102409097	0	0	0.074099	0.031417	0.090982	0.066854	0	0.022421	0	0.043198	0	0	0.040476	0	0	0.068309	0	0	0.058251	0	0	0	0	0	0.0686	0	0.065799	0	0	0.083704	0	0	0	0	0	0
LOC112579177	0	0.445317	0.123128	0	0.190575	0.151617	0	0.112207	0	0	0	0	0	0	0.071334	0.174663	0	0.063989	0.051159	0	0.036415	0.046707	0	0	0.129094	0	0	0	0	0	0	0	0	0.135736	0	0.027064
LOC112579238	0	0.073594	0.097955	0.032258	0	0	0	0	0.034848	0.101597	0.162658	0.03203	0	0.082794	0.06369	0.036384	0	0	0	0	0	0	0	0	0	0	0	0	0	0	0	0	0	0	0.03358	0
LOC112586455	0	0.033393	0	0	0.016064	0.05627	0	0.047895	0	0.031882	0	0	0.066085	0.010278	0	0.025249	0.021356	0.058507	0	0.035286	0	0	0	0.031007	0.015944	0	0	0	0.02454	0	0	0	0	0.035446	0	0
LOC112586948	0	0	0.085006	0.014871	0.015593	0.043343	0	0	0	0	0	0	0	0.030156	0.007689	0.011022	0.045849	0.047293	0	0	0	0.022373	0.012462	0	0.020602	0.010957	0	0	0	0	0	0	0	0.01094	0	0
LOC112586967	0	0	0.083388	0.081207	0.067105	0.091991	0	0.097559	0	0.260127	0.073999	0.251759	0.1545	0.028159	0.054799	0.043594	0.066026	0.212754	0	0	0	0.121915	0	0	0.186583	0	0	0.098045	0.078796	0	0	0.040139	0	0	0.0418	0
LOC123328261	0	0	0.015901	0.027356	0.013697	0.016863	0	0	0.017489	0.011131	0.041004	0	0	0.005164	0	0.008845	0	0.011771	0	0	0	0	0.010963	0	0	0.011606	0	0	0	0	0.008287	0	0	0	0	0
LOC123328649	0	0	0	0	0.054856	0	0	0.014742	0	0.041073	0.022012	0	0.027725	0	0	0.014971	0.090669	0.02026	0	0	0	0	0	0	0	0	0	0.055713	0	0.014258	0	0	0	0	0	0
LOC123329193	0	0.244219	0	0	0.016552	0.050855	0	0.078307	0	0.084866	0	0	0.059764	0	0	0.048274	0.046618	0	0	0	0.017605	0	0	0	0.022786	0.065806	0	0	0.053048	0	0	0	0.01641	0.040958	0	0
LOC123330277	0	0.070861	0	0	0.015669	0.131344	0	0	0.023335	0.03433	0	0	0	0.040754	0.055252	0	0.022652	0.023457	0	0	0	0	0	0	0	0	0	0	0.03143	0	0	0	0	0	0.055104	0
LOC123330445	0	0.007702	0	0	0	0	0	0	0	0	0	0	0.006999	0	0	0	0	0	0	0	0	0	0	0.006658	0	0.007571	0.035073	0.011089	0	0.014506	0	0.014617	0.010561	0	0.014022	0
LOC123330568	0	0	0	0.101051	0.142505	0	0	0.046681	0.064965	0.06274	0.07405	0	0.451812	0	0	0	0.087787	0.052006	0	0	0	0	0.07071	0	0	0	0	0	0	0	0	0	0	0	0	0
LOC123331128	0	0	0	0	0.16906	0.045187	0	0.026973	0	0.017534	0.112205	0.059161	0	0.022478	0.006868	0.036908	0.154964	0.098116	0	0.046187	0.04104	0.017212	0.011724	0.033908	0	0	0	0	0.039266	0.024559	0.012859	0	0	0	0.050122	0
LOC123331154	0	0.014119	0	0.005422	0.045914	0.057217	0	0.011895	0	0	0.021206	0	0	0	0	0.012154	0	0	0	0	0	0	0.019367	0.009836	0	0	0	0	0	0.010352	0	0	0	0	0	0
LOC123331395	0	0.078216	0.023267	0	0.04513	0.061316	0	0.069942	0.028855	0.021243	0.064556	0	0.05123	0	0	0	0.073216	0.030581	0.066829	0.072859	0	0	0.116412	0.027283	0	0	0	0.025745	0	0.066904	0	0	0	0.080473	0	0
LOC123332251	0	0	0.006641	0	0.00705	0.017408	0	0	0	0.034316	0.007327	0	0	0.016547	0	0	0.017081	0.042948	0	0	0	0	0	0	0	0	0	0	0	0	0.00691	0	0	0	0.006807	0
LOC123333315	0	0.062105	0.107269	0	0.089063	0.066624	0	0.041032	0	0	0.111434	0	0	0.045968	0	0.060713	0.051356	0.049453	0	0.040765	0	0	0.043423	0	0	0	0	0	0	0	0.119805	0	0	0	0	0
LOC123333815	0	0.096252	0.3019	0	0.351399	0.181151	0	0.242795	0	0.168184	0.741761	0.064449	0	0.09036	0.066612	0	0.168898	0	0	0	0	0	0	0	0	0	0	0	0.095658	0	0	0	0.117848	0	0.343824	0.050875
LOC123333952	0	0	0	0	0.195056	0.137195	0	0.029535	0	0	0.169107	0	0.023398	0.145487	0.03276	0	0.044735	0.033934	0	0	0	0	0.183091	0	0	0	0	0	0	0	0	0	0.047874	0	0	0.023203
LOC123334154	0	0	0.029736	0	0	0.144903	0	0.129219	0	0.108224	0	0	0.061517	0	0.067998	0.079649	0	0.057269	0	0	0	0	0	0.06211	0	0	0	0	0	0	0	0	0	0.049275	0	0
LOC123334473	0	0.051168	0.057204	0.154857	0.211417	0.121998	0	0	0.060848	0.150211	0.236367	0	0.071498	0.136517	0.052434	0.095297	0.046015	0	0.148144	0	0	0.095284	0.19693	0.116931	0	0	0.032638	0.046254	0.118094	0.148736	0.181663	0.094679	0.058733	0.092301	0.111282	0.082352
LOC123335078	0	0.007924	0.004931	0.005086	0.068338	0.015713	0	0	0	0.043724	0.008037	0.015884	0	0	0.010062	0	0.042278	0	0	0	0	0	0	0	0.005195	0	0	0	0	0	0	0	0	0.016388	0	0
LOC123465062	0	0.05102	0	0.123692	0.108533	0.045127	0	0	0.062683	0	0.083053	0	0.07299	0	0	0.215537	0.243363	0.108849	0	0	0	0	0.030632	0.114271	0	0	0	0	0	0	0	0	0	0	0	0
LOC123465337	0	0.042571	0.077833	0	0.134275	0	0	0.133253	0.187291	0.044564	0.126747	0.146442	0.084482	0	0	0	0	0	0.091225	0.377694	0.425936	0.142344	0.156687	0.21828	0	0.04572	0.132364	0.045604	0.310313	0	0.16689	0.307483	0.251494	0.139663	0.037719	0.22597
LOC123465648	0	0.019414	0	0.007418	0.018657	0.018575	0	0	0	0.018514	0.038778	0	0.007531	0	0	0	0.014136	0	0.034951	0	0	0	0	0	0	0	0	0	0	0	0	0	0	0	0.010457	0
MSTRG.28060	0	0.579609	0.476254	0.784765	1.09707	0.967082	0	0.9267	0	1.52801	1.01093	0.716621	0.54343	0.755922	0.154239	0.787983	0.838927	1.70771	0	0.300205	0.467933	1.08125	0	0.724934	0.60657	0	0.36058	0	0.888001	0	0.305081	0.49907	0.133777	0.817634	0.90919	0.337894
MSTRG.9028	0	1.01276	1.10633	1.73697	0.415149	2.5376	0	0.849837	0.06729	2.6578	0	0	0.136078	0	0	0	0	0.058588	0	0	0	0	0	0	0	0	0	0	0	0	0	0	0	0	0	0
