# Supplementary material for: RNA sequencing reveals lncRNAs that specifically regulate unsaturated fatty acid generation in buffaloes
Source: Arch Anim Breed. 2026 May 26;69(2):309–21. doi: 10.5194/aab-69-309-2026 (PMC13224979; doi:10.5194/aab-69-309-2026)
Supplement: The supplement related to this article is available online at https://doi.org/10.5194/aab-69-309-2026-supplement. [file aab-69-309-2026-supplement.zip › Table S3.xlsx]

## Sheet: Table S3
Table S3: Identification and classification of lncRNAs in 36 adipose tissues.
gene_id	gene_name	xloc	trans_len	exon_num	class_cantIntronic lncRNAsensede	note
gene-LOC112581109	LOC112581109	XLOC_000031	3369	2	=	Annotated
gene-LOC123335288	LOC123335288	XLOC_000037	309	3	=	Annotated
gene-LOC123327847	LOC123327847	XLOC_000042	406	3	=	Annotated
gene-LOC112585688	LOC112585688	XLOC_000045	1128	6	=	Annotated
gene-LOC123328110	LOC123328110	XLOC_000046	1699	3	=	Annotated
gene-LOC123328059	LOC123328059	XLOC_000047	2333	4	=	Annotated
gene-LOC123328106	LOC123328106	XLOC_000050	4844	2	=	Annotated
gene-LOC123328124	LOC123328124	XLOC_000054	1577	3	=	Annotated
gene-LOC123328167	LOC123328167	XLOC_000055	651	3	=	Annotated
gene-LOC102402353	LOC102402353	XLOC_000057	1203	4	=	Annotated
gene-LOC123328264	LOC123328264	XLOC_000058	276	3	=	Annotated
gene-LOC112578018	LOC112578018	XLOC_000062	427	3	=	Annotated
gene-LOC123328560	LOC123328560	XLOC_000063	400	3	=	Annotated
gene-LOC123328570	LOC123328570	XLOC_000064	5252	3	=	Annotated
gene-LOC102406357	LOC102406357	XLOC_000064	3352	2	=	Annotated
gene-LOC123328684	LOC123328684	XLOC_000067	2073	3	=	Annotated
gene-LOC123329695	LOC123329695	XLOC_000081	456	3	=	Annotated
gene-LOC102400201	LOC102400201	XLOC_000082	622	3	=	Annotated
gene-LOC123330171	LOC123330171	XLOC_000097	1635	2	=	Annotated
gene-LOC112582960	LOC112582960	XLOC_000103	2858	2	=	Annotated
gene-LOC123330633	LOC123330633	XLOC_000104	275	2	=	Annotated
gene-LOC123330775	LOC123330775	XLOC_000111	4545	2	=	Annotated
gene-LOC112582972	LOC112582972	XLOC_000111	1442	3	=	Annotated
gene-LOC123330810	LOC123330810	XLOC_000113	1328	3	=	Annotated
gene-LOC123330845	LOC123330845	XLOC_000114	4410	3	=	Annotated
gene-LOC102408383	LOC102408383	XLOC_000115	879	4	=	Annotated
gene-LOC123332588	LOC123332588	XLOC_000116	479	2	=	Annotated
gene-LOC123330858	LOC123330858	XLOC_000117	385	2	=	Annotated
gene-LOC123330862	LOC123330862	XLOC_000118	1378	3	=	Annotated
gene-LOC123330872	LOC123330872	XLOC_000119	1226	3	=	Annotated
gene-LOC123330946	LOC123330946	XLOC_000120	544	3	=	Annotated
gene-LOC123330977	LOC123330977	XLOC_000121	1531	3	=	Annotated
gene-LOC112582979	LOC112582979	XLOC_000123	640	3	=	Annotated
gene-LOC123331022	LOC123331022	XLOC_000124	1700	2	=	Annotated
gene-LOC123332592	LOC123332592	XLOC_000126	269	3	=	Annotated
gene-LOC123332598	LOC123332598	XLOC_000128	487	4	=	Annotated
gene-LOC123331131	LOC123331131	XLOC_000135	4607	3	=	Annotated
gene-LOC123332604	LOC123332604	XLOC_000137	556	3	=	Annotated
gene-LOC123331346	LOC123331346	XLOC_000139	1223	4	=	Annotated
gene-LOC123331322	LOC123331322	XLOC_000140	518	3	=	Annotated
gene-LOC123331371	LOC123331371	XLOC_000141	248	2	=	Annotated
gene-LOC123331426	LOC123331426	XLOC_000142	610	3	=	Annotated
gene-LOC123331546	LOC123331546	XLOC_000149	12821	2	=	Annotated
gene-LOC112583111	LOC112583111	XLOC_000153	6460	5	=	Annotated
gene-LOC102394680	LOC102394680	XLOC_000160	1140	2	=	Annotated
gene-LOC102395535	LOC102395535	XLOC_000161	1598	3	=	Annotated
gene-LOC112583399	LOC112583399	XLOC_000164	1009	5	=	Annotated
gene-LOC123332622	LOC123332622	XLOC_000167	1048	3	=	Annotated
gene-LOC102399242	LOC102399242	XLOC_000170	876	6	=	Annotated
gene-LOC123465468	LOC123465468	XLOC_000182	1668	3	=	Annotated
gene-LOC123465469	LOC123465469	XLOC_000183	396	2	=	Annotated
gene-LOC123465470	LOC123465470	XLOC_000184	239	2	=	Annotated
gene-LOC102402668	LOC102402668	XLOC_000189	4367	6	=	Annotated
gene-LOC123332221	LOC123332221	XLOC_000203	528	4	=	Annotated
gene-LOC123465480	LOC123465480	XLOC_000215	1019	3	=	Annotated
gene-LOC102395436	LOC102395436	XLOC_000220	2975	3	=	Annotated
gene-LOC123332366	LOC123332366	XLOC_000231	584	2	=	Annotated
gene-LOC123332378	LOC123332378	XLOC_000235	3851	4	=	Annotated
gene-LOC112583701	LOC112583701	XLOC_000249	1483	2	=	Annotated
gene-LOC123332495	LOC123332495	XLOC_000257	1391	2	=	Annotated
gene-LOC123332512	LOC123332512	XLOC_000258	620	3	=	Annotated
gene-LOC123332650	LOC123332650	XLOC_000260	2826	3	=	Annotated
gene-LOC123332658	LOC123332658	XLOC_000261	1842	3	=	Annotated
gene-LOC123332660	LOC123332660	XLOC_000265	932	2	=	Annotated
gene-LOC123332522	LOC123332522	XLOC_000269	867	5	=	Annotated
gene-LOC123332527	LOC123332527	XLOC_000271	582	3	=	Annotated
gene-LOC112583729	LOC112583729	XLOC_000280	1434	6	=	Annotated
gene-LOC112583730	LOC112583730	XLOC_000281	2080	8	=	Annotated
gene-LOC123332586	LOC123332586	XLOC_000288	434	2	=	Annotated
gene-LOC123332583	LOC123332583	XLOC_000289	608	2	=	Annotated
gene-LOC123332590	LOC123332590	XLOC_000297	930	3	=	Annotated
gene-LOC123332752	LOC123332752	XLOC_000299	257	2	=	Annotated
gene-LOC123332600	LOC123332600	XLOC_000300	1210	4	=	Annotated
gene-LOC123332605	LOC123332605	XLOC_000302	1423	2	=	Annotated
gene-LOC123332606	LOC123332606	XLOC_000303	306	2	=	Annotated
gene-LOC123465555	LOC123465555	XLOC_000306	1341	2	=	Annotated
gene-LOC123332608	LOC123332608	XLOC_000307	1013	5	=	Annotated
gene-LOC123332779	LOC123332779	XLOC_000308	556	4	=	Annotated
gene-LOC123332616	LOC123332616	XLOC_000309	4267	2	=	Annotated
gene-LOC123332628	LOC123332628	XLOC_000313	1054	4	=	Annotated
gene-LOC123332155	LOC123332155	XLOC_000318	1040	2	=	Annotated
gene-LOC123464551	LOC123464551	XLOC_000318	10750	4	=	Annotated
gene-LOC123465780	LOC123465780	XLOC_000319	1033	4	=	Annotated
gene-LOC102415042	LOC102415042	XLOC_000322	4221	7	=	Annotated
gene-LOC123332682	LOC123332682	XLOC_000359	1046	3	=	Annotated
gene-LOC112583888	LOC112583888	XLOC_000361	1753	6	=	Annotated
gene-LOC123332905	LOC123332905	XLOC_000362	516	3	=	Annotated
gene-LOC112583890	LOC112583890	XLOC_000363	998	3	=	Annotated
gene-LOC123332732	LOC123332732	XLOC_000377	869	4	=	Annotated
gene-LOC123333258	LOC123333258	XLOC_000398	327	2	=	Annotated
gene-LOC112583944	LOC112583944	XLOC_000421	5135	2	=	Annotated
gene-LOC123333376	LOC123333376	XLOC_000456	486	3	=	Annotated
gene-LOC123332864	LOC123332864	XLOC_000459	656	3	=	Annotated
gene-LOC123332871	LOC123332871	XLOC_000462	4662	2	=	Annotated
gene-LOC123332872	LOC123332872	XLOC_000466	411	3	=	Annotated
gene-LOC123332878	LOC123332878	XLOC_000470	1749	3	=	Annotated
gene-LOC102399450	LOC102399450	XLOC_000479	1018	2	=	Annotated
gene-LOC123333107	LOC123333107	XLOC_000494	817	2	=	Annotated
gene-LOC123333621	LOC123333621	XLOC_000495	912	2	=	Annotated
gene-LOC123333168	LOC123333168	XLOC_000538	772	3	=	Annotated
gene-LOC123333171	LOC123333171	XLOC_000539	1692	3	=	Annotated
gene-LOC112584406	LOC112584406	XLOC_000541	233	3	=	Annotated
gene-LOC123333208	LOC123333208	XLOC_000558	557	4	=	Annotated
gene-LOC123333219	LOC123333219	XLOC_000564	2229	2	=	Annotated
gene-LOC123327569	LOC123327569	XLOC_000572	1537	4	=	Annotated
gene-LOC123333955	LOC123333955	XLOC_000597	571	3	=	Annotated
gene-LOC123333242	LOC123333242	XLOC_000603	1002	8	=	Annotated
gene-LOC102388954	LOC102388954	XLOC_000607	1398	2	=	Annotated
gene-LOC123333255	LOC123333255	XLOC_000612	1714	2	=	Annotated
gene-C1H3orf85	C1H3orf85	XLOC_000619	1988	3	=	Annotated
gene-LOC123333984	LOC123333984	XLOC_000624	651	2	=	Annotated
gene-LOC123333986	LOC123333986	XLOC_000625	2371	3	=	Annotated
gene-LOC123333292	LOC123333292	XLOC_000630	5521	2	=	Annotated
gene-LOC102396662	LOC102396662	XLOC_000653	833	4	=	Annotated
gene-LOC112584611	LOC112584611	XLOC_000654	1476	2	=	Annotated
gene-LOC123328310	LOC123328310	XLOC_000662	493	4	=	Annotated
gene-LOC123328172	LOC123328172	XLOC_000663	312	3	=	Annotated
gene-LOC123334040	LOC123334040	XLOC_000666	1306	3	=	Annotated
gene-LOC123334045	LOC123334045	XLOC_000668	541	2	=	Annotated
gene-LOC123333438	LOC123333438	XLOC_000679	358	3	=	Annotated
gene-LOC112584741	LOC112584741	XLOC_000697	464	3	=	Annotated
gene-LOC112584880	LOC112584880	XLOC_000704	3727	4	=	Annotated
gene-LOC123333617	LOC123333617	XLOC_000709	1072	2	=	Annotated
gene-LOC123331266	LOC123331266	XLOC_000711	385	2	=	Annotated
gene-LOC112585019	LOC112585019	XLOC_000718	365	3	=	Annotated
gene-LOC123333686	LOC123333686	XLOC_000724	649	4	=	Annotated
gene-LOC112585074	LOC112585074	XLOC_000725	1636	2	=	Annotated
gene-LOC102404925	LOC102404925	XLOC_000727	942	3	=	Annotated
gene-LOC112587831	LOC112587831	XLOC_000735	457	2	=	Annotated
gene-LOC102411445	LOC102411445	XLOC_000736	617	3	=	Annotated
gene-LOC123334085	LOC123334085	XLOC_000755	1075	2	=	Annotated
gene-LOC123334090	LOC123334090	XLOC_000756	858	3	=	Annotated
gene-LOC123334098	LOC123334098	XLOC_000757	616	3	=	Annotated
gene-LOC102390161	LOC102390161	XLOC_000758	1668	3	=	Annotated
gene-LOC123333795	LOC123333795	XLOC_000764	4168	2	=	Annotated
gene-LOC112585187	LOC112585187	XLOC_000768	2238	2	=	Annotated
gene-LOC102399885	LOC102399885	XLOC_000770	612	3	=	Annotated
gene-LOC102397633	LOC102397633	XLOC_000772	1426	3	=	Annotated
gene-LOC123332220	LOC123332220	XLOC_000776	559	4	=	Annotated
gene-LOC123334125	LOC123334125	XLOC_000777	929	2	=	Annotated
gene-LOC102393222	LOC102393222	XLOC_000778	1206	3	=	Annotated
gene-LOC112585223	LOC112585223	XLOC_000785	689	4	=	Annotated
gene-LOC112585225	LOC112585225	XLOC_000786	457	4	=	Annotated
gene-LOC112585227	LOC112585227	XLOC_000787	386	3	=	Annotated
gene-LOC123333825	LOC123333825	XLOC_000788	267	2	=	Annotated
gene-LOC123334158	LOC123334158	XLOC_000794	842	2	=	Annotated
gene-LOC123333850	LOC123333850	XLOC_000803	410	3	=	Annotated
gene-LOC123333860	LOC123333860	XLOC_000810	1990	3	=	Annotated
gene-LOC123333868	LOC123333868	XLOC_000812	398	3	=	Annotated
gene-LOC123333865	LOC123333865	XLOC_000813	411	2	=	Annotated
gene-LOC123334174	LOC123334174	XLOC_000814	1576	2	=	Annotated
gene-LOC123333968	LOC123333968	XLOC_000825	488	3	=	Annotated
gene-LOC123334367	LOC123334367	XLOC_000839	542	3	=	Annotated
gene-LOC123334378	LOC123334378	XLOC_000840	1766	2	=	Annotated
gene-LOC123465889	LOC123465889	XLOC_000843	1448	3	=	Annotated
gene-LOC102397510	LOC102397510	XLOC_000844	1547	4	=	Annotated
gene-LOC123334393	LOC123334393	XLOC_000859	325	2	=	Annotated
gene-LOC123334031	LOC123334031	XLOC_000861	405	3	=	Annotated
gene-LOC123334036	LOC123334036	XLOC_000863	7630	2	=	Annotated
gene-LOC112585609	LOC112585609	XLOC_000864	3423	4	=	Annotated
gene-LOC123334037	LOC123334037	XLOC_000866	356	4	=	Annotated
gene-LOC112584506	LOC112584506	XLOC_000870	1385	6	=	Annotated
gene-LOC123332277	LOC123332277	XLOC_000871	358	3	=	Annotated
gene-LOC123334403	LOC123334403	XLOC_000873	1667	2	=	Annotated
gene-LOC112577799	LOC112577799	XLOC_000879	850	5	=	Annotated
gene-LOC123334081	LOC123334081	XLOC_000880	181	2	=	Annotated
gene-LOC123334078	LOC123334078	XLOC_000881	408	3	=	Annotated
gene-LOC112577986	LOC112577986	XLOC_000941	1014	3	=	Annotated
gene-LOC123334190	LOC123334190	XLOC_000958	731	2	=	Annotated
gene-LOC112585725	LOC112585725	XLOC_000967	1778	3	=	Annotated
gene-LOC123334220	LOC123334220	XLOC_000968	328	3	=	Annotated
gene-LOC123334242	LOC123334242	XLOC_000969	196	2	=	Annotated
gene-LOC123334238	LOC123334238	XLOC_000971	2434	3	=	Annotated
gene-LOC123334509	LOC123334509	XLOC_000980	660	3	=	Annotated
gene-LOC123334363	LOC123334363	XLOC_000981	557	4	=	Annotated
gene-LOC123334384	LOC123334384	XLOC_000993	1040	2	=	Annotated
gene-LOC123465989	LOC123465989	XLOC_000994	333	2	=	Annotated
gene-STRIT1	STRIT1	XLOC_000995	458	4	=	Annotated
gene-LOC123334533	LOC123334533	XLOC_001001	388	2	=	Annotated
gene-LOC112586095	LOC112586095	XLOC_001003	1102	3	=	Annotated
gene-LOC123334628	LOC123334628	XLOC_001008	719	2	=	Annotated
gene-LOC123334641	LOC123334641	XLOC_001009	737	4	=	Annotated
gene-LOC102400130	LOC102400130	XLOC_001029	1305	5	=	Annotated
gene-LOC123334480	LOC123334480	XLOC_001035	2639	2	=	Annotated
gene-LOC123334513	LOC123334513	XLOC_001048	2810	3	=	Annotated
gene-LOC123334582	LOC123334582	XLOC_001072	290	2	=	Annotated
gene-LOC123334678	LOC123334678	XLOC_001081	1116	2	=	Annotated
gene-LOC123334685	LOC123334685	XLOC_001082	354	3	=	Annotated
gene-LOC123334729	LOC123334729	XLOC_001096	444	2	=	Annotated
gene-LOC123334730	LOC123334730	XLOC_001099	856	2	=	Annotated
gene-LOC112586483	LOC112586483	XLOC_001102	805	2	=	Annotated
gene-LOC123334772	LOC123334772	XLOC_001107	3487	3	=	Annotated
gene-LOC123334824	LOC123334824	XLOC_001108	840	3	=	Annotated
gene-LOC102389399	LOC102389399	XLOC_001110	2430	3	=	Annotated
gene-LOC123334805	LOC123334805	XLOC_001123	1059	2	=	Annotated
gene-LOC112586530	LOC112586530	XLOC_001126	472	4	=	Annotated
gene-LOC123334841	LOC123334841	XLOC_001138	826	2	=	Annotated
gene-LOC123334857	LOC123334857	XLOC_001139	2634	3	=	Annotated
gene-LOC112586629	LOC112586629	XLOC_001146	2098	3	=	Annotated
gene-LOC123334978	LOC123334978	XLOC_001163	1712	2	=	Annotated
gene-LOC112586791	LOC112586791	XLOC_001170	3044	3	=	Annotated
gene-LOC123334991	LOC123334991	XLOC_001173	723	3	=	Annotated
gene-LOC123466141	LOC123466141	XLOC_001175	4228	2	=	Annotated
gene-LOC112586834	LOC112586834	XLOC_001179	1261	3	=	Annotated
gene-LOC112586859	LOC112586859	XLOC_001183	2951	3	=	Annotated
gene-LOC123335056	LOC123335056	XLOC_001188	2864	2	=	Annotated
gene-LOC123335089	LOC123335089	XLOC_001201	339	3	=	Annotated
gene-LOC112586921	LOC112586921	XLOC_001203	3506	4	=	Annotated
gene-LOC112586952	LOC112586952	XLOC_001212	539	4	=	Annotated
gene-LOC123335150	LOC123335150	XLOC_001219	388	3	=	Annotated
gene-LOC112578386	LOC112578386	XLOC_001221	566	2	=	Annotated
gene-LOC112586974	LOC112586974	XLOC_001222	638	2	=	Annotated
gene-LOC112586975	LOC112586975	XLOC_001223	2240	4	=	Annotated
gene-LOC102394105	LOC102394105	XLOC_001235	1977	3	=	Annotated
gene-LOC112587019	LOC112587019	XLOC_001249	2111	3	=	Annotated
gene-LOC112587035	LOC112587035	XLOC_001253	174	2	=	Annotated
gene-LOC123466195	LOC123466195	XLOC_001257	465	3	=	Annotated
gene-LOC123335044	LOC123335044	XLOC_001258	1471	3	=	Annotated
gene-LOC112587059	LOC112587059	XLOC_001260	464	3	=	Annotated
gene-LOC102395979	LOC102395979	XLOC_001263	188	2	=	Annotated
gene-LOC102401360	LOC102401360	XLOC_001265	396	4	=	Annotated
gene-LOC112587106	LOC112587106	XLOC_001267	2473	3	=	Annotated
gene-LOC123335230	LOC123335230	XLOC_001268	5803	3	=	Annotated
gene-LOC123332529	LOC123332529	XLOC_001279	411	2	=	Annotated
gene-LOC123335277	LOC123335277	XLOC_001281	783	3	=	Annotated
gene-LOC123335280	LOC123335280	XLOC_001283	1195	3	=	Annotated
gene-LOC123335053	LOC123335053	XLOC_001284	727	2	=	Annotated
gene-LOC102405522	LOC102405522	XLOC_001287	822	3	=	Annotated
gene-LOC123335063	LOC123335063	XLOC_001288	931	2	=	Annotated
gene-LOC112587293	LOC112587293	XLOC_001289	1189	3	=	Annotated
gene-LOC123335067	LOC123335067	XLOC_001290	446	2	=	Annotated
gene-LOC112587295	LOC112587295	XLOC_001291	1781	3	=	Annotated
gene-LOC123335096	LOC123335096	XLOC_001299	700	2	=	Annotated
gene-LOC123335224	LOC123335224	XLOC_001301	487	3	=	Annotated
gene-LOC123332535	LOC123332535	XLOC_001333	384	3	=	Annotated
gene-LOC123328099	LOC123328099	XLOC_001343	702	2	=	Annotated
gene-LOC123328257	LOC123328257	XLOC_001349	556	3	=	Annotated
gene-LOC123332547	LOC123332547	XLOC_001350	1119	4	=	Annotated
gene-LOC123332562	LOC123332562	XLOC_001352	2298	3	=	Annotated
gene-LOC112581752	LOC112581752	XLOC_001359	6755	4	=	Annotated
gene-LOC112582366	LOC112582366	XLOC_001370	4357	2	=	Annotated
gene-LOC112582461	LOC112582461	XLOC_001371	2061	3	=	Annotated
gene-LOC123329621	LOC123329621	XLOC_001381	1696	2	=	Annotated
gene-LOC123329709	LOC123329709	XLOC_001384	365	2	=	Annotated
gene-LOC123465011	LOC123465011	XLOC_001392	375	3	=	Annotated
gene-LOC123330155	LOC123330155	XLOC_001399	2651	4	=	Annotated
gene-LOC123330161	LOC123330161	XLOC_001401	1673	3	=	Annotated
gene-LOC123330166	LOC123330166	XLOC_001402	431	3	=	Annotated
gene-LOC123330539	LOC123330539	XLOC_001405	3417	2	=	Annotated
gene-LOC123330554	LOC123330554	XLOC_001408	845	4	=	Annotated
gene-LOC112582976	LOC112582976	XLOC_001417	389	3	=	Annotated
gene-LOC123330868	LOC123330868	XLOC_001422	257	2	=	Annotated
gene-LOC123330879	LOC123330879	XLOC_001424	709	2	=	Annotated
gene-LOC123465238	LOC123465238	XLOC_001427	413	3	=	Annotated
gene-LOC123331017	LOC123331017	XLOC_001428	602	2	=	Annotated
gene-LOC123331024	LOC123331024	XLOC_001429	2034	4	=	Annotated
gene-LOC123331113	LOC123331113	XLOC_001430	1587	2	=	Annotated
gene-LOC112582986	LOC112582986	XLOC_001431	694	2	=	Annotated
gene-LOC112580381	LOC112580381	XLOC_001436	1005	3	=	Annotated
gene-LOC123331382	LOC123331382	XLOC_001438	1110	4	=	Annotated
gene-LOC123331609	LOC123331609	XLOC_001443	235	2	=	Annotated
gene-LOC123331830	LOC123331830	XLOC_001448	1031	2	=	Annotated
gene-LOC112583436	LOC112583436	XLOC_001449	2372	3	=	Annotated
gene-LOC112583455	LOC112583455	XLOC_001450	2054	4	=	Annotated
gene-LOC123331912	LOC123331912	XLOC_001451	1678	3	=	Annotated
gene-LOC112583456	LOC112583456	XLOC_001452	1527	4	=	Annotated
gene-LOC102396683	LOC102396683	XLOC_001453	4834	4	=	Annotated
gene-LOC123332179	LOC123332179	XLOC_001463	394	3	=	Annotated
gene-LOC112583479	LOC112583479	XLOC_001465	1799	3	=	Annotated
gene-LOC102403853	LOC102403853	XLOC_001467	808	3	=	Annotated
gene-LOC123332181	LOC123332181	XLOC_001469	1626	3	=	Annotated
gene-LOC123465471	LOC123465471	XLOC_001472	1540	3	=	Annotated
gene-LOC123332208	LOC123332208	XLOC_001476	606	2	=	Annotated
gene-LOC123332207	LOC123332207	XLOC_001477	465	3	=	Annotated
gene-LOC123332626	LOC123332626	XLOC_001478	597	3	=	Annotated
gene-LOC123332209	LOC123332209	XLOC_001481	567	3	=	Annotated
gene-LOC123332629	LOC123332629	XLOC_001485	789	2	=	Annotated
gene-LOC123332216	LOC123332216	XLOC_001486	1681	2	=	Annotated
gene-LOC123332217	LOC123332217	XLOC_001487	433	3	=	Annotated
gene-LOC123332632	LOC123332632	XLOC_001500	1046	2	=	Annotated
gene-LOC123332250	LOC123332250	XLOC_001501	2422	3	=	Annotated
gene-LOC123332251	LOC123332251	XLOC_001502	3325	2	=	Annotated
gene-LOC123332634	LOC123332634	XLOC_001503	2872	4	=	Annotated
gene-LOC102402496	LOC102402496	XLOC_001512	1748	6	=	Annotated
gene-LOC102389840	LOC102389840	XLOC_001513	3366	9	=	Annotated
gene-LOC102390065	LOC102390065	XLOC_001514	1838	4	=	Annotated
gene-LOC102390278	LOC102390278	XLOC_001515	1319	4	=	Annotated
gene-LOC123332284	LOC123332284	XLOC_001521	1906	3	=	Annotated
gene-LOC102389624	LOC102389624	XLOC_001530	4138	5	=	Annotated
gene-LOC123464555	LOC123464555	XLOC_001539	799	2	=	Annotated
gene-LOC123332663	LOC123332663	XLOC_001544	455	4	=	Annotated
gene-LOC112583706	LOC112583706	XLOC_001545	780	5	=	Annotated
gene-LOC123332666	LOC123332666	XLOC_001548	2092	2	=	Annotated
gene-LOC123332538	LOC123332538	XLOC_001553	1974	4	=	Annotated
gene-LOC123332541	LOC123332541	XLOC_001555	608	2	=	Annotated
gene-LOC123332550	LOC123332550	XLOC_001556	682	2	=	Annotated
gene-LOC123332548	LOC123332548	XLOC_001558	2084	3	=	Annotated
gene-LOC123332565	LOC123332565	XLOC_001562	742	2	=	Annotated
gene-LOC123332728	LOC123332728	XLOC_001567	672	2	=	Annotated
gene-LOC123332601	LOC123332601	XLOC_001584	560	3	=	Annotated
gene-LOC123332763	LOC123332763	XLOC_001586	983	2	=	Annotated
gene-LOC123332630	LOC123332630	XLOC_001595	246	3	=	Annotated
gene-LOC102405569	LOC102405569	XLOC_001598	575	3	=	Annotated
gene-LOC123465689	LOC123465689	XLOC_001600	744	2	=	Annotated
gene-LOC123332652	LOC123332652	XLOC_001623	312	2	=	Annotated
gene-LOC123332885	LOC123332885	XLOC_001632	1315	2	=	Annotated
gene-LOC123332679	LOC123332679	XLOC_001636	730	2	=	Annotated
gene-LOC123332697	LOC123332697	XLOC_001646	2461	3	=	Annotated
gene-LOC123332713	LOC123332713	XLOC_001650	531	2	=	Annotated
gene-LOC123332727	LOC123332727	XLOC_001654	817	2	=	Annotated
gene-LOC123332726	LOC123332726	XLOC_001656	1660	5	=	Annotated
gene-LOC123332923	LOC123332923	XLOC_001658	679	2	=	Annotated
gene-LOC123332749	LOC123332749	XLOC_001671	548	2	=	Annotated
gene-LOC123465592	LOC123465592	XLOC_001705	313	2	=	Annotated
gene-LOC123333332	LOC123333332	XLOC_001707	261	2	=	Annotated
gene-LOC102403347	LOC102403347	XLOC_001712	827	4	=	Annotated
gene-LOC123332856	LOC123332856	XLOC_001730	1309	2	=	Annotated
gene-LOC123465691	LOC123465691	XLOC_001735	364	3	=	Annotated
gene-LOC123332877	LOC123332877	XLOC_001748	1482	2	=	Annotated
gene-LOC123333451	LOC123333451	XLOC_001751	645	2	=	Annotated
gene-LOC123465728	LOC123465728	XLOC_001764	814	3	=	Annotated
gene-LOC123333138	LOC123333138	XLOC_001775	3204	2	=	Annotated
gene-LOC123333164	LOC123333164	XLOC_001780	305	3	=	Annotated
gene-LOC123333161	LOC123333161	XLOC_001781	254	2	=	Annotated
gene-LOC123333167	LOC123333167	XLOC_001784	740	3	=	Annotated
gene-LOC123333170	LOC123333170	XLOC_001785	1317	2	=	Annotated
gene-LOC123333169	LOC123333169	XLOC_001786	2412	3	=	Annotated
gene-LOC123333187	LOC123333187	XLOC_001792	965	2	=	Annotated
gene-LOC123333247	LOC123333247	XLOC_001807	2022	3	=	Annotated
gene-LOC123333254	LOC123333254	XLOC_001808	1669	3	=	Annotated
gene-LOC123465683	LOC123465683	XLOC_001809	691	2	=	Annotated
gene-LOC123465684	LOC123465684	XLOC_001810	12867	2	=	Annotated
gene-LOC123333259	LOC123333259	XLOC_001815	254	3	=	Annotated
gene-LOC123333296	LOC123333296	XLOC_001832	1754	3	=	Annotated
gene-LOC123333306	LOC123333306	XLOC_001835	1429	3	=	Annotated
gene-LOC102390503	LOC102390503	XLOC_001840	990	4	=	Annotated
gene-LOC123333345	LOC123333345	XLOC_001845	4030	3	=	Annotated
gene-LOC112584636	LOC112584636	XLOC_001861	2490	5	=	Annotated
gene-LOC123333404	LOC123333404	XLOC_001863	365	2	=	Annotated
gene-LOC123333415	LOC123333415	XLOC_001901	1174	3	=	Annotated
gene-LOC123333416	LOC123333416	XLOC_001903	2251	3	=	Annotated
gene-LOC123333420	LOC123333420	XLOC_001904	556	4	=	Annotated
gene-LOC123333419	LOC123333419	XLOC_001905	1360	3	=	Annotated
gene-LOC123333428	LOC123333428	XLOC_001909	326	3	=	Annotated
gene-LOC112584683	LOC112584683	XLOC_001916	316	3	=	Annotated
gene-LOC112584686	LOC112584686	XLOC_001921	3021	3	=	Annotated
gene-LOC102399448	LOC102399448	XLOC_001922	5163	6	=	Annotated
gene-LOC123333461	LOC123333461	XLOC_001929	935	3	=	Annotated
gene-LOC123333588	LOC123333588	XLOC_001949	490	3	=	Annotated
gene-LOC123333589	LOC123333589	XLOC_001950	256	3	=	Annotated
gene-LOC123331464	LOC123331464	XLOC_001964	494	3	=	Annotated
gene-LOC102399336	LOC102399336	XLOC_001965	353	2	=	Annotated
gene-LOC112585014	LOC112585014	XLOC_001978	7616	4	=	Annotated
gene-LOC102412857	LOC102412857	XLOC_002011	3049	6	=	Annotated
gene-LOC123333753	LOC123333753	XLOC_002013	447	3	=	Annotated
gene-LOC123333757	LOC123333757	XLOC_002015	1176	4	=	Annotated
gene-LOC123333767	LOC123333767	XLOC_002018	1649	2	=	Annotated
gene-LOC102403259	LOC102403259	XLOC_002019	933	2	=	Annotated
gene-LOC123333771	LOC123333771	XLOC_002020	1719	3	=	Annotated
gene-LOC112585162	LOC112585162	XLOC_002021	4149	3	=	Annotated
gene-LOC123333778	LOC123333778	XLOC_002023	2303	2	=	Annotated
gene-LOC112585181	LOC112585181	XLOC_002027	3251	5	=	Annotated
gene-LOC112585183	LOC112585183	XLOC_002029	453	3	=	Annotated
gene-LOC123333810	LOC123333810	XLOC_002034	1138	5	=	Annotated
gene-LOC123333815	LOC123333815	XLOC_002039	235	2	=	Annotated
gene-LOC112585211	LOC112585211	XLOC_002045	2396	4	=	Annotated
gene-LOC102393439	LOC102393439	XLOC_002046	5455	2	=	Annotated
gene-LOC112585217	LOC112585217	XLOC_002047	5039	3	=	Annotated
gene-LOC102398510	LOC102398510	XLOC_002050	7999	5	=	Annotated
gene-LOC123333832	LOC123333832	XLOC_002068	934	5	=	Annotated
gene-LOC123334164	LOC123334164	XLOC_002069	2293	5	=	Annotated
gene-LOC112585242	LOC112585242	XLOC_002072	1560	2	=	Annotated
gene-LOC112587900	LOC112587900	XLOC_002074	358	2	=	Annotated
gene-LOC102413993	LOC102413993	XLOC_002083	579	3	=	Annotated
gene-LOC123333861	LOC123333861	XLOC_002085	334	3	=	Annotated
gene-LOC123333862	LOC123333862	XLOC_002086	1473	3	=	Annotated
gene-LOC123334178	LOC123334178	XLOC_002089	968	3	=	Annotated
gene-LOC112585452	LOC112585452	XLOC_002094	374	3	=	Annotated
gene-LOC123465866	LOC123465866	XLOC_002096	660	3	=	Annotated
gene-LOC112585503	LOC112585503	XLOC_002104	2736	3	=	Annotated
gene-LOC102403745	LOC102403745	XLOC_002119	1160	5	=	Annotated
gene-LOC123333973	LOC123333973	XLOC_002125	1673	2	=	Annotated
gene-LOC123333978	LOC123333978	XLOC_002128	1892	2	=	Annotated
gene-LOC123334296	LOC123334296	XLOC_002134	653	3	=	Annotated
gene-LOC123334382	LOC123334382	XLOC_002136	277	3	=	Annotated
gene-LOC123334387	LOC123334387	XLOC_002137	183	2	=	Annotated
gene-LOC123333982	LOC123333982	XLOC_002138	728	2	=	Annotated
gene-LOC123333983	LOC123333983	XLOC_002139	6490	4	=	Annotated
gene-LOC102397183	LOC102397183	XLOC_002140	6341	5	=	Annotated
gene-LOC123465890	LOC123465890	XLOC_002142	2098	3	=	Annotated
gene-LOC112585561	LOC112585561	XLOC_002144	1264	3	=	Annotated
gene-LOC112585597	LOC112585597	XLOC_002162	3520	5	=	Annotated
gene-LOC123334025	LOC123334025	XLOC_002163	1145	4	=	Annotated
gene-LOC123334027	LOC123334027	XLOC_002164	1507	2	=	Annotated
gene-LOC123334035	LOC123334035	XLOC_002166	639	3	=	Annotated
gene-LOC123334397	LOC123334397	XLOC_002169	904	2	=	Annotated
gene-LOC123334409	LOC123334409	XLOC_002180	2315	2	=	Annotated
gene-LOC102414166	LOC102414166	XLOC_002185	263	3	=	Annotated
gene-LOC112585625	LOC112585625	XLOC_002185	1037	3	=	Annotated
gene-LOC123334080	LOC123334080	XLOC_002187	5224	2	=	Annotated
gene-LOC102416376	LOC102416376	XLOC_002192	883	3	=	Annotated
gene-LOC123334097	LOC123334097	XLOC_002193	361	3	=	Annotated
gene-LOC123465909	LOC123465909	XLOC_002198	2844	2	=	Annotated
gene-LOC112585646	LOC112585646	XLOC_002208	1026	2	=	Annotated
gene-LOC102408177	LOC102408177	XLOC_002212	2412	4	=	Annotated
gene-LOC112585650	LOC112585650	XLOC_002213	1144	4	=	Annotated
gene-LOC123334426	LOC123334426	XLOC_002214	1017	3	=	Annotated
gene-LOC123334159	LOC123334159	XLOC_002221	436	2	=	Annotated
gene-LOC123334161	LOC123334161	XLOC_002224	1606	5	=	Annotated
gene-LOC123334163	LOC123334163	XLOC_002225	381	4	=	Annotated
gene-LOC112578026	LOC112578026	XLOC_002229	634	3	=	Annotated
gene-LOC123334171	LOC123334171	XLOC_002231	860	2	=	Annotated
gene-LOC102406432	LOC102406432	XLOC_002242	2909	3	=	Annotated
gene-LOC123465919	LOC123465919	XLOC_002246	2026	2	=	Annotated
gene-LOC123334223	LOC123334223	XLOC_002293	4373	3	=	Annotated
gene-LOC123334260	LOC123334260	XLOC_002297	919	2	=	Annotated
gene-LOC123334265	LOC123334265	XLOC_002301	2524	2	=	Annotated
gene-LOC123334302	LOC123334302	XLOC_002307	443	3	=	Annotated
gene-LOC112585766	LOC112585766	XLOC_002310	986	2	=	Annotated
gene-LOC112585772	LOC112585772	XLOC_002311	1200	4	=	Annotated
gene-LOC112585774	LOC112585774	XLOC_002312	3815	4	=	Annotated
gene-LOC123334371	LOC123334371	XLOC_002322	1780	2	=	Annotated
gene-LOC123334675	LOC123334675	XLOC_002356	919	3	=	Annotated
gene-LOC112586169	LOC112586169	XLOC_002357	637	2	=	Annotated
gene-LOC123334481	LOC123334481	XLOC_002367	2874	3	=	Annotated
gene-LOC123466001	LOC123466001	XLOC_002373	649	2	=	Annotated
gene-LOC102415010	LOC102415010	XLOC_002377	1075	5	=	Annotated
gene-LOC123334512	LOC123334512	XLOC_002379	554	2	=	Annotated
gene-LOC123334514	LOC123334514	XLOC_002380	2633	4	=	Annotated
gene-LOC102390086	LOC102390086	XLOC_002381	2806	6	=	Annotated
gene-LOC112578140	LOC112578140	XLOC_002383	550	3	=	Annotated
gene-LOC112586255	LOC112586255	XLOC_002385	856	3	=	Annotated
gene-LOC123334535	LOC123334535	XLOC_002388	340	3	=	Annotated
gene-LOC123466046	LOC123466046	XLOC_002405	2877	2	=	Annotated
gene-LOC123334649	LOC123334649	XLOC_002413	543	2	=	Annotated
gene-LOC123466051	LOC123466051	XLOC_002433	321	3	=	Annotated
gene-LOC123334799	LOC123334799	XLOC_002439	1259	2	=	Annotated
gene-LOC123334819	LOC123334819	XLOC_002450	470	2	=	Annotated
gene-LOC123334840	LOC123334840	XLOC_002451	768	2	=	Annotated
gene-LOC123334792	LOC123334792	XLOC_002456	4839	2	=	Annotated
gene-LOC123334807	LOC123334807	XLOC_002470	1962	3	=	Annotated
gene-LOC123334813	LOC123334813	XLOC_002471	1554	2	=	Annotated
gene-LOC123334872	LOC123334872	XLOC_002485	405	2	=	Annotated
gene-LOC123334894	LOC123334894	XLOC_002486	348	2	=	Annotated
gene-LOC112586863	LOC112586863	XLOC_002528	827	3	=	Annotated
gene-LOC112586865	LOC112586865	XLOC_002530	755	2	=	Annotated
gene-LOC112586882	LOC112586882	XLOC_002537	1803	4	=	Annotated
gene-LOC102395169	LOC102395169	XLOC_002559	2639	4	=	Annotated
gene-LOC123335032	LOC123335032	XLOC_002578	446	2	=	Annotated
gene-LOC102392156	LOC102392156	XLOC_002579	2047	3	=	Annotated
gene-LOC123335152	LOC123335152	XLOC_002580	1753	3	=	Annotated
gene-LOC123335153	LOC123335153	XLOC_002581	2483	3	=	Annotated
gene-LOC123466180	LOC123466180	XLOC_002583	1197	2	=	Annotated
gene-LOC123335162	LOC123335162	XLOC_002584	417	3	=	Annotated
gene-LOC112586992	LOC112586992	XLOC_002587	1056	2	=	Annotated
gene-CLDN14	CLDN14	XLOC_002588	3353	2	=	Annotated
gene-LOC102399600	LOC102399600	XLOC_002589	4138	5	=	Annotated
gene-LOC123335182	LOC123335182	XLOC_002594	1843	3	=	Annotated
gene-LOC123335208	LOC123335208	XLOC_002605	2067	2	=	Annotated
gene-LOC112587112	LOC112587112	XLOC_002620	2258	3	=	Annotated
gene-LOC123466150	LOC123466150	XLOC_002641	562	3	=	Annotated
gene-LOC123335289	LOC123335289	XLOC_002642	1026	3	=	Annotated
gene-LOC123335292	LOC123335292	XLOC_002643	1867	4	=	Annotated
gene-LOC102408381	LOC102408381	XLOC_002644	418	2	=	Annotated
gene-LOC123335088	LOC123335088	XLOC_002645	284	2	=	Annotated
gene-LOC112587308	LOC112587308	XLOC_002647	1436	2	=	Annotated
gene-LOC123328658	LOC123328658	XLOC_002661	6454	4	=	Annotated
gene-LOC102411654	LOC102411654	XLOC_002664	2980	4	=	Annotated
gene-LOC102410003	LOC102410003	XLOC_002665	4823	4	=	Annotated
gene-LOC112577683	LOC112577683	XLOC_002671	2685	3	=	Annotated
gene-LOC123328677	LOC123328677	XLOC_002675	535	4	=	Annotated
gene-LOC123328678	LOC123328678	XLOC_002677	1732	2	=	Annotated
gene-LOC123328698	LOC123328698	XLOC_002680	643	3	=	Annotated
gene-LOC112579149	LOC112579149	XLOC_002684	999	3	=	Annotated
gene-LOC123328728	LOC123328728	XLOC_002685	513	3	=	Annotated
gene-LOC123328738	LOC123328738	XLOC_002688	590	3	=	Annotated
gene-LOC123328767	LOC123328767	XLOC_002694	870	4	=	Annotated
gene-LOC123328222	LOC123328222	XLOC_002695	1226	3	=	Annotated
gene-LOC123328223	LOC123328223	XLOC_002697	2514	3	=	Annotated
gene-LOC112579187	LOC112579187	XLOC_002698	1314	2	=	Annotated
gene-LOC123464815	LOC123464815	XLOC_002709	1182	2	=	Annotated
gene-LOC123328853	LOC123328853	XLOC_002710	1066	3	=	Annotated
gene-LOC112578178	LOC112578178	XLOC_002711	182	2	=	Annotated
gene-LOC123328228	LOC123328228	XLOC_002718	572	3	=	Annotated
gene-LOC112579330	LOC112579330	XLOC_002725	1021	4	=	Annotated
gene-LOC123328950	LOC123328950	XLOC_002729	6047	2	=	Annotated
gene-LOC112579372	LOC112579372	XLOC_002730	1626	4	=	Annotated
gene-LOC123328233	LOC123328233	XLOC_002739	1300	4	=	Annotated
gene-LOC123328956	LOC123328956	XLOC_002740	2594	3	=	Annotated
gene-LOC123328983	LOC123328983	XLOC_002748	859	4	=	Annotated
gene-LOC112579428	LOC112579428	XLOC_002749	592	4	=	Annotated
gene-LOC112579475	LOC112579475	XLOC_002754	3246	2	=	Annotated
gene-LOC102413789	LOC102413789	XLOC_002756	2834	3	=	Annotated
gene-LOC123328235	LOC123328235	XLOC_002757	726	2	=	Annotated
gene-LOC123329002	LOC123329002	XLOC_002758	801	4	=	Annotated
gene-LOC123329007	LOC123329007	XLOC_002759	1013	4	=	Annotated
gene-LOC123464852	LOC123464852	XLOC_002763	5298	2	=	Annotated
gene-LOC112579514	LOC112579514	XLOC_002764	725	3	=	Annotated
gene-LOC123329041	LOC123329041	XLOC_002765	1037	4	=	Annotated
gene-LOC112587821	LOC112587821	XLOC_002768	1779	4	=	Annotated
gene-LOC123328238	LOC123328238	XLOC_002769	312	2	=	Annotated
gene-LOC123329133	LOC123329133	XLOC_002776	776	3	=	Annotated
gene-LOC102410567	LOC102410567	XLOC_002782	1192	4	=	Annotated
gene-LOC123329156	LOC123329156	XLOC_002787	623	3	=	Annotated
gene-LOC123329164	LOC123329164	XLOC_002788	522	3	=	Annotated
gene-LOC123329168	LOC123329168	XLOC_002790	293	2	=	Annotated
gene-LOC112579563	LOC112579563	XLOC_002792	1649	8	=	Annotated
gene-LOC102401727	LOC102401727	XLOC_002795	1110	8	=	Annotated
gene-LOC123329186	LOC123329186	XLOC_002796	2726	2	=	Annotated
gene-LOC123464890	LOC123464890	XLOC_002803	567	3	=	Annotated
gene-LOC112579654	LOC112579654	XLOC_002829	500	3	=	Annotated
gene-LOC123329225	LOC123329225	XLOC_002833	303	2	=	Annotated
gene-LOC112579707	LOC112579707	XLOC_002839	1179	3	=	Annotated
gene-LOC112587949	LOC112587949	XLOC_002843	667	3	=	Annotated
gene-LOC102414286	LOC102414286	XLOC_002845	5313	5	=	Annotated
gene-LOC123332264	LOC123332264	XLOC_002853	502	2	=	Annotated
gene-LOC123332268	LOC123332268	XLOC_002859	2285	3	=	Annotated
gene-LOC123332270	LOC123332270	XLOC_002912	867	2	=	Annotated
gene-LOC102392085	LOC102392085	XLOC_002922	1659	3	=	Annotated
gene-LOC123329249	LOC123329249	XLOC_002945	1472	2	=	Annotated
gene-LOC102416267	LOC102416267	XLOC_002954	704	3	=	Annotated
gene-LOC102414615	LOC102414615	XLOC_002972	1546	3	=	Annotated
gene-LOC112579711	LOC112579711	XLOC_002974	1125	3	=	Annotated
gene-LOC123464900	LOC123464900	XLOC_002979	3708	2	=	Annotated
gene-LOC123464904	LOC123464904	XLOC_003031	5326	2	=	Annotated
gene-LOC123329351	LOC123329351	XLOC_003032	7306	2	=	Annotated
gene-LOC123465487	LOC123465487	XLOC_003036	2325	3	=	Annotated
gene-LOC112578028	LOC112578028	XLOC_003038	573	3	=	Annotated
gene-LOC102398772	LOC102398772	XLOC_003056	807	4	=	Annotated
gene-LOC123329395	LOC123329395	XLOC_003064	463	4	=	Annotated
gene-LOC123329437	LOC123329437	XLOC_003075	2428	2	=	Annotated
gene-LOC102408113	LOC102408113	XLOC_003081	1329	5	=	Annotated
gene-LOC102392741	LOC102392741	XLOC_003092	531	3	=	Annotated
gene-LOC102389182	LOC102389182	XLOC_003109	1034	3	=	Annotated
gene-LOC123329657	LOC123329657	XLOC_003119	785	3	=	Annotated
gene-LOC112580220	LOC112580220	XLOC_003122	1256	3	=	Annotated
gene-LOC123329687	LOC123329687	XLOC_003126	433	3	=	Annotated
gene-LOC123329688	LOC123329688	XLOC_003127	1489	2	=	Annotated
gene-LOC102408842	LOC102408842	XLOC_003155	616	4	=	Annotated
gene-LOC123464997	LOC123464997	XLOC_003165	687	2	=	Annotated
gene-LOC123464750	LOC123464750	XLOC_003166	868	3	=	Annotated
gene-LOC123328411	LOC123328411	XLOC_003167	626	3	=	Annotated
gene-LOC123329777	LOC123329777	XLOC_003172	2158	3	=	Annotated
gene-LOC123329776	LOC123329776	XLOC_003173	665	2	=	Annotated
gene-LOC123329784	LOC123329784	XLOC_003178	690	3	=	Annotated
gene-LOC102414966	LOC102414966	XLOC_003209	2111	3	=	Annotated
gene-LOC123329946	LOC123329946	XLOC_003215	541	3	=	Annotated
gene-LOC123329947	LOC123329947	XLOC_003216	606	2	=	Annotated
gene-LOC102403822	LOC102403822	XLOC_003217	1556	3	=	Annotated
gene-LOC123328415	LOC123328415	XLOC_003225	652	3	=	Annotated
gene-LOC123328416	LOC123328416	XLOC_003228	1148	2	=	Annotated
gene-LOC102394506	LOC102394506	XLOC_003231	1461	4	=	Annotated
gene-LOC123329972	LOC123329972	XLOC_003232	9172	2	=	Annotated
gene-LOC123330002	LOC123330002	XLOC_003243	1474	2	=	Annotated
gene-LOC123330010	LOC123330010	XLOC_003244	859	2	=	Annotated
gene-LOC123332275	LOC123332275	XLOC_003248	889	2	=	Annotated
gene-LOC123332276	LOC123332276	XLOC_003254	2730	2	=	Annotated
gene-LOC123330013	LOC123330013	XLOC_003258	365	2	=	Annotated
gene-LOC123330022	LOC123330022	XLOC_003260	2651	3	=	Annotated
gene-LOC123330023	LOC123330023	XLOC_003261	560	4	=	Annotated
gene-LOC123330037	LOC123330037	XLOC_003265	998	2	=	Annotated
gene-LOC123330038	LOC123330038	XLOC_003266	5215	3	=	Annotated
gene-LOC123330119	LOC123330119	XLOC_003272	625	3	=	Annotated
gene-LOC123330157	LOC123330157	XLOC_003279	2665	3	=	Annotated
gene-LOC123330176	LOC123330176	XLOC_003290	465	4	=	Annotated
gene-LOC102416294	LOC102416294	XLOC_003291	712	3	=	Annotated
gene-LOC102414296	LOC102414296	XLOC_003294	1617	4	=	Annotated
gene-LOC123330231	LOC123330231	XLOC_003297	816	2	=	Annotated
gene-LOC123330241	LOC123330241	XLOC_003305	1071	2	=	Annotated
gene-LOC123330266	LOC123330266	XLOC_003311	1462	4	=	Annotated
gene-LOC102392584	LOC102392584	XLOC_003327	651	4	=	Annotated
gene-LOC112581115	LOC112581115	XLOC_003328	937	3	=	Annotated
gene-LOC112578412	LOC112578412	XLOC_003334	869	4	=	Annotated
gene-LOC123465143	LOC123465143	XLOC_003337	781	2	=	Annotated
gene-LOC123330405	LOC123330405	XLOC_003349	598	2	=	Annotated
gene-LOC102389072	LOC102389072	XLOC_003350	1526	3	=	Annotated
gene-LOC102395807	LOC102395807	XLOC_003354	3158	5	=	Annotated
gene-LOC123330422	LOC123330422	XLOC_003360	1579	2	=	Annotated
gene-LOC123330423	LOC123330423	XLOC_003364	711	3	=	Annotated
gene-LOC123328431	LOC123328431	XLOC_003367	680	3	=	Annotated
gene-LOC123330425	LOC123330425	XLOC_003368	633	2	=	Annotated
gene-LOC123330426	LOC123330426	XLOC_003370	372	2	=	Annotated
gene-LOC123333751	LOC123333751	XLOC_003376	1981	2	=	Annotated
gene-LOC123465148	LOC123465148	XLOC_003376	2048	3	=	Annotated
gene-LOC123465147	LOC123465147	XLOC_003376	2228	3	=	Annotated
gene-LOC123465149	LOC123465149	XLOC_003377	1133	2	=	Annotated
gene-LOC123328449	LOC123328449	XLOC_003395	954	3	=	Annotated
gene-LOC112581252	LOC112581252	XLOC_003400	415	3	=	Annotated
gene-LOC102412532	LOC102412532	XLOC_003418	1729	6	=	Annotated
gene-LOC123328455	LOC123328455	XLOC_003419	1538	2	=	Annotated
gene-LOC123330555	LOC123330555	XLOC_003422	2805	3	=	Annotated
gene-LOC112581411	LOC112581411	XLOC_003426	1257	2	=	Annotated
gene-LOC102403326	LOC102403326	XLOC_003436	1181	5	=	Annotated
gene-LOC102403862	LOC102403862	XLOC_003438	375	3	=	Annotated
gene-LOC102404092	LOC102404092	XLOC_003439	4399	4	=	Annotated
gene-LOC123330632	LOC123330632	XLOC_003442	575	2	=	Annotated
gene-LOC123330642	LOC123330642	XLOC_003450	597	3	=	Annotated
gene-LOC102403302	LOC102403302	XLOC_003469	724	3	=	Annotated
gene-LOC102404904	LOC102404904	XLOC_003470	1345	5	=	Annotated
gene-LOC112578441	LOC112578441	XLOC_003475	481	2	=	Annotated
gene-LOC112581569	LOC112581569	XLOC_003507	1375	9	=	Annotated
gene-LOC112577767	LOC112577767	XLOC_003523	2119	3	=	Annotated
gene-LOC123330871	LOC123330871	XLOC_003523	1418	2	=	Annotated
gene-LOC123330873	LOC123330873	XLOC_003529	2723	3	=	Annotated
gene-LOC123330874	LOC123330874	XLOC_003531	1981	5	=	Annotated
gene-LOC123330877	LOC123330877	XLOC_003532	751	3	=	Annotated
gene-LOC123330888	LOC123330888	XLOC_003535	250	2	=	Annotated
gene-LOC123330889	LOC123330889	XLOC_003536	902	4	=	Annotated
gene-LOC123330891	LOC123330891	XLOC_003537	2963	3	=	Annotated
gene-LOC123330921	LOC123330921	XLOC_003546	707	3	=	Annotated
gene-LOC123328479	LOC123328479	XLOC_003564	479	2	=	Annotated
gene-LOC123328480	LOC123328480	XLOC_003565	2825	2	=	Annotated
gene-LOC123328483	LOC123328483	XLOC_003566	460	3	=	Annotated
gene-LOC123328485	LOC123328485	XLOC_003567	1157	2	=	Annotated
gene-LOC123330968	LOC123330968	XLOC_003568	1842	3	=	Annotated
gene-LOC123330974	LOC123330974	XLOC_003570	355	4	=	Annotated
gene-LOC123330990	LOC123330990	XLOC_003573	718	3	=	Annotated
gene-LOC123331026	LOC123331026	XLOC_003588	490	2	=	Annotated
gene-LOC123331029	LOC123331029	XLOC_003589	775	5	=	Annotated
gene-LOC123331036	LOC123331036	XLOC_003590	821	5	=	Annotated
gene-LOC123331073	LOC123331073	XLOC_003605	936	2	=	Annotated
gene-LOC123331111	LOC123331111	XLOC_003611	1822	2	=	Annotated
gene-LOC123331126	LOC123331126	XLOC_003618	713	3	=	Annotated
gene-LOC112582017	LOC112582017	XLOC_003635	774	6	=	Annotated
gene-LOC123331196	LOC123331196	XLOC_003636	741	3	=	Annotated
gene-LOC123331198	LOC123331198	XLOC_003637	709	2	=	Annotated
gene-LOC102398662	LOC102398662	XLOC_003650	3545	3	=	Annotated
gene-LOC123331359	LOC123331359	XLOC_003676	654	3	=	Annotated
gene-LOC123328494	LOC123328494	XLOC_003679	1246	5	=	Annotated
gene-LOC123465295	LOC123465295	XLOC_003680	1372	3	=	Annotated
gene-LOC123328497	LOC123328497	XLOC_003683	416	2	=	Annotated
gene-LOC112582147	LOC112582147	XLOC_003696	1446	3	=	Annotated
gene-LOC123328504	LOC123328504	XLOC_003698	1020	3	=	Annotated
gene-LOC112582169	LOC112582169	XLOC_003702	1245	5	=	Annotated
gene-LOC123331427	LOC123331427	XLOC_003703	598	3	=	Annotated
gene-LOC123465301	LOC123465301	XLOC_003707	946	2	=	Annotated
gene-LOC123331443	LOC123331443	XLOC_003708	788	3	=	Annotated
gene-LOC123331452	LOC123331452	XLOC_003725	4700	2	=	Annotated
gene-LOC123328510	LOC123328510	XLOC_003727	1400	2	=	Annotated
gene-LOC123331512	LOC123331512	XLOC_003743	1133	6	=	Annotated
gene-LOC123328522	LOC123328522	XLOC_003745	790	2	=	Annotated
gene-LOC123331519	LOC123331519	XLOC_003746	2262	2	=	Annotated
gene-LOC123331522	LOC123331522	XLOC_003747	818	3	=	Annotated
gene-LOC123331541	LOC123331541	XLOC_003748	280	2	=	Annotated
gene-LOC102415958	LOC102415958	XLOC_003761	556	2	=	Annotated
gene-LOC123331560	LOC123331560	XLOC_003762	502	4	=	Annotated
gene-LOC123331629	LOC123331629	XLOC_003800	1328	3	=	Annotated
gene-LOC123328528	LOC123328528	XLOC_003801	1501	4	=	Annotated
gene-LOC112582352	LOC112582352	XLOC_003813	444	2	=	Annotated
gene-LOC123331643	LOC123331643	XLOC_003814	3134	3	=	Annotated
gene-LOC123331690	LOC123331690	XLOC_003829	6963	4	=	Annotated
gene-LOC123328537	LOC123328537	XLOC_003846	366	3	=	Annotated
gene-LOC112582773	LOC112582773	XLOC_003866	1306	4	=	Annotated
gene-LOC123331734	LOC123331734	XLOC_003870	1683	5	=	Annotated
gene-LOC123328553	LOC123328553	XLOC_003873	1213	2	=	Annotated
gene-LOC123331744	LOC123331744	XLOC_003874	495	2	=	Annotated
gene-LOC123328556	LOC123328556	XLOC_003876	559	2	=	Annotated
gene-LOC123331755	LOC123331755	XLOC_003882	220	2	=	Annotated
gene-LOC123331788	LOC123331788	XLOC_003884	219	2	=	Annotated
gene-LOC123331847	LOC123331847	XLOC_003904	1988	2	=	Annotated
gene-LOC123328557	LOC123328557	XLOC_003905	343	2	=	Annotated
gene-LOC123331943	LOC123331943	XLOC_003920	424	2	=	Annotated
gene-LOC123331985	LOC123331985	XLOC_003930	602	2	=	Annotated
gene-LOC123331986	LOC123331986	XLOC_003931	520	3	=	Annotated
gene-LOC123331995	LOC123331995	XLOC_003940	4212	2	=	Annotated
gene-LOC123328559	LOC123328559	XLOC_003952	1704	2	=	Annotated
gene-LOC123332025	LOC123332025	XLOC_003953	2177	3	=	Annotated
gene-LOC123332027	LOC123332027	XLOC_003954	6180	2	=	Annotated
gene-LOC123327984	LOC123327984	XLOC_003968	1691	2	=	Annotated
gene-LOC123328561	LOC123328561	XLOC_003970	1555	3	=	Annotated
gene-LOC123332042	LOC123332042	XLOC_003974	340	2	=	Annotated
gene-LOC102403530	LOC102403530	XLOC_003984	719	3	=	Annotated
gene-LOC112582918	LOC112582918	XLOC_003989	556	3	=	Annotated
gene-LOC123332171	LOC123332171	XLOC_003990	666	2	=	Annotated
gene-LOC123332174	LOC123332174	XLOC_004005	1573	2	=	Annotated
gene-LOC123332178	LOC123332178	XLOC_004007	399	3	=	Annotated
gene-LOC123328572	LOC123328572	XLOC_004008	390	2	=	Annotated
gene-LOC112582922	LOC112582922	XLOC_004013	387	3	=	Annotated
gene-LOC102405884	LOC102405884	XLOC_004023	661	4	=	Annotated
gene-LOC123332180	LOC123332180	XLOC_004027	902	2	=	Annotated
gene-LOC123332182	LOC123332182	XLOC_004045	3373	3	=	Annotated
gene-LOC123332183	LOC123332183	XLOC_004052	590	3	=	Annotated
gene-LOC112582933	LOC112582933	XLOC_004063	1336	6	=	Annotated
gene-LOC123332189	LOC123332189	XLOC_004068	984	2	=	Annotated
gene-LOC123332193	LOC123332193	XLOC_004070	206	2	=	Annotated
gene-LOC123332194	LOC123332194	XLOC_004080	1937	3	=	Annotated
gene-LOC123332195	LOC123332195	XLOC_004081	1125	3	=	Annotated
gene-LOC123328589	LOC123328589	XLOC_004083	662	2	=	Annotated
gene-LOC123332196	LOC123332196	XLOC_004084	1922	2	=	Annotated
gene-LOC112582937	LOC112582937	XLOC_004085	3042	2	=	Annotated
gene-LOC123332199	LOC123332199	XLOC_004100	1689	4	=	Annotated
gene-LOC102398506	LOC102398506	XLOC_004123	1897	3	=	Annotated
gene-LOC123332202	LOC123332202	XLOC_004126	571	3	=	Annotated
gene-LOC123328602	LOC123328602	XLOC_004128	1527	3	=	Annotated
gene-LOC123332205	LOC123332205	XLOC_004141	3083	3	=	Annotated
gene-LOC123328605	LOC123328605	XLOC_004147	337	2	=	Annotated
gene-LOC112582946	LOC112582946	XLOC_004148	4215	3	=	Annotated
gene-LOC123332210	LOC123332210	XLOC_004163	434	3	=	Annotated
gene-LOC102399763	LOC102399763	XLOC_004168	2062	5	=	Annotated
gene-LOC112582953	LOC112582953	XLOC_004176	3891	2	=	Annotated
gene-LOC123332213	LOC123332213	XLOC_004184	3283	4	=	Annotated
gene-LOC123332215	LOC123332215	XLOC_004206	374	2	=	Annotated
gene-LOC112582959	LOC112582959	XLOC_004212	325	3	=	Annotated
gene-LOC112582962	LOC112582962	XLOC_004232	788	3	=	Annotated
gene-LOC123332219	LOC123332219	XLOC_004235	4405	2	=	Annotated
gene-LOC123332223	LOC123332223	XLOC_004236	2798	3	=	Annotated
gene-LOC123328610	LOC123328610	XLOC_004245	542	2	=	Annotated
gene-LOC123332227	LOC123332227	XLOC_004252	535	4	=	Annotated
gene-LOC123332229	LOC123332229	XLOC_004255	965	3	=	Annotated
gene-LOC112582970	LOC112582970	XLOC_004260	213	3	=	Annotated
gene-LOC123332230	LOC123332230	XLOC_004262	2171	2	=	Annotated
gene-LOC112582974	LOC112582974	XLOC_004263	446	3	=	Annotated
gene-LOC123332232	LOC123332232	XLOC_004269	562	2	=	Annotated
gene-LOC123328612	LOC123328612	XLOC_004279	1357	3	=	Annotated
gene-LOC123332237	LOC123332237	XLOC_004291	540	3	=	Annotated
gene-LOC123332239	LOC123332239	XLOC_004292	1188	6	=	Annotated
gene-LOC123332240	LOC123332240	XLOC_004294	739	3	=	Annotated
gene-LOC123332242	LOC123332242	XLOC_004303	1662	2	=	Annotated
gene-LOC123332243	LOC123332243	XLOC_004304	604	3	=	Annotated
gene-LOC123332245	LOC123332245	XLOC_004315	606	3	=	Annotated
gene-LOC123332246	LOC123332246	XLOC_004316	352	2	=	Annotated
gene-LOC123332247	LOC123332247	XLOC_004317	759	2	=	Annotated
gene-LOC123332252	LOC123332252	XLOC_004332	3410	2	=	Annotated
gene-LOC123465479	LOC123465479	XLOC_004333	165	4	=	Annotated
gene-LOC112582990	LOC112582990	XLOC_004345	277	2	=	Annotated
gene-LOC123332254	LOC123332254	XLOC_004347	416	2	=	Annotated
gene-LOC102414273	LOC102414273	XLOC_004362	5468	5	=	Annotated
gene-LOC123328635	LOC123328635	XLOC_004364	1939	2	=	Annotated
gene-LOC123328195	LOC123328195	XLOC_004366	287	3	=	Annotated
gene-LOC102401136	LOC102401136	XLOC_004367	2347	3	=	Annotated
gene-LOC102401354	LOC102401354	XLOC_004368	1877	3	=	Annotated
gene-LOC123464777	LOC123464777	XLOC_004371	3063	2	=	Annotated
gene-LOC123464778	LOC123464778	XLOC_004372	6118	3	=	Annotated
gene-LOC123328204	LOC123328204	XLOC_004374	3026	3	=	Annotated
gene-LOC123464779	LOC123464779	XLOC_004375	727	3	=	Annotated
gene-LOC123464781	LOC123464781	XLOC_004378	1365	3	=	Annotated
gene-LOC123328665	LOC123328665	XLOC_004379	508	2	=	Annotated
gene-LOC112579111	LOC112579111	XLOC_004386	1839	2	=	Annotated
gene-LOC123464783	LOC123464783	XLOC_004387	4294	2	=	Annotated
gene-LOC112579139	LOC112579139	XLOC_004394	2264	2	=	Annotated
gene-LOC123328766	LOC123328766	XLOC_004399	972	2	=	Annotated
gene-LOC123464794	LOC123464794	XLOC_004404	3734	3	=	Annotated
gene-LOC112579189	LOC112579189	XLOC_004405	3253	2	=	Annotated
gene-LOC123328826	LOC123328826	XLOC_004406	365	3	=	Annotated
gene-LOC123328888	LOC123328888	XLOC_004424	770	3	=	Annotated
gene-LOC112579251	LOC112579251	XLOC_004425	3861	2	=	Annotated
gene-LOC123328229	LOC123328229	XLOC_004431	871	2	=	Annotated
gene-LOC123328936	LOC123328936	XLOC_004432	5993	2	=	Annotated
gene-LOC112579339	LOC112579339	XLOC_004435	2865	3	=	Annotated
gene-LOC123328952	LOC123328952	XLOC_004438	1335	4	=	Annotated
gene-LOC112579401	LOC112579401	XLOC_004440	1009	3	=	Annotated
gene-LOC123328976	LOC123328976	XLOC_004442	406	3	=	Annotated
gene-LOC123328978	LOC123328978	XLOC_004443	475	3	=	Annotated
gene-LOC123328979	LOC123328979	XLOC_004444	730	3	=	Annotated
gene-LOC123329001	LOC123329001	XLOC_004451	325	3	=	Annotated
gene-LOC123329004	LOC123329004	XLOC_004452	745	3	=	Annotated
gene-LOC112579500	LOC112579500	XLOC_004453	1549	3	=	Annotated
gene-LOC123329009	LOC123329009	XLOC_004454	1082	2	=	Annotated
gene-LOC123329040	LOC123329040	XLOC_004458	724	2	=	Annotated
gene-LOC123329049	LOC123329049	XLOC_004459	686	2	=	Annotated
gene-LOC123329073	LOC123329073	XLOC_004464	591	4	=	Annotated
gene-LOC123329076	LOC123329076	XLOC_004465	1051	3	=	Annotated
gene-LOC102403953	LOC102403953	XLOC_004466	7715	3	=	Annotated
gene-LOC123328241	LOC123328241	XLOC_004473	1137	3	=	Annotated
gene-LOC123329150	LOC123329150	XLOC_004474	1238	2	=	Annotated
gene-LOC112579546	LOC112579546	XLOC_004475	984	4	=	Annotated
gene-LOC123328242	LOC123328242	XLOC_004476	729	3	=	Annotated
gene-LOC123329163	LOC123329163	XLOC_004478	1002	3	=	Annotated
gene-LOC123329167	LOC123329167	XLOC_004479	1576	2	=	Annotated
gene-LOC112579558	LOC112579558	XLOC_004480	5521	4	=	Annotated
gene-LOC123329169	LOC123329169	XLOC_004482	2512	3	=	Annotated
gene-LOC123329171	LOC123329171	XLOC_004487	3978	2	=	Annotated
gene-LOC112579574	LOC112579574	XLOC_004489	649	3	=	Annotated
gene-LOC112579575	LOC112579575	XLOC_004490	2183	3	=	Annotated
gene-LOC112579640	LOC112579640	XLOC_004514	2695	4	=	Annotated
gene-LOC112579660	LOC112579660	XLOC_004526	428	3	=	Annotated
gene-LOC123329224	LOC123329224	XLOC_004527	348	3	=	Annotated
gene-LOC123465485	LOC123465485	XLOC_004528	2300	5	=	Annotated
gene-LOC123332265	LOC123332265	XLOC_004538	541	4	=	Annotated
gene-LOC123465486	LOC123465486	XLOC_004543	500	2	=	Annotated
gene-LOC123332266	LOC123332266	XLOC_004563	1107	2	=	Annotated
gene-LOC123332267	LOC123332267	XLOC_004579	1312	3	=	Annotated
gene-LOC102415176	LOC102415176	XLOC_004668	2264	3	=	Annotated
gene-LOC112579710	LOC112579710	XLOC_004672	3271	2	=	Annotated
gene-LOC123328381	LOC123328381	XLOC_004713	1090	2	=	Annotated
gene-LOC112578023	LOC112578023	XLOC_004728	4474	4	=	Annotated
gene-LOC123332274	LOC123332274	XLOC_004748	581	2	=	Annotated
gene-LOC112579945	LOC112579945	XLOC_004781	575	2	=	Annotated
gene-LOC123329575	LOC123329575	XLOC_004785	533	2	=	Annotated
gene-LOC123328395	LOC123328395	XLOC_004793	1525	4	=	Annotated
gene-LOC123328396	LOC123328396	XLOC_004794	287	4	=	Annotated
gene-LOC102406123	LOC102406123	XLOC_004795	125	5	=	Annotated
gene-LOC123328398	LOC123328398	XLOC_004796	107	4	=	Annotated
gene-LOC112579986	LOC112579986	XLOC_004797	160	6	=	Annotated
gene-LOC112578383	LOC112578383	XLOC_004799	274	5	=	Annotated
gene-LOC123464742	LOC123464742	XLOC_004801	915	4	=	Annotated
gene-LOC112580183	LOC112580183	XLOC_004812	1702	3	=	Annotated
gene-LOC123329660	LOC123329660	XLOC_004814	350	2	=	Annotated
gene-LOC112580221	LOC112580221	XLOC_004817	957	2	=	Annotated
gene-LOC123328399	LOC123328399	XLOC_004818	601	2	=	Annotated
gene-LOC112580224	LOC112580224	XLOC_004820	2853	2	=	Annotated
gene-LOC123329686	LOC123329686	XLOC_004822	310	3	=	Annotated
gene-LOC123329692	LOC123329692	XLOC_004825	797	5	=	Annotated
gene-LOC123329694	LOC123329694	XLOC_004826	1103	3	=	Annotated
gene-LOC123464749	LOC123464749	XLOC_004830	813	2	=	Annotated
gene-LOC112580246	LOC112580246	XLOC_004831	2570	3	=	Annotated
gene-LOC123329703	LOC123329703	XLOC_004837	1085	3	=	Annotated
gene-LOC123328406	LOC123328406	XLOC_004841	779	2	=	Annotated
gene-LOC102407515	LOC102407515	XLOC_004848	812	5	=	Annotated
gene-LOC123328408	LOC123328408	XLOC_004856	1136	2	=	Annotated
gene-LOC112580277	LOC112580277	XLOC_004859	2085	3	=	Annotated
gene-LOC123328409	LOC123328409	XLOC_004861	721	2	=	Annotated
gene-LOC123329785	LOC123329785	XLOC_004872	631	2	=	Annotated
gene-LOC102414172	LOC102414172	XLOC_004873	1757	3	=	Annotated
gene-LOC123464753	LOC123464753	XLOC_004876	576	2	=	Annotated
gene-LOC123329956	LOC123329956	XLOC_004922	1561	3	=	Annotated
gene-LOC102395053	LOC102395053	XLOC_004924	888	3	=	Annotated
gene-LOC123329992	LOC123329992	XLOC_004927	673	3	=	Annotated
gene-LOC112578056	LOC112578056	XLOC_004933	1197	5	=	Annotated
gene-LOC123465043	LOC123465043	XLOC_004941	295	2	=	Annotated
gene-LOC123330016	LOC123330016	XLOC_004942	657	3	=	Annotated
gene-LOC123330031	LOC123330031	XLOC_004944	902	2	=	Annotated
gene-LOC123330036	LOC123330036	XLOC_004951	974	3	=	Annotated
gene-LOC123330108	LOC123330108	XLOC_004955	320	2	=	Annotated
gene-LOC102402749	LOC102402749	XLOC_004958	737	3	=	Annotated
gene-LOC102402010	LOC102402010	XLOC_004960	2995	4	=	Annotated
gene-LOC102399413	LOC102399413	XLOC_004964	3060	2	=	Annotated
gene-LOC112580777	LOC112580777	XLOC_004966	892	4	=	Annotated
gene-LOC123330160	LOC123330160	XLOC_004975	2567	7	=	Annotated
gene-LOC123465092	LOC123465092	XLOC_004984	1095	3	=	Annotated
gene-LOC123330235	LOC123330235	XLOC_004993	297	2	=	Annotated
gene-LOC123330238	LOC123330238	XLOC_004995	3021	2	=	Annotated
gene-LOC112580916	LOC112580916	XLOC_004996	1961	3	=	Annotated
gene-LOC123330254	LOC123330254	XLOC_004997	833	4	=	Annotated
gene-LOC123465105	LOC123465105	XLOC_004998	1524	3	=	Annotated
gene-LOC112580924	LOC112580924	XLOC_005000	4324	4	=	Annotated
gene-LOC123330322	LOC123330322	XLOC_005014	1426	2	=	Annotated
gene-LOC123330336	LOC123330336	XLOC_005020	1436	2	=	Annotated
gene-LOC112581120	LOC112581120	XLOC_005022	1035	3	=	Annotated
gene-LOC123330342	LOC123330342	XLOC_005023	347	3	=	Annotated
gene-LOC123328425	LOC123328425	XLOC_005025	1216	3	=	Annotated
gene-LOC123330379	LOC123330379	XLOC_005031	642	2	=	Annotated
gene-LOC123330406	LOC123330406	XLOC_005036	281	3	=	Annotated
gene-LOC123330418	LOC123330418	XLOC_005038	1083	4	=	Annotated
gene-LOC123330457	LOC123330457	XLOC_005061	1203	2	=	Annotated
gene-LOC123330533	LOC123330533	XLOC_005076	1936	2	=	Annotated
gene-LOC123330600	LOC123330600	XLOC_005084	2052	3	=	Annotated
gene-LOC123330649	LOC123330649	XLOC_005112	1534	11	=	Annotated
gene-LOC123465194	LOC123465194	XLOC_005123	2516	3	=	Annotated
gene-LOC112581545	LOC112581545	XLOC_005125	1629	5	=	Annotated
gene-LOC123330726	LOC123330726	XLOC_005126	2844	3	=	Annotated
gene-LOC102407084	LOC102407084	XLOC_005127	1442	3	=	Annotated
gene-LOC102407295	LOC102407295	XLOC_005128	5831	2	=	Annotated
gene-LOC123330746	LOC123330746	XLOC_005134	1869	5	=	Annotated
gene-LOC123330765	LOC123330765	XLOC_005135	1561	4	=	Annotated
gene-LOC123330764	LOC123330764	XLOC_005136	497	3	=	Annotated
gene-LOC123330768	LOC123330768	XLOC_005140	1673	2	=	Annotated
gene-LOC123330848	LOC123330848	XLOC_005143	2038	2	=	Annotated
gene-LOC123330849	LOC123330849	XLOC_005144	1778	4	=	Annotated
gene-LOC102394044	LOC102394044	XLOC_005150	6452	2	=	Annotated
gene-LOC123330863	LOC123330863	XLOC_005153	2174	2	=	Annotated
gene-LOC123465229	LOC123465229	XLOC_005154	2479	4	=	Annotated
gene-LOC123330870	LOC123330870	XLOC_005158	436	4	=	Annotated
gene-LOC123330876	LOC123330876	XLOC_005161	1294	3	=	Annotated
gene-LOC123330920	LOC123330920	XLOC_005170	540	5	=	Annotated
gene-LOC123328473	LOC123328473	XLOC_005173	548	3	=	Annotated
gene-LOC123330926	LOC123330926	XLOC_005175	216	2	=	Annotated
gene-LOC123330924	LOC123330924	XLOC_005176	567	5	=	Annotated
gene-LOC112581736	LOC112581736	XLOC_005178	803	5	=	Annotated
gene-LOC102408931	LOC102408931	XLOC_005179	599	3	=	Annotated
gene-LOC123465244	LOC123465244	XLOC_005181	500	3	=	Annotated
gene-LOC123328474	LOC123328474	XLOC_005185	1421	3	=	Annotated
gene-LOC112581758	LOC112581758	XLOC_005188	942	5	=	Annotated
gene-LOC123328486	LOC123328486	XLOC_005191	343	2	=	Annotated
gene-LOC123330971	LOC123330971	XLOC_005196	751	6	=	Annotated
gene-LOC123328488	LOC123328488	XLOC_005207	964	2	=	Annotated
gene-LOC123328489	LOC123328489	XLOC_005237	2044	2	=	Annotated
gene-LOC123331066	LOC123331066	XLOC_005239	224	2	=	Annotated
gene-LOC112581880	LOC112581880	XLOC_005240	1160	3	=	Annotated
gene-LOC102411733	LOC102411733	XLOC_005241	1785	10	=	Annotated
gene-LOC123331114	LOC123331114	XLOC_005247	443	3	=	Annotated
gene-LOC123331115	LOC123331115	XLOC_005248	394	3	=	Annotated
gene-LOC112582010	LOC112582010	XLOC_005252	693	4	=	Annotated
gene-LOC123331227	LOC123331227	XLOC_005257	748	3	=	Annotated
gene-LOC123331239	LOC123331239	XLOC_005263	5458	2	=	Annotated
gene-LOC123331257	LOC123331257	XLOC_005271	1142	3	=	Annotated
gene-LOC123331327	LOC123331327	XLOC_005281	226	2	=	Annotated
gene-LOC123331372	LOC123331372	XLOC_005288	394	2	=	Annotated
gene-LOC123331396	LOC123331396	XLOC_005293	566	4	=	Annotated
gene-LOC123328508	LOC123328508	XLOC_005296	403	2	=	Annotated
gene-LOC123331425	LOC123331425	XLOC_005302	2200	2	=	Annotated
gene-LOC123328509	LOC123328509	XLOC_005303	669	2	=	Annotated
gene-LOC123331440	LOC123331440	XLOC_005305	1289	2	=	Annotated
gene-LOC123331444	LOC123331444	XLOC_005306	555	2	=	Annotated
gene-LOC123328511	LOC123328511	XLOC_005321	828	3	=	Annotated
gene-LOC112582194	LOC112582194	XLOC_005322	692	3	=	Annotated
gene-LOC123331497	LOC123331497	XLOC_005324	649	3	=	Annotated
gene-LOC123328513	LOC123328513	XLOC_005326	887	3	=	Annotated
gene-LOC123328515	LOC123328515	XLOC_005327	1427	4	=	Annotated
gene-LOC123331504	LOC123331504	XLOC_005332	5369	3	=	Annotated
gene-LOC123328516	LOC123328516	XLOC_005362	1386	3	=	Annotated
gene-LOC123328517	LOC123328517	XLOC_005363	486	2	=	Annotated
gene-LOC123328518	LOC123328518	XLOC_005366	163	2	=	Annotated
gene-LOC123328520	LOC123328520	XLOC_005367	504	3	=	Annotated
gene-LOC123331517	LOC123331517	XLOC_005370	1345	3	=	Annotated
gene-LOC123331518	LOC123331518	XLOC_005373	1172	3	=	Annotated
gene-LOC112582250	LOC112582250	XLOC_005374	1606	6	=	Annotated
gene-LOC123328524	LOC123328524	XLOC_005375	251	2	=	Annotated
gene-LOC112582252	LOC112582252	XLOC_005376	222	2	=	Annotated
gene-LOC123331525	LOC123331525	XLOC_005377	1276	2	=	Annotated
gene-LOC123331552	LOC123331552	XLOC_005380	450	3	=	Annotated
gene-LOC123328525	LOC123328525	XLOC_005394	1164	3	=	Annotated
gene-LOC123328526	LOC123328526	XLOC_005396	1328	3	=	Annotated
gene-LOC112582307	LOC112582307	XLOC_005398	2204	2	=	Annotated
gene-LOC123331582	LOC123331582	XLOC_005403	440	3	=	Annotated
gene-LOC123331583	LOC123331583	XLOC_005404	957	2	=	Annotated
gene-LOC123331585	LOC123331585	XLOC_005405	1908	3	=	Annotated
gene-LOC123464760	LOC123464760	XLOC_005424	456	2	=	Annotated
gene-LOC123331620	LOC123331620	XLOC_005425	298	2	=	Annotated
gene-LOC123331618	LOC123331618	XLOC_005428	768	3	=	Annotated
gene-LOC123331619	LOC123331619	XLOC_005430	933	2	=	Annotated
gene-LOC102414731	LOC102414731	XLOC_005432	2156	5	=	Annotated
gene-LOC123331628	LOC123331628	XLOC_005433	483	2	=	Annotated
gene-LOC112582340	LOC112582340	XLOC_005435	3161	2	=	Annotated
gene-LOC123328530	LOC123328530	XLOC_005442	387	2	=	Annotated
gene-LOC123331633	LOC123331633	XLOC_005443	2014	3	=	Annotated
gene-LOC123331637	LOC123331637	XLOC_005448	1440	2	=	Annotated
gene-LOC123331638	LOC123331638	XLOC_005449	1213	4	=	Annotated
gene-LOC112578474	LOC112578474	XLOC_005451	4011	6	=	Annotated
gene-LOC123331649	LOC123331649	XLOC_005455	1835	2	=	Annotated
gene-LOC112582628	LOC112582628	XLOC_005464	1601	3	=	Annotated
gene-LOC112582634	LOC112582634	XLOC_005465	246	3	=	Annotated
gene-LOC123331715	LOC123331715	XLOC_005477	1295	4	=	Annotated
gene-LOC123328545	LOC123328545	XLOC_005479	2268	4	=	Annotated
gene-LOC123328547	LOC123328547	XLOC_005480	1690	4	=	Annotated
gene-LOC112582765	LOC112582765	XLOC_005481	772	4	=	Annotated
gene-LOC123331732	LOC123331732	XLOC_005484	398	2	=	Annotated
gene-LOC123331748	LOC123331748	XLOC_005491	1028	3	=	Annotated
gene-LOC112582910	LOC112582910	XLOC_005504	3522	4	=	Annotated
gene-LOC123331809	LOC123331809	XLOC_005507	242	3	=	Annotated
gene-LOC123331843	LOC123331843	XLOC_005511	554	4	=	Annotated
gene-LOC112582912	LOC112582912	XLOC_005520	397	2	=	Annotated
gene-LOC102412699	LOC102412699	XLOC_005532	584	2	=	Annotated
gene-LOC123331992	LOC123331992	XLOC_005541	2506	3	=	Annotated
gene-LOC123332026	LOC123332026	XLOC_005552	678	2	=	Annotated
gene-LOC123327986	LOC123327986	XLOC_005556	548	4	=	Annotated
gene-LOC123327991	LOC123327991	XLOC_005557	285	3	=	Annotated
gene-LOC123332033	LOC123332033	XLOC_005558	373	2	=	Annotated
gene-LOC123332032	LOC123332032	XLOC_005559	567	4	=	Annotated
gene-LOC123328566	LOC123328566	XLOC_005582	1099	3	=	Annotated
gene-LOC123332172	LOC123332172	XLOC_005587	347	2	=	Annotated
gene-LOC123332173	LOC123332173	XLOC_005589	399	2	=	Annotated
gene-LOC123332175	LOC123332175	XLOC_005595	480	2	=	Annotated
gene-LOC123465467	LOC123465467	XLOC_005598	581	2	=	Annotated
gene-LOC123328573	LOC123328573	XLOC_005652	1021	3	=	Annotated
gene-LOC123328577	LOC123328577	XLOC_005661	1060	3	=	Annotated
gene-LOC123328580	LOC123328580	XLOC_005665	1537	2	=	Annotated
gene-LOC112582927	LOC112582927	XLOC_005674	560	4	=	Annotated
gene-LOC112582928	LOC112582928	XLOC_005675	1297	3	=	Annotated
gene-LOC112582929	LOC112582929	XLOC_005682	1802	6	=	Annotated
gene-LOC123332185	LOC123332185	XLOC_005697	1112	4	=	Annotated
gene-LOC123332186	LOC123332186	XLOC_005702	5853	2	=	Annotated
gene-LOC123328584	LOC123328584	XLOC_005703	560	3	=	Annotated
gene-LOC123332187	LOC123332187	XLOC_005705	1520	2	=	Annotated
gene-LOC123332190	LOC123332190	XLOC_005706	873	2	=	Annotated
gene-LOC123332192	LOC123332192	XLOC_005708	2556	2	=	Annotated
gene-LOC123332191	LOC123332191	XLOC_005709	5173	3	=	Annotated
gene-LOC123332197	LOC123332197	XLOC_005732	364	4	=	Annotated
gene-LOC123332198	LOC123332198	XLOC_005735	626	2	=	Annotated
gene-LOC123328596	LOC123328596	XLOC_005746	825	3	=	Annotated
gene-LOC112582941	LOC112582941	XLOC_005757	308	2	=	Annotated
gene-LOC123332200	LOC123332200	XLOC_005765	376	3	=	Annotated
gene-LOC102400360	LOC102400360	XLOC_005772	1690	4	=	Annotated
gene-LOC123332204	LOC123332204	XLOC_005779	253	2	=	Annotated
gene-LOC112582945	LOC112582945	XLOC_005782	1433	3	=	Annotated
gene-LOC102390294	LOC102390294	XLOC_005784	355	3	=	Annotated
gene-LOC123332206	LOC123332206	XLOC_005785	564	3	=	Annotated
gene-LOC112582947	LOC112582947	XLOC_005789	840	3	=	Annotated
gene-LOC112582951	LOC112582951	XLOC_005814	1397	3	=	Annotated
gene-LOC112582955	LOC112582955	XLOC_005835	788	4	=	Annotated
gene-LOC123332218	LOC123332218	XLOC_005852	346	3	=	Annotated
gene-TRNP1	TRNP1	XLOC_005860	1892	3	=	Annotated
gene-LOC123332222	LOC123332222	XLOC_005867	1007	2	=	Annotated
gene-LOC112582964	LOC112582964	XLOC_005868	492	3	=	Annotated
gene-LOC112582966	LOC112582966	XLOC_005885	3435	4	=	Annotated
gene-LOC112582967	LOC112582967	XLOC_005886	11248	4	=	Annotated
gene-LOC112582971	LOC112582971	XLOC_005890	2503	2	=	Annotated
gene-LOC123465476	LOC123465476	XLOC_005899	767	2	=	Annotated
gene-LOC123332231	LOC123332231	XLOC_005901	1049	3	=	Annotated
gene-LOC123332233	LOC123332233	XLOC_005904	2686	2	=	Annotated
gene-LOC123328613	LOC123328613	XLOC_005909	636	3	=	Annotated
gene-LOC123332235	LOC123332235	XLOC_005911	549	4	=	Annotated
gene-LOC102401607	LOC102401607	XLOC_005913	466	3	=	Annotated
gene-LOC123332236	LOC123332236	XLOC_005914	352	3	=	Annotated
gene-LOC123332238	LOC123332238	XLOC_005921	4928	4	=	Annotated
gene-LOC123332241	LOC123332241	XLOC_005931	326	2	=	Annotated
gene-LOC123332244	LOC123332244	XLOC_005933	485	4	=	Annotated
gene-LOC102399369	LOC102399369	XLOC_005939	1345	3	=	Annotated
gene-LOC123465481	LOC123465481	XLOC_005971	632	2	=	Annotated
gene-LOC123332256	LOC123332256	XLOC_005975	5021	2	=	Annotated
gene-LOC123465482	LOC123465482	XLOC_005979	1973	3	=	Annotated
gene-LOC123332367	LOC123332367	XLOC_005984	466	2	=	Annotated
gene-LOC123332483	LOC123332483	XLOC_005986	455	3	=	Annotated
gene-LOC123332484	LOC123332484	XLOC_005987	404	3	=	Annotated
gene-LOC123332485	LOC123332485	XLOC_005988	315	3	=	Annotated
gene-LOC123332486	LOC123332486	XLOC_005989	2731	2	=	Annotated
gene-LOC123332488	LOC123332488	XLOC_006004	969	2	=	Annotated
gene-LOC123465542	LOC123465542	XLOC_006010	2540	2	=	Annotated
gene-LOC112583585	LOC112583585	XLOC_006011	1737	2	=	Annotated
gene-LOC123332491	LOC123332491	XLOC_006012	2864	3	=	Annotated
gene-LOC112583589	LOC112583589	XLOC_006014	1110	4	=	Annotated
gene-LOC102401240	LOC102401240	XLOC_006017	1328	2	=	Annotated
gene-LOC123332492	LOC123332492	XLOC_006018	417	2	=	Annotated
gene-LOC123332497	LOC123332497	XLOC_006020	298	3	=	Annotated
gene-LOC112583596	LOC112583596	XLOC_006023	657	3	=	Annotated
gene-LOC123332496	LOC123332496	XLOC_006024	2317	2	=	Annotated
gene-LOC123332498	LOC123332498	XLOC_006027	1625	3	=	Annotated
gene-LOC123332499	LOC123332499	XLOC_006028	5336	3	=	Annotated
gene-LOC123332368	LOC123332368	XLOC_006029	729	3	=	Annotated
gene-LOC123332501	LOC123332501	XLOC_006030	2019	2	=	Annotated
gene-LOC123332502	LOC123332502	XLOC_006031	6026	2	=	Annotated
gene-LOC123332504	LOC123332504	XLOC_006032	1194	3	=	Annotated
gene-LOC123332505	LOC123332505	XLOC_006033	2536	3	=	Annotated
gene-LOC123465545	LOC123465545	XLOC_006037	746	2	=	Annotated
gene-LOC123465549	LOC123465549	XLOC_006042	1043	3	=	Annotated
gene-LOC123332507	LOC123332507	XLOC_006046	483	2	=	Annotated
gene-LOC123332513	LOC123332513	XLOC_006077	344	3	=	Annotated
gene-LOC102402202	LOC102402202	XLOC_006078	578	2	=	Annotated
gene-LOC112583611	LOC112583611	XLOC_006083	297	3	=	Annotated
gene-LOC102414721	LOC102414721	XLOC_006088	675	5	=	Annotated
gene-LOC112583614	LOC112583614	XLOC_006091	600	3	=	Annotated
gene-LOC123332519	LOC123332519	XLOC_006097	2112	3	=	Annotated
gene-LOC123332520	LOC123332520	XLOC_006098	337	3	=	Annotated
gene-LOC123332525	LOC123332525	XLOC_006101	621	3	=	Annotated
gene-LOC112583621	LOC112583621	XLOC_006109	4532	3	=	Annotated
gene-LOC123332526	LOC123332526	XLOC_006112	4665	3	=	Annotated
gene-LOC123332530	LOC123332530	XLOC_006123	1134	5	=	Annotated
gene-LOC123332370	LOC123332370	XLOC_006139	562	3	=	Annotated
gene-LOC123332537	LOC123332537	XLOC_006143	2015	3	=	Annotated
gene-LOC112583633	LOC112583633	XLOC_006149	648	2	=	Annotated
gene-LOC123332543	LOC123332543	XLOC_006153	978	3	=	Annotated
gene-LOC123332544	LOC123332544	XLOC_006154	572	2	=	Annotated
gene-LOC112583635	LOC112583635	XLOC_006161	4998	3	=	Annotated
gene-LOC102411957	LOC102411957	XLOC_006162	723	3	=	Annotated
gene-LOC112583639	LOC112583639	XLOC_006163	2902	3	=	Annotated
gene-LOC123332564	LOC123332564	XLOC_006178	4114	3	=	Annotated
gene-LOC102396606	LOC102396606	XLOC_006179	3519	3	=	Annotated
gene-LOC123465552	LOC123465552	XLOC_006186	600	4	=	Annotated
gene-LOC123465553	LOC123465553	XLOC_006194	761	2	=	Annotated
gene-LOC123332569	LOC123332569	XLOC_006205	415	3	=	Annotated
gene-LOC123332570	LOC123332570	XLOC_006209	463	3	=	Annotated
gene-LOC123332371	LOC123332371	XLOC_006220	1164	2	=	Annotated
gene-LOC112583655	LOC112583655	XLOC_006235	608	2	=	Annotated
gene-LOC123332575	LOC123332575	XLOC_006237	303	2	=	Annotated
gene-LOC112583654	LOC112583654	XLOC_006238	647	2	=	Annotated
gene-LOC123332577	LOC123332577	XLOC_006240	1642	2	=	Annotated
gene-LOC123465554	LOC123465554	XLOC_006241	402	2	=	Annotated
gene-LOC123332579	LOC123332579	XLOC_006242	1940	4	=	Annotated
gene-LOC112583666	LOC112583666	XLOC_006280	379	2	=	Annotated
gene-LOC102410270	LOC102410270	XLOC_006287	1751	3	=	Annotated
gene-LOC112583668	LOC112583668	XLOC_006290	1691	2	=	Annotated
gene-LOC123332597	LOC123332597	XLOC_006310	792	3	=	Annotated
gene-LOC112583671	LOC112583671	XLOC_006312	2087	3	=	Annotated
gene-LOC123332375	LOC123332375	XLOC_006320	1279	4	=	Annotated
gene-LOC123332603	LOC123332603	XLOC_006368	914	2	=	Annotated
gene-LOC102416053	LOC102416053	XLOC_006371	755	3	=	Annotated
gene-LOC123332610	LOC123332610	XLOC_006396	834	2	=	Annotated
gene-LOC102409371	LOC102409371	XLOC_006411	454	3	=	Annotated
gene-LOC123332613	LOC123332613	XLOC_006419	2460	4	=	Annotated
gene-LOC102401897	LOC102401897	XLOC_006428	677	7	=	Annotated
gene-LOC112583693	LOC112583693	XLOC_006429	2128	4	=	Annotated
gene-LOC123332615	LOC123332615	XLOC_006434	217	2	=	Annotated
gene-LOC102412813	LOC102412813	XLOC_006440	1620	4	=	Annotated
gene-LOC102415698	LOC102415698	XLOC_006446	2036	3	=	Annotated
gene-LOC123332621	LOC123332621	XLOC_006451	1013	2	=	Annotated
gene-LOC123465509	LOC123465509	XLOC_006475	238	2	=	Annotated
gene-LOC112583705	LOC112583705	XLOC_006481	507	2	=	Annotated
gene-LOC112583712	LOC112583712	XLOC_006512	834	5	=	Annotated
gene-LOC102395425	LOC102395425	XLOC_006515	753	3	=	Annotated
gene-LOC123332636	LOC123332636	XLOC_006522	7829	3	=	Annotated
gene-LOC123332379	LOC123332379	XLOC_006523	1031	2	=	Annotated
gene-LOC123332637	LOC123332637	XLOC_006524	971	3	=	Annotated
gene-LOC112583714	LOC112583714	XLOC_006525	1642	2	=	Annotated
gene-LOC123332380	LOC123332380	XLOC_006529	688	2	=	Annotated
gene-LOC123465563	LOC123465563	XLOC_006530	1360	5	=	Annotated
gene-LOC123465565	LOC123465565	XLOC_006533	2202	2	=	Annotated
gene-LOC112583719	LOC112583719	XLOC_006534	957	6	=	Annotated
gene-LOC123332381	LOC123332381	XLOC_006535	1794	2	=	Annotated
gene-LOC123332639	LOC123332639	XLOC_006536	1285	2	=	Annotated
gene-LOC123332640	LOC123332640	XLOC_006537	2289	2	=	Annotated
gene-LOC123465566	LOC123465566	XLOC_006539	306	2	=	Annotated
gene-LOC102393052	LOC102393052	XLOC_006540	266	3	=	Annotated
gene-LOC112583724	LOC112583724	XLOC_006551	471	3	=	Annotated
gene-LOC123332643	LOC123332643	XLOC_006556	483	3	=	Annotated
gene-LOC112583727	LOC112583727	XLOC_006566	1030	3	=	Annotated
gene-LOC123332647	LOC123332647	XLOC_006581	2058	2	=	Annotated
gene-LOC123332648	LOC123332648	XLOC_006591	540	2	=	Annotated
gene-LOC123332649	LOC123332649	XLOC_006592	979	2	=	Annotated
gene-LOC123332651	LOC123332651	XLOC_006593	608	3	=	Annotated
gene-LOC123332653	LOC123332653	XLOC_006598	392	3	=	Annotated
gene-LOC123332656	LOC123332656	XLOC_006604	1158	2	=	Annotated
gene-LOC123332661	LOC123332661	XLOC_006622	623	2	=	Annotated
gene-LOC102398273	LOC102398273	XLOC_006624	1736	5	=	Annotated
gene-LOC102407877	LOC102407877	XLOC_006646	507	5	=	Annotated
gene-LOC123332668	LOC123332668	XLOC_006664	1654	2	=	Annotated
gene-LOC123332384	LOC123332384	XLOC_006666	1004	2	=	Annotated
gene-LOC112583754	LOC112583754	XLOC_006667	859	3	=	Annotated
gene-LOC123332671	LOC123332671	XLOC_006674	1614	2	=	Annotated
gene-LOC112583760	LOC112583760	XLOC_006713	978	2	=	Annotated
gene-LOC102390532	LOC102390532	XLOC_006714	4578	2	=	Annotated
gene-LOC112583762	LOC112583762	XLOC_006716	2689	4	=	Annotated
gene-LOC112583761	LOC112583761	XLOC_006717	3784	3	=	Annotated
gene-LOC112583763	LOC112583763	XLOC_006719	296	2	=	Annotated
gene-LOC123465575	LOC123465575	XLOC_006733	433	3	=	Annotated
gene-LOC123332982	LOC123332982	XLOC_006736	1652	3	=	Annotated
gene-LOC102398778	LOC102398778	XLOC_006738	537	3	=	Annotated
gene-LOC102399535	LOC102399535	XLOC_006739	547	3	=	Annotated
gene-LOC123332674	LOC123332674	XLOC_006743	760	3	=	Annotated
gene-LOC123332681	LOC123332681	XLOC_006778	651	2	=	Annotated
gene-LOC123332684	LOC123332684	XLOC_006788	1078	2	=	Annotated
gene-LOC112583770	LOC112583770	XLOC_006793	844	3	=	Annotated
gene-LOC123332388	LOC123332388	XLOC_006797	2119	2	=	Annotated
gene-LOC123332689	LOC123332689	XLOC_006800	779	2	=	Annotated
gene-LOC123332690	LOC123332690	XLOC_006801	1046	2	=	Annotated
gene-LOC102389879	LOC102389879	XLOC_006809	7906	3	=	Annotated
gene-LOC123332694	LOC123332694	XLOC_006810	1107	2	=	Annotated
gene-LOC123332698	LOC123332698	XLOC_006824	714	2	=	Annotated
gene-LOC123465579	LOC123465579	XLOC_006841	1118	2	=	Annotated
gene-LOC112583784	LOC112583784	XLOC_006842	1228	2	=	Annotated
gene-LOC112583789	LOC112583789	XLOC_006854	507	2	=	Annotated
gene-LOC112583788	LOC112583788	XLOC_006855	1035	2	=	Annotated
gene-LOC112583796	LOC112583796	XLOC_006867	149	3	=	Annotated
gene-LOC123332705	LOC123332705	XLOC_006875	346	3	=	Annotated
gene-LOC123465580	LOC123465580	XLOC_006878	1272	4	=	Annotated
gene-LOC123332391	LOC123332391	XLOC_006879	902	3	=	Annotated
gene-LOC112583799	LOC112583799	XLOC_006880	459	2	=	Annotated
gene-LOC123332706	LOC123332706	XLOC_006881	399	2	=	Annotated
gene-LOC123332708	LOC123332708	XLOC_006890	1259	2	=	Annotated
gene-LOC123332709	LOC123332709	XLOC_006894	10196	2	=	Annotated
gene-LOC123332393	LOC123332393	XLOC_006896	1258	3	=	Annotated
gene-LOC123332712	LOC123332712	XLOC_006904	388	3	=	Annotated
gene-LOC123332714	LOC123332714	XLOC_006905	665	3	=	Annotated
gene-LOC123332715	LOC123332715	XLOC_006912	337	2	=	Annotated
gene-LOC123332716	LOC123332716	XLOC_006921	4342	2	=	Annotated
gene-LOC112583808	LOC112583808	XLOC_006932	471	2	=	Annotated
gene-LOC102409053	LOC102409053	XLOC_006935	706	2	=	Annotated
gene-LOC123332721	LOC123332721	XLOC_006943	668	3	=	Annotated
gene-LOC102405607	LOC102405607	XLOC_006944	307	3	=	Annotated
gene-LOC102405064	LOC102405064	XLOC_006945	1736	4	=	Annotated
gene-LOC123332396	LOC123332396	XLOC_006947	1979	2	=	Annotated
gene-LOC123332723	LOC123332723	XLOC_006954	660	3	=	Annotated
gene-LOC123332397	LOC123332397	XLOC_006962	1194	2	=	Annotated
gene-LOC123332725	LOC123332725	XLOC_006966	2602	2	=	Annotated
gene-LOC123332737	LOC123332737	XLOC_006988	477	3	=	Annotated
gene-LOC123332739	LOC123332739	XLOC_006990	1234	4	=	Annotated
gene-LOC102415670	LOC102415670	XLOC_007009	755	3	=	Annotated
gene-LOC123332401	LOC123332401	XLOC_007022	2500	4	=	Annotated
gene-LOC123332746	LOC123332746	XLOC_007023	989	3	=	Annotated
gene-LOC112583838	LOC112583838	XLOC_007025	1390	4	=	Annotated
gene-LOC112583839	LOC112583839	XLOC_007027	998	5	=	Annotated
gene-LOC102403168	LOC102403168	XLOC_007036	5033	3	=	Annotated
gene-LOC102409541	LOC102409541	XLOC_007037	2097	6	=	Annotated
gene-LOC112583843	LOC112583843	XLOC_007039	1741	3	=	Annotated
gene-LOC123332753	LOC123332753	XLOC_007050	756	3	=	Annotated
gene-LOC123465585	LOC123465585	XLOC_007059	3169	3	=	Annotated
gene-LOC123332754	LOC123332754	XLOC_007061	963	3	=	Annotated
gene-LOC112583846	LOC112583846	XLOC_007062	1351	3	=	Annotated
gene-LOC123332755	LOC123332755	XLOC_007063	1020	4	=	Annotated
gene-LOC123332756	LOC123332756	XLOC_007064	628	3	=	Annotated
gene-LOC112583847	LOC112583847	XLOC_007065	997	3	=	Annotated
gene-LOC123332757	LOC123332757	XLOC_007066	549	2	=	Annotated
gene-LOC123332758	LOC123332758	XLOC_007068	518	3	=	Annotated
gene-LOC123332760	LOC123332760	XLOC_007071	938	3	=	Annotated
gene-LOC123332762	LOC123332762	XLOC_007077	5035	3	=	Annotated
gene-LOC112583852	LOC112583852	XLOC_007086	4481	9	=	Annotated
gene-LOC123332403	LOC123332403	XLOC_007090	919	3	=	Annotated
gene-LOC123332767	LOC123332767	XLOC_007092	551	3	=	Annotated
gene-LOC123332768	LOC123332768	XLOC_007096	455	2	=	Annotated
gene-LOC123332769	LOC123332769	XLOC_007098	722	3	=	Annotated
gene-LOC112583856	LOC112583856	XLOC_007099	925	2	=	Annotated
gene-LOC123332404	LOC123332404	XLOC_007103	243	3	=	Annotated
gene-LOC112583860	LOC112583860	XLOC_007104	1557	3	=	Annotated
gene-LOC123332773	LOC123332773	XLOC_007105	2333	3	=	Annotated
gene-LOC123332774	LOC123332774	XLOC_007107	372	2	=	Annotated
gene-LOC123332405	LOC123332405	XLOC_007108	768	2	=	Annotated
gene-LOC102416526	LOC102416526	XLOC_007110	2146	2	=	Annotated
gene-LOC123332778	LOC123332778	XLOC_007115	865	3	=	Annotated
gene-LOC123332787	LOC123332787	XLOC_007149	578	4	=	Annotated
gene-LOC123332790	LOC123332790	XLOC_007153	1769	2	=	Annotated
gene-LOC123332789	LOC123332789	XLOC_007154	3276	4	=	Annotated
gene-LOC123332791	LOC123332791	XLOC_007162	925	3	=	Annotated
gene-LOC123332792	LOC123332792	XLOC_007163	4108	3	=	Annotated
gene-LOC123332795	LOC123332795	XLOC_007166	551	3	=	Annotated
gene-LOC112583460	LOC112583460	XLOC_007177	1132	5	=	Annotated
gene-LOC123332799	LOC123332799	XLOC_007182	559	2	=	Annotated
gene-LOC102402635	LOC102402635	XLOC_007183	1952	3	=	Annotated
gene-LOC102402857	LOC102402857	XLOC_007184	623	3	=	Annotated
gene-LOC123332803	LOC123332803	XLOC_007185	1345	3	=	Annotated
gene-LOC123332409	LOC123332409	XLOC_007187	495	3	=	Annotated
gene-LOC123332805	LOC123332805	XLOC_007190	1433	2	=	Annotated
gene-LOC123332410	LOC123332410	XLOC_007193	648	4	=	Annotated
gene-LOC123332411	LOC123332411	XLOC_007194	1045	3	=	Annotated
gene-LOC123332807	LOC123332807	XLOC_007203	7348	2	=	Annotated
gene-LOC123332808	LOC123332808	XLOC_007205	1903	2	=	Annotated
gene-LOC123332809	LOC123332809	XLOC_007206	2841	3	=	Annotated
gene-LOC123332413	LOC123332413	XLOC_007209	920	2	=	Annotated
gene-LOC123332811	LOC123332811	XLOC_007210	2367	5	=	Annotated
gene-LOC123332812	LOC123332812	XLOC_007212	449	3	=	Annotated
gene-LOC123332814	LOC123332814	XLOC_007220	1346	6	=	Annotated
gene-LOC123465593	LOC123465593	XLOC_007221	876	2	=	Annotated
gene-LOC123332819	LOC123332819	XLOC_007226	441	3	=	Annotated
gene-LOC123332820	LOC123332820	XLOC_007229	113	2	=	Annotated
gene-LOC112583469	LOC112583469	XLOC_007238	615	2	=	Annotated
gene-LOC112583895	LOC112583895	XLOC_007282	7437	5	=	Annotated
gene-LOC123332831	LOC123332831	XLOC_007283	437	3	=	Annotated
gene-LOC123332832	LOC123332832	XLOC_007285	346	3	=	Annotated
gene-LOC123332835	LOC123332835	XLOC_007293	1789	6	=	Annotated
gene-LOC102415561	LOC102415561	XLOC_007309	904	3	=	Annotated
gene-LOC123332841	LOC123332841	XLOC_007310	1103	2	=	Annotated
gene-LOC123332842	LOC123332842	XLOC_007311	483	3	=	Annotated
gene-LOC112583480	LOC112583480	XLOC_007313	221	3	=	Annotated
gene-LOC123332843	LOC123332843	XLOC_007314	206	2	=	Annotated
gene-LOC123332840	LOC123332840	XLOC_007316	900	3	=	Annotated
gene-LOC112583900	LOC112583900	XLOC_007326	2429	3	=	Annotated
gene-LOC123332846	LOC123332846	XLOC_007340	1202	4	=	Annotated
gene-LOC123332847	LOC123332847	XLOC_007342	520	3	=	Annotated
gene-LOC112583904	LOC112583904	XLOC_007350	1081	3	=	Annotated
gene-LOC123332851	LOC123332851	XLOC_007354	474	3	=	Annotated
gene-LOC112583488	LOC112583488	XLOC_007359	7445	5	=	Annotated
gene-LOC123332853	LOC123332853	XLOC_007362	2391	5	=	Annotated
gene-LOC112583906	LOC112583906	XLOC_007363	828	9	=	Annotated
gene-LOC123332417	LOC123332417	XLOC_007365	740	2	=	Annotated
gene-LOC123332854	LOC123332854	XLOC_007369	6189	4	=	Annotated
gene-LOC123332855	LOC123332855	XLOC_007371	859	3	=	Annotated
gene-LOC123332420	LOC123332420	XLOC_007372	1394	2	=	Annotated
gene-LOC123332421	LOC123332421	XLOC_007376	641	3	=	Annotated
gene-LOC123332858	LOC123332858	XLOC_007377	533	2	=	Annotated
gene-LOC123332865	LOC123332865	XLOC_007433	419	4	=	Annotated
gene-LOC123332869	LOC123332869	XLOC_007449	465	3	=	Annotated
gene-LOC123332870	LOC123332870	XLOC_007450	604	2	=	Annotated
gene-LOC123465595	LOC123465595	XLOC_007456	215	3	=	Annotated
gene-LOC112583924	LOC112583924	XLOC_007458	686	3	=	Annotated
gene-LOC123332875	LOC123332875	XLOC_007462	783	2	=	Annotated
gene-LOC123332876	LOC123332876	XLOC_007463	7489	3	=	Annotated
gene-LOC102409931	LOC102409931	XLOC_007477	580	2	=	Annotated
gene-LOC123332423	LOC123332423	XLOC_007479	1880	2	=	Annotated
gene-LOC123332881	LOC123332881	XLOC_007480	1669	2	=	Annotated
gene-LOC123332886	LOC123332886	XLOC_007499	319	2	=	Annotated
gene-LOC123332896	LOC123332896	XLOC_007505	1859	4	=	Annotated
gene-LOC123332898	LOC123332898	XLOC_007513	711	3	=	Annotated
gene-LOC123332899	LOC123332899	XLOC_007519	2339	3	=	Annotated
gene-LOC123332425	LOC123332425	XLOC_007522	1326	2	=	Annotated
gene-LOC102389807	LOC102389807	XLOC_007531	1220	6	=	Annotated
gene-LOC112583936	LOC112583936	XLOC_007542	361	2	=	Annotated
gene-LOC123332426	LOC123332426	XLOC_007543	435	2	=	Annotated
gene-LOC123332908	LOC123332908	XLOC_007547	502	3	=	Annotated
gene-LOC123332912	LOC123332912	XLOC_007560	1056	3	=	Annotated
gene-LOC123332913	LOC123332913	XLOC_007561	1570	3	=	Annotated
gene-LOC102402292	LOC102402292	XLOC_007562	5419	5	=	Annotated
gene-LOC123332914	LOC123332914	XLOC_007563	1503	2	=	Annotated
gene-LOC123465599	LOC123465599	XLOC_007564	2419	2	=	Annotated
gene-LOC123332428	LOC123332428	XLOC_007578	2153	4	=	Annotated
gene-LOC123332918	LOC123332918	XLOC_007585	529	3	=	Annotated
gene-LOC123332919	LOC123332919	XLOC_007586	428	2	=	Annotated
gene-LOC123332920	LOC123332920	XLOC_007587	399	2	=	Annotated
gene-LOC123332431	LOC123332431	XLOC_007606	196	2	=	Annotated
gene-LOC112583561	LOC112583561	XLOC_007612	1279	3	=	Annotated
gene-LOC123332434	LOC123332434	XLOC_007626	721	3	=	Annotated
gene-LOC123332926	LOC123332926	XLOC_007632	790	2	=	Annotated
gene-LOC123332928	LOC123332928	XLOC_007641	1379	2	=	Annotated
gene-LOC102402091	LOC102402091	XLOC_007655	882	3	=	Annotated
gene-LOC112583962	LOC112583962	XLOC_007660	2733	7	=	Annotated
gene-LOC123332441	LOC123332441	XLOC_007675	364	2	=	Annotated
gene-LOC123332936	LOC123332936	XLOC_007678	241	3	=	Annotated
gene-LOC112583966	LOC112583966	XLOC_007679	3210	3	=	Annotated
gene-LOC123332938	LOC123332938	XLOC_007687	926	4	=	Annotated
gene-LOC123332943	LOC123332943	XLOC_007692	1139	3	=	Annotated
gene-LOC102408962	LOC102408962	XLOC_007696	4756	5	=	Annotated
gene-LOC112583970	LOC112583970	XLOC_007699	1545	3	=	Annotated
gene-LOC123332946	LOC123332946	XLOC_007702	2327	6	=	Annotated
gene-LOC123332948	LOC123332948	XLOC_007703	893	5	=	Annotated
gene-LOC112583972	LOC112583972	XLOC_007703	1447	3	=	Annotated
gene-LOC123332950	LOC123332950	XLOC_007707	1503	2	=	Annotated
gene-LOC102408483	LOC102408483	XLOC_007708	761	3	=	Annotated
gene-LOC102393734	LOC102393734	XLOC_007712	843	2	=	Annotated
gene-LOC112583975	LOC112583975	XLOC_007713	552	3	=	Annotated
gene-LOC123332951	LOC123332951	XLOC_007714	588	2	=	Annotated
gene-LOC123332953	LOC123332953	XLOC_007725	4383	2	=	Annotated
gene-LOC112583977	LOC112583977	XLOC_007732	2430	5	=	Annotated
gene-LOC123332956	LOC123332956	XLOC_007734	583	4	=	Annotated
gene-LOC123332959	LOC123332959	XLOC_007742	431	3	=	Annotated
gene-LOC112583570	LOC112583570	XLOC_007755	1619	3	=	Annotated
gene-LOC123332443	LOC123332443	XLOC_007756	359	2	=	Annotated
gene-LOC102414993	LOC102414993	XLOC_007759	508	3	=	Annotated
gene-LOC123465613	LOC123465613	XLOC_007760	866	3	=	Annotated
gene-LOC123332963	LOC123332963	XLOC_007761	3489	3	=	Annotated
gene-LOC123332964	LOC123332964	XLOC_007762	2734	4	=	Annotated
gene-LOC123332966	LOC123332966	XLOC_007763	892	3	=	Annotated
gene-LOC123332967	LOC123332967	XLOC_007764	1235	2	=	Annotated
gene-LOC123465614	LOC123465614	XLOC_007767	1549	5	=	Annotated
gene-LOC112583989	LOC112583989	XLOC_007770	791	3	=	Annotated
gene-LOC112583990	LOC112583990	XLOC_007772	2289	2	=	Annotated
gene-LOC123332446	LOC123332446	XLOC_007775	955	2	=	Annotated
gene-LOC123332969	LOC123332969	XLOC_007776	348	2	=	Annotated
gene-LOC123332970	LOC123332970	XLOC_007779	1073	3	=	Annotated
gene-LOC123332972	LOC123332972	XLOC_007780	1656	2	=	Annotated
gene-LOC102403223	LOC102403223	XLOC_007782	1331	3	=	Annotated
gene-LOC123332973	LOC123332973	XLOC_007785	457	3	=	Annotated
gene-LOC102404275	LOC102404275	XLOC_007786	1722	6	=	Annotated
gene-LOC123332976	LOC123332976	XLOC_007790	5358	2	=	Annotated
gene-LOC123332977	LOC123332977	XLOC_007791	2293	4	=	Annotated
gene-LOC123332448	LOC123332448	XLOC_007792	3073	2	=	Annotated
gene-LOC123465616	LOC123465616	XLOC_007801	801	3	=	Annotated
gene-LOC123465539	LOC123465539	XLOC_007807	825	2	=	Annotated
gene-LOC123332487	LOC123332487	XLOC_007814	376	3	=	Annotated
gene-LOC123465541	LOC123465541	XLOC_007815	447	3	=	Annotated
gene-LOC123332489	LOC123332489	XLOC_007819	962	3	=	Annotated
gene-LOC123332490	LOC123332490	XLOC_007824	1904	2	=	Annotated
gene-LOC102394806	LOC102394806	XLOC_007826	1586	2	=	Annotated
gene-LOC112583587	LOC112583587	XLOC_007832	761	3	=	Annotated
gene-LOC102400809	LOC102400809	XLOC_007834	1309	5	=	Annotated
gene-LOC123332494	LOC123332494	XLOC_007835	712	2	=	Annotated
gene-LOC102400274	LOC102400274	XLOC_007836	4852	2	=	Annotated
gene-LOC123332500	LOC123332500	XLOC_007845	7276	2	=	Annotated
gene-LOC123332369	LOC123332369	XLOC_007847	498	3	=	Annotated
gene-LOC123332503	LOC123332503	XLOC_007848	3667	2	=	Annotated
gene-LOC123465543	LOC123465543	XLOC_007849	625	3	=	Annotated
gene-LOC102391780	LOC102391780	XLOC_007850	1201	4	=	Annotated
gene-LOC112583597	LOC112583597	XLOC_007851	1232	3	=	Annotated
gene-LOC123332506	LOC123332506	XLOC_007853	674	4	=	Annotated
gene-LOC102409152	LOC102409152	XLOC_007858	2490	3	=	Annotated
gene-LOC112583602	LOC112583602	XLOC_007859	756	4	=	Annotated
gene-LOC102393723	LOC102393723	XLOC_007860	502	3	=	Annotated
gene-LOC112583609	LOC112583609	XLOC_007891	523	4	=	Annotated
gene-LOC112583610	LOC112583610	XLOC_007907	2496	3	=	Annotated
gene-LOC112583612	LOC112583612	XLOC_007911	2089	2	=	Annotated
gene-LOC123332514	LOC123332514	XLOC_007913	1851	4	=	Annotated
gene-LOC123332515	LOC123332515	XLOC_007914	1081	2	=	Annotated
gene-LOC112583613	LOC112583613	XLOC_007916	661	2	=	Annotated
gene-LOC102393855	LOC102393855	XLOC_007922	1360	2	=	Annotated
gene-LOC102390451	LOC102390451	XLOC_007923	2092	3	=	Annotated
gene-LOC112583619	LOC112583619	XLOC_007924	1890	3	=	Annotated
gene-LOC123332518	LOC123332518	XLOC_007925	395	2	=	Annotated
gene-LOC112583620	LOC112583620	XLOC_007927	972	3	=	Annotated
gene-LOC123332521	LOC123332521	XLOC_007928	555	3	=	Annotated
gene-LOC123332523	LOC123332523	XLOC_007930	2880	3	=	Annotated
gene-LOC102397224	LOC102397224	XLOC_007935	636	3	=	Annotated
gene-LOC112583624	LOC112583624	XLOC_007938	2139	3	=	Annotated
gene-LOC112583626	LOC112583626	XLOC_007941	2209	3	=	Annotated
gene-LOC112583628	LOC112583628	XLOC_007945	1799	2	=	Annotated
gene-LOC123332528	LOC123332528	XLOC_007946	2199	4	=	Annotated
gene-LOC123332536	LOC123332536	XLOC_007963	472	3	=	Annotated
gene-LOC123332540	LOC123332540	XLOC_007969	1948	3	=	Annotated
gene-LOC123332552	LOC123332552	XLOC_007992	355	2	=	Annotated
gene-LOC123332560	LOC123332560	XLOC_007997	2929	2	=	Annotated
gene-LOC123332563	LOC123332563	XLOC_008003	972	3	=	Annotated
gene-LOC102408728	LOC102408728	XLOC_008008	1156	3	=	Annotated
gene-LOC112583644	LOC112583644	XLOC_008017	459	2	=	Annotated
gene-LOC123332567	LOC123332567	XLOC_008027	1004	2	=	Annotated
gene-LOC102393386	LOC102393386	XLOC_008029	181	2	=	Annotated
gene-LOC112583650	LOC112583650	XLOC_008045	569	3	=	Annotated
gene-LOC102404032	LOC102404032	XLOC_008048	844	3	=	Annotated
gene-LOC112583651	LOC112583651	XLOC_008049	672	3	=	Annotated
gene-LOC123327560	LOC123327560	XLOC_008050	469	3	=	Annotated
gene-LOC123332571	LOC123332571	XLOC_008055	434	3	=	Annotated
gene-LOC123332572	LOC123332572	XLOC_008064	754	3	=	Annotated
gene-LOC123332573	LOC123332573	XLOC_008068	408	3	=	Annotated
gene-LOC123332372	LOC123332372	XLOC_008073	558	3	=	Annotated
gene-LOC123332576	LOC123332576	XLOC_008082	584	3	=	Annotated
gene-LOC123332578	LOC123332578	XLOC_008083	813	5	=	Annotated
gene-LOC112583657	LOC112583657	XLOC_008091	1122	2	=	Annotated
gene-LOC123332373	LOC123332373	XLOC_008102	317	2	=	Annotated
gene-LOC123332374	LOC123332374	XLOC_008104	2239	2	=	Annotated
gene-LOC112583660	LOC112583660	XLOC_008106	562	3	=	Annotated
gene-LOC123464562	LOC123464562	XLOC_008121	3051	3	=	Annotated
gene-LOC123332593	LOC123332593	XLOC_008134	2748	2	=	Annotated
gene-LOC112583670	LOC112583670	XLOC_008140	735	2	=	Annotated
gene-LOC123332594	LOC123332594	XLOC_008141	362	3	=	Annotated
gene-LOC123332599	LOC123332599	XLOC_008152	1267	3	=	Annotated
gene-LOC112583678	LOC112583678	XLOC_008159	3380	2	=	Annotated
gene-LOC123332602	LOC123332602	XLOC_008160	649	2	=	Annotated
gene-LOC102404801	LOC102404801	XLOC_008173	1795	3	=	Annotated
gene-LOC102403287	LOC102403287	XLOC_008175	540	3	=	Annotated
gene-LOC112583681	LOC112583681	XLOC_008185	1277	4	=	Annotated
gene-LOC112583684	LOC112583684	XLOC_008188	464	4	=	Annotated
gene-LOC102410694	LOC102410694	XLOC_008194	2739	5	=	Annotated
gene-LOC123332612	LOC123332612	XLOC_008200	7603	4	=	Annotated
gene-LOC112583686	LOC112583686	XLOC_008202	6017	2	=	Annotated
gene-LOC123332614	LOC123332614	XLOC_008208	1876	2	=	Annotated
gene-LOC123332376	LOC123332376	XLOC_008214	1321	3	=	Annotated
gene-LOC112583695	LOC112583695	XLOC_008226	2812	2	=	Annotated
gene-LOC123332617	LOC123332617	XLOC_008244	437	3	=	Annotated
gene-LOC123332618	LOC123332618	XLOC_008245	234	2	=	Annotated
gene-LOC123332619	LOC123332619	XLOC_008246	331	3	=	Annotated
gene-LOC123332620	LOC123332620	XLOC_008248	5545	3	=	Annotated
gene-LOC102391457	LOC102391457	XLOC_008253	2143	2	=	Annotated
gene-LOC123332623	LOC123332623	XLOC_008258	1392	2	=	Annotated
gene-LOC112583700	LOC112583700	XLOC_008259	861	3	=	Annotated
gene-LOC123332624	LOC123332624	XLOC_008263	504	3	=	Annotated
gene-LOC123332377	LOC123332377	XLOC_008270	762	4	=	Annotated
gene-LOC102414934	LOC102414934	XLOC_008282	1844	2	=	Annotated
gene-LOC112583709	LOC112583709	XLOC_008292	2553	2	=	Annotated
gene-LOC102400820	LOC102400820	XLOC_008293	625	2	=	Annotated
gene-LOC123332631	LOC123332631	XLOC_008297	1989	4	=	Annotated
gene-LOC112583458	LOC112583458	XLOC_008304	7782	4	=	Annotated
gene-LOC123332638	LOC123332638	XLOC_008316	381	2	=	Annotated
gene-LOC112583715	LOC112583715	XLOC_008318	796	5	=	Annotated
gene-LOC123465564	LOC123465564	XLOC_008319	704	3	=	Annotated
gene-LOC123332382	LOC123332382	XLOC_008325	2190	3	=	Annotated
gene-LOC123332642	LOC123332642	XLOC_008333	315	2	=	Annotated
gene-LOC123332641	LOC123332641	XLOC_008335	432	3	=	Annotated
gene-LOC123332644	LOC123332644	XLOC_008343	10919	2	=	Annotated
gene-LOC112583725	LOC112583725	XLOC_008345	1667	2	=	Annotated
gene-LOC112583734	LOC112583734	XLOC_008354	2865	3	=	Annotated
gene-LOC112583737	LOC112583737	XLOC_008363	3360	2	=	Annotated
gene-LOC123332654	LOC123332654	XLOC_008373	563	2	=	Annotated
gene-LOC123332655	LOC123332655	XLOC_008386	3407	3	=	Annotated
gene-LOC112583740	LOC112583740	XLOC_008387	868	3	=	Annotated
gene-LOC123332657	LOC123332657	XLOC_008389	172	2	=	Annotated
gene-LOC123332659	LOC123332659	XLOC_008401	978	2	=	Annotated
gene-LOC112583742	LOC112583742	XLOC_008405	1130	3	=	Annotated
gene-LOC123465567	LOC123465567	XLOC_008416	413	3	=	Annotated
gene-LOC123465510	LOC123465510	XLOC_008433	924	3	=	Annotated
gene-LOC123332664	LOC123332664	XLOC_008434	1021	3	=	Annotated
gene-LOC123332669	LOC123332669	XLOC_008445	356	2	=	Annotated
gene-LOC123332667	LOC123332667	XLOC_008446	1987	3	=	Annotated
gene-LOC123332383	LOC123332383	XLOC_008449	362	2	=	Annotated
gene-LOC123332672	LOC123332672	XLOC_008454	242	3	=	Annotated
gene-LOC123465519	LOC123465519	XLOC_008466	873	2	=	Annotated
gene-LOC123332673	LOC123332673	XLOC_008471	372	3	=	Annotated
gene-LOC123332983	LOC123332983	XLOC_008491	208	2	=	Annotated
gene-LOC123332984	LOC123332984	XLOC_008494	464	2	=	Annotated
gene-LOC123332985	LOC123332985	XLOC_008497	2232	2	=	Annotated
gene-LOC123465576	LOC123465576	XLOC_008497	2035	2	=	Annotated
gene-LOC123465577	LOC123465577	XLOC_008499	1054	2	=	Annotated
gene-LOC123332675	LOC123332675	XLOC_008500	8522	3	=	Annotated
gene-LOC123332676	LOC123332676	XLOC_008503	6635	2	=	Annotated
gene-LOC123332677	LOC123332677	XLOC_008507	406	2	=	Annotated
gene-LOC112583768	LOC112583768	XLOC_008508	5041	3	=	Annotated
gene-LOC123332678	LOC123332678	XLOC_008512	240	3	=	Annotated
gene-LOC102394286	LOC102394286	XLOC_008523	1108	3	=	Annotated
gene-LOC123332683	LOC123332683	XLOC_008535	479	3	=	Annotated
gene-LOC123332685	LOC123332685	XLOC_008536	383	3	=	Annotated
gene-LOC102404992	LOC102404992	XLOC_008539	1693	3	=	Annotated
gene-LOC123332688	LOC123332688	XLOC_008547	823	3	=	Annotated
gene-LOC102400049	LOC102400049	XLOC_008550	1892	5	=	Annotated
gene-LOC123332691	LOC123332691	XLOC_008559	1824	3	=	Annotated
gene-LOC123332692	LOC123332692	XLOC_008560	1908	2	=	Annotated
gene-LOC123332693	LOC123332693	XLOC_008561	267	2	=	Annotated
gene-LOC112583775	LOC112583775	XLOC_008564	697	4	=	Annotated
gene-LOC123332695	LOC123332695	XLOC_008566	2781	4	=	Annotated
gene-LOC112583777	LOC112583777	XLOC_008573	1156	2	=	Annotated
gene-LOC123332700	LOC123332700	XLOC_008578	2494	2	=	Annotated
gene-LOC123332701	LOC123332701	XLOC_008582	1297	3	=	Annotated
gene-LOC123332389	LOC123332389	XLOC_008584	730	2	=	Annotated
gene-LOC123332702	LOC123332702	XLOC_008586	3022	2	=	Annotated
gene-LOC123332390	LOC123332390	XLOC_008587	562	2	=	Annotated
gene-LOC112583786	LOC112583786	XLOC_008588	419	4	=	Annotated
gene-LOC102406196	LOC102406196	XLOC_008590	550	3	=	Annotated
gene-LOC112583787	LOC112583787	XLOC_008594	2183	3	=	Annotated
gene-LOC123332704	LOC123332704	XLOC_008612	3632	2	=	Annotated
gene-LOC123332710	LOC123332710	XLOC_008633	2655	2	=	Annotated
gene-LOC102411776	LOC102411776	XLOC_008645	3487	4	=	Annotated
gene-LOC112583805	LOC112583805	XLOC_008653	940	3	=	Annotated
gene-LOC123332718	LOC123332718	XLOC_008657	422	2	=	Annotated
gene-LOC123332719	LOC123332719	XLOC_008658	1195	2	=	Annotated
gene-LOC112583807	LOC112583807	XLOC_008659	436	3	=	Annotated
gene-LOC123332720	LOC123332720	XLOC_008661	396	2	=	Annotated
gene-LOC123332394	LOC123332394	XLOC_008676	1832	2	=	Annotated
gene-LOC112583813	LOC112583813	XLOC_008680	1121	3	=	Annotated
gene-LOC112583816	LOC112583816	XLOC_008692	6194	2	=	Annotated
gene-LOC112583817	LOC112583817	XLOC_008692	1176	3	=	Annotated
gene-LOC112583821	LOC112583821	XLOC_008702	1678	2	=	Annotated
gene-LOC123332398	LOC123332398	XLOC_008712	318	2	=	Annotated
gene-LOC123465582	LOC123465582	XLOC_008717	802	2	=	Annotated
gene-LOC123332825	LOC123332825	XLOC_008720	587	3	=	Annotated
gene-LOC123332734	LOC123332734	XLOC_008724	333	3	=	Annotated
gene-LOC123332733	LOC123332733	XLOC_008725	354	3	=	Annotated
gene-LOC123332735	LOC123332735	XLOC_008726	318	3	=	Annotated
gene-LOC112583824	LOC112583824	XLOC_008727	406	2	=	Annotated
gene-LOC123332736	LOC123332736	XLOC_008728	265	2	=	Annotated
gene-LOC102391771	LOC102391771	XLOC_008734	2637	5	=	Annotated
gene-LOC102416239	LOC102416239	XLOC_008739	3968	4	=	Annotated
gene-LOC123465521	LOC123465521	XLOC_008746	327	2	=	Annotated
gene-LOC123332399	LOC123332399	XLOC_008747	511	3	=	Annotated
gene-LOC123332741	LOC123332741	XLOC_008750	575	2	=	Annotated
gene-LOC123332740	LOC123332740	XLOC_008751	757	4	=	Annotated
gene-LOC112583830	LOC112583830	XLOC_008754	856	2	=	Annotated
gene-LOC123332742	LOC123332742	XLOC_008755	1106	3	=	Annotated
gene-LOC123332744	LOC123332744	XLOC_008759	3720	3	=	Annotated
gene-LOC123332743	LOC123332743	XLOC_008760	6190	2	=	Annotated
gene-LOC123332402	LOC123332402	XLOC_008772	1732	4	=	Annotated
gene-LOC123332747	LOC123332747	XLOC_008773	14744	2	=	Annotated
gene-LOC123332748	LOC123332748	XLOC_008781	1499	5	=	Annotated
gene-LOC112583840	LOC112583840	XLOC_008784	2324	2	=	Annotated
gene-LOC123332750	LOC123332750	XLOC_008789	1091	3	=	Annotated
gene-LOC123332759	LOC123332759	XLOC_008819	549	4	=	Annotated
gene-LOC123332761	LOC123332761	XLOC_008820	2058	2	=	Annotated
gene-LOC112583848	LOC112583848	XLOC_008823	2052	4	=	Annotated
gene-LOC112583849	LOC112583849	XLOC_008827	2023	3	=	Annotated
gene-LOC102397380	LOC102397380	XLOC_008828	1635	6	=	Annotated
gene-LOC102398127	LOC102398127	XLOC_008829	1136	4	=	Annotated
gene-LOC123465587	LOC123465587	XLOC_008835	967	5	=	Annotated
gene-LOC123332766	LOC123332766	XLOC_008836	1429	4	=	Annotated
gene-LOC123332770	LOC123332770	XLOC_008841	573	3	=	Annotated
gene-LOC123332771	LOC123332771	XLOC_008846	986	4	=	Annotated
gene-LOC123332772	LOC123332772	XLOC_008847	6909	2	=	Annotated
gene-LOC123332780	LOC123332780	XLOC_008889	560	5	=	Annotated
gene-LOC112583877	LOC112583877	XLOC_008892	3488	3	=	Annotated
gene-LOC112583879	LOC112583879	XLOC_008893	278	3	=	Annotated
gene-LOC123465590	LOC123465590	XLOC_008897	1030	2	=	Annotated
gene-LOC123332786	LOC123332786	XLOC_008898	440	2	=	Annotated
gene-LOC123465591	LOC123465591	XLOC_008899	1986	3	=	Annotated
gene-LOC123332788	LOC123332788	XLOC_008903	373	3	=	Annotated
gene-LOC123332408	LOC123332408	XLOC_008904	840	2	=	Annotated
gene-LOC123332794	LOC123332794	XLOC_008905	400	2	=	Annotated
gene-LOC123332793	LOC123332793	XLOC_008908	1911	2	=	Annotated
gene-LOC123332796	LOC123332796	XLOC_008909	9203	2	=	Annotated
gene-LOC123332798	LOC123332798	XLOC_008915	1434	4	=	Annotated
gene-LOC123332800	LOC123332800	XLOC_008916	967	5	=	Annotated
gene-LOC123332801	LOC123332801	XLOC_008921	1206	5	=	Annotated
gene-LOC123332802	LOC123332802	XLOC_008922	433	2	=	Annotated
gene-LOC102395590	LOC102395590	XLOC_008925	3902	10	=	Annotated
gene-LOC123332804	LOC123332804	XLOC_008926	1778	2	=	Annotated
gene-LOC102402277	LOC102402277	XLOC_008930	5189	3	=	Annotated
gene-LOC123332806	LOC123332806	XLOC_008931	722	4	=	Annotated
gene-LOC123332412	LOC123332412	XLOC_008932	210	2	=	Annotated
gene-LOC123332813	LOC123332813	XLOC_008940	705	3	=	Annotated
gene-LOC123332816	LOC123332816	XLOC_008946	358	3	=	Annotated
gene-LOC123332821	LOC123332821	XLOC_008951	644	3	=	Annotated
gene-LOC123332822	LOC123332822	XLOC_008952	1843	3	=	Annotated
gene-LOC123332823	LOC123332823	XLOC_008954	13691	2	=	Annotated
gene-LOC112583892	LOC112583892	XLOC_008971	1436	3	=	Annotated
gene-LOC112583471	LOC112583471	XLOC_008973	708	3	=	Annotated
gene-LOC123332826	LOC123332826	XLOC_008980	405	3	=	Annotated
gene-LOC102392561	LOC102392561	XLOC_008983	2106	3	=	Annotated
gene-LOC123332828	LOC123332828	XLOC_008986	645	3	=	Annotated
gene-LOC123332414	LOC123332414	XLOC_008987	807	2	=	Annotated
gene-LOC123332833	LOC123332833	XLOC_008989	563	3	=	Annotated
gene-LOC112583896	LOC112583896	XLOC_008990	1465	4	=	Annotated
gene-LOC123332829	LOC123332829	XLOC_008991	4038	5	=	Annotated
gene-LOC123332830	LOC123332830	XLOC_008993	534	2	=	Annotated
gene-LOC102398554	LOC102398554	XLOC_009005	1950	9	=	Annotated
gene-LOC123332836	LOC123332836	XLOC_009006	721	4	=	Annotated
gene-LOC123332837	LOC123332837	XLOC_009008	2428	2	=	Annotated
gene-LOC123332839	LOC123332839	XLOC_009015	1107	3	=	Annotated
gene-LOC123332844	LOC123332844	XLOC_009028	2534	4	=	Annotated
gene-LOC123332845	LOC123332845	XLOC_009031	830	2	=	Annotated
gene-LOC123332415	LOC123332415	XLOC_009040	376	2	=	Annotated
gene-LOC123332848	LOC123332848	XLOC_009043	353	2	=	Annotated
gene-LOC123332849	LOC123332849	XLOC_009045	424	3	=	Annotated
gene-LOC123332850	LOC123332850	XLOC_009048	793	2	=	Annotated
gene-LOC123332852	LOC123332852	XLOC_009053	1950	3	=	Annotated
gene-LOC123332416	LOC123332416	XLOC_009059	1164	2	=	Annotated
gene-LOC123332418	LOC123332418	XLOC_009061	340	3	=	Annotated
gene-LOC112583909	LOC112583909	XLOC_009062	2570	9	=	Annotated
gene-LOC112583555	LOC112583555	XLOC_009063	887	3	=	Annotated
gene-LOC123332857	LOC123332857	XLOC_009067	1081	2	=	Annotated
gene-LOC123332861	LOC123332861	XLOC_009070	346	2	=	Annotated
gene-LOC123332860	LOC123332860	XLOC_009071	1181	7	=	Annotated
gene-LOC123332859	LOC123332859	XLOC_009072	443	3	=	Annotated
gene-LOC112583912	LOC112583912	XLOC_009075	428	3	=	Annotated
gene-LOC102411637	LOC102411637	XLOC_009078	4758	3	=	Annotated
gene-LOC112583914	LOC112583914	XLOC_009083	488	2	=	Annotated
gene-LOC112583913	LOC112583913	XLOC_009088	287	3	=	Annotated
gene-LOC123332862	LOC123332862	XLOC_009098	7973	4	=	Annotated
gene-LOC112583917	LOC112583917	XLOC_009113	626	2	=	Annotated
gene-LOC123332866	LOC123332866	XLOC_009132	988	3	=	Annotated
gene-LOC123332867	LOC123332867	XLOC_009134	761	3	=	Annotated
gene-LOC123332868	LOC123332868	XLOC_009135	708	2	=	Annotated
gene-LOC102411979	LOC102411979	XLOC_009161	1053	5	=	Annotated
gene-LOC123332879	LOC123332879	XLOC_009164	3508	2	=	Annotated
gene-LOC123332880	LOC123332880	XLOC_009171	912	4	=	Annotated
gene-LOC123332882	LOC123332882	XLOC_009176	641	4	=	Annotated
gene-LOC102413655	LOC102413655	XLOC_009184	1651	3	=	Annotated
gene-LOC102414406	LOC102414406	XLOC_009185	413	2	=	Annotated
gene-LOC123465597	LOC123465597	XLOC_009189	882	2	=	Annotated
gene-LOC123332894	LOC123332894	XLOC_009192	2227	10	=	Annotated
gene-LOC123332895	LOC123332895	XLOC_009193	959	3	=	Annotated
gene-LOC123332897	LOC123332897	XLOC_009198	981	3	=	Annotated
gene-LOC102391423	LOC102391423	XLOC_009204	770	2	=	Annotated
gene-LOC123332900	LOC123332900	XLOC_009205	281	2	=	Annotated
gene-LOC123332902	LOC123332902	XLOC_009222	910	3	=	Annotated
gene-LOC123332906	LOC123332906	XLOC_009249	443	3	=	Annotated
gene-LOC123332907	LOC123332907	XLOC_009252	424	2	=	Annotated
gene-LOC123332427	LOC123332427	XLOC_009264	679	2	=	Annotated
gene-LOC123332915	LOC123332915	XLOC_009274	923	4	=	Annotated
gene-LOC123332916	LOC123332916	XLOC_009279	870	3	=	Annotated
gene-LOC123332917	LOC123332917	XLOC_009286	690	3	=	Annotated
gene-LOC123332430	LOC123332430	XLOC_009324	2163	3	=	Annotated
gene-LOC123332433	LOC123332433	XLOC_009328	208	3	=	Annotated
gene-LOC123332924	LOC123332924	XLOC_009329	291	2	=	Annotated
gene-LOC112583955	LOC112583955	XLOC_009330	1390	3	=	Annotated
gene-LOC112583957	LOC112583957	XLOC_009335	2940	3	=	Annotated
gene-LOC123332435	LOC123332435	XLOC_009339	3656	3	=	Annotated
gene-LOC123332927	LOC123332927	XLOC_009343	6560	2	=	Annotated
gene-LOC123332929	LOC123332929	XLOC_009351	1390	4	=	Annotated
gene-LOC123332930	LOC123332930	XLOC_009352	2230	2	=	Annotated
gene-LOC102401443	LOC102401443	XLOC_009359	910	5	=	Annotated
gene-LOC123332437	LOC123332437	XLOC_009364	502	3	=	Annotated
gene-LOC123332438	LOC123332438	XLOC_009366	1065	2	=	Annotated
gene-LOC123332439	LOC123332439	XLOC_009367	2079	3	=	Annotated
gene-LOC123465604	LOC123465604	XLOC_009374	2274	2	=	Annotated
gene-LOC123332937	LOC123332937	XLOC_009396	714	3	=	Annotated
gene-LOC123332941	LOC123332941	XLOC_009399	619	3	=	Annotated
gene-LOC123332940	LOC123332940	XLOC_009400	2660	2	=	Annotated
gene-LOC123332942	LOC123332942	XLOC_009402	1912	3	=	Annotated
gene-LOC123332442	LOC123332442	XLOC_009403	1935	3	=	Annotated
gene-LOC123332944	LOC123332944	XLOC_009404	1114	3	=	Annotated
gene-LOC123332945	LOC123332945	XLOC_009407	1384	5	=	Annotated
gene-LOC112583969	LOC112583969	XLOC_009410	656	4	=	Annotated
gene-LOC123332949	LOC123332949	XLOC_009420	544	3	=	Annotated
gene-LOC123332954	LOC123332954	XLOC_009445	1058	2	=	Annotated
gene-LOC123332955	LOC123332955	XLOC_009450	669	5	=	Annotated
gene-LOC112583978	LOC112583978	XLOC_009452	839	2	=	Annotated
gene-LOC112583981	LOC112583981	XLOC_009457	1593	2	=	Annotated
gene-LOC123332957	LOC123332957	XLOC_009458	560	2	=	Annotated
gene-LOC123332958	LOC123332958	XLOC_009459	1524	2	=	Annotated
gene-LOC123332960	LOC123332960	XLOC_009470	386	3	=	Annotated
gene-LOC102411744	LOC102411744	XLOC_009476	696	2	=	Annotated
gene-LOC123332961	LOC123332961	XLOC_009478	313	2	=	Annotated
gene-LOC123332965	LOC123332965	XLOC_009485	685	4	=	Annotated
gene-LOC123332968	LOC123332968	XLOC_009490	558	2	=	Annotated
gene-LOC123332444	LOC123332444	XLOC_009491	370	2	=	Annotated
gene-LOC123332445	LOC123332445	XLOC_009492	302	2	=	Annotated
gene-LOC123332447	LOC123332447	XLOC_009494	644	3	=	Annotated
gene-LOC123465615	LOC123465615	XLOC_009501	1234	3	=	Annotated
gene-LOC112583991	LOC112583991	XLOC_009502	3468	2	=	Annotated
gene-LOC102400847	LOC102400847	XLOC_009505	2539	7	=	Annotated
gene-LOC112583995	LOC112583995	XLOC_009511	241	2	=	Annotated
gene-LOC123332975	LOC123332975	XLOC_009517	551	3	=	Annotated
gene-LOC123332449	LOC123332449	XLOC_009518	552	2	=	Annotated
gene-LOC123332450	LOC123332450	XLOC_009521	1172	3	=	Annotated
gene-LOC123333136	LOC123333136	XLOC_009529	866	3	=	Annotated
gene-LOC123333141	LOC123333141	XLOC_009548	783	3	=	Annotated
gene-LOC123465643	LOC123465643	XLOC_009549	447	2	=	Annotated
gene-LOC123333142	LOC123333142	XLOC_009550	2690	2	=	Annotated
gene-LOC123333054	LOC123333054	XLOC_009552	3513	2	=	Annotated
gene-LOC123333145	LOC123333145	XLOC_009553	343	2	=	Annotated
gene-LOC123333144	LOC123333144	XLOC_009554	314	2	=	Annotated
gene-LOC112584427	LOC112584427	XLOC_009561	607	2	=	Annotated
gene-LOC123333056	LOC123333056	XLOC_009566	366	2	=	Annotated
gene-LOC123333148	LOC123333148	XLOC_009571	266	2	=	Annotated
gene-LOC102409339	LOC102409339	XLOC_009588	2530	3	=	Annotated
gene-LOC123333473	LOC123333473	XLOC_009589	1065	3	=	Annotated
gene-LOC102408135	LOC102408135	XLOC_009591	1495	2	=	Annotated
gene-LOC102403386	LOC102403386	XLOC_009601	1142	4	=	Annotated
gene-LOC123333474	LOC123333474	XLOC_009604	443	2	=	Annotated
gene-LOC123333153	LOC123333153	XLOC_009610	2862	2	=	Annotated
gene-LOC123333154	LOC123333154	XLOC_009612	344	3	=	Annotated
gene-LOC123465661	LOC123465661	XLOC_009616	415	3	=	Annotated
gene-LOC102393984	LOC102393984	XLOC_009617	729	4	=	Annotated
gene-LOC112584443	LOC112584443	XLOC_009621	480	4	=	Annotated
gene-LOC123333155	LOC123333155	XLOC_009624	1786	2	=	Annotated
gene-LOC123333157	LOC123333157	XLOC_009632	728	2	=	Annotated
gene-LOC123333160	LOC123333160	XLOC_009636	3124	2	=	Annotated
gene-LOC123333058	LOC123333058	XLOC_009647	1654	2	=	Annotated
gene-LOC123333059	LOC123333059	XLOC_009657	1250	3	=	Annotated
gene-LOC123465662	LOC123465662	XLOC_009664	395	3	=	Annotated
gene-LOC112584448	LOC112584448	XLOC_009666	2730	5	=	Annotated
gene-LOC112584450	LOC112584450	XLOC_009668	890	3	=	Annotated
gene-LOC112584452	LOC112584452	XLOC_009674	3587	3	=	Annotated
gene-LOC123333175	LOC123333175	XLOC_009678	808	5	=	Annotated
gene-LOC123333176	LOC123333176	XLOC_009679	2036	3	=	Annotated
gene-LOC123333178	LOC123333178	XLOC_009680	344	2	=	Annotated
gene-LOC123333180	LOC123333180	XLOC_009686	1926	2	=	Annotated
gene-LOC123333182	LOC123333182	XLOC_009691	583	3	=	Annotated
gene-LOC102413088	LOC102413088	XLOC_009706	1100	4	=	Annotated
gene-LOC123333183	LOC123333183	XLOC_009707	866	2	=	Annotated
gene-LOC112584462	LOC112584462	XLOC_009708	3247	3	=	Annotated
gene-LOC123333184	LOC123333184	XLOC_009710	781	3	=	Annotated
gene-LOC123333061	LOC123333061	XLOC_009713	1234	2	=	Annotated
gene-LOC112584467	LOC112584467	XLOC_009727	1005	2	=	Annotated
gene-LOC102397769	LOC102397769	XLOC_009730	1042	4	=	Annotated
gene-LOC123465665	LOC123465665	XLOC_009740	860	2	=	Annotated
gene-LOC112584471	LOC112584471	XLOC_009742	1945	3	=	Annotated
gene-LOC112584472	LOC112584472	XLOC_009750	766	2	=	Annotated
gene-LOC123333189	LOC123333189	XLOC_009755	959	2	=	Annotated
gene-LOC112584313	LOC112584313	XLOC_009757	443	2	=	Annotated
gene-LOC112584729	LOC112584729	XLOC_009780	829	3	=	Annotated
gene-LOC123333192	LOC123333192	XLOC_009781	915	3	=	Annotated
gene-LOC123333196	LOC123333196	XLOC_009785	1693	2	=	Annotated
gene-LOC123333198	LOC123333198	XLOC_009787	474	4	=	Annotated
gene-LOC112584477	LOC112584477	XLOC_009794	387	3	=	Annotated
gene-LOC112584493	LOC112584493	XLOC_009830	1213	4	=	Annotated
gene-LOC123333204	LOC123333204	XLOC_009836	1609	3	=	Annotated
gene-LOC123333206	LOC123333206	XLOC_009843	393	3	=	Annotated
gene-LOC112584497	LOC112584497	XLOC_009844	1024	3	=	Annotated
gene-LOC123333207	LOC123333207	XLOC_009863	287	2	=	Annotated
gene-LOC123333064	LOC123333064	XLOC_009864	382	2	=	Annotated
gene-LOC123333065	LOC123333065	XLOC_009877	358	2	=	Annotated
gene-LOC123333066	LOC123333066	XLOC_009878	930	3	=	Annotated
gene-LOC123333211	LOC123333211	XLOC_009894	670	3	=	Annotated
gene-LOC102408797	LOC102408797	XLOC_009895	710	3	=	Annotated
gene-LOC123465670	LOC123465670	XLOC_009900	389	3	=	Annotated
gene-LOC123333475	LOC123333475	XLOC_009903	287	2	=	Annotated
gene-LOC112584508	LOC112584508	XLOC_009909	1869	2	=	Annotated
gene-LOC123465671	LOC123465671	XLOC_009912	374	3	=	Annotated
gene-LOC112584318	LOC112584318	XLOC_009919	1324	3	=	Annotated
gene-LOC123333368	LOC123333368	XLOC_009928	1363	2	=	Annotated
gene-LOC123333214	LOC123333214	XLOC_009941	1965	7	=	Annotated
gene-LOC123333215	LOC123333215	XLOC_009944	324	2	=	Annotated
gene-LOC102394029	LOC102394029	XLOC_009954	1782	3	=	Annotated
gene-LOC123465672	LOC123465672	XLOC_009966	3320	2	=	Annotated
gene-LOC112584515	LOC112584515	XLOC_009967	1048	3	=	Annotated
gene-LOC123333217	LOC123333217	XLOC_009969	1512	2	=	Annotated
gene-LOC123465678	LOC123465678	XLOC_010001	331	3	=	Annotated
gene-LOC123465647	LOC123465647	XLOC_010002	1285	3	=	Annotated
gene-LOC123333073	LOC123333073	XLOC_010008	320	2	=	Annotated
gene-LOC123333230	LOC123333230	XLOC_010011	350	3	=	Annotated
gene-LOC123333229	LOC123333229	XLOC_010012	960	2	=	Annotated
gene-LOC123333231	LOC123333231	XLOC_010018	551	3	=	Annotated
gene-LOC123333232	LOC123333232	XLOC_010019	372	2	=	Annotated
gene-LOC123333233	LOC123333233	XLOC_010022	2988	2	=	Annotated
gene-LOC112584528	LOC112584528	XLOC_010023	1574	2	=	Annotated
gene-LOC123333235	LOC123333235	XLOC_010028	1164	3	=	Annotated
gene-LOC123333239	LOC123333239	XLOC_010043	25560	2	=	Annotated
gene-LOC123333240	LOC123333240	XLOC_010053	596	3	=	Annotated
gene-LOC123333075	LOC123333075	XLOC_010054	1014	3	=	Annotated
gene-LOC102412086	LOC102412086	XLOC_010058	428	3	=	Annotated
gene-LOC102413824	LOC102413824	XLOC_010061	1750	5	=	Annotated
gene-LOC123333243	LOC123333243	XLOC_010063	1603	6	=	Annotated
gene-LOC123333077	LOC123333077	XLOC_010077	1057	2	=	Annotated
gene-LOC112584546	LOC112584546	XLOC_010212	435	2	=	Annotated
gene-LOC102389307	LOC102389307	XLOC_010213	4555	4	=	Annotated
gene-LOC102396058	LOC102396058	XLOC_010229	1000	3	=	Annotated
gene-LOC112584553	LOC112584553	XLOC_010233	1001	6	=	Annotated
gene-LOC123465648	LOC123465648	XLOC_010249	2513	3	=	Annotated
gene-LOC112584558	LOC112584558	XLOC_010250	1035	4	=	Annotated
gene-LOC123333262	LOC123333262	XLOC_010270	10733	3	=	Annotated
gene-LOC123333264	LOC123333264	XLOC_010272	1399	2	=	Annotated
gene-LOC112584562	LOC112584562	XLOC_010273	1033	4	=	Annotated
gene-LOC123333265	LOC123333265	XLOC_010276	1655	4	=	Annotated
gene-LOC102404498	LOC102404498	XLOC_010283	1077	3	=	Annotated
gene-LOC123333478	LOC123333478	XLOC_010286	7483	2	=	Annotated
gene-LOC123333479	LOC123333479	XLOC_010287	1138	2	=	Annotated
gene-LOC123333266	LOC123333266	XLOC_010293	237	2	=	Annotated
gene-LOC123333267	LOC123333267	XLOC_010294	1118	2	=	Annotated
gene-LOC112584565	LOC112584565	XLOC_010301	1434	2	=	Annotated
gene-LOC123333270	LOC123333270	XLOC_010309	579	3	=	Annotated
gene-LOC123333271	LOC123333271	XLOC_010313	4481	3	=	Annotated
gene-LOC123465649	LOC123465649	XLOC_010314	559	3	=	Annotated
gene-LOC112584567	LOC112584567	XLOC_010317	453	4	=	Annotated
gene-LOC123333272	LOC123333272	XLOC_010318	181	2	=	Annotated
gene-LOC123333273	LOC123333273	XLOC_010319	1845	3	=	Annotated
gene-LOC123333274	LOC123333274	XLOC_010327	1409	3	=	Annotated
gene-LOC123333275	LOC123333275	XLOC_010328	749	3	=	Annotated
gene-LOC123333277	LOC123333277	XLOC_010330	673	3	=	Annotated
gene-LOC123333279	LOC123333279	XLOC_010333	1948	4	=	Annotated
gene-LOC112584574	LOC112584574	XLOC_010339	1592	5	=	Annotated
gene-LOC123333282	LOC123333282	XLOC_010360	447	3	=	Annotated
gene-LOC112584353	LOC112584353	XLOC_010362	529	2	=	Annotated
gene-LOC123333283	LOC123333283	XLOC_010365	525	2	=	Annotated
gene-LOC123333285	LOC123333285	XLOC_010383	366	3	=	Annotated
gene-LOC123333287	LOC123333287	XLOC_010391	373	3	=	Annotated
gene-LOC123333289	LOC123333289	XLOC_010393	946	3	=	Annotated
gene-LOC102407431	LOC102407431	XLOC_010414	2728	5	=	Annotated
gene-LOC112584590	LOC112584590	XLOC_010441	1807	3	=	Annotated
gene-LOC112584591	LOC112584591	XLOC_010445	280	3	=	Annotated
gene-LOC102405491	LOC102405491	XLOC_010447	1928	7	=	Annotated
gene-LOC123333301	LOC123333301	XLOC_010461	249	2	=	Annotated
gene-LOC123333300	LOC123333300	XLOC_010462	358	2	=	Annotated
gene-LOC112584602	LOC112584602	XLOC_010477	1003	2	=	Annotated
gene-SMIM41	SMIM41	XLOC_010491	2345	2	=	Annotated
gene-LOC112584612	LOC112584612	XLOC_010516	1235	2	=	Annotated
gene-LOC123333316	LOC123333316	XLOC_010525	2110	3	=	Annotated
gene-LOC112584617	LOC112584617	XLOC_010529	441	3	=	Annotated
gene-LOC123333317	LOC123333317	XLOC_010530	241	2	=	Annotated
gene-LOC123333319	LOC123333319	XLOC_010531	711	2	=	Annotated
gene-LOC123333321	LOC123333321	XLOC_010544	2021	2	=	Annotated
gene-LOC123333322	LOC123333322	XLOC_010545	2206	3	=	Annotated
gene-LOC112584622	LOC112584622	XLOC_010558	3079	2	=	Annotated
gene-LOC123333323	LOC123333323	XLOC_010559	477	3	=	Annotated
gene-LOC112584623	LOC112584623	XLOC_010560	705	4	=	Annotated
gene-LOC123333324	LOC123333324	XLOC_010561	456	3	=	Annotated
gene-LOC123333326	LOC123333326	XLOC_010572	288	2	=	Annotated
gene-LOC123333328	LOC123333328	XLOC_010573	565	2	=	Annotated
gene-LOC112584627	LOC112584627	XLOC_010574	3893	4	=	Annotated
gene-LOC123333330	LOC123333330	XLOC_010575	610	2	=	Annotated
gene-LOC102399387	LOC102399387	XLOC_010577	14036	4	=	Annotated
gene-LOC112584629	LOC112584629	XLOC_010578	4479	2	=	Annotated
gene-LOC112584630	LOC112584630	XLOC_010579	3655	2	=	Annotated
gene-LOC123333333	LOC123333333	XLOC_010580	898	2	=	Annotated
gene-LOC123333108	LOC123333108	XLOC_010588	670	4	=	Annotated
gene-LOC112584639	LOC112584639	XLOC_010597	1853	3	=	Annotated
gene-LOC123333335	LOC123333335	XLOC_010599	855	2	=	Annotated
gene-LOC123333337	LOC123333337	XLOC_010604	887	6	=	Annotated
gene-LOC123333341	LOC123333341	XLOC_010613	476	3	=	Annotated
gene-LOC123333342	LOC123333342	XLOC_010614	434	2	=	Annotated
gene-LOC123333343	LOC123333343	XLOC_010617	544	3	=	Annotated
gene-LOC112584644	LOC112584644	XLOC_010618	463	4	=	Annotated
gene-LOC102413674	LOC102413674	XLOC_010619	578	6	=	Annotated
gene-LOC123333346	LOC123333346	XLOC_010621	1582	3	=	Annotated
gene-LOC123333347	LOC123333347	XLOC_010625	319	2	=	Annotated
gene-LOC123333351	LOC123333351	XLOC_010627	2247	2	=	Annotated
gene-LOC123333349	LOC123333349	XLOC_010632	628	3	=	Annotated
gene-LOC123465699	LOC123465699	XLOC_010633	4613	2	=	Annotated
gene-LOC123333111	LOC123333111	XLOC_010634	1166	3	=	Annotated
gene-LOC123465700	LOC123465700	XLOC_010641	5766	14	=	Annotated
gene-LOC123465701	LOC123465701	XLOC_010642	669	2	=	Annotated
gene-LOC123333353	LOC123333353	XLOC_010643	226	2	=	Annotated
gene-LOC123333355	LOC123333355	XLOC_010646	764	5	=	Annotated
gene-LOC123333358	LOC123333358	XLOC_010651	1005	4	=	Annotated
gene-LOC123465703	LOC123465703	XLOC_010663	1373	5	=	Annotated
gene-LOC112584648	LOC112584648	XLOC_010667	2224	5	=	Annotated
gene-LOC123333113	LOC123333113	XLOC_010669	768	2	=	Annotated
gene-LOC123333114	LOC123333114	XLOC_010674	486	2	=	Annotated
gene-LOC123333361	LOC123333361	XLOC_010675	565	2	=	Annotated
gene-LOC123333362	LOC123333362	XLOC_010676	494	3	=	Annotated
gene-LOC112584362	LOC112584362	XLOC_010697	484	2	=	Annotated
gene-LOC102409646	LOC102409646	XLOC_010705	246	3	=	Annotated
gene-LOC102401168	LOC102401168	XLOC_010739	1166	4	=	Annotated
gene-LOC123333401	LOC123333401	XLOC_010746	553	3	=	Annotated
gene-LOC112584664	LOC112584664	XLOC_010749	491	3	=	Annotated
gene-LOC123333403	LOC123333403	XLOC_010763	7783	2	=	Annotated
gene-LOC123333122	LOC123333122	XLOC_010764	1262	4	=	Annotated
gene-LOC123333405	LOC123333405	XLOC_010766	2035	3	=	Annotated
gene-LOC123333407	LOC123333407	XLOC_010768	3250	3	=	Annotated
gene-LOC123333408	LOC123333408	XLOC_010769	630	4	=	Annotated
gene-LOC123333417	LOC123333417	XLOC_010789	254	2	=	Annotated
gene-LOC123333418	LOC123333418	XLOC_010790	395	2	=	Annotated
gene-LOC123465724	LOC123465724	XLOC_010813	261	4	=	Annotated
gene-LOC123333423	LOC123333423	XLOC_010814	245	2	=	Annotated
gene-LOC123333422	LOC123333422	XLOC_010815	310	3	=	Annotated
gene-LOC123465725	LOC123465725	XLOC_010819	157	3	=	Annotated
gene-LOC102391588	LOC102391588	XLOC_010825	4842	4	=	Annotated
gene-LOC123465727	LOC123465727	XLOC_010827	3396	2	=	Annotated
gene-LOC123333430	LOC123333430	XLOC_010835	1978	3	=	Annotated
gene-LOC123333431	LOC123333431	XLOC_010836	752	3	=	Annotated
gene-LOC123333433	LOC123333433	XLOC_010839	798	4	=	Annotated
gene-LOC112584687	LOC112584687	XLOC_010870	696	3	=	Annotated
gene-LOC112584689	LOC112584689	XLOC_010877	781	4	=	Annotated
gene-LOC123333126	LOC123333126	XLOC_010887	791	3	=	Annotated
gene-LOC112584692	LOC112584692	XLOC_010889	18914	2	=	Annotated
gene-LOC123465729	LOC123465729	XLOC_010891	1177	2	=	Annotated
gene-LOC112584697	LOC112584697	XLOC_010897	1431	2	=	Annotated
gene-LOC123333441	LOC123333441	XLOC_010899	5978	3	=	Annotated
gene-LOC123333442	LOC123333442	XLOC_010904	470	3	=	Annotated
gene-LOC112584698	LOC112584698	XLOC_010909	336	2	=	Annotated
gene-LOC102397179	LOC102397179	XLOC_010922	4592	6	=	Annotated
gene-LOC123465740	LOC123465740	XLOC_010929	295	3	=	Annotated
gene-LOC123333480	LOC123333480	XLOC_010930	2094	4	=	Annotated
gene-LOC123333482	LOC123333482	XLOC_010931	4917	3	=	Annotated
gene-LOC123333483	LOC123333483	XLOC_010932	4757	2	=	Annotated
gene-LOC123333481	LOC123333481	XLOC_010933	11635	3	=	Annotated
gene-LOC123465739	LOC123465739	XLOC_010937	539	4	=	Annotated
gene-LOC123465741	LOC123465741	XLOC_010938	2233	3	=	Annotated
gene-LOC123333445	LOC123333445	XLOC_010939	511	3	=	Annotated
gene-LOC102393709	LOC102393709	XLOC_010942	2097	4	=	Annotated
gene-LOC123333448	LOC123333448	XLOC_010943	1496	5	=	Annotated
gene-LOC123333453	LOC123333453	XLOC_010948	814	3	=	Annotated
gene-LOC102408106	LOC102408106	XLOC_010951	7483	7	=	Annotated
gene-LOC123333462	LOC123333462	XLOC_010978	739	2	=	Annotated
gene-LOC123333463	LOC123333463	XLOC_010980	2424	2	=	Annotated
gene-LOC102396108	LOC102396108	XLOC_010996	1036	2	=	Annotated
gene-LOC123333466	LOC123333466	XLOC_010997	664	2	=	Annotated
gene-LOC123465732	LOC123465732	XLOC_011009	2566	4	=	Annotated
gene-LOC102403213	LOC102403213	XLOC_011023	957	4	=	Annotated
gene-LOC123333471	LOC123333471	XLOC_011024	431	2	=	Annotated
gene-LOC123333053	LOC123333053	XLOC_011033	1012	2	=	Annotated
gene-LOC123333137	LOC123333137	XLOC_011044	1166	3	=	Annotated
gene-LOC123333139	LOC123333139	XLOC_011049	651	2	=	Annotated
gene-LOC123333140	LOC123333140	XLOC_011054	1150	4	=	Annotated
gene-LOC123333143	LOC123333143	XLOC_011057	2553	2	=	Annotated
gene-LOC123333146	LOC123333146	XLOC_011073	1413	2	=	Annotated
gene-LOC102408335	LOC102408335	XLOC_011076	487	2	=	Annotated
gene-LOC123333150	LOC123333150	XLOC_011089	583	3	=	Annotated
gene-LOC123333151	LOC123333151	XLOC_011091	222	2	=	Annotated
gene-LOC123465735	LOC123465735	XLOC_011096	1239	6	=	Annotated
gene-LOC123465736	LOC123465736	XLOC_011097	829	4	=	Annotated
gene-LOC112584435	LOC112584435	XLOC_011101	993	3	=	Annotated
gene-LOC112584438	LOC112584438	XLOC_011112	4971	3	=	Annotated
gene-LOC123333152	LOC123333152	XLOC_011117	980	2	=	Annotated
gene-LOC123333158	LOC123333158	XLOC_011135	553	3	=	Annotated
gene-LOC123333162	LOC123333162	XLOC_011145	453	3	=	Annotated
gene-LOC123333165	LOC123333165	XLOC_011146	846	3	=	Annotated
gene-LOC123333166	LOC123333166	XLOC_011147	599	2	=	Annotated
gene-LOC123333057	LOC123333057	XLOC_011152	780	3	=	Annotated
gene-LOC102412875	LOC102412875	XLOC_011160	563	3	=	Annotated
gene-LOC123333060	LOC123333060	XLOC_011164	311	2	=	Annotated
gene-LOC123333173	LOC123333173	XLOC_011178	903	3	=	Annotated
gene-LOC123333174	LOC123333174	XLOC_011179	528	2	=	Annotated
gene-LOC112584312	LOC112584312	XLOC_011184	1998	3	=	Annotated
gene-LOC112584453	LOC112584453	XLOC_011185	3780	3	=	Annotated
gene-LOC123333177	LOC123333177	XLOC_011190	456	2	=	Annotated
gene-LOC123333179	LOC123333179	XLOC_011193	570	2	=	Annotated
gene-LOC123333181	LOC123333181	XLOC_011196	3688	2	=	Annotated
gene-LOC112584463	LOC112584463	XLOC_011210	1892	2	=	Annotated
gene-LOC123333185	LOC123333185	XLOC_011212	8705	2	=	Annotated
gene-LOC123333188	LOC123333188	XLOC_011236	438	3	=	Annotated
gene-LOC123333193	LOC123333193	XLOC_011263	1390	2	=	Annotated
gene-LOC112584475	LOC112584475	XLOC_011272	386	2	=	Annotated
gene-LOC123333195	LOC123333195	XLOC_011273	474	3	=	Annotated
gene-LOC102391575	LOC102391575	XLOC_011274	521	2	=	Annotated
gene-LOC112584483	LOC112584483	XLOC_011296	1537	2	=	Annotated
gene-LOC123333200	LOC123333200	XLOC_011298	1573	3	=	Annotated
gene-LOC123333203	LOC123333203	XLOC_011335	1266	8	=	Annotated
gene-LOC112584496	LOC112584496	XLOC_011345	1723	3	=	Annotated
gene-LOC102405932	LOC102405932	XLOC_011347	1462	3	=	Annotated
gene-LOC123333205	LOC123333205	XLOC_011348	611	2	=	Annotated
gene-LOC123333062	LOC123333062	XLOC_011354	2751	2	=	Annotated
gene-LOC112584499	LOC112584499	XLOC_011377	850	3	=	Annotated
gene-LOC123333209	LOC123333209	XLOC_011379	592	4	=	Annotated
gene-LOC123333067	LOC123333067	XLOC_011405	412	2	=	Annotated
gene-LOC123333068	LOC123333068	XLOC_011406	223	2	=	Annotated
gene-LOC123333212	LOC123333212	XLOC_011427	650	3	=	Annotated
gene-LOC123333069	LOC123333069	XLOC_011440	360	2	=	Annotated
gene-LOC123333213	LOC123333213	XLOC_011441	2622	4	=	Annotated
gene-LOC123333070	LOC123333070	XLOC_011450	608	2	=	Annotated
gene-LOC102415448	LOC102415448	XLOC_011467	803	3	=	Annotated
gene-LOC123333218	LOC123333218	XLOC_011472	1306	2	=	Annotated
gene-LOC123332138	LOC123332138	XLOC_011485	1639	3	=	Annotated
gene-LOC102391662	LOC102391662	XLOC_011485	1013	6	=	Annotated
gene-LOC102398773	LOC102398773	XLOC_011502	894	3	=	Annotated
gene-LOC123333228	LOC123333228	XLOC_011504	959	3	=	Annotated
gene-LOC123333072	LOC123333072	XLOC_011506	823	2	=	Annotated
gene-LOC112584523	LOC112584523	XLOC_011510	1375	3	=	Annotated
gene-LOC112584527	LOC112584527	XLOC_011524	1454	4	=	Annotated
gene-LOC123333234	LOC123333234	XLOC_011528	1370	5	=	Annotated
gene-LOC123333236	LOC123333236	XLOC_011539	601	2	=	Annotated
gene-LOC102400859	LOC102400859	XLOC_011544	782	3	=	Annotated
gene-LOC123333238	LOC123333238	XLOC_011548	897	2	=	Annotated
gene-LOC112584532	LOC112584532	XLOC_011554	3113	3	=	Annotated
gene-LOC112584536	LOC112584536	XLOC_011556	916	4	=	Annotated
gene-LOC112584537	LOC112584537	XLOC_011557	428	3	=	Annotated
gene-LOC112584538	LOC112584538	XLOC_011560	1957	3	=	Annotated
gene-LOC123333241	LOC123333241	XLOC_011562	343	3	=	Annotated
gene-LOC123333076	LOC123333076	XLOC_011568	720	4	=	Annotated
gene-LOC123333244	LOC123333244	XLOC_011574	3842	2	=	Annotated
gene-LOC123333245	LOC123333245	XLOC_011575	1887	4	=	Annotated
gene-LOC123333248	LOC123333248	XLOC_011588	622	3	=	Annotated
gene-LOC123330597	LOC123330597	XLOC_011589	563	2	=	Annotated
gene-LOC123333246	LOC123333246	XLOC_011590	948	2	=	Annotated
gene-LOC102390919	LOC102390919	XLOC_011601	2386	12	=	Annotated
gene-LOC123333079	LOC123333079	XLOC_011602	321	2	=	Annotated
gene-LOC123333251	LOC123333251	XLOC_011608	294	2	=	Annotated
gene-LOC102408940	LOC102408940	XLOC_011658	253	2	=	Annotated
gene-LOC112584549	LOC112584549	XLOC_011667	1433	3	=	Annotated
gene-LOC112584550	LOC112584550	XLOC_011673	1346	2	=	Annotated
gene-LOC112584551	LOC112584551	XLOC_011698	2475	2	=	Annotated
gene-LOC112584557	LOC112584557	XLOC_011722	1203	6	=	Annotated
gene-LOC123333101	LOC123333101	XLOC_011735	353	2	=	Annotated
gene-LOC123333477	LOC123333477	XLOC_011738	322	3	=	Annotated
gene-LOC123333268	LOC123333268	XLOC_011748	6504	3	=	Annotated
gene-LOC123333269	LOC123333269	XLOC_011749	5622	3	=	Annotated
gene-LOC112584566	LOC112584566	XLOC_011757	1123	2	=	Annotated
gene-LOC123465687	LOC123465687	XLOC_011765	1208	3	=	Annotated
gene-LOC123333276	LOC123333276	XLOC_011768	1653	2	=	Annotated
gene-LOC123333284	LOC123333284	XLOC_011806	1525	2	=	Annotated
gene-LOC123333288	LOC123333288	XLOC_011842	2193	4	=	Annotated
gene-LOC112584579	LOC112584579	XLOC_011843	889	4	=	Annotated
gene-LOC123333290	LOC123333290	XLOC_011859	1700	3	=	Annotated
gene-LOC123333291	LOC123333291	XLOC_011864	358	2	=	Annotated
gene-LOC112584582	LOC112584582	XLOC_011867	787	2	=	Annotated
gene-LOC112584584	LOC112584584	XLOC_011868	2430	3	=	Annotated
gene-LOC102404735	LOC102404735	XLOC_011875	1104	4	=	Annotated
gene-LOC112584586	LOC112584586	XLOC_011878	1107	3	=	Annotated
gene-LOC112584587	LOC112584587	XLOC_011881	688	4	=	Annotated
gene-LOC123333293	LOC123333293	XLOC_011882	1153	4	=	Annotated
gene-LOC123333102	LOC123333102	XLOC_011888	262	2	=	Annotated
gene-LOC123333294	LOC123333294	XLOC_011903	746	3	=	Annotated
gene-LOC112584355	LOC112584355	XLOC_011904	867	2	=	Annotated
gene-LOC123333295	LOC123333295	XLOC_011913	1164	3	=	Annotated
gene-LOC123333297	LOC123333297	XLOC_011924	323	2	=	Annotated
gene-LOC123333298	LOC123333298	XLOC_011930	2332	3	=	Annotated
gene-LOC123333304	LOC123333304	XLOC_011940	392	3	=	Annotated
gene-LOC123333303	LOC123333303	XLOC_011942	345	3	=	Annotated
gene-LOC112584601	LOC112584601	XLOC_011950	798	2	=	Annotated
gene-LOC102399560	LOC102399560	XLOC_011955	484	3	=	Annotated
gene-LOC123333308	LOC123333308	XLOC_011962	395	3	=	Annotated
gene-LOC112584604	LOC112584604	XLOC_011965	1397	4	=	Annotated
gene-LOC112584605	LOC112584605	XLOC_011966	446	3	=	Annotated
gene-LOC123333309	LOC123333309	XLOC_011968	322	2	=	Annotated
gene-LOC123465692	LOC123465692	XLOC_011971	335	3	=	Annotated
gene-LOC123333104	LOC123333104	XLOC_011998	1996	2	=	Annotated
gene-LOC123333311	LOC123333311	XLOC_011999	4749	3	=	Annotated
gene-LOC112584608	LOC112584608	XLOC_012001	348	2	=	Annotated
gene-LOC123333312	LOC123333312	XLOC_012006	552	2	=	Annotated
gene-LOC112584609	LOC112584609	XLOC_012007	414	2	=	Annotated
gene-LOC123333105	LOC123333105	XLOC_012015	530	2	=	Annotated
gene-LOC102411097	LOC102411097	XLOC_012019	383	2	=	Annotated
gene-LOC102409978	LOC102409978	XLOC_012021	4529	3	=	Annotated
gene-LOC123333315	LOC123333315	XLOC_012022	991	5	=	Annotated
gene-LOC123333318	LOC123333318	XLOC_012031	1237	4	=	Annotated
gene-LOC112584624	LOC112584624	XLOC_012049	345	2	=	Annotated
gene-LOC123333325	LOC123333325	XLOC_012050	4012	3	=	Annotated
gene-LOC123465697	LOC123465697	XLOC_012060	2598	2	=	Annotated
gene-LOC112584626	LOC112584626	XLOC_012065	437	3	=	Annotated
gene-LOC123333327	LOC123333327	XLOC_012066	622	2	=	Annotated
gene-LOC102398307	LOC102398307	XLOC_012073	725	3	=	Annotated
gene-LOC102398527	LOC102398527	XLOC_012074	1323	5	=	Annotated
gene-LOC112584628	LOC112584628	XLOC_012075	359	3	=	Annotated
gene-LOC112584635	LOC112584635	XLOC_012077	1570	2	=	Annotated
gene-LOC102393752	LOC102393752	XLOC_012080	2736	4	=	Annotated
gene-LOC112584637	LOC112584637	XLOC_012083	522	2	=	Annotated
gene-LOC112584638	LOC112584638	XLOC_012084	1685	4	=	Annotated
gene-LOC112584640	LOC112584640	XLOC_012085	925	4	=	Annotated
gene-LOC123333336	LOC123333336	XLOC_012087	1994	4	=	Annotated
[truncated: 6,928 more rows]
