# Supplementary material for: RNA sequencing reveals lncRNAs that specifically regulate unsaturated fatty acid generation in buffaloes
Source: Arch Anim Breed. 2026 May 26;69(2):309–21. doi: 10.5194/aab-69-309-2026 (PMC13224979; doi:10.5194/aab-69-309-2026)
Supplement: The supplement related to this article is available online at https://doi.org/10.5194/aab-69-309-2026-supplement. [file aab-69-309-2026-supplement.zip › Table S6.xlsx]

## Sheet: Table S6
Table S6: The FPKM values of all lncRNAs in 36 adipose tissues.
ID	BSAT_1	BSAT_2	BSAT_3	BSAT_4	BSAT_5	BSAT_6	IAT_1	IAT_2	IAT_3	IAT_4	IAT_5	IAT_6	OAT_1	OAT_2	OAT_3	OAT_4	OAT_5	OAT_6	PCAT_1	PCAT_2	PCAT_3	PCAT_4	PCAT_5	PCAT_6	PRAT_1	PRAT_2	PRAT_3	PRAT_4	PRAT_5	PRAT_6	SSAT_1	SSAT_2	SSAT_3	SSAT_4	SSAT_5	SSAT_6
MSTRG.10005	0	0	0.024214	0.15473599999999998	0	0	0	0	0.04634	0.684496	0	0	4.24342	0	0.144543	0.7735350000000001	0	0	0	0.138233	0	0.023928	0	0.02191	0.02274	1.06813	0.04662699999999999	1.7476029999999998	0	0	0	0	0	0	0	0
MSTRG.10009	2.74737	2.15982	2.71588	2.35057	3.04299	1.97642	2.50315	3.0445	2.75697	2.74229	2.7190830000000004	2.26832	3.01134	2.94207	3.39002	2.5137009999999997	3.0135	2.5652790000000003	2.67559	2.73564	2.53701	3.22779	2.85134	2.76294	3.22634	3.04937	2.97629	3.24863	3.07412	3.37021	2.49605	2.75325	2.35547	2.54033	2.22845	2.17874
MSTRG.10010	3.6629	3.3565620000000003	5.38094	3.68848	4.60043	3.39112	4.31306	5.28926	4.08396	3.92455	4.10911	4.44428	5.53777	5.18291	5.6070660000000005	4.25316	4.83176	4.10682	4.82883	4.421812999999999	4.32664	4.54395	5.59281	5.28649	5.8131	5.39679	6.27471	4.4647	5.58898	4.59413	4.54964	4.04651	3.19618	4.41967	4.30017	3.99283
MSTRG.10027	0.7062229999999999	0.516015	0.5995020000000001	0.379118	1.04412	0.949277	0.54774	1.58934	0.705785	0.627444	0.602711	1.03292	0.779247	0.976853	1.17527	0.5623520000000001	1.16547	1.60477	0.596356	0.477207	1.24716	0.5235380000000001	1.56594	1.3603889999999998	0.8840129999999999	0.788519	1.08241	0.557009	0.729913	1.11146	0.550208	0.359313	0.848793	0.27925700000000003	1.05108	1.05641
MSTRG.10028	1.08554	1.67647	1.34202	1.32788	1.41294	1.53522	1.51832	1.84423	1.56118	1.60172	0.579835	1.1774	2.0238	1.51918	1.37706	2.3030779999999997	1.80908	1.46401	1.2318559999999998	1.76407	1.5314299999999998	1.10271	1.94267	1.15245	1.79781	2.58252	1.81193	1.70561	1.3936	1.19186	1.19661	2.02533	1.20531	1.7075189999999998	1.7392040000000002	1.46899
MSTRG.10041	7.66316	2.8743939999999997	2.2567719999999998	6.219073000000001	6.641627000000001	4.5264	3.13517	4.30077	4.68948	2.50274	5.0391	23.1146	1.40344	2.27982	1.50739	3.31713	13.1866	18.9125	9.97248	1.93636	6.821883000000001	0.5072979999999999	7.291307000000001	5.70833	1.86842	1.8666	6.18392	1.45533	7.28159	13.077	4.52607	1.47743	0.171156	2.86915	3.5736980000000003	3.35707
MSTRG.1007	2.3107740000000003	2.5056849999999997	2.16755	2.49558	1.96495	2.11977	1.65368	2.03766	1.29666	1.9746	1.77556	1.51906	0.502312	1.6909490000000005	1.61199	0.715618	1.4362469999999998	2.03277	1.49889	1.02819	0.775556	2.0400259999999997	1.56767	1.24865	1.7859	0.948973	1.65275	0.969185	2.29928	2.2719	2.1886	2.87758	0.449144	1.96051	1.8946	1.32608
MSTRG.1008	2.31058	2.225	1.9728330000000005	2.3436169999999996	1.82054	1.7033509999999998	1.43868	1.6569740000000002	1.17554	1.7567509999999995	1.5998	1.34368	0.45009	1.49727	1.52863	0.617015	1.27678	1.83005	1.33343	0.889966	0.7547689999999999	2.02067	1.41292	1.17878	1.66241	0.514872	1.56475	0.998597	2.28002	2.16225	1.9689259999999995	2.5798400000000004	0.446957	1.89581	1.7559	1.35148
MSTRG.10093	1.11421	0.63274	1.86055	0.92702	1.01893	0.46688900000000005	0.705691	1.30787	1.69125	0.661875	0.935142	0.783891	0.265545	0.886948	0.953038	0.378535	1.17947	0.743071	0.600194	0.427345	1.08894	0.528365	0.94486	0.350934	0.938267	0.341906	2.03626	0.371206	0.669529	0.787402	0.716953	0.671048	1.21639	1.45102	1.00919	1.10966
MSTRG.10110	1.92809	1.6667189999999998	1.78613	1.3367	2.52409	1.62063	1.76743	1.10155	2.18951	1.8827	1.58371	2.18443	1.94061	2.09629	2.84185	2.72642	0.963169	2.06893	1.44228	2.3098799999999997	1.58875	1.2515459999999998	2.80988	2.16796	2.73131	2.92395	2.44801	1.83216	2.08587	1.76458	1.69097	2.18656	1.8245	1.19916	2.37437	1.91234
MSTRG.10113	2.70883	2.21857	3.42876	2.4639279999999997	3.25036	2.46309	2.66935	4.212212999999999	3.63058	2.5018860000000003	1.92096	3.48085	1.83661	3.04218	3.41475	1.73114	4.127930999999999	3.743230000000001	2.38173	2.68709	2.48438	1.4583	5.21053	4.33609	3.87809	3.00615	3.65028	1.36984	3.2576	3.22766	2.40795	2.9729650000000003	1.8774	2.25616	3.38963	2.61349
MSTRG.10119	0.57386	0.346722	0.815153	0.363962	0.387763	0.647306	0.318264	0.624578	0.97928	0.194522	0.25847600000000004	0.565311	0.278846	0.7534890000000001	2.12541	0.237641	0.8336319999999999	0.769692	0.78861	1.08027	0.8378540000000001	0.06774	1.03512	1.21406	0.5377270000000001	0.391498	1.98083	0.25508200000000003	0.8328110000000001	0.543602	0.229127	0.709079	0.338302	0.363348	0.482488	0.195478
MSTRG.10122	2.45846	3.59418	2.70641	3.2895449999999995	4.57017	3.3324309999999997	5.83515	2.8417060000000003	2.51461	2.90845	3.0685830000000003	1.17445	3.5027160000000004	2.28671	3.13967	2.59623	5.02873	2.9979	5.12156	3.22344	3.80692	2.85583	4.33729	4.30732	5.84668	2.2799169999999997	2.50999	4.00898	1.45895	2.70665	8.56019	3.962380000000001	2.88086	2.76558	4.24147	1.47475
MSTRG.10135	0.7373430000000001	0.931111	0.544732	0.785636	1.2746879999999998	0.932983	0.808557	1.09517	0.8738940000000001	1.42568	0.545219	0.8385870000000001	2.26549	0.979465	1.00052	2.84021	1.0512	0.979754	0.8314360000000001	1.35929	0.811297	1.11754	0.938813	0.789008	1.15129	2.20714	0.859347	2.12231	0.8530200000000001	0.8141619999999999	0.82957	1.33961	0.589262	0.879632	1.22958	0.931189
MSTRG.10235	4.03138	28.6879	3.34962	17.4797	23.608	14.5911	6.0992809999999995	4.63631	2.79645	3.67285	20.2813	16.3785	3.37197	4.90156	2.23179	2.31521	5.55144	2.65289	4.63126	3.44418	5.81812	3.677991000000001	7.38324	1.83601	1.8592990000000005	0.977709	1.71664	1.32934	8.322	2.53393	3.19469	15.9781	13.9236	13.864	6.23098	18.0971
MSTRG.10269	0	0.005952	0.140966	0.03993999999999999	0.155164	0.016666	0	0.03223	0.29525500000000005	3.01e-4	0.076036	0.011266	0.018465	0.363366	2.48344	0.089965	0.347199	0.030016	0	0	0.04870199999999999	0.005839	0.05445	0	0	0	0.108573	0	0.011103	0.011444	0.016723	0.03895	0.8407049999999999	0.1322	0.060638	0.100015
MSTRG.10280	0	0.03648399999999999	0.134357	0.03503	0.129734	0.03275799999999999	0.005749	0.021154	0.272812	0	0.084715	0	0.003169	0.514621	1.90473	0.064463	0.5828260000000001	0.022756	0.008683	0.00612599999999999	0.020821	0	0.040572	0.005869	0	0	0.105796	0	0.008574	0.005981	0.01432	0.064172	0.6796300000000001	0.07322999999999999	0.087268	0.114838
MSTRG.1040	1.08564	1.6560669999999995	2.3568849999999997	1.13585	1.55799	1.30195	1.01789	1.68855	1.4194440000000002	1.89385	1.1004	1.4980209999999998	2.89677	1.27797	1.46538	4.72205	1.29655	1.30887	1.26995	2.43959	1.71701	1.82974	1.23504	1.56999	1.57684	3.37701	1.62464	2.90915	1.30859	1.23402	1.13791	1.69486	0.949889	1.51436	1.51815	1.39601
MSTRG.10675	0.5102369999999999	0.758706	0.903737	0.859476	0.724877	0.811276	1.15322	0.407913	0.994382	0.596324	0.675006	0.8463379999999999	0.756282	0.788543	0.72339	0.8221129999999999	0.443346	0.510456	0.908048	0.706447	0.789469	0.752786	0.648433	0.675096	0.565064	0.400232	0.496215	0.725242	0.716064	0.487097	1.50182	0.6953189999999999	0.696504	1.10721	0.994553	1.0194
MSTRG.10687	2.09208	1.42354	1.25137	3.53355	3.44264	1.21324	3.33512	1.66328	1.93494	2.22279	3.32321	3.09662	1.34881	0.713716	1.11095	0.663697	2.33067	1.21366	1.91345	1.06109	1.20898	1.27839	1.62469	2.32859	1.47635	0.6839189999999999	0.769038	0.869517	1.29512	1.09302	2.23653	2.55814	2.92764	3.71525	4.04565	4.528776000000001
MSTRG.10701	1.52896	1.1236	1.84647	1.57727	1.8337	1.06583	1.5377379999999998	1.5694	1.81802	1.97139	1.7587580000000005	1.43606	2.23657	1.50926	2.0379110000000003	2.56869	2.2229959999999997	1.43157	1.52056	1.43271	1.71045	1.62825	1.67025	1.6517849999999998	1.64556	1.83755	1.7794849999999998	1.94449	1.9646	1.49399	1.3513	1.62413	1.23687	1.89657	1.88135	1.22359
MSTRG.10711	2.3438369999999997	2.32254	2.14325	2.4395	3.18037	2.30634	2.3308	2.40143	3.72341	3.68188	2.18448	2.52779	4.11244	3.48408	4.17293	4.13295	3.51959	2.91499	3.37085	3.33325	3.62391	3.72839	3.80466	3.32216	3.31177	3.61695	3.45626	3.6508	2.8508270000000002	2.75117	2.5260439999999997	2.93151	2.8642990000000004	2.64347	3.4525360000000003	2.86773
MSTRG.10739	0	0.01563	0	0.16235	0	0.019471	0.007817	0.115204	0	0.47111	0	0.004993	0.128354	0	0.002386	2.36485	0	0.009852	0.011915	0.007031	0.017297	0.098189	0.001406	0.007551	0.026031	0.189567	0.001784	0.6580729999999999	0.009487	0.002443	0	0.00379	0	0.1079	0.00292899999999999	0
MSTRG.10749	1.05887	0.805255	1.4478	1.0704209999999998	0.923757	0.816159	1.39146	1.02683	0.735627	0.738004	0.830061	0.894191	0.5822890000000001	1.59946	1.73321	0.735433	1.19222	1.31105	1.53153	2.08928	1.56001	2.25232	1.49673	1.2591139999999998	2.275	0.8350219999999999	1.98329	1.86807	0.936218	1.55969	1.62096	0.9501	0.563221	0.983703	0.6251399999999999	0.784601
MSTRG.10764	0	0	0	0	0.5565140000000001	0	0	0	0	0.338062	0.335622	0	0.380016	0	0.5969770000000001	0.309321	0.737112	0	0.579457	2.66549	0	0.939415	0.827263	0	0	1.39499	0	0.583673	0.5222060000000001	0.231483	0	0.47987700000000005	0	0	1.22978	0.44715600000000005
MSTRG.10766	0.46472299999999994	0.807381	0.276441	0.477314	1.31337	0.654831	0.286317	0.773356	0.5977560000000001	0.45911899999999994	0.59978	0.406567	0.67032	1.08907	0.7464350000000001	0.628285	1.0965	0.534992	1.09788	3.5259699999999996	1.14501	1.20833	1.25358	0.7552840000000001	0.502219	1.79317	0.5716399999999999	0.476577	0.845499	0.443804	0.676517	0.740009	0.694346	0.466625	0.95865	0.788063
MSTRG.10767	0.6654140000000001	1.13172	0.675307	0.528977	2.20048	1.08985	0.513968	0.980962	0.686134	0.432295	1.14878	0.852606	0.751395	1.59672	0.8638379999999999	0.846676	1.77246	0.334973	1.13516	4.158983999999999	1.5683120000000002	1.64453	1.8096	1.1463709999999998	1.0652780000000002	2.108	0.595811	1.01824	1.46289	0.596783	1.7429580000000002	0.7347130000000001	1.04702	0.59002	2.11153	0.796227
MSTRG.10768	0.395534	0.932634	0.547305	0.449452	0.974993	1.07952	0.458499	0.956372	0.7598689999999999	0.454505	0.733957	0.73574	0.329734	1.0148700000000002	0.70318	0.314498	0.982662	0.395479	0.8323360000000001	2.31407	0.8198620000000001	1.06409	0.904622	0.452191	0.468556	1.23652	0.529502	0.425521	0.804956	0.339395	0.8854569999999999	0.7904	0.852448	0.624717	1.12085	0.957263
MSTRG.10815	0.19214	0.470448	0.145108	0.5814	0.399139	0.792613	0.230898	0.609608	0.199755	1.2226780000000002	0.090452	0.133679	2.07952	0.31203200000000003	0.540094	9.68332	0.20778600000000003	0.332045	0.441802	1.5093	0.27848	0.479266	0.168426	0.638839	0.299985	1.82575	0.387039	1.65045	0.26548499999999997	0.380628	0.110966	0.371655	0.13586199999999998	0.266782	0.176073	0.197399
MSTRG.10863	17.166757999999998	5.7893	9.2483	6.60739	6.99869	9.07825	20.026	7.69823	5.31216	15.9327	5.58442	12.763	29.3529	6.30624	10.6999	25.3056	4.79186	7.71579	18.6467	12.9209	8.31597	5.7087010000000005	2.7755970000000003	12.255	20.8224	27.6249	4.71797	16.4286	4.41129	13.9379	17.1578	8.17188	8.36073	6.2769129999999995	5.08815	13.8766
MSTRG.10880	0.506454	23.887	0.243387	0	0	13.6824	0	0.249808	0.093653	0	0	0	0	0.092365	0.198929	0	0	0.071326	0	1.05551	0.153155	0.029661	0.35179	0.33866199999999996	0.8905299999999999	0.109236	0.468778	0	0	0	0.043458	1.03546	0.22944	0	0	0.338996
MSTRG.10903	1.20371	0.6124970000000001	0.483664	1.82928	1.19819	1.38088	1.15961	0.5442130000000001	0.7168979999999999	9.46275	0.619941	0.7341310000000001	18.2014	0.80753	1.04332	11.1399	0.415065	0.541722	0.835148	2.11018	0.295478	0.95991	0.16281500000000002	0.532651	0.628927	13.9401	0.9787	8.98607	0.27510100000000004	1.00173	0.08974700000000001	1.51535	0.752926	0.8743200000000001	1.53514	0.7407590000000001
MSTRG.10924	1.85252	1.52725	1.0252	2.00617	2.17567	1.61934	1.58765	1.6481830000000002	1.91692	1.87251	1.18301	1.4005	2.36786	1.72009	1.50912	1.5818	1.58352	1.6543330000000005	1.2529	1.07116	1.7763639999999998	0.7958970000000001	1.31946	1.76852	1.90722	2.26474	1.91172	2.19375	1.26362	1.39739	1.32088	1.91482	1.68834	1.52824	1.53859	2.31584
MSTRG.1094	0.308831	0.558475	0.231737	0.652706	0.43990200000000007	0.580427	0.534143	0.435293	0.332925	1.98039	0.5057189999999999	0.626696	4.620248999999999	0.409216	0.615451	6.64157	0.517696	0.332894	0.705454	1.33642	0.420937	0.611642	0.32147800000000004	0.667607	0.363515	3.646948000000001	0.31934	3.57081	0.264575	0.3127	0.33282	0.647003	0.675391	0.366538	0.496837	0.74898
MSTRG.10962	2.2342869999999997	3.12588	3.64684	2.2231229999999997	3.9833	3.26927	2.6755400000000003	5.0449	4.72947	3.4440230000000005	1.89844	4.53156	5.482708000000001	3.59511	3.87158	5.82943	4.634987000000001	5.03541	5.284269999999999	4.80776	4.2930209999999995	3.24135	5.52952	7.98412	3.85065	6.59482	4.06947	5.47677	3.86058	5.3056790000000005	5.43711	4.52841	6.24535	2.21795	4.06569	7.402508999999999
MSTRG.10970	0.8945569999999999	1.85043	1.23068	1.09583	1.6646	1.66376	1.0805	1.66256	1.6910630000000002	1.58535	0.982696	1.28973	2.5661509999999996	2.01568	1.72734	3.0695509999999997	1.7434	1.87224	1.82142	2.4179	1.84315	1.7121419999999998	1.97785	1.9236990000000005	1.89345	3.29717	1.83173	2.55245	1.61516	1.5204719999999998	1.2026139999999998	1.77137	1.15919	1.40501	1.48438	1.21381
MSTRG.11008	2.0639	1.31894	1.03091	1.37635	1.59453	1.29174	1.24576	0.8109609999999999	1.20171	1.32906	1.02238	1.91407	2.95853	1.31426	2.44944	1.14771	1.89217	1.487	1.76443	1.11239	1.19809	0.358597	1.6331	1.4951020000000002	1.81774	2.62221	1.47035	1.2495969999999998	1.65805	1.57297	1.1067129999999998	1.60155	1.22464	1.30547	1.7498479999999998	1.89581
MSTRG.11024	2.94691	3.276	2.83386	2.40725	3.1972400000000003	3.3547239999999996	4.92194	4.72583	0	2.2396849999999997	2.09266	1.25963	7.843519000000001	5.24843	3.941483999999999	3.95823	2.9774540000000003	3.96648	5.51975	4.3319	3.63358	0	5.53568	4.25625	5.87619	5.6577	5.97089	5.93225	4.04326	3.26444	2.93267	5.19649	5.6974599999999995	3.8157	3.83002	0
MSTRG.11057	0.03791399999999999	1.3456	0.235657	0.07058099999999999	0.348414	1.73911	0	0.808387	0.779257	0.123416	0.13458699999999998	0.452633	0	0.6561170000000001	0.32388	0.040473	0	0.561778	0	0.876132	0.252898	0	1.28898	1.55571	0	0.198491	0.247596	0	0.499384	0.330727	0	1.58685	0.75395	0.128649	0.27016799999999996	0.6951970000000001
MSTRG.1107	0.237191	0.082687	0.079636	0.181738	0.184145	0.290455	0.20131	0.337055	0.125314	1.12394	0.210276	0.206494	0.767849	0.045008	0.167638	1.40527	0.157351	0.177125	0.231776	0.59921	0.084475	0.39096	0.185824	0.11313800000000002	0.161114	1.35643	0.232371	1.56065	0.224983	0.375158	0.076185	0.05387899999999999	0.076674	0.088183	0.108949	0.104155
MSTRG.11106	2.1180380000000003	4.70458	0.857208	3.67793	3.71494	4.623355999999999	2.78413	3.85367	3.53853	6.65574	1.56662	0.852217	6.844671000000001	4.35445	2.96231	10.8871	3.51662	3.35438	3.24115	5.053808999999999	3.20652	3.69433	3.52616	1.02066	3.05169	7.978133000000001	2.24476	6.701932000000001	3.21949	2.74657	3.18951	4.76351	2.33268	2.8860639999999997	3.57102	2.64404
MSTRG.11120	1.45344	1.59774	1.65297	1.97743	1.8462	2.13468	2.04664	1.77227	1.7699	2.40777	2.01531	2.38908	2.9030240000000003	1.74561	1.22116	3.5636370000000004	1.7273580000000002	1.95538	1.97226	2.04972	1.418	2.42943	1.73338	2.75408	3.93275	4.06137	2.17551	3.10384	2.73847	2.24155	1.9163	1.58415	2.92155	2.40851	1.71448	1.81304
MSTRG.11176	0	192.148	0	120.755	0	0	0	0	0	0	0	0	0	0	0	0	0	0	0	0	0	0	152.584	0	0	0	0	0	0	0	0	0	0	0	0	0
MSTRG.11177	1.33605	2.92944	2.80884	1.39791	0.478187	1.93496	0.338911	2.84395	1.19968	1.69128	0.845303	2.15224	1.02404	1.97142	1.70962	0.116757	1.57669	2.0031	1.10911	0.332845	1.22637	1.31851	1.06256	1.34302	7.716696000000001	1.09051	2.4625	0.122899	2.8172	4.62705	0.134217	1.74226	0.859633	1.7113169999999998	0.656985	1.08344
MSTRG.11212	0	0	0	0.164962	0	0	0	0	0	0.335712	0	0.32404499999999997	0	0	0	0.273889	0.164191	0.237458	0	0	0	0.048546	0	0.8563540000000001	3.52702	0	0	0.109649	0	0.265467	7.2916	0	0	0.125604	0.538587	0.439575
MSTRG.11229	2.71328	2.85422	2.75038	2.56353	4.494508000000001	2.2044900000000003	1.08505	1.68121	2.44445	1.19587	2.7789669999999997	2.44825	0.023323	0.063412	0.001125	0.030849	0.036512	0.010567	1.06771	0.4901140000000001	1.13647	0.702802	0.32516	1.07563	0.013903	0.031169	0.020426	0.027556	0.058664	0.038017	1.5586719999999998	2.98975	3.20739	1.48902	2.50481	3.05653
MSTRG.11230	0.396019	0.244779	0.255986	0.305035	3.02674	1.01385	0.135032	0.186667	0.237462	0.544239	0.294722	0.250891	0.009974	0.034397	0	0.01351999999999999	0.018462	0.00635499999999999	0.739486	0.422901	0.168167	0.52199	0.25064899999999996	0.11267	0.01454799999999999	0.017685	0.046222	0.02085099999999999	0.043418	0.056705	0.190919	1.7996780000000001	1.63295	0.81975	0.27452600000000005	0.311812
MSTRG.11265	1.07801	1.46065	1.1045040000000002	1.14121	2.0893189999999997	1.85496	1.89001	1.84308	1.66838	1.71346	0.8978780000000001	2.13546	3.42256	1.26676	2.28137	3.82569	2.32629	1.19302	1.57028	1.88245	1.18909	1.30997	1.92834	1.43976	2.1155009999999996	3.4840769999999996	1.7282	2.32594	1.90239	1.17691	1.50183	1.90536	1.25729	2.06469	1.76861	1.29879
MSTRG.11296	1.7559220000000002	1.87057	2.18293	1.37531	1.31253	1.55558	1.41095	1.61303	2.41508	1.34032	1.60266	1.6677	1.38775	1.7124549999999998	1.7361669999999998	0.963265	1.31917	1.82678	1.54872	1.68168	2.0713209999999997	1.25308	1.40981	1.52387	1.7957169999999998	1.33637	1.59922	1.25014	1.18958	1.75808	1.25734	1.32149	1.38703	1.42666	1.18689	1.44445
MSTRG.11297	2.10552	1.97222	0.712054	1.59897	1.90476	0.580308	1.61933	2.15733	2.81607	1.40663	1.9191	2.19883	1.35354	2.0236	1.9763	1.18836	1.71816	1.96865	1.93054	1.99699	2.25132	1.3395780000000002	0.788457	1.62151	2.22008	1.50962	1.7563950000000002	1.40179	1.44371	1.89748	1.76086	1.97751	1.39741	1.7938490000000002	1.52653	1.48115
MSTRG.11298	2.44429	0.6497970000000001	0.6593859999999999	1.1573	1.51442	0.8245459999999999	1.34504	2.52499	2.8433040000000003	0.7016680000000001	1.1437	1.5166519999999999	0.601707	1.27106	2.19094	0.307246	1.89413	2.42369	2.5613669999999997	0.740139	1.97957	0.394956	1.96155	2.40619	2.86413	0.758704	2.58793	0.386486	1.72742	2.45071	0.956338	0.7591939999999999	1.36962	0.97676	1.35436	1.57224
MSTRG.11302	2.36571	0	0	2.3403	3.23053	0	0	2.87296	2.99297	1.69216	1.96923	0	0	0.119244	0	0.929769	0.249387	3.20625	0	0	0	0	3.83366	2.80248	2.05185	1.92532	3.95036	1.24018	2.75384	2.52056	0	0	1.95591	1.88273	1.80464	2.47483
MSTRG.11315	6.14991	3.92452	9.28353	4.29227	2.8589	4.18281	7.314894000000001	4.3165830000000005	1.71373	7.12663	1.99001	4.78612	8.97282	3.99688	4.46329	6.706532000000001	3.34712	5.78554	4.62322	4.3854239999999995	4.42706	4.54774	2.1997	3.71625	8.28551	6.8889949999999995	4.06401	6.088476999999999	4.06151	6.89792	5.40978	5.22476	1.4672040000000002	3.65651	2.80291	3.07248
MSTRG.11347	0.944778	1.40717	1.14786	0.96027	1.52832	1.5109780000000002	1.05819	1.76785	1.49681	2.06875	0.565968	1.40914	3.24189	1.61288	2.18931	2.77581	1.96431	1.5955	1.71031	1.5937	1.6850020000000001	1.02389	2.00956	2.30779	1.93504	2.95304	1.71476	1.84354	1.52317	1.6661709999999998	1.24607	1.52758	1.0448	1.1881	1.7708849999999998	1.58922
MSTRG.11376	1.7821	1.63189	2.38425	1.08462	2.0328779999999997	1.80507	1.56468	2.07869	1.7372029999999998	1.3701430000000001	2.14288	2.36743	1.36051	1.17301	1.40557	1.31534	1.79708	1.20537	1.11207	1.1768	1.26083	1.35854	1.82872	1.27649	1.13156	1.38285	1.54932	1.14821	1.57566	1.4953040000000002	1.02384	1.86884	1.27173	1.41804	1.89371	0.905136
MSTRG.11412	1.30349	2.77783	2.17298	1.83619	2.5813650000000004	2.41927	1.5433059999999998	3.2337439999999997	2.29657	3.19253	1.74495	1.63769	2.15927	1.96733	2.7192	2.4821	2.72025	2.22939	2.0349150000000003	2.6865	2.63377	2.0076650000000003	2.71246	2.43274	3.2780410000000004	3.97607	2.90004	2.4774580000000004	2.4047	2.19303	1.59886	1.75875	1.56698	1.62867	1.92659	1.69933
MSTRG.11414	1.64404	1.81831	2.14902	1.50677	2.50655	2.20402	1.40578	2.46407	1.91015	1.7697060000000002	1.58088	1.35957	2.23431	1.93465	2.67373	2.04252	2.25743	1.51638	1.93206	2.53337	2.6252560000000003	2.09419	2.1400240000000004	2.0475529999999997	2.79263	3.08192	2.66825	1.80978	2.39123	1.74534	1.55393	1.36876	1.4302	1.32561	1.52936	1.46023
MSTRG.11415	0.5751	0.544927	1.38389	0.605971	1.04118	0.6738970000000001	0.48445600000000005	1.3725690000000002	0.983225	0.661917	0.43269	0.628668	0.719539	0.898386	1.44352	0.754372	0.724268	0.7973399999999999	0.937701	0.786984	0.8509200000000001	0.7442529999999999	1.04949	1.03042	1.39305	1.76441	1.26122	0.7782319999999999	1.06213	0.836404	0.476814	0.6825899999999999	0.604755	0.67047	0.764698	0.770521
MSTRG.11430	2.06245	1.57616	2.5682400000000003	2.11849	3.70601	1.46798	1.91816	1.6513080000000002	2.17026	1.38712	2.89643	2.54863	2.20318	1.1817550000000001	1.99476	2.5583419999999997	3.55507	1.89528	3.74781	1.5160209999999998	2.1076650000000003	2.6451849999999997	3.83641	3.91354	1.7525580000000005	1.5691	1.53178	2.63925	2.82265	3.06801	2.00593	1.77315	2.02699	2.8229189999999997	3.17635	2.70622
MSTRG.11442	16.475889000000002	6.38952	8.68534	17.9559	14.4187	9.31398	11.1778	26.9497	27.2662	24.3697	13.5473	8.93478	53.6107	7.37965	15.669	8.04375	9.23873	9.41869	18.5933	39.9024	14.643229000000002	17.5198	8.49222	19.888	10.9662	0.31435100000000005	6.38818	58.197	12.2055	15.2632	13.1428	19.4324	13.8548	16.1118	16.0457	11.9737
MSTRG.11447	0.336776	0.465381	0.4885739999999999	0.738794	0.839289	0.66665	0.382331	0.5021180000000001	0.623919	2.60236	0.320323	0.5814090000000001	2.43368	0.569358	0.916281	4.57289	0.604993	0.442984	0.979061	1.18294	0.750153	1.40661	0.707237	1.0362049999999998	0.775628	3.26162	0.390124	3.68954	0.6396229999999999	0.500195	0.681229	0.750369	0.923839	0.523035	0.755884	0.841031
MSTRG.1145	0.750275	1.02643	0.892681	0.7905840000000001	0.949237	1.22413	0.985031	0.789265	0.668501	1.0356299999999998	1.01546	0.678335	1.75054	1.18563	0.8505360000000001	1.76231	0.757522	0.961029	1.12043	1.28895	1.1348	0.980302	0.828398	0.662618	0.7354689999999999	1.2227	0.460506	1.44643	0.772411	1.01957	0.935988	0.904899	0.758879	0.8909090000000001	1.04685	1.0087620000000002
MSTRG.11477	1.69472	1.65629	1.51225	1.67146	1.46597	1.5679809999999998	1.69592	1.46791	1.7911	1.92141	1.36181	1.41649	2.37171	1.7228599999999998	1.51303	2.45176	1.49038	1.29665	2.14967	2.08792	1.57494	2.93522	1.60593	1.5412	1.79101	2.13749	1.87142	1.90108	1.47934	1.93278	1.52124	1.96383	1.36772	2.40763	1.30329	0.90501
MSTRG.11492	0.8398450000000001	0.412581	2.24524	1.07148	0.933727	0.343173	0.369217	0.618537	0.792978	0.5149739999999999	0.370675	0.334333	0.04385299999999999	0.376997	0.815227	0.085996	0.582011	0.361528	0.43331	0.246921	0.32151599999999997	0.377917	0.718861	0.370658	0.753149	0.37806	1.14932	0.10475	0.965073	0.798929	0.880834	1.43297	0.205328	0.562882	0.8355030000000001	0.248787
MSTRG.11494	2.49158	3.23046	3.1120509999999997	3.8060330000000002	3.0919950000000003	2.30408	2.46987	4.3147	2.2771939999999997	3.15975	1.76626	2.33948	1.31294	3.20341	3.19122	1.10507	4.37286	2.59482	2.30423	2.63915	2.57045	4.42806	3.08619	1.7463	2.92703	1.21262	3.61083	1.3911209999999998	3.73059	3.11439	3.37714	4.55426	1.80301	2.95264	2.76059	2.54975
MSTRG.11521	1.11283	0.980507	1.06877	1.48337	1.08178	0.90407	1.18303	0.886216	1.12106	1.09692	1.63751	1.50422	1.87084	1.01857	1.2158	1.6818669999999998	1.75705	0.955335	0.712147	0.437676	0.5336380000000001	0.499809	0.836467	0.834192	1.00692	1.24162	0.974259	0.941271	1.71718	1.17253	0.6119479999999999	0.7148479999999999	0.712834	1.33434	0.7293890000000001	0.802582
MSTRG.11527	1.70164	1.7065150000000002	0.912521	2.02651	1.7738040000000002	1.23096	1.24934	0.865835	1.65693	1.7050759999999998	1.81226	1.02205	1.02888	1.07802	0.6723899999999999	0.7785920000000001	1.28805	1.38573	1.21299	0.946033	0.881359	1.2524	0.912339	1.00623	0.824305	0.707054	0.8526879999999999	0.6414350000000001	1.56675	0.929068	0.908538	1.72066	1.17572	1.81457	1.52422	1.6850889999999998
MSTRG.11528	1.61188	1.87997	1.52737	1.99313	1.83152	1.7323259999999998	0.778434	1.46883	1.64686	1.92056	1.6565580000000002	0.683615	1.2389540000000001	1.04596	1.45127	0.922647	1.63525	1.49886	1.71891	2.20024	1.72383	2.05454	1.65512	1.66534	0.730136	0.540774	0.8215870000000001	1.4959	0.8495540000000001	1.3582	1.04808	1.70945	0.864456	0.955044	1.55707	2.54137
MSTRG.11530	6.18778	7.35676	8.028	5.78261	7.52016	6.369298000000001	5.85978	9.42844	6.9456	5.711823000000001	5.36223	7.3831	4.2656160000000005	8.98119	7.878082000000001	6.2052	8.26321	6.63792	7.9237	7.76989	6.3959980000000005	6.04354	8.82328	8.96408	9.61474	6.0894010000000005	8.561283999999999	5.41941	7.79189	8.00606	7.40003	8.18372	7.88757	6.48653	8.267024000000001	7.76481
MSTRG.11545	7.58544	4.52032	10.112	5.75681	4.52678	6.44233	9.0429	11.2637	4.26082	11.7692	6.15256	5.34269	20.3226	7.49974	9.78148	14.9382	10.4667	8.62095	10.8966	12.248081000000001	10.0924	7.21918	11.8489	7.36079	16.2069	15.6646	12.507	8.141558999999999	8.3012	8.388850999999999	7.28302	6.775435000000001	6.56176	8.40378	8.37128	6.2706610000000005
MSTRG.11558	0	2.2224150000000003	0.556557	1.3678	0.991644	1.69559	0.904342	0	0	4.6565	0	1.51483	6.8374619999999995	1.20752	0	15.2877	1.16001	0	1.1404	1.894	0	0.44231	1.44375	1.26798	1.45326	2.8248189999999997	0	5.57569	1.17753	0.942831	0.476473	0	0	1.7931549999999998	1.90728	0.957897
MSTRG.11575	0.888192	0.107483	2.13436	0.196112	0.181843	0.324784	1.0651700000000002	0.422904	0.117611	0.592138	0.126468	0.5769270000000001	0.901179	0.122848	0.22249699999999997	0.940099	0.149154	0.6732630000000001	0.971666	0.369623	0.14060799999999998	0.156281	0.072393	0.428976	0.592936	0.572789	0.107015	0.464413	0.206866	0.5061060000000001	1.39737	0.352959	0.099817	0.227497	0.176499	0.422234
MSTRG.11580	1.61827	0.164439	1.6459150000000002	0.132948	0.19833	0.428062	1.87328	0.389728	0.167794	0.427961	0.233029	0.963417	1.34641	0.097381	0.258821	0.878545	0.26365500000000003	0.8082550000000001	1.39297	0.342279	0.12173599999999998	0.183447	0.213307	0.708307	1.05618	0.520433	0.135689	0.29626199999999997	0.21550500000000003	0.824608	1.9180580000000005	0.220974	0.121834	0.31645500000000004	0.316156	0.659217
MSTRG.11632	1.73394	2.57741	2.27412	2.61863	2.46078	2.69927	2.1451119999999997	1.7911240000000002	1.91784	2.98086	2.02405	1.88494	5.393216000000001	2.17263	2.11614	3.23487	2.3615049999999997	2.43018	2.05502	2.3911	1.6744709999999998	2.23804	2.36743	2.01448	2.0878520000000003	4.65238	1.82757	3.3741160000000003	2.5607599999999997	1.97089	2.03592	2.91833	1.94559	2.74422	2.52895	2.50648
MSTRG.11640	0.595609	0.609942	0.53147200000000006	1.165	0.527958	0.783093	0.59912	0.8808440000000001	0.4755529999999999	0.663782	0.5472600000000001	0.767206	1.76258	0.383061	1.10107	1.4135879999999998	1.04175	0.6418159999999999	0.5430689999999999	0.525134	0.713375	0.854141	0.630552	1.30227	1.24075	1.30916	0.6064609999999999	0.663664	0.8732639999999999	0.5794739999999999	1.1239059999999998	0.870135	1.02961	0.437186	0.812851	0.764045
MSTRG.11654	1.81768	1.31913	1.61275	1.20649	1.85666	0.96544	1.96455	1.94158	1.63023	0.6954899999999999	1.63101	1.60731	0.32621999999999995	1.15728	1.81739	0.228306	2.30343	1.16288	1.57771	0.86520300000000006	1.47946	0.7147979999999999	2.43137	1.75665	2.8555189999999997	0.716643	1.63244	0.54979	1.74569	2.36428	1.947	2.25128	1.11933	1.40255	1.6664709999999998	1.49785
MSTRG.11656	2.28301	1.51279	2.02357	1.64668	2.39579	1.53002	2.31832	2.83592	1.99448	0.964978	2.13403	2.22449	0.29641799999999996	1.6916639999999998	2.08699	0.379839	3.00806	1.5787	1.77514	1.39496	1.55216	0.920996	2.5361990000000003	2.19551	3.46806	0.846308	2.12317	0.573186	2.1703080000000003	2.84065	2.2219759999999997	3.16399	1.19445	1.60362	2.61847	1.84943
MSTRG.11660	3.66552	3.60783	4.96499	4.69575	5.691498999999999	2.69666	7.06714	4.36505	4.72722	3.27499	4.71523	3.43734	0.414896	2.33332	3.24166	1.2384	5.99846	3.14983	2.75289	3.28412	3.75185	4.09802	5.59616	3.01564	3.84979	0.927354	3.776508999999999	1.30254	4.827287999999999	3.76136	5.4136	7.285260000000001	3.67411	6.49491	5.5757650000000005	5.29467
MSTRG.11661	1.74004	1.28236	1.83492	2.0061880000000003	2.06971	1.05614	2.3670869999999997	2.04108	1.37387	1.19332	1.75896	1.13183	0.094585	0.8362930000000001	1.18115	0.536397	2.01342	1.17878	1.16139	0.807424	1.31069	1.35036	1.8604009999999995	1.32066	1.40525	0.35949899999999996	1.25436	0.514799	1.66318	1.6512939999999998	1.65434	2.37398	1.1876950000000002	2.2312529999999997	1.98592	1.9841990000000005
MSTRG.11662	1.99937	2.00335	3.01865	3.1442	3.17018	1.44917	3.853498000000001	2.3790720000000003	2.45037	1.85637	2.78577	2.07592	0.240247	1.44877	1.86252	0.6459699999999999	3.43047	1.94798	1.75489	1.65667	1.92243	2.4943720000000003	3.1232029999999997	1.94045	2.27703	0.474009	2.08602	0.54235	2.79766	2.45302	3.0887830000000003	4.03531	2.02319	3.72177	3.04957	3.29337
MSTRG.11663	0.8679370000000001	1.41427	1.94878	1.08636	1.46614	1.06827	1.55661	1.52173	1.12092	0.711294	1.1053	1.03298	0.123492	0.889025	0.816555	0.243293	1.89506	1.43037	0.884776	1.4074	0.727064	1.5579	1.77545	1.07303	1.41227	0.515799	0.911618	0.336598	1.83457	1.38328	1.51569	2.23987	0.912347	1.64734	1.40023	1.61417
MSTRG.11674	1.70358	1.87649	1.86097	2.37341	2.25201	1.95467	2.49146	2.45722	2.30674	3.2332650000000003	1.83013	2.0875	3.18491	2.44499	2.41056	3.59372	2.12568	2.4039080000000004	3.10322	2.5373360000000003	2.82977	3.93548	2.6065150000000004	2.04834	1.86868	2.6387560000000003	2.38397	3.4865980000000003	2.14791	2.56234	1.64636	1.91333	1.91699	2.72632	1.94308	1.91805
MSTRG.11685	1.48917	1.3450799999999998	2.16363	1.8729	1.79955	2.15821	1.4052	2.60214	2.79663	2.29948	1.30745	2.42443	2.53152	2.51422	2.44619	2.57537	2.78596	2.07943	1.55365	2.84694	2.8438209999999997	2.26271	1.98751	1.54302	1.4619	3.3969089999999995	1.63747	3.18839	2.02132	2.32664	1.32352	2.8229	2.274	1.94694	2.0204560000000003	1.77099
MSTRG.11734	0.796355	0.413188	0.7383810000000001	1.2969959999999998	1.18303	0.566343	1.29912	0.786721	1.24052	1.13938	1.11941	0.924601	1.50181	0.748566	0.777939	1.11201	1.01368	0.281071	0.743885	0.969034	0.888409	0.5269510000000001	0.740848	1.21628	1.02784	1.05788	0.882294	1.03429	0.748791	0.8593930000000001	0.805901	1.09872	1.22901	1.09937	0.8778940000000001	1.21768
MSTRG.11764	0.33453	0.477167	0.28877800000000003	0.432802	0.334268	0.128442	0.551491	0.374307	0.516135	0.366003	0.238299	0.478154	0.211515	0.318207	0.616632	0.176872	0.6073350000000001	0.423804	1.01718	0.74708	0.676545	1.54436	1.41091	2.03027	0.345277	0.133138	0.199119	0.854632	0.694749	0.367729	1.62094	0.206635	0.239052	0.49331099999999994	0.614714	0.667808
MSTRG.11772	1.03147	1.07689	1.79258	0.970197	0.92744	0.357794	0.866654	0.507365	0.865202	0.502311	0.239583	0.30507	0.15724000000000002	1.2075129999999998	1.23031	0.4928479999999999	1.00051	0.330331	1.13536	1.07032	0.8493649999999999	1.08085	0.5551020000000001	1.26531	1.19867	0.2541	1.25338	0.431238	0.242873	1.62359	0.902952	0.604911	0.614584	1.54349	0.25196	1.388
MSTRG.1179	0.45602	0.33112199999999997	0.26074899999999995	0.5085569999999999	0.355603	0.407156	0.400861	0.167104	0.237268	1.91013	0.456757	0.149304	3.13545	0.104177	0.347655	1.4224	0.380009	0.06752799999999999	0.163154	0.383395	0.226266	0.169633	0.222599	0.137851	0.402322	2.69405	0.173837	2.34882	0.189064	0.047219	0.35597399999999996	0.5608380000000001	0.29575300000000004	0.28316399999999997	0.51694	0.35944499999999996
MSTRG.11818	2.17606	1.67771	2.72028	2.37246	2.68971	1.8487	2.27377	2.35112	2.5728020000000003	1.99721	2.90249	2.36489	1.09889	2.75803	2.97965	1.72105	2.19409	2.1452400000000003	3.5844339999999995	2.66528	3.07534	3.18182	2.66715	3.98687	2.86127	1.19927	3.54511	2.36689	2.65141	3.324	2.22994	1.9597759999999995	3.36925	2.79553	2.50662	3.05996
MSTRG.11819	2.3587	1.9128829999999999	2.85811	2.50702	2.77865	2.13116	2.68016	2.69124	2.9441439999999997	2.14988	2.98537	2.54284	1.06302	2.78517	3.06552	1.6464990000000002	2.66486	2.39724	3.80713	2.65695	3.15789	2.93948	2.97456	4.30953	3.2925129999999996	1.27482	3.58938	2.29434	2.64606	3.34694	2.37235	2.21983	3.5581379999999996	2.7620419999999997	2.81792	3.27158
MSTRG.11820	7.49505	4.6542069999999995	7.50535	5.02452	5.612830000000001	2.3997040000000003	3.69058	4.13475	9.57313	5.17095	4.8314449999999995	5.28143	3.2679	5.39973	9.48141	4.78017	9.1898	7.81679	2.67954	3.22397	8.30795	8.262317999999999	8.13436	6.85274	11.626	5.54757	5.85252	6.4609309999999995	4.86334	8.5863	8.87896	4.05227	9.33499	14.2951	2.0273380000000003	11.0031
MSTRG.11882	0.991164	0.344829	1.5620889999999998	1.35217	1.14916	0.946982	0.452863	2.4840470000000003	1.55017	0.47930200000000006	0.396332	1.10676	0	1.06277	2.0888869999999997	0.186002	2.34717	2.5234099999999997	0.851683	0.43547299999999994	0.644913	0.02519099999999999	2.15496	1.62593	1.17898	0.497983	2.21214	0	2.5422849999999997	1.7613439999999998	0.609395	0.412961	0.423158	0.8356969999999999	1.04547	1.09422
MSTRG.11921	145.28469099999998	41.7795	92.0685	61.1612	79.5015	61.341052000000005	36.682809000000006	138.538	86.64841700000001	33.1724	13.5918	30.4762	5.38048	61.1432	138.909	9.89528	44.9401	65.5763	40.4527	52.2982	81.7937	7.101335000000001	49.1979	36.1536	90.7969	40.7243	167.485	8.056061999999999	108.979	142.536	18.6881	34.5391	44.7764	44.3929	56.0608	31.6818
MSTRG.11923	13.583	10.8753	10.5381	22.6078	18.725	7.924507000000001	5.39317	11.8061	18.3065	6.54182	3.83952	7.61027	1.12858	9.97241	10.9419	2.35914	16.138	12.2642	11.9751	8.16454	14.408039000000002	6.478708999999999	16.0915	11.1733	21.7874	3.61118	26.3956	3.84097	20.3753	18.8629	8.13619	8.50558	13.1649	15.1966	13.407476999999998	10.0968
MSTRG.11941	1.01383	1.16555	1.43953	1.3276629999999998	0.880075	0.8721389999999999	1.44907	1.53209	1.1884	2.09443	1.18677	1.16111	3.31817	1.27246	1.9804	2.29466	1.18827	1.06612	1.65691	1.77636	1.43365	1.32428	1.4571889999999998	1.97546	1.26161	2.36717	2.00656	2.15043	1.08024	1.53188	0.917219	1.28221	1.56963	1.31118	1.22168	1.53683
MSTRG.1196	1.13128	0.720382	1.26547	1.0116969999999998	1.11435	1.08943	1.01103	0.865391	1.34566	1.64371	1.12467	1.31538	2.70897	0.8211040000000001	1.46932	2.11214	1.30676	1.75333	1.70072	1.19372	1.06217	0.944796	2.0588490000000004	1.51394	1.95721	1.56342	2.33179	1.40393	2.5889	1.77824	0.887345	1.27981	1.7210150000000002	1.0405	1.17897	1.5034379999999998
MSTRG.1199	1.3674	1.8369	1.85609	1.28226	1.83736	1.64514	1.37598	1.7488669999999995	1.75688	1.57419	1.20484	1.65516	0.978714	2.20128	2.21209	2.6735919999999997	1.7395040000000002	1.99611	2.041	3.33252	3.724066000000001	2.92101	2.51354	0.154578	1.7479	3.2157720000000003	2.15214	2.51464	1.81744	1.89998	1.4161290000000002	1.7263939999999998	1.42386	1.73679	0.264473	1.7343380000000002
MSTRG.12020	0.592646	1.56666	0.5585640000000001	0.849576	1.24436	1.29915	0.626081	1.02184	1.00383	1.6980810000000002	0.441971	1.34014	1.59643	1.72348	0.883883	2.6165130000000003	0.8879020000000001	0.917141	0.7319939999999999	0.981212	0.984634	1.14637	0.759768	1.28937	0.8541610000000001	1.7521240000000002	0.8087270000000001	1.33085	0.8567450000000001	0.99133	0.512371	1.0124	0.734596	0.719413	0.992108	1.12744
MSTRG.1203	0	0	0	0	0	0	0.46856	4.014476999999999	0	0.396731	0	0	0	0	0.671734	0.218025	0	0.281742	0.278419	0	0.397865	0.195243	0	0	0	8.0029419999999991	0	0	0.804674	0.439844	0.205223	0	0.813435	0	0.516938	0
MSTRG.12138	0.044685	0.132081	0.04286	0.190598	0	0.271992	0.083079	0.374876	0.112682	1.78374	0	0	3.2938739999999997	0.167951	0.4035	6.46662	0.05211	0.04118199999999999	0.391094	1.13433	0.107764	0.364247	0	0.294703	0.061634	2.07751	0.278834	2.55313	0	0.108045	0.020632	0.09088	0.080486	0.081493	0.071759	0
MSTRG.12158	3.15029	2.60439	0	1.58999	0.8356049999999999	5.3601410000000005	1.88712	2.4635	1.87796	1.94876	4.23014	2.5872439999999997	1.62768	3.66209	5.14547	3.99999	2.63573	1.30051	5.83447	0	0	2.3317330000000003	1.1801	1.03347	7.14434	1.10529	7.84755	5.07494	3.3416309999999996	3.98867	2.45152	1.50394	4.44808	0.8490200000000001	0	3.99187
MSTRG.12238	1.32558	1.20103	1.04139	1.48658	2.0377110000000003	0.599969	1.38209	1.1914	1.31789	1.74934	1.64973	1.51779	2.13	1.00725	1.4320620000000002	1.76465	1.98449	0.987057	2.0356970000000003	1.09841	1.25876	0.770187	1.99191	1.8807	1.74262	1.4063219999999998	1.44038	1.60604	1.1331	1.48144	1.42342	1.7482259999999998	1.58962	1.07916	1.69616	2.32807
MSTRG.12258	1.17471	2.08326	1.13274	1.95298	1.31417	2.2854509999999997	1.40936	1.38632	1.14805	7.580782000000001	1.40671	1.1912120000000002	15.4031	1.19857	2.04866	9.59255	1.17707	1.2966	1.34903	3.54939	1.27934	1.74428	0.830319	1.30365	1.6516849999999998	13.0032	1.2006139999999998	10.3463	1.07497	1.37102	0.753105	1.45412	1.53654	1.44492	1.67101	1.51324
MSTRG.12294	2.10311	3.62829	2.4189529999999997	2.83248	3.47632	3.3991	3.02641	1.92691	2.0362	2.66524	2.56395	2.50205	3.84811	2.57612	2.4953220000000003	3.73434	2.83399	2.46052	2.79006	3.47455	2.79083	3.6706	2.94505	2.68565	3.38476	3.03234	2.11479	3.21425	3.0833470000000003	1.88882	3.2367	2.74699	2.50187	3.70155	3.34928	2.55921
MSTRG.12312	1.37337	1.1306969999999998	1.9829	1.35076	1.35826	0.977231	1.30784	1.33403	1.76979	0.792562	0.8624459999999999	1.1293	0.739586	1.40845	0.5421520000000001	0.393641	0.990395	0.4826069999999999	2.01769	1.38477	1.6584020000000002	0.730691	1.08877	1.48011	0.8392620000000001	0.39709	0.687314	0.456243	0.636275	0.58868	3.0599529999999997	2.00148	2.9354	1.571	2.0413669999999997	1.94862
MSTRG.1233	0.914611	1.42449	0.8843469999999999	1.2724	1.24225	1.24019	1.1746780000000001	0.954328	1.22766	0.807547	1.38752	0.990073	0.5503170000000001	1.29267	1.04081	0.452852	1.02256	1.03136	0.904482	0.7720130000000001	1.00173	1.3708	0.651618	1.02104	0.823795	0.221271	0.8449450000000001	0.646034	0.88421399999999994	0.662917	0.954128	1.20014	2.21833	1.30174	1.41347	1.41817
MSTRG.12330	0.552342	0.881548	4.652444999999999	1.12759	1.75133	0.787146	1.10297	1.09864	4.28189	1.72444	0.513383	1.26592	2.58157	1.26957	2.48238	1.69793	1.24285	1.69754	1.62588	1.17235	3.12647	0.472711	1.88286	1.53708	1.68472	2.62	6.980430999999999	1.47942	2.04644	2.05374	1.74936	2.17939	4.87895	0.800335	1.42688	2.6334419999999996
MSTRG.12337	1.17257	1.4733290000000001	2.57347	1.71581	1.42448	2.57793	2.42719	3.11644	1.75382	1.445	1.94104	1.70155	0.483772	2.81762	1.89189	0.797404	2.34231	1.0550700000000002	2.43342	2.17842	4.62657	1.95203	2.23131	2.81734	0.869957	1.28471	1.6443150000000002	1.23632	2.1899	1.38973	1.25803	3.34091	1.713	2.48031	1.67957	1.83116
MSTRG.1237	1.02178	1.1335540000000002	0.950742	0.876923	0.881383	1.03438	0.928349	0.574721	0.864554	0.551529	1.16181	0.936657	0.488341	0.966814	0.7137020000000001	0.21527	0.767935	0.625993	0.8155560000000001	0.727329	0.605005	0.8804799999999999	0.682057	0.69926	0.609305	0.093635	0.671226	0.468817	0.736422	0.596579	0.847859	1.30225	1.8863	1.09189	1.28948	1.48589
MSTRG.12377	2.48556	1.99263	1.8588830000000005	2.2854	2.59399	2.46121	2.38692	2.26764	2.58977	1.75298	2.63502	2.71003	1.47664	1.62455	2.34975	1.65053	3.11312	2.44168	2.20991	2.09862	2.24912	1.44878	2.84278	3.3656349999999997	2.28089	1.56445	2.40542	1.43497	2.94109	2.39503	2.36954	2.72358	2.63388	2.2320439999999997	3.60337	3.38812
MSTRG.12427	1.12295	1.2595040000000002	0.656929	0.681391	1.2555	1.1495	0.901899	1.14188	1.18831	0.783222	0.432943	1.02305	1.18601	1.44099	1.13038	1.86242	0.903071	1.11151	1.30367	1.37846	0.808003	0.904736	1.11362	1.64759	1.7138790000000002	1.43447	0.963068	1.24493	0.782109	1.44511	1.14698	1.4143	0.589068	0.581087	1.31	1.06933
MSTRG.12460	1.03692	1.25719	0.713594	1.14807	1.4119	1.24105	1.47048	0.984835	1.31789	0.601958	2.18673	1.5208	0.145248	1.13852	0.665825	0.533975	1.27547	0.6743819999999999	1.39209	0.8287209999999999	0.4165	1.12263	1.82933	1.37562	0.693002	0.556487	0.742983	0.8524370000000001	1.23507	0.6956060000000001	1.3461	1.15832	1.7438790000000002	1.50386	2.0614470000000003	1.94962
MSTRG.1250	1.6412209999999998	1.668	1.724	0	2.47222	1.39614	2.2633959999999997	1.61863	0	0	2.12093	1.66949	0.8583049999999999	1.97649	0	0.8871950000000001	1.76485	1.64192	2.02103	2.19426	2.9888150000000002	0	0	2.29737	0	0.666895	1.52282	1.31519	1.45657	1.6434689999999998	1.7059	1.82108	3.07503	2.24826	2.21596	0.001524
MSTRG.1254	2.07466	2.5482869999999997	3.97239	2.05053	2.8181380000000003	5.2307809999999995	4.45297	2.85641	3.73739	3.88957	2.47066	3.62712	3.3398510000000003	3.1263669999999997	4.12872	4.85246	2.3138490000000003	3.24173	3.11199	1.7631	3.3543010000000004	3.74954	2.81127	3.81855	3.4588370000000004	3.2981559999999996	5.45224	3.2797389999999997	1.69108	3.03546	2.62846	4.31061	5.81037	4.39971	1.80854	3.44569
MSTRG.12546	0.464649	0.7304970000000001	0.426273	1.06783	0.584616	0.504016	0.889761	0.520433	1.00244	2.32921	1.28336	1.0415	2.7231490000000003	0.5561470000000001	0.808502	2.33053	0.8619479999999999	0.328689	0.461872	1.43683	0.47505299999999995	0.652807	0.527621	0.408394	0.365224	2.38455	0.409858	2.0316	0.233156	0.292667	0.639247	1.61445	1.47822	1.17687	0.705778	1.10558
MSTRG.12548	0.205951	0.159108	0.149919	0.189849	0.196845	0.118113	0.257845	0.44146899999999994	0.303683	0.496965	0.40123	0.082263	1.42161	0.11274	0.114773	1.32084	0.360306	0.17735	0.23831599999999997	0.306452	0.133443	0.082512	0.110003	0.15271400000000002	0.161982	0.55824	0.143594	0.587424	0.055359	0	0.433478	1.12246	0.392515	0.236406	0.415441	0.682288
MSTRG.12549	0.472995	0.393862	0.215477	0.658468	0.543554	0.210152	1.1502	0.43157299999999993	0.683195	0.71434	0.849187	0.420903	1.18723	0.16372	0.295263	1.54085	0.479172	0.069413	0.309243	0.581987	0.279643	0.228336	0.383339	0.231504	0.219236	1.69848	0.191397	0.570483	0.14593699999999998	0.064969	0.813886	2.02639	1.18205	0.649889	0.853619	1.05157
MSTRG.12566	0.692412	0.480843	2.03981	0.42952	0.29725999999999997	0.6693479999999999	0.504402	1.58944	1.5809	0.48842	0.271908	0.979731	0.133954	1.52411	5.34202	0.161688	3.76402	4.22586	0.519907	0.6976140000000001	0.906423	0.35026599999999997	1.36968	0.631141	2.81164	0.736579	8.61826	0.087143	1.6491	3.4526019999999997	0.233022	0.414462	0.119551	0.233802	0.455332	0.309892
MSTRG.1261	1.33361	1.83292	0.787788	1.81974	2.58651	1.23107	2.1607	2.07642	1.31038	1.06029	1.30646	1.59786	0.524233	2.74052	0.871426	0.947105	2.40077	1.55098	2.32808	1.39674	0.8798790000000001	2.65237	1.84055	2.5814	1.02024	0.8722200000000001	0.966505	0.779203	1.41351	1.83087	1.64396	1.84194	1.54618	1.12972	2.23688	1.81969
MSTRG.12611	1.59518	2.2478290000000003	0.488961	1.51802	1.42134	1.45226	2.18262	1.35901	0.812276	1.03581	1.97904	2.00536	1.2862360000000002	1.28946	0.749315	0.975418	1.03243	0.37193	1.86677	0.759017	0.6931609999999999	0.533768	0.391338	2.1746209999999997	0.8573379999999999	0.820789	0.4762189999999999	1.04198	0.948756	0.903968	1.19063	1.30825	3.28346	2.30976	1.70157	2.30087
MSTRG.12612	1.38361	3.22094	0.866877	2.45653	2.15102	3.3510739999999997	2.3452	1.58258	2.2901119999999997	2.83366	3.62864	2.27389	1.4426	3.35234	1.32113	1.51302	2.38771	1.53632	1.99753	1.38833	1.1524299999999998	1.11196	1.92638	2.77818	0.7968649999999999	1.23934	0.970426	1.58492	2.2237709999999997	1.25128	1.74451	1.49333	3.56791	3.01917	2.3028869999999997	3.1473869999999997
MSTRG.12613	0.8981120000000001	1.0284	0.5372560000000001	1.3628559999999998	1.29952	1.52047	1.25286	0.862775	1.3272540000000002	1.66346	1.70035	1.317	0.77212	1.91168	0.8733719999999999	0.8836579999999999	1.21308	0.87098	1.26288	0.905102	0.8680040000000001	0.741897	1.28489	1.59939	0.583915	0.66016300000000006	0.696084	0.920799	1.02649	0.601838	1.04867	0.929156	2.06952	1.49002	1.49788	2.15822
MSTRG.12618	3.04634	1.2922870000000002	0.186263	4.39131	2.28477	0.265359	7.638203999999999	1.61819	1.66661	1.19544	8.44593	5.83828	0.114035	1.12384	0.16692	0.300217	0.465732	0.097831	0.195161	0.01757599999999999	0.21471	0.5430050000000001	0.014863	0.4102	0	0.015142	0.07009800000000001	0.102572	0.181031	0.041631	0.203391	0.400494	11.1361	3.0247509999999997	2.96739	2.61765
MSTRG.1262	1.25503	1.46029	0.7936979999999999	1.93992	1.91225	1.15137	2.62396	1.48859	0.973685	1.02656	1.55227	1.5372370000000002	0.301207	2.31664	0.8980879999999999	0.758247	1.81355	1.48814	1.8517669999999995	1.40027	0.909923	2.32985	1.61651	2.21849	0.823961	0.751954	1.0446959999999998	0.759175	1.29303	1.13934	0.992966	1.16533	1.8674789999999999	1.17412	2.02027	1.50214
MSTRG.12636	2.56445	2.01655	2.17468	2.63873	3.16863	2.09799	2.0246630000000003	3.57631	3.9173	2.95238	1.78761	2.81638	2.89188	3.70716	3.1439779999999997	4.4096459999999995	3.79894	3.4233589999999996	4.0935	2.43805	2.04163	2.18357	4.97308	3.72142	3.02915	2.9242049999999997	2.98426	4.2511980000000005	3.16536	2.87406	2.07313	2.435	2.36471	1.98663	2.71051	2.4455240000000003
MSTRG.12655	0.492675	0	0	0.763234	0.08184	0.04333	0.815225	0	0.105657	3.05389	0.070198	0	4.7997440000000005	0	0	2.42976	0.058084	0	0.669654	0	0.06640599999999999	0.846302	0.088806	0.032169	0.7893060000000001	0	0.08629099999999999	2.65589	0	0	0.256686	0.042702	0.030414	0.696649	0.132386	0
MSTRG.12697	1.7914310000000002	1.42181	0.914645	1.3417	2.06038	1.05689	1.30002	1.58355	1.72463	1.30781	1.01356	1.3149	0.840299	1.4373280000000002	1.49441	1.2913	2.27106	1.35734	1.5130549999999998	0.993015	1.14732	0.565358	1.76428	1.49441	1.34281	1.03231	1.46941	0.659515	1.2986209999999998	1.1361	1.25353	2.29303	1.43202	1.13983	2.13404	2.1791169999999997
MSTRG.1271	0.203722	0.100619	0.233867	0.274194	0.136725	0.32661	0.30085500000000004	0.519886	0.310135	0.61059	0.213471	0.34663299999999997	1.46018	0.500973	0.605935	3.73182	0.482227	0.26427399999999995	1.74725	0.939371	0.848165	0.731326	0.30856999999999996	2.18555	0.834868	1.79552	0.478224	1.47398	0.249709	0.453556	0.156889	0.210937	0.082549	0.137124	0.225455	0.047096
MSTRG.12729	1.76009	1.14736	0.68138	2.11545	2.20504	1.26899	1.77613	1.51144	0.799758	2.64982	2.16069	1.41827	1.37328	0.49699	0.440808	0.808207	1.94754	0.598542	0.793326	0.42537	0.317614	0.941027	1.13101	0.403851	0.526783	0.653775	0.5117520000000001	0.716286	1.29558	0.47868599999999994	0.97247	2.44181	0.965719	1.58085	2.6514729999999997	2.04439
MSTRG.12732	1.59769	1.80876	1.67951	2.04492	2.08594	1.62305	1.5779	1.93595	2.24958	2.28208	1.54	1.5847	3.22647	2.18224	2.03859	2.95625	1.81194	1.82804	1.8678	1.96549	1.96206	2.2443459999999997	1.92967	1.60513	1.6662119999999998	2.50524	2.27503	2.65647	1.82375	1.93479	1.47779	1.96428	1.7792599999999998	1.59486	1.77364	1.49871
MSTRG.12787	0.970486	0.740306	0.95416	1.06948	1.94234	0.835039	0.924036	0.807284	0.521131	1.05225	1.00235	0.529339	0.5123800000000001	0.334353	0.88565	1.16802	1.0564129999999998	0.496612	0.8934850000000001	0.384344	0.57214	0.340438	0.8945709999999999	0.841909	0.411587	0.760462	0.397177	0.7393460000000001	0.515313	0.6501	0.413849	1.31545	0.93618	0.490505	1.67123	1.59933
MSTRG.1280	0.258256	0.244044	0.325165	0.448804	0.193533	0.67901	0.408738	0.510185	0.5532060000000001	1.46607	0.417305	0.479811	2.68141	0.790176	1.26946	4.7987720000000005	0.487432	0.704058	0.976824	1.4967	0.80366	3.1171900000000003	0.273367	1.1987219999999998	0.749949	2.53082	0.887639	2.48846	0.342154	1.11681	0.267586	0.204972	0.339794	0.35034299999999996	0.309366	0.103414
MSTRG.12800	3.95954	4.47417	2.69004	5.4074230000000005	5.94394	4.17451	4.43026	5.24632	4.5127	6.240816000000001	4.24855	3.677073000000001	6.58487	4.467569999999999	5.12127	7.475778999999999	4.60726	3.87791	4.11567	4.61865	5.07673	5.33767	3.71721	6.29133	4.35958	6.65152	4.028898000000001	7.194767999999999	3.88156	4.163608999999999	4.00452	4.83603	5.7391559999999995	5.05446	7.12048	6.93261
MSTRG.12845	1.3401	1.3567129999999998	1.2358	1.25456	1.21222	1.27625	1.24061	1.28885	0.962879	1.43514	1.1228200000000002	1.22524	1.40695	1.02541	1.33814	2.46795	1.41873	1.12641	1.1491129999999998	1.63728	1.74132	1.5068	1.28713	1.22549	1.62311	1.4399	0.907043	1.5627	1.20172	1.28864	1.52731	1.96308	0.780746	1.01176	1.16623	1.24387
MSTRG.1287	1.82767	0.918063	1.13003	2.42909	2.02317	0.978489	1.45307	1.55103	1.91017	2.92149	2.14066	1.85587	1.00984	1.3939	1.19263	1.81411	2.18671	1.40358	1.25859	0.895453	1.22448	1.7647509999999995	1.41555	1.26127	0.73979	0.911872	1.4281	1.20965	1.3342889999999998	1.61474	0.981362	1.36716	1.83312	2.00396	1.81995	2.62266
MSTRG.12882	2.13148	1.02728	1.10874	1.9567	2.3213619999999997	0.7892779999999999	3.0139	1.60507	1.706	0.908761	2.36475	2.55401	0.442588	1.17167	1.5669	0.755473	2.71884	1.29035	2.69209	2.1926490000000003	1.63898	2.94109	2.4328	2.81508	1.7164990000000002	0.35770100000000005	1.13236	1.39383	1.6498700000000002	1.37942	2.53802	1.11372	1.92469	1.79823	2.15718	2.24781
MSTRG.12883	2.07278	1.05331	1.0414	1.67165	2.38622	0.758307	2.8069599999999997	1.61123	1.6386150000000002	0.970609	2.16979	2.39155	0.379618	0.985887	1.4092	0.661664	2.69809	1.21417	2.65096	1.9941	1.65057	2.7558	2.2313400000000003	2.63026	1.60366	0.348256	0.985046	1.29456	1.57334	1.36147	2.3861	1.07519	1.88125	1.6428049999999998	2.15757	2.11685
MSTRG.12886	0.58662	2.41915	0.6417619999999999	0.950261	1.20966	2.20273	0.470833	1.33689	0.766296	2.23755	0.418978	0.776302	2.33575	1.6473240000000002	1.71006	1.43977	1.10937	1.7031330000000002	0.578422	1.53122	0.979609	0.80738	0.347588	0.947105	1.5373000000000001	1.82079	1.11833	2.20625	0.941771	0.793259	0.069117	1.11059	0.8424709999999999	0.759525	1.00378	0.866374
MSTRG.12889	0.17057999999999998	0.16836600000000002	0.343183	0.6138279999999999	0.15941	0.603809	0.261639	0.341985	0.222281	8.51195	0.074705	0.112088	16.1949	0.182238	0.8910379999999999	8.79937	0.096157	0.109133	0.373098	1.75765	0.107097	0.6042270000000001	0.028132	0.21386799999999995	0.27874899999999997	10.5012	0.44153	7.33922	0.167174	0.176228	0.095578	0.197595	0.103512	0.222602	0.13935699999999998	0.074628
MSTRG.12899	1.61195	4.15349	5.45448	5.86287	5.11006	5.25986	5.69425	6.75615	3.12061	3.4615370000000003	3.15013	6.29602	8.29684	4.22418	3.32705	4.26398	5.77532	4.45527	2.60006	6.67023	3.88861	3.90115	6.42771	2.63471	2.66116	4.78186	4.61911	4.27231	3.99319	4.7813	3.8335	5.29725	3.21185	6.3857	2.5317	2.21883
MSTRG.1291	0.66628	0.24284099999999997	0.519209	0.5402680000000001	0.692746	0.50471	1.34291	0.344489	0.625816	0.508473	0.884232	1.36495	0.232839	0.110947	0.385301	0.168058	0.632734	0.5385479999999999	0.775149	0.259144	0.237058	0.344013	0.627541	1.43651	0.56743	0.24645300000000003	0.335405	0	0.617308	0.365152	0.5678310000000001	0.209187	0.474541	0.393181	0.560475	1.96486
MSTRG.12914	1.68	1.39321	0.937834	2.1381240000000004	2.80439	1.13531	1.57316	1.43745	1.09423	1.91048	1.54386	1.11017	2.42722	0.784212	0.645238	1.42213	1.6310870000000002	0.699619	1.06955	0.8694350000000001	0.60058	0.855524	0.977349	0.710395	1.06056	1.86051	0.797046	1.58106	1.22895	0.6407970000000001	1.41894	2.62224	0.97044299999999994	1.5853270000000002	2.19312	1.639
MSTRG.1292	2.0302	0.773284	1.43866	1.27181	2.16444	0.699809	3.07601	0.995016	1.17048	0.8479899999999999	1.18241	4.66858	0.5360189999999999	0.4054239999999999	0.752242	0.555029	1.44077	0.923677	1.74434	0.774528	0.5427069999999999	1.4017540000000002	1.3175940000000002	1.4429299999999998	1.44608	0.466305	0.969522	0.617961	0.8329290000000001	1.43772	1.47998	1.28547	0.626591	1.14633	1.32392	3.60863
MSTRG.12921	0.5704239999999999	1.21148	1.04742	1.16396	0.83131	0.238644	1.05514	1.04343	0.909887	0.421196	1.11433	1.14707	0.6526069999999999	1.16413	0.8774120000000001	0.944145	1.76421	1.36688	0.357216	1.04453	1.35271	2.13645	1.24524	0.507034	0.822623	0.510904	0.915864	0.204296	0.6687810000000001	0.84204	0.890901	1.1178	1.27486	0.912508	1.14472	0.740761
MSTRG.12941	0.100601	0.285283	0.265019	0.53851	0.125454	0.607954	0.140688	0.184347	0.208182	1.81129	0	0.07103	1.70073	0.167322	0.6121409999999999	1.38353	0.047607	0.227753	0.21408600000000003	1.23543	0.578734	0.75812	0.22077800000000003	0.238723	0.306631	1.58819	0.4418470000000001	1.65883	0.16309500000000002	0.266988	0.070053	0.153027	0.056682	0.247865	0	0.048001
MSTRG.12994	0.116101	0.151818	0.1821	0.25788	0.224366	0.170045	0.217631	0.193079	0.227197	0.19753	0.340134	0.204299	2.73	2.06465	2.02934	1.11547	1.97434	1.78706	0.23490300000000003	1.0969719999999998	0.7374569999999999	0.924908	0.248963	0.467222	0.612244	0.24691799999999997	0.5115609999999999	0.693826	0.438459	0.5041359999999999	0.113403	0.25385599999999997	0.966813	0.35406	0.19539	1.11007
MSTRG.12997	0.159012	0.203743	0.275214	0.342146	0.234728	0.232587	0.41868599999999995	0.2064	0.226138	0.267333	0.385777	0.217909	3.1063	1.87189	2.51221	1.19378	2.38894	1.7209020000000002	0.251868	1.36389	1.138	0.983629	0.340516	0.465088	0.661826	0.229321	0.480762	0.7683760000000001	0.463239	0.575468	0.14743599999999998	0.469695	1.00693	0.421095	0.251839	1.20601
MSTRG.13012	1.14031	1.41232	0.807335	1.82061	1.81837	1.22482	1.07003	1.62288	1.77076	1.56713	1.26563	1.3163	1.55155	1.32723	1.28721	4.11355	1.6265	2.22589	1.4198	1.24447	1.4468	1.13141	1.69364	1.2878	1.16118	1.6671490000000002	2.74369	2.8229759999999997	1.09448	0.8939809999999999	1.65338	1.81817	2.60973	3.34749	1.89039	1.85704
MSTRG.13020	1.01785	0.378402	0.543506	1.40719	1.95417	0.068699	0.606824	0.46262700000000007	0.8615139999999999	0.721983	0.78058	0.538611	0.11228	0.166	0.29586599999999996	0.442767	0.48773199999999994	0.198473	0.770566	0.276913	0.352311	0.8181069999999999	0.6688390000000001	0.341467	0.163511	0.21830500000000003	0.296259	0.27235	0.455408	0.247508	0.929091	0.7798689999999999	0.737004	0.7233109999999999	0.995012	1.46328
MSTRG.13039	1.94305	1.47121	1.6870619999999998	0.969074	2.73663	2.89536	3.17659	2.31384	3.5796940000000004	2.4880139999999997	1.0818	7.52388	4.38075	3.15397	1.7043	6.85871	3.33115	5.29823	5.68888	5.06576	4.2446	5.72833	1.6794619999999998	6.99608	5.13291	2.49684	1.54895	4.78399	2.71636	4.38034	4.74686	4.59964	4.00682	2.84874	2.80593	4.4901290000000005
MSTRG.13057	1.50475	1.11692	5.9701580000000005	0.114644	2.8484580000000004	0.91156	0.533042	0.726191	2.7175990000000003	0.233838	1.01623	2.0804669999999996	0.037342	0.47901800000000005	1.31565	0.132054	3.08831	1.5673	0.865517	0.6872199999999999	0.803571	0.563675	4.80934	0.7419819999999999	0.487124	0.247292	1.07862	0.024725	4.198283999999999	1.44631	0.588958	0.5481050000000001	0.45884	0.13774	1.81886	0.24595100000000003
MSTRG.1307	2.59267	2.2335849999999997	3.96664	2.8715919999999997	3.36593	2.02589	2.57623	3.5288120000000003	3.79951	2.30722	3.36553	2.79693	0.514861	2.4255	3.85921	1.47258	3.804	3.00154	4.1670370000000005	3.84931	4.64321	7.07808	5.98355	4.1647739999999995	2.36096	1.23973	4.4031	2.14835	3.25878	3.62097	3.77817	3.31954	1.91072	2.83627	2.86737	2.45534
MSTRG.13074	0.800942	2.41461	0.62803	1.66546	1.89712	1.35597	4.56076	0.830252	1.07777	0.85844	3.82693	2.18601	0.376137	1.51841	0.737908	0.406837	1.04138	0.974807	1.40803	0.731721	1.15174	0.780972	1.35923	1.60797	0.690905	0.380875	0.627533	0.833792	1.02342	0.829851	0.555308	0.60423	1.78103	1.36986	2.25749	2.77506
MSTRG.1309	1.31699	1.18958	2.16529	1.57314	1.61589	1.16937	1.4532	1.7557580000000002	1.95495	1.22915	1.76053	1.55299	0.313456	1.37333	1.8677740000000005	0.727544	1.98522	1.43181	2.3045	2.14596	2.59171	3.807655000000001	3.05693	2.08062	1.25805	0.6958479999999999	2.09833	1.05052	1.61412	0.78787	2.0943560000000003	1.7208	1.0304	1.59648	1.50914	1.35993
MSTRG.13114	2.25778	2.2253369999999997	2.1427	2.5317	1.91667	2.02044	2.37983	1.85159	1.98554	2.56201	2.3245880000000003	1.77919	1.88348	1.95287	2.0049349999999997	2.5348349999999997	1.86535	1.87017	2.15152	2.26742	2.05332	2.02775	2.25899	1.81056	2.08229	1.75115	1.9183	2.11917	2.0942	2.1105389999999997	1.80367	2.01308	1.58067	2.78534	2.03366	1.93165
MSTRG.13120	0.450914	2.37534	3.66056	2.11878	0.84609	3.33325	2.84987	1.93437	2.86951	3.5148900000000003	2.32245	2.8632	7.0767809999999995	2.3622	46.9133	4.74322	0.702651	2.33971	3.23142	0.752261	2.9103	1.80488	1.97756	17.8793	2.7351970000000003	7.363805999999999	2.48858	5.43567	2.24531	1.81211	3.3009489999999997	1.72645	3.61001	3.03538	4.08937	2.6809
MSTRG.13122	0.12628399999999998	0.049424	0.123719	0.335753	0.092237	0.437454	0.103387	0.102983	0.07044	0.884094	0.108996	0.05143	0.547678	0.097168	0.352047	6.86945	0.08797100000000001	0.146308	0.160827	0.39367	0.135879	0.183096	0.07497100000000001	0.238206	0.133177	2.27644	0.175111	1.74734	0.092379	0.195801	0.098379	0.06882100000000001	0.03811	0.105115	0.07214	0.072464
MSTRG.1314	0.731036	0.677108	1.52191	1.19596	1.3303	0.7508279999999999	0.944319	0.987634	1.48992	1.2012040000000002	0.922058	0.7890050000000001	0.237052	0.909998	1.90777	0.7931090000000001	1.36389	1.35252	1.69776	1.53613	1.86556	4.09924	2.10442	2.12305	1.34801	0.451457	2.01277	1.01	1.96491	2.1817029999999997	1.55551	1.67881	1.18159	1.44949	1.21426	1.24
MSTRG.13170	15.614	17.4466	29.5117	15.6845	13.895	15.5337	14.6102	15.8832	13.2071	22.1601	17.669092000000003	15.3905	31.470401000000003	17.562967999999998	19.1141	28.5687	15.2717	17.3129	21.5104	24.7092	21.098439000000003	20.2794	15.8751	20.5731	19.4154	32.1967	20.5119	27.7851	17.034748999999998	16.0977	14.3025	15.9173	12.0217	15.8752	12.1841	10.045
MSTRG.13179	3.10041	4.45453	3.72868	4.77299	4.62818	3.4316120000000003	5.0702	3.61098	5.37453	4.39561	4.75106	4.08957	7.322055000000001	3.60201	3.4180839999999995	7.001238000000001	5.44548	4.47417	4.75734	4.34172	3.14816	3.89733	5.52169	4.534705000000001	3.75655	5.74138	4.2438	6.97756	3.992008999999999	4.0651910000000004	4.94381	3.8445	4.5753580000000005	4.6014870000000005	3.76365	3.88298
MSTRG.13183	0.724598	0.660766	0.7612220000000001	1.1868459999999998	0.782354	0.696739	0.78501	0.938952	1.13385	1.18684	1.19623	0.685217	1.40229	0.769502	1.40238	1.62825	0.8501299999999999	0.998848	1.06062	0.923515	1.31321	1.30272	1.09791	0.922752	0.770251	1.03073	0.959482	1.82416	0.8635510000000001	0.7712060000000001	0.8148489999999999	0.936582	1.43369	1.09734	1.02661	1.03541
MSTRG.13185	0.981831	0.919559	0.89912	3.4670339999999995	0.802012	1.85153	1.13516	1.2519870000000002	1.078	15.5619	0.580377	0.744826	21.77	1.08921	2.44545	16.6324	0.614458	0.884083	1.16975	3.47476	1.08673	1.7920189999999998	0.5266430000000001	1.1274110000000002	1.06882	28.7348	1.21985	14.2925	0.878756	0.785958	0.7656189999999999	1.32591	1.02204	1.42524	0.972352	0.991024
MSTRG.13189	0.443217	0.465348	0.711902	0.60948	0.381472	0.893028	0.495561	0.799573	0.563496	5.25182	0.201928	0.342684	8.20032	0.465135	1.3409	6.600639999999999	0.415637	0.381138	0.499371	2.8715599999999997	0.477224	0.670597	0.131741	0.367579	0.324146	10.6651	0.620978	6.40017	0.330557	0.30324	0.185392	0.661337	0.536032	0.512713	0.356269	0.332305
MSTRG.1320	0.117891	0.254187	0.342497	0.123407	0.196645	0.189061	0.07487200000000001	0.5429579999999999	0.287692	0.950003	0.072197	0.176153	2.92845	0.131683	0.15750899999999998	0.478526	0.227238	0.089792	0.275156	0.371512	0.062657	0.05947699999999999	0.095151	0.234393	0.182838	1.67302	0.222662	0.8756219999999999	0.075042	0.188462	0.180392	0.197358	0.083476	0.060265	0.123094	0.185722
MSTRG.13206	0.066083	0.220148	0.13049000000000002	0.220387	0.092895	0.516938	0.064259	0.32144	0.08393400000000001	1.32402	0.037222	0.060188	3.98466	0.129181	0.264165	2.57775	0.058668	0.153446	0.13801300000000002	0.8097489999999999	0.162592	0.201381	0.027685	0.184895	0.202663	3.35685	0.114325	1.7045310000000002	0.14898599999999998	0.044717	0.033516	0.166552	0.05906599999999999	0.110546	0.088801	0.105186
MSTRG.13214	0.575657	1.59678	1.1480860000000002	0.782251	0.85935	1.65144	0.998309	0.832706	1.11603	1.08735	0.72328	0.848017	2.15871	1.44788	1.30997	2.00106	1.00606	1.1964780000000002	0.989014	1.55567	1.19287	1.32537	1.26531	0.8522190000000001	0.985931	2.7084599999999996	1.33053	1.98327	1.21468	1.05345	0.6967409999999999	1.06819	0.4479979999999999	1.21111	0.7948850000000001	0.478279
MSTRG.13230	0.020314	0.11089	0.031016	0.176841	0.166493	0.20567	0.136926	0.072403	0.190954	0.173345	0.33974	0.151841	1.05077	0.110112	0.065122	0.082363	0.063083	0.018911	0.330138	3.02525	0.455217	2.77549	0.070482	0.240853	0.057196	0.226699	0.028537	0.521889	0.07109800000000001	0.03887699999999999	0.035056	0.14859	0.778443	0.239457	0.06112799999999999	0.476966
MSTRG.13231	0.161083	1.47309	0.127685	0.939751	0.091905	1.7642240000000002	0.090215	1.83679	0	0.494426	0.0454	0.2126	0	0.419493	0	0.842609	0	0	0.107335	0.6879569999999999	0	3.5329	0	0	0.082971	0.684055	0	1.17138	0	0.108561	0	0.383371	0	1.38217	0.061132	0
MSTRG.13239	1.89951	1.84479	2.7639709999999997	0.819088	0.8340629999999999	2.17786	1.56346	1.74929	0.871467	0.872353	2.62084	1.73666	1.17737	1.42884	1.41369	0.478232	2.2748	1.24727	2.16636	1.76767	1.71966	2.52353	1.80191	1.76958	1.64523	0.431038	1.5434	1.04441	1.74844	2.02227	1.4063709999999998	1.14743	1.00794	1.49531	1.23115	1.40916
MSTRG.13259	0.275848	0	0.092835	0.936929	0.192589	0.374983	0.327058	0.131279	0.055151	0.287127	0.204704	0.090777	0.967859	0.184078	0.092363	2.27793	0.554075	0.398727	0.12883	0.14213199999999998	0.288037	0.372067	0.293969	0.034617	0.225679	0.117006	0.07426	1.05642	0.189202	0.09361	0.376789	0.414662	0.130914	0.135499	0.101922	0.181731
MSTRG.13265	0.08200199999999999	0.082411	0.13855	0.19507	0.07753	0.622698	0.045607	0.369343	0.106086	1.70141	0.049485	0.042205	1.95398	0.180689	0.347584	2.84622	0.084436	0.114564	0.293478	0.8970100000000001	0.125959	0.43541	0.188038	0.356232	0.188544	2.30176	0.203426	1.6480560000000002	0.036826	0.169906	0.030728	0.198027	0.034283	0.087805	0.049492	0.022955
MSTRG.13268	0.7623949999999999	0.40517	0.961651	1.03455	1.49381	0.462942	0.5352210000000001	0.497769	1.09469	0.918938	0.8736870000000001	0.7714989999999999	0.461149	0.609023	0.569318	0.27018200000000003	0.965831	0.908295	0.441165	0.5634779999999999	0.600334	0.681991	1.26485	0.660654	0.8550200000000001	0.248648	0.771219	0.464338	0.950158	1.1317	0.425491	0.406313	0.614743	0.805086	1.29189	1.73069
MSTRG.13272	1.0142	0.90721	1.66244	0.995487	1.96769	0.705465	0.866606	0.975547	1.35368	0.982432	0.97836	1.00141	0.5034350000000001	0.872075	0.684001	0.326874	1.04066	0.927537	0.937643	0.806519	0.649903	0.783946	1.2472	0.917484	0.740448	0.42649799999999993	1.02948	0.282074	0.978503	1.3502	0.72133100000000006	0.5344760000000001	1.0543049999999998	1.03109	1.77404	1.32064
MSTRG.13287	1.08983	0.5588350000000001	0.422272	1.01234	1.13572	0.635221	0.89705	0.677433	0.740767	1.34904	0.424334	0.703645	2.46493	0.513058	0.7404810000000001	2.0121599999999997	0.699188	0.418569	0.8845360000000001	1.10786	0.7285560000000001	0.478316	0.317884	0.705721	0.880677	2.13771	0.553227	1.44018	0.4528680000000001	0.48389399999999994	1.01292	1.23032	0.975298	0.536379	1.2379	1.35341
MSTRG.13290	2.8803	5.04734	6.11492	2.96459	5.95145	5.09986	3.0718	8.804988999999999	5.2817300000000005	2.6705330000000003	4.12081	3.98596	1.66006	5.28207	5.08781	3.56013	6.793857000000001	4.96407	3.09992	4.2805089999999995	4.60189	2.77	5.59482	4.99838	6.29657	5.06307	6.0373410000000005	3.02163	5.73203	6.62218	3.2207830000000004	6.60273	3.8585	5.6692920000000004	5.99525	4.38731
MSTRG.13310	0.041628	0	0.108592	0.06573899999999999	0.029939	0.046635	0.063908	0.564455	0.866129	0.298484	0.262305	0.465767	0.337096	0.072638	1.11948	0.043383	0.407271	0.487656	0.977256	1.7728389999999998	1.27703	0.31072	1.88816	1.44242	0.710284	0.671075	0.922637	1.3907200000000002	0.5126470000000001	0.515618	0.277467	0.235487	0.326881	0.416525	0.207196	0.260239
MSTRG.13319	0.151948	0.457396	0.130374	0.344976	0.154298	0.382039	0.059474	0.160696	0.149518	2.12886	0.089562	0.05992899999999999	2.88656	0.09428	0.393449	1.40069	0.045509	0.084229	0.181457	0.962619	0.332295	0.24902800000000003	0.046782	0.257339	0.523802	2.69001	0.21419499999999997	1.694	0.147608	0.061722	0.028291	0.161187	0.31614200000000003	0.305277	0.044345999999999997	0.280615
MSTRG.13320	0.109679	0.34120300000000003	0.188045	0.433063	0.159762	0.29251900000000003	0.149348	0.215103	0.13461800000000002	2.65333	0.089536	0.10587	3.24907	0.13122899999999998	0.466334	1.61803	0.089935	0.167985	0.215487	0.7180300000000001	0.31638	0.31245300000000004	0.071309	0.19672	0.531103	2.75177	0.208396	2.23531	0.194618	0.0606	0.021501	0.238668	0.205808	0.204247	0.190495	0.303093
MSTRG.13321	0.134271	0.5118090000000001	0.174179	0.33128	0.207299	0.385823	0.192858	0.18365	0.144872	2.97177	0.123518	0.152002	3.14842	0.140389	0.422438	1.53209	0.111774	0.13430599999999998	0.22891	0.658266	0.288432	0.241562	0.102062	0.208309	0.48443100000000006	2.77738	0.405022	2.1487830000000003	0.199821	0.185184	0	0.30541799999999997	0.263502	0.119403	0.14354	0.185737
MSTRG.13336	1.03503	1.21252	0.086885	0.6633479999999999	1.51	1.05743	0.321965	1.46244	0.100472	0.382932	0.738891	0.676437	0.023472	0.667277	0.035243	0.045949	0.7042970000000001	0.5118050000000001	0.215009	0.34270900000000004	0.026394	0.080448	0.6232409999999999	0.513513	0.166747	0.15149400000000002	0.07962999999999999	0.108843	0.682814	0.5832430000000001	0.5566720000000001	0.991587	0.060384	0.6566069999999999	1.43267	1.83184
MSTRG.13370	1.80407	1.72252	1.8036419999999995	1.72006	1.97384	1.38827	1.62539	1.75931	1.82162	1.4306370000000002	1.85747	2.1371689999999997	0.983011	2.44194	1.5655629999999998	0.702324	1.92657	1.7957490000000005	2.13433	2.03167	1.85548	1.55473	2.24356	2.23651	1.87227	0.826048	1.21274	1.09248	1.81831	1.87384	2.18274	1.6720240000000002	1.7491560000000002	2.32149	1.94161	1.69556
MSTRG.13373	1.0216	1.02347	0.987657	0.76831	1.36099	0.9411	1.08217	1.03943	0.8707889999999999	0.700438	1.2256	1.32933	0.604901	1.59733	0.8490340000000001	0.470701	1.04912	1.02596	1.09447	1.44255	1.10097	0.874416	1.47683	1.50404	1.13681	0.4839270000000001	0.71019	0.414857	1.10769	1.04961	1.5463	1.2207	1.10961	1.22652	1.34963	1.1687
MSTRG.13376	1.2959120000000002	1.32927	1.42214	1.15623	1.3895959999999998	1.38279	1.77292	1.66379	1.53489	1.23565	1.39606	1.46082	0.629708	1.7237080000000002	1.33225	0.464484	1.65432	1.27429	1.7379939999999998	1.61511	1.59773	1.43779	1.84424	2.1165	1.18914	0.472943	1.23694	0.620494	1.20098	1.4248610000000002	1.35984	1.72703	1.7295	2.10706	2.05851	2.62818
MSTRG.13402	1.19467	1.4374	0.648758	1.17014	1.84904	1.04563	1.14074	0.9525	1.1313540000000002	1.94257	1.3176709999999998	1.19176	2.2932	0.813088	0.940726	3.08094	1.1512	0.904044	1.12989	1.1741	0.584796	0.937991	1.04006	1.34508	1.22278	1.8335	0.626836	1.21643	1.07938	0.755629	1.7527240000000002	1.3650950000000002	1.3224	1.34938	1.33659	1.62286
MSTRG.13414	0.837413	1.1418	1.53844	1.46054	1.05841	1.07424	1.42971	1.59968	1.4105239999999999	1.4553	1.21369	1.12146	1.7133200000000002	1.29828	1.16758	1.5929799999999998	1.28677	1.31086	1.55094	1.38078	1.58045	2.11532	1.88028	1.65395	1.56765	1.7187	1.88068	1.33579	1.56765	1.23461	1.25426	1.37146	1.27714	1.6772220000000002	1.3246950000000002	1.23051
MSTRG.13417	0.76083	1.02317	1.40223	1.07087	1.10711	1.23075	1.03757	1.12593	0.922074	1.59113	0.975189	1.0891	2.56918	1.14774	1.31866	1.42062	1.26772	1.55693	1.27272	1.63119	1.46966	2.00653	1.16487	1.38473	1.36194	2.25101	1.22932	1.89572	1.68451	1.7084	1.27069	1.30177	0.71506	0.99049	0.882759	0.8495950000000001
MSTRG.13458	0.678945	0.8861629999999999	0.64531	0.412654	0.802459	1.05566	0.610722	0.838517	0.63857	0.713457	0.737097	0.6462680000000001	0.8495290000000001	0.715249	0.47807	0.7963060000000001	0.923954	0.628681	0.6907909999999999	0.586398	0.6892189999999999	0.42439799999999994	0.916302	0.514877	0.592055	0.7263689999999999	0.641097	0.600579	0.781832	0.597108	0.692288	0.857504	0.456474	0.5286350000000001	0.7543979999999999	0.52547
MSTRG.13469	2.86514	2.50418	2.6454169999999997	3.28342	2.9745049999999997	2.8564	4.00217	3.19791	3.24659	4.11389	3.1271310000000003	3.09416	7.43509	2.97435	2.96369	6.82488	2.64171	2.96685	3.58998	4.81547	2.48919	3.57287	2.92249	3.74561	3.19021	6.678471000000001	3.22207	5.27543	3.0298990000000003	3.88742	3.64927	2.88292	3.08551	3.11635	2.99321	3.72783
MSTRG.13471	1.90953	1.53879	1.57256	1.998	1.7731869999999998	1.71365	2.12195	1.73787	1.8841	2.65966	1.74691	2.00358	4.32514	1.5896	1.91704	4.850626999999999	1.7651869999999998	1.67703	2.16029	2.36364	1.5954549999999998	1.88222	1.81703	2.24739	2.4041	3.615580000000001	1.64964	3.33731	1.47699	1.96188	2.21218	1.603	1.77514	1.71271	1.81106	2.01212
MSTRG.13472	1.5245	1.40533	1.4629	1.73242	1.60697	1.58917	1.97932	1.66875	1.68778	2.61072	1.6985	1.83627	3.904244999999999	1.30253	2.0007	4.30257	1.54942	1.48608	2.01861	2.45749	0	1.64971	1.57814	2.00894	2.18712	3.21452	1.76473	3.19718	1.6879	2.06081	1.98845	1.44476	1.64098	1.53836	1.73075	1.89076
MSTRG.13473	1.74109	1.49538	1.65869	1.99286	0.081584	1.68625	2.10381	1.76701	1.77779	2.66867	0.138907	1.81954	4.43929	1.56367	1.90371	4.41103	1.7734	1.55322	2.1470689999999997	2.58067	1.50208	2.04555	1.59963	2.3613299999999997	0.184102	3.46552	1.8784490000000005	3.18153	0.152281	0.193312	2.11293	1.62232	1.95724	1.65486	1.92958	2.08557
MSTRG.13474	0.992839	1.07332	1.16714	1.24923	1.02288	1.19903	1.38796	1.22805	1.17078	1.81809	1.16143	1.14978	2.84097	1.04771	1.3101	3.06582	1.13206	1.15439	1.40733	1.87159	1.05475	1.28053	1.04032	1.58671	1.39484	2.7973619999999997	1.25452	2.06363	1.0932309999999998	1.58986	1.45044	1.15087	1.22388	1.18379	1.16081	1.1919110000000002
MSTRG.13475	1.02592	1.07064	1.05372	1.17538	1.16035	1.19758	1.28748	1.19466	1.11507	1.85637	1.10497	1.2056870000000002	2.92046	1.20426	1.319	2.98805	1.0275	1.17481	1.38783	1.90203	1.1159	1.44699	1.11009	1.62677	1.53415	2.45586	1.30335	2.19602	1.08499	1.54227	1.36848	1.02988	1.24843	1.17294	1.10833	1.2553530000000002
MSTRG.13494	2.16115	1.7516370000000001	1.3734	1.89315	4.2613389999999995	1.51894	1.91999	1.34966	1.71674	1.81024	3.67661	2.1729849999999997	0.432306	1.0035	1.11963	0.341124	3.2380709999999997	1.30935	0.936264	0.636455	0.954113	1.3964370000000002	2.99648	0.956334	0.7728970000000001	0.231445	0.931709	0.476887	3.3473919999999997	1.00338	1.43653	1.99337	0.950247	1.46997	3.33181	1.79503
MSTRG.13530	2.34799	1.05446	1.33869	2.12574	3.52655	0.819908	3.95854	2.4204	2.69038	1.7857610000000002	1.55839	1.7816880000000002	0.273471	1.2056	1.69774	0.886143	3.25452	1.96318	3.13351	1.56578	1.9332	2.92614	3.38366	1.92597	2.24623	0.487415	1.80215	1.03254	2.49492	2.3195759999999996	3.15957	3.07434	1.49959	1.77995	2.8484830000000003	3.2662169999999997
MSTRG.13531	6.75958	4.39669	3.09636	3.80461	8.69371	2.95849	2.22321	5.38739	4.16712	2.0126	2.95908	3.3242230000000004	0.382179	1.98196	4.047337000000001	0.387202	4.3967220000000005	2.35522	4.00487	3.27386	2.93461	2.97738	5.79375	1.14171	2.75502	1.1701	3.14204	0.63852	5.66589	1.4880660000000001	4.637980000000001	7.33418	1.6808610000000002	2.9094330000000004	6.44168	2.48039
MSTRG.13537	0.973653	1.01622	1.46759	1.28785	1.39104	1.32326	1.25313	2.2158	1.43098	0.828303	0.860511	1.25176	0.539953	1.54091	2.1842080000000004	0.6857	1.11628	1.46324	1.69484	1.61707	1.78284	1.68435	1.36351	2.49218	1.71722	0.8732780000000001	1.8298	0.692178	1.51718	1.66893	1.3798780000000002	1.4099	1.59831	1.5403	1.3357	1.7515919999999998
MSTRG.13549	1.22683	1.40425	0.939148	1.99971	1.47141	0.87141	0.500695	0.951104	0.526945	0.759739	0.782425	0.200001	0.202976	0.513465	0.394349	0.366691	0.832975	0.228115	0.361464	0.688001	0.270998	0.590932	0.651911	0.244968	0.476393	0.499729	0.5023920000000001	0.201206	0.7397279999999999	0.359089	0.6912550000000001	2.56151	0.34774299999999997	0.799504	1.10848	0.571113
MSTRG.13561	0.723619	0.910335	0.229952	0.944339	0.8991889999999999	0.762646	1.06567	0.5440619999999999	0.748675	1.6855369999999998	1.39745	1.24867	2.68208	0.7163470000000001	0.589298	1.03435	0.6852020000000001	0.345502	1.43538	0.7725270000000001	1.15114	1.56246	0.686148	0.6510560000000001	0.414551	1.2455379999999998	0.451347	1.7825990000000005	1.04299	0.327558	0.7230300000000001	0.7765770000000001	1.767	1.08616	1.40856	1.25565
MSTRG.13582	0.6010810000000001	0.594091	0.779976	1.15243	0.908152	0.856132	0.77747	0.765356	0.945091	2.50323	1.01387	0.710278	5.7471309999999995	0.687249	1.15004	2.89537	0.899993	0.794443	0.960776	1.60912	1.07519	1.2276790000000002	1.30035	1.02044	0.8234950000000001	4.6524	1.24029	4.920980999999999	0.8564860000000001	0.876274	0.672655	0.622811	0.8685579999999999	1.02265	0.705959	0.713488
MSTRG.13584	0.246403	0.316423	0.27523600000000004	0.545112	0.27120500000000003	0.345005	0.263773	0.282312	0.27862600000000004	0.973064	0.381292	0.26963000000000004	2.34242	0.267276	0.39321	1.19099	0.317325	0.262561	0.332122	0.741837	0.428138	0.421742	0.467394	0.400375	0.259449	2.0056700000000003	0.475451	2.05786	0.316051	0.33734400000000003	0.240856	0.282428	0.38169	0.406435	0.263966	0.38933
MSTRG.13598	0.8423860000000001	0.983922	0.48442	1.08481	1.35644	0.789853	0.826573	0.46879799999999994	0.54657	0.291342	0.675996	0.767649	0.138322	0.159724	0.053876	0.031896	0.242493	0.104167	0.226593	0.115619	0.148033	0.166432	0.140501	0.142941	0.387309	0.041975	0.21212	0.12185	0.28838800000000003	0.228186	0.708097	1.01789	1.58496	0.763466	1.39831	1.83525
MSTRG.13613	1.30366	1.32429	1.04499	1.80241	1.7822189999999998	1.11577	0.415396	1.43377	1.7882939999999998	2.10686	0.901064	1.62414	1.83136	1.66488	2.1061959999999997	2.5590029999999997	1.77935	1.47483	1.3856	2.08647	1.62338	1.86559	2.12121	1.99431	1.37128	1.61252	1.51921	0.51481	1.65933	1.49528	1.78977	2.32378	1.408	1.28208	1.77277	2.18489
MSTRG.13649	0.910957	0.965666	0.48848500000000006	1.13837	0.803717	0.740588	0.747586	0.569431	0.313361	0.848143	0.568249	0.536393	0.311067	0.334063	0.258625	0.130101	0.671203	0.377287	0.237297	0.392157	0.17768699999999998	0.414732	0.509243	0.165429	0.4363109999999999	0.401572	0.298482	0.186431	0.466624	0.377454	0.46129799999999993	1.2711	0.5106689999999999	1.02756	0.965842	1.00204
MSTRG.13653	1.0615	1.083	0.966851	1.49049	1.7868830000000002	1.14368	1.419	1.66099	1.54672	2.5565759999999997	0.992102	1.45135	3.67307	1.3848800000000001	1.9204	3.33525	2.01942	1.55252	1.53144	1.64302	1.26796	1.33508	1.6884549999999998	1.52641	1.45448	3.10249	1.64716	2.46594	1.54755	1.24713	1.46445	1.80991	1.28924	1.35732	1.7252	1.7659779999999998
MSTRG.13679	1.24907	2.88682	0.677847	1.62806	1.23816	2.43845	4.18616	0.879834	1.86608	1.5352	1.39681	3.42635	1.14798	3.86461	0.7389899999999999	1.13526	1.92523	1.05596	0.425479	0.746174	1.20843	1.39756	0.055399	0.7713949999999999	0.36165	0.586287	0.489842	1.55061	1.15483	0.199966	1.5622	1.86306	4.93018	1.39526	1.10708	2.14853
MSTRG.13689	1.15081	1.30799	1.30781	1.11668	0.814277	1.21004	1.39962	0.644458	1.17847	0.712608	1.99691	1.20381	0.207209	0.651762	0.426027	0.32098699999999997	0.8296290000000001	0.683946	0.754568	0.612992	0.7819510000000001	0.793301	1.08261	0.853884	0.38978	0.13783900000000002	0.548502	0.24746	0.773544	0.344115	0.897175	0.6980810000000001	1.01413	1.48351	0.773033	0.943773
MSTRG.13691	1.18975	1.82789	1.49923	1.20521	0.984108	1.5347	1.61914	0.878367	1.41651	0.991515	2.46789	1.68187	0.361525	0.856283	0.7935770000000001	0.367404	0.971841	0.8585139999999999	1.2864	0.934064	1.10598	0.803769	1.38602	1.12931	0.30038899999999996	0.27687	0.6033	0.491742	1.33055	0.734495	1.47967	0.6226109999999999	1.30941	1.79682	0.871999	1.27452
MSTRG.13698	2.70795	3.77353	1.92331	2.7524439999999997	6.157316000000001	1.6746780000000001	2.28597	2.84029	5.5541	2.03296	7.44861	1.71308	1.55861	4.57076	1.43619	1.14054	3.66637	1.2387	3.15401	5.70234	3.52318	4.50654	1.16671	1.56208	0.941578	0.401463	1.51327	1.32639	3.17418	1.8015	5.70086	1.22299	9.19109	2.52382	4.85763	3.65754
MSTRG.13704	1.4663	2.8180560000000003	0.426816	2.03206	1.60482	1.34455	1.75411	1.33034	1.60582	1.59185	1.67367	1.62872	4.10257	1.43211	0.7555689999999999	2.44752	0.83031	0.328547	2.5256	2.38165	1.94044	0.69739	0.333109	0.650155	1.34785	2.2927	0.690921	0.659034	1.02999	0.497472	0.701795	1.81479	4.63268	1.40389	4.68138	4.58569
MSTRG.13755	4.18526	4.8429	3.27544	5.78622	5.82693	4.05811	4.20563	5.6892	5.71217	5.99939	3.5888720000000003	5.00549	5.8639589999999995	5.54706	5.123	7.548316000000001	6.643224000000001	5.3643339999999995	5.27179	5.49828	4.56204	4.99228	6.08153	5.6756	5.27347	6.32589	5.067912000000001	5.37537	4.7222040000000005	4.78166	4.70709	5.90918	4.869244999999999	5.36546	7.00346	6.01649
MSTRG.13835	0	0	0	0.22519	0	1.20612	0	0.661346	0.019699	2.02115	0	0.064292	0	0.109116	0.47563599999999995	10.8006	0	0.112477	0	2.4852	0.166524	0.066964	0	0.095498	0	4.63039	0.12223	2.63841	0	0.051772	0	0	0.043047	0.010449	0	0
MSTRG.13838	0	0	0	0.046278	0	0.194519	0	0.168783	0.039743	0.428991	0	0	0	0.010294	0.071591	1.90311	0	0.014965	0.042986	0.27116799999999996	0.020886	0.031362	0	0.025812	0	0.268631	0	0.276134	0	0.031096	0	0.07359299999999999	0	0.017291	0	0.020017
MSTRG.1384	0.015104	0.007751	0.02598	0.151292	0.004247	0.07721	0.017935	0.073446	0.040614	0.475907	0.008523	0.010532	0.5020319999999999	0.069288	0.141894	3.38416	0.020135	0.008693	0.085246	0.41677700000000006	0.036377	0.194182	0.02213799999999999	0.062321	0.31656999999999996	0.574412	0.092687	0.826256	0.028117	0.017026	0.024128	0.02713	0.009008	0.027673	0.002212	0.00282399999999999
MSTRG.13840	0	0	0.018236	0.391919	0	0.523342	0	0.501325	0.026174	0.902478	0	0	0	0.01807899999999999	0.212633	5.30044	0	0.035043	0	1.28654	0	0.108492	0	0.196919	0	2.0824	0.07903099999999999	1.78161	0	0.03603999999999999	0	0	0.017144	0.08011599999999999	0	0
MSTRG.13854	1.54106	1.28385	1.14643	1.49667	1.42755	1.32634	2.03392	1.38725	1.3898	1.19325	1.38228	1.52187	1.09327	1.86888	1.63034	1.22007	1.67962	1.50406	1.23007	1.35008	1.39438	1.0759	1.30771	1.52611	1.89679	0.791605	1.56493	1.03968	1.12184	1.41583	1.82492	1.76762	1.47547	1.55265	1.6535	1.65109
MSTRG.13882	1.81792	1.75236	3.41794	2.17451	2.32793	1.96068	1.7592	2.0232	2.55362	2.87071	2.01616	2.42288	2.46124	1.43948	2.6272	2.3415	2.09917	2.6459330000000003	2.0887439999999997	1.88484	2.19692	1.23283	3.21534	2.64468	2.54786	2.4541880000000003	2.60353	2.40088	3.36225	2.92652	2.203	1.7941470000000002	2.37157	1.6907259999999995	2.01307	2.46913
MSTRG.139	0.195801	0.160084	0.15958599999999998	0.252308	0.196231	0.28705	0.288138	0.285798	0.16329200000000002	0.443537	0.190202	0.152427	0.438877	0.17921199999999998	0.236295	0.593956	0.21574699999999997	0.113244	0.177241	0.361688	0.104305	0.35286100000000004	0.199645	0.204938	0.311845	0.46518100000000007	0.232393	0.476413	0.238441	0.168697	0.162396	0.180013	0.187376	0.222545	0.380942	0.179845
MSTRG.13906	2.6877459999999997	2.8048670000000002	4.61193	3.730941000000001	4.46328	2.55134	4.00838	3.0610310000000003	3.32405	2.5661	4.274430000000001	2.72879	1.84846	1.60835	2.77027	1.35078	3.860733999999999	2.72548	5.54716	4.137226999999999	2.7394990000000004	6.43679	6.53033	4.93465	3.81107	2.07675	2.23214	2.4481290000000002	4.3524199999999995	3.52595	4.7411959999999995	4.11753	3.10295	3.50095	3.77092	3.71914
MSTRG.13908	1.58423	1.25592	1.8991	2.23235	3.09005	1.57793	2.4302509999999997	1.6902009999999998	1.7773419999999998	1.766	2.23331	1.91791	1.47398	1.21458	1.24248	1.28278	1.73842	1.90399	3.91258	3.18299	1.92792	5.0866739999999995	4.7066	3.64546	2.4368950000000003	1.3872790000000002	1.60703	1.7755919999999998	1.36925	2.6333729999999997	3.12475	2.86478	2.15153	2.11765	2.47648	2.52488
MSTRG.13911	0.922982	0.8494360000000001	0.808728	1.25078	1.61189	0.8988309999999999	1.28514	1.18395	0.770442	0.638957	1.18113	1.00028	0.607637	0.6932189999999999	0.769548	0.4872649999999999	1.12337	0.8977930000000001	1.41966	1.91082	0.770579	2.3115799999999997	2.19372	1.5623610000000001	1.22507	0.722167	0.807649	0.8212510000000001	1.23439	0.908407	1.37167	1.69378	0.877647	1.0111	1.17712	1.37104
MSTRG.13921	1.10319	0.8652280000000001	1.6173	1.0614	0.73516	1.1681860000000002	1.33465	1.63803	1.5799729999999998	1.53981	1.2441	1.32402	2.28168	1.71241	2.1447	2.09376	1.22041	1.36916	1.69683	1.9291	1.51577	1.4165	1.53861	1.56893	2.14729	2.2285	2.11272	2.1789	1.24675	1.6089	1.00408	1.0781	1.6943240000000002	1.0885049999999998	1.04803	0.92357
MSTRG.13925	1.10946	1.16161	1.1121530000000002	1.88382	1.34375	1.53506	1.33548	1.18406	1.27938	3.34872	1.74437	1.6875080000000002	5.7923599999999995	0.962624	1.52172	5.2051099999999995	1.25054	0.997744	1.72678	2.1401	1.25669	2.2341290000000003	1.45982	1.7178639999999998	1.12773	4.83977	1.16076	4.64568	1.02798	1.19755	1.9362	1.22729	1.94564	1.56423	1.5270709999999998	2.07982
MSTRG.13927	0.25200100000000003	0.30745	0.168497	0.497154	0.160018	0.526062	0.162742	0.242099	0.198627	3.45218	0.05921799999999999	0.119483	4.17703	0.195877	0.443521	5.76661	0.076963	0.127604	0.414612	0.822475	0.222949	0.5408930000000001	0.02593	0.204816	0.397729	2.04661	0.24024	2.75799	0.12058	0.17361600000000002	0.039312	0.180083	0.12449	0.26760300000000004	0.111951	0.182119
MSTRG.14001	0.377881	0.659466	0.696813	0.5946020000000001	0.6929270000000001	1.06232	0.339654	0.88664	0.485439	1.30452	0.27721399999999996	0.524914	2.02299	0.668609	0.922207	3.02596	0.51063	0.529335	0.838783	1.47352	0.871309	0.621954	0.81981	0.948645	0.73415299999999994	2.32478	0.478959	1.52251	0.611999	0.742781	0.286436	0.454497	0.445687	0.574591	0.469146	0.450361
MSTRG.14031	2.24755	1.68812	1.80995	1.91464	2.24326	2.02195	1.39623	3.5212269999999997	2.2718540000000003	1.99426	1.79002	1.66643	3.5710300000000004	2.82772	2.5558099999999997	3.45756	2.51764	2.04417	1.248	1.67314	1.75675	1.45728	1.1773049999999998	1.81566	1.72238	3.3752720000000003	1.7665830000000002	2.71266	2.2029	2.07646	1.60278	1.65822	2.5705310000000003	2.34982	2.20196	2.76147
MSTRG.14049	0.333325	0.8743549999999999	0.352083	0.739173	1.78429	0.778257	0.130223	0.711314	1.04038	0.376407	0.216998	0.231548	0	0.099175	0.21017600000000003	0.050868	0.304768	0.114983	0.243052	0.574623	0.231805	0.070328	0.421455	0.438791	0.080857	0.155352	0.183416	0.02599	0.401558	0.199345	0.164246	0.578182	0.051748	0.26717399999999997	0.8495809999999999	0.256789
MSTRG.14055	2.0196259999999997	0.591389	1.02973	1.6716080000000002	0.8629379999999999	0.907262	1.1854	3.65866	1.203	1.01859	0.484766	1.13259	0	2.97566	3.1890560000000003	0.363647	2.91752	5.36547	3.74174	1.52955	3.44702	0.232463	4.5826	6.835	8.90399	1.16934	7.664369000000001	0	3.94898	6.871433000000001	0.626412	1.46964	2.30077	1.2784719999999998	0.864283	2.26037
MSTRG.14072	0.248995	0.5061720000000001	0.622221	0.415952	0.271465	0.5937560000000001	0.307659	0.243114	0.292948	0.844882	0.284846	0.500833	3.98353	0.219767	0.353232	1.09627	0.21367600000000003	0.249485	0.301066	0.506833	0.28479	0.29181799999999997	0.15674200000000002	0.261808	0.258967	3.9061	0.242972	2.17485	0.25953699999999996	0.208723	0.277961	0.472012	0.379027	0.43399799999999994	0.383462	0.7068439999999999
MSTRG.14107	3.1510580000000004	7.218075999999999	3.97038	3.66084	4.34222	7.159414999999999	4.000030000000001	2.87833	4.78099	5.17533	1.85338	4.47387	8.91566	6.13714	4.50431	7.41286	5.12328	6.9366	3.47699	6.29673	4.59391	4.33969	5.60793	4.60082	4.87783	9.79115	3.4896529999999997	7.587041999999999	4.71166	4.15348	4.42786	4.8473	2.44574	4.65228	5.60337	4.10302
MSTRG.14149	1.66676	1.76045	2.51786	2.29506	1.72441	1.89258	1.76622	1.57422	1.76047	2.62236	2.52635	1.4677230000000001	2.9142349999999997	2.16852	2.0850310000000003	4.2867	1.58553	1.82672	1.7443240000000002	2.3893	1.95718	1.96662	2.17097	1.96898	1.66171	3.1342	1.84169	2.7835080000000003	1.50526	1.55967	1.65039	1.83498	1.87314	2.24758	1.68139	1.82678
MSTRG.14150	1.7944830000000005	2.11853	2.3511	2.26156	1.90515	2.32437	2.02056	1.929	1.97703	2.67993	2.108	1.94079	3.54343	2.2742720000000003	2.22345	4.48776	2.09873	1.93368	1.74612	2.60344	2.04316	1.97367	2.1573330000000004	1.90205	2.04588	3.4196459999999997	2.07787	3.06459	1.91983	1.98506	1.7432330000000005	1.82599	1.97399	2.2195	1.72816	2.0101
MSTRG.14166	0.099444	0	0.06159299999999999	0.499401	0	0.715761	0	0.39673	0.260869	1.3748	0	0	1.32045	0.183653	0.485671	6.97159	0.039004	0.088211	0.154339	1.03757	0	0.3755	0	0.543551	0.045588	1.24794	0.177678	1.74475	0	0.28171	0.04464	0.122776	0	0	0	0
MSTRG.14176	0.8658540000000001	0.00995199999999999	0.032913	1.93895	0.796003	0.040369	1.98413	0.600999	1.89573	1.7681	0.007414	0.02698399999999999	0.025921	1.45768	0.019019	0.019347	0.0295	0.023573	1.5142	7.99e-4	0.007702	1.08738	0.020097	0.00693499999999999	0.016728	0.046588	0.02559	0.01338899999999999	1.40488	1.66701	0.013499	1.14316	0.015099	1.3233	1.26762	0.020249
MSTRG.14180	2.12513	1.3312190000000002	1.94639	1.44206	3.07361	1.41869	1.4942	2.19767	2.40012	1.25794	1.68898	1.78647	0.29323899999999997	1.1672	2.80942	0.459259	2.29162	2.0158400000000003	2.40411	1.24507	1.96933	1.00287	2.4547	2.2178	2.9949779999999997	0.550729	4.21821	0.691792	2.535	2.50183	2.6135	1.87729	2.4507939999999997	2.26586	1.75867	2.21108
MSTRG.1419	1.01094	0.970667	1.13601	0.903634	1.01216	1.13132	1.04523	1.01325	1.02162	1.48902	0.904656	0.987412	2.26564	1.24494	0.8455440000000001	1.6995919999999998	0.8849809999999999	0.87564	0.924177	1.60875	0.951629	1.06079	0.7900590000000001	0.8947959999999999	0.739591	1.7648529999999998	0.776454	1.8118849999999995	0.8596389999999999	1.05174	0.698403	1.19878	1.15788	0.919524	1.21279	1.18097
MSTRG.1421	0.81142	1.0759729999999998	1.63426	1.7046720000000002	1.26316	1.30025	1.51864	1.22107	0.8879	1.43734	1.0079280000000002	1.17347	3.59398	1.13172	1.1766530000000002	1.89754	0.696056	0.818177	1.43137	1.37199	1.30799	1.1822629999999998	1.05443	1.50998	1.16996	2.35906	1.6273959999999998	1.90755	1.47826	0.7569560000000001	1.35894	1.55479	2.1625259999999997	1.47979	1.56095	1.20329
MSTRG.14256	2.72583	2.8614040000000003	4.2903	3.99528	2.18377	2.73376	2.82928	2.541	3.02786	3.3411	3.67817	2.41475	4.83189	3.00394	3.30762	3.73364	2.11946	2.22528	3.54224	3.5045919999999997	3.08466	3.1888229999999997	3.04569	2.95836	2.69826	4.45404	3.3020910000000003	4.42472	3.27814	2.79114	2.35624	2.1648560000000003	3.50544	3.56556	2.1231880000000003	2.83027
MSTRG.14273	1.17133	1.63245	2.15153	1.5160280000000002	1.5983889999999998	1.62434	1.7717029999999998	1.6755	1.7882490000000002	2.10277	1.58586	1.55495	3.4162779999999997	1.92718	2.37503	3.03105	1.7227849999999998	1.79357	1.83499	2.0413080000000003	1.91495	1.68278	1.94526	2.03809	2.34901	3.08549	2.33406	2.3820509999999997	1.99742	2.41608	1.65123	1.52712	1.6291	1.6885330000000005	1.47076	1.56589
MSTRG.14278	1.22836	1.55111	1.27788	1.33662	1.767	1.37511	1.6074	1.50449	1.43763	1.7477	1.56873	1.37036	2.45283	1.38781	1.51966	2.7412349999999996	1.57506	1.30728	1.56515	1.74978	1.44627	1.7262970000000002	1.54235	1.87812	1.60282	2.21424	1.48297	2.24598	1.46713	1.54961	1.51338	1.63191	1.7166860000000002	1.7032040000000002	1.62342	1.5345950000000002
MSTRG.14291	0.8377290000000001	0.727036	0.602805	0.796146	1.28118	0.78772	0.899135	1.13699	0.825066	1.31589	0.517486	0.626632	1.4767	0.8985350000000001	1.0237969999999998	1.5092	1.15539	1.12234	0.7207359999999999	0.741541	1.05189	0.900582	0.890415	0.519878	0.942233	1.64313	0.921797	1.01532	1.08264	0.716988	0.801088	1.16234	0.598969	0.701461	1.24593	0.732858
MSTRG.14302	1.89765	1.88365	1.9707	1.88615	2.3530599999999997	1.6817	1.96514	2.16037	2.06851	2.36706	2.2153259999999997	1.7761	2.61661	1.74067	2.16092	2.6709	2.44454	1.51638	1.70564	2.18918	1.79721	1.90314	2.3641	2.69796	1.68179	2.80024	2.12949	2.58935	2.36324	1.44546	2.54354	2.61043	2.7250490000000003	2.15591	2.73046	2.65878
MSTRG.14317	2.8588560000000003	3.78796	3.11543	4.36211	3.61573	4.76614	2.71225	3.46757	4.40693	3.25155	3.5721540000000003	2.62406	5.83724	3.2109	3.34808	3.72091	2.99742	7.57063	2.02252	3.70114	3.5680669999999997	4.61311	5.1931	4.2243260000000005	5.60344	4.95775	3.2673	4.04384	5.29876	4.58425	3.18055	3.2080189999999997	3.98808	3.4174269999999995	4.33825	3.5305
MSTRG.14323	0	0	0	0	0	0.857068	0	0	0	0	0	0	0	0	0	0	0	0	0	0	0	0	0	0	0	1.1593639999999998	0	0	0	0	0	0	0	0	0	0
MSTRG.14368	45.0818	37.5933	20.447	56.49385600000001	53.835359999999994	26.548734999999997	55.6576	36.7285	37.1201	27.8529	38.8636	43.5752	25.4682	25.366	28.8006	14.1202	42.3263	24.1374	53.6573	42.896	39.2261	36.6833	33.6281	45.134184999999995	33.94	20.904445000000003	26.5838	31.319471000000004	22.7995	29.7675	55.96474499999999	66.0239	35.730517999999996	31.6264	43.4209	64.8043
MSTRG.14400	0	0.21866	0	0.44508100000000006	0	0	0	0	0.05604	0.8315950000000001	0	0	1.3769	0	0.183999	2.29947	0	0	0	0.127975	0	0.8688	0	0.12229	0	1.46792	0.119007	0.530924	0	0	0	0.158832	0	0.060387	0	0
MSTRG.1441	0.34582199999999996	0.966378	0.775262	1.28571	0.34272800000000003	0.5792430000000001	0.249685	1.65202	1.4102460000000001	0.8866120000000001	0.628989	1.10344	0.163304	1.84385	0.665864	0.6090979999999999	0.976761	0.771463	0.6834020000000001	0.8095359999999999	1.30443	1.03775	0.5197930000000001	1.49576	0.26689	0.475214	0.7035	0.8327760000000001	0.4714890000000001	1.09158	0.350929	0.757595	0.772302	1.05415	0.799415	1.32201
MSTRG.14432	0.206117	0.056871	0.07205	0.207003	0.05585	0.355477	0.094417	0.110751	0	1.29269	0.045718	0.07105	2.28126	0.098897	0.13701300000000002	2.61147	0	0.108918	0.254929	0.492383	0.204753	0.124139	0	0.160717	0.15143299999999998	0.7618510000000001	0.174795	3.35369	0.042819	0.104861	0.158501	0.023939	0	0.066624	0	0
MSTRG.14437	0	0	0.036169	0.388205	0.058161	0.446228	0	0.045704	0.131	1.38753	0	0	1.7380950000000002	0.102766	0.16451	3.84085	0.072913	0.011029	0.171295	0.628456	0.090901	0.313866	0.0852	0.143374	0.102136	1.92616	0.033166	1.32696	0.007449	0.011574	0	0.004123	0	0.219113	0	0.015518
MSTRG.14596	0.880948	1.12839	1.56249	1.58117	2.21751	1.06001	1.42984	0.7879649999999999	0.958012	1.10155	1.74141	1.17856	3.2242439999999997	1.70338	1.66601	2.8257529999999997	1.42695	1.1472209999999998	1.4105379999999998	2.5173799999999997	2.28588	2.2412959999999997	1.54171	1.72454	1.01988	1.77474	0.993763	2.54137	1.03378	1.39511	1.62941	0.943135	1.28022	1.68584	1.42019	1.37163
MSTRG.14598	1.72045	1.58074	2.18724	1.6918830000000002	2.25037	1.57905	1.42189	1.28718	2.79189	2.66185	1.62525	1.91597	3.36648	2.13291	2.06616	7.646496000000001	1.2835299999999998	1.6525439999999998	1.82366	2.65768	2.19445	3.59348	1.7730860000000002	1.77811	1.91006	3.10893	2.06058	6.1144680000000005	1.59076	1.7650310000000002	1.57315	1.7549009999999998	1.54609	1.82508	1.80893	1.85731
MSTRG.14631	2.71933	2.6968080000000003	2.10305	3.04646	2.46396	1.81138	2.71548	2.08544	2.41985	4.05705	1.87536	2.32737	4.19883	2.57329	2.68623	5.1928980000000005	2.99571	1.80488	2.1192029999999997	1.79937	2.74757	2.24572	2.5496	2.7167060000000003	2.19828	3.12587	2.44592	3.5798	2.19509	2.07948	1.86217	3.12579	1.80761	2.17933	3.30887	2.75051
MSTRG.1465	2.10351	1.80551	1.39678	2.02338	2.16338	1.28009	1.01028	1.17766	2.1183970000000003	1.17739	0.939997	1.01957	1.4036620000000002	2.0328	1.46059	1.35171	1.42549	1.53604	2.33316	1.34783	1.96193	0.914357	2.3488330000000004	2.44622	1.15357	1.20611	1.83169	1.24281	0.166766	2.0090790000000003	1.69425	2.23613	1.03874	1.2954	2.6772	2.60451
MSTRG.14652	1.54179	1.38633	0.874244	1.56723	1.48824	0.917073	1.5958	1.19643	1.77394	2.27334	1.73243	1.68098	1.50239	1.2276	1.20034	1.65972	1.70285	1.13936	0.95535	1.19764	1.4001	1.2739	1.45423	1.47336	1.1499	0.921841	1.12163	1.36073	1.68825	1.33813	1.17789	1.18162	1.58668	1.92895	1.56859	1.90547
MSTRG.14659	1.92595	1.52896	1.92439	2.11623	1.82737	1.66996	1.95458	1.91917	1.7994	2.13481	1.92064	1.7044419999999998	2.52377	2.03783	1.98847	2.65927	1.9749	1.3556979999999998	2.16798	2.1304	2.30678	2.38035	1.6740270000000002	1.87466	1.97599	2.10062	1.97013	2.35308	1.6938080000000002	1.95353	1.62657	1.84319	1.95624	1.94466	1.6531330000000002	1.91445
MSTRG.14729	0.8309030000000001	0.552556	0.60017	0.623776	0.977275	0.681124	0.41821	0.759167	0.591192	1.10213	0.228229	0.550586	2.30056	0.419511	0.893122	2.87764	0.5787869999999999	0.581309	0.6115470000000001	0.941471	0.499375	0.319341	0.42499799999999993	0.763998	1.01845	2.71523	0.6645	1.67085	0.537827	0.8627670000000001	0.43216	0.771892	0.308763	0.46334	1.07204	0.834406
MSTRG.14733	2.2751349999999997	1.07392	0.55361	1.72292	2.75493	1.17691	1.28979	1.85406	1.30313	0.75483	1.46423	1.5624	0.33495	0.990339	1.0756	0.267113	1.26116	0.778967	1.46921	0.344573	1.02087	0.424079	1.1883	1.7793580000000002	2.36225	0.537625	0.968624	0.271994	1.1224889999999998	1.51533	1.15175	1.3997620000000002	1.17539	0.989284	2.1339	1.52014
MSTRG.14739	1.59609	1.96018	0.8201370000000001	1.44427	3.12043	1.79266	1.34539	1.29422	1.54232	1.76436	1.79142	1.4685	0.927106	0.8385360000000001	0.853728	0.882667	1.1832049999999998	1.29999	1.12944	1.17156	0.977971	0.6898489999999999	1.47851	1.46448	1.10712	0.78957	0.633188	0.7309899999999999	2.1707560000000004	1.4659	1.15094	1.91081	1.06974	2.24144	2.42253	2.01081
MSTRG.14755	2.04126	0.754088	1.2204959999999998	1.88242	1.20979	1.21161	1.1282	2.63939	1.13194	0.98782	0.893381	1.15508	0.160232	2.22911	1.50089	0.283071	1.57443	1.89278	0.974248	0.976801	0.765745	0.306147	1.49867	2.01562	3.81091	0.705654	1.7453459999999998	0.209936	1.90988	2.61745	0.337765	1.88989	0.5499029999999999	1.18128	1.2321	0.972832
MSTRG.14762	4.44429	2.2215279999999997	2.4571110000000003	2.8564380000000003	3.42663	1.92046	2.076	8.866582000000001	2.90248	2.0162	1.46278	2.08088	0.324315	5.34494	3.746412999999999	1.47933	3.84074	4.63264	2.4615	3.7374	2.40409	0.851405	5.6262	5.65472	8.6023	2.79891	5.34891	0.285923	6.14959	5.6996	0.802566	3.03804	1.30703	2.64446	2.44787	1.7651150000000002
MSTRG.14763	1.15355	0.794397	0.964011	0.976436	1.11127	0.935941	0.5306609999999999	2.31781	0.8257479999999999	0.5792189999999999	0.5743119999999999	0.924285	0.158595	1.77231	1.25526	0.272036	1.21613	1.4248	0.750726	0.6861119999999999	0.947389	0.15748299999999998	1.5033	1.34581	1.7033310000000002	0.720409	1.57336	0.103058	1.08456	1.632	0.313973	1.41779	0.407784	0.7079409999999999	0.903988	0.814294
MSTRG.1478	3.5240480000000005	3.46564	3.0676	4.62829	4.2194449999999994	16.2097	3.63313	4.20766	3.32727	5.1888	6.173883999999999	3.4423510000000004	4.732958999999999	3.08412	3.1418049999999997	4.65049	3.97517	3.29541	3.20087	3.64668	3.25162	3.68615	3.5151269999999997	3.32352	3.1930959999999997	4.730891000000001	3.4139129999999995	4.3715	3.85702	3.19697	2.92063	4.12383	4.05098	4.42002	4.7035029999999995	4.21283
MSTRG.14792	1.12302	1.14378	1.2807	1.38792	0.953132	1.35037	1.4408	1.14109	1.06155	1.63804	1.38489	1.03451	2.59346	1.14309	1.52269	1.90904	1.05451	1.11557	1.26809	1.90668	1.31261	1.50472	1.23472	1.65762	0.992672	2.43813	1.28546	1.88661	1.11471	1.02912	1.39314	1.51546	1.85617	1.16051	1.11649	1.91256
MSTRG.14796	0.8816700000000001	0.891865	0.948574	1.23636	0.993624	1.03791	1.28586	1.19914	0.931458	1.55293	0.977124	1.03018	2.24849	1.35972	1.28527	2.51449	1.1457469999999998	0.884655	1.15856	1.38948	1.04459	1.13026	0.909926	1.27014	1.08635	2.53001	1.12991	1.67734	1.03318	1.08908	1.08848	1.14434	1.51283	1.10778	1.09842	1.47867
MSTRG.1480	1.2818120000000002	1.61742	1.70531	1.71375	1.77337	1.70071	1.02564	2.04349	2.30799	3.21252	1.5091139999999998	1.52404	3.91718	1.81388	1.7976009999999998	5.69043	1.48772	1.56349	1.49355	3.00758	2.77744	2.7235	1.46006	1.69294	0.964876	3.89939	1.743	5.35544	1.38821	1.59121	2.0520560000000003	1.24478	3.24035	1.79117	1.46139	1.99506
MSTRG.14819	1.82174	2.06792	1.60021	2.66856	2.72948	1.50407	3.3620919999999996	2.39992	2.92997	3.74563	1.36019	1.80909	4.53787	2.04312	2.73902	2.01637	2.31142	2.1344369999999997	3.25749	2.0748290000000003	2.29349	2.47233	2.44676	2.17308	3.60373	3.3187290000000003	3.22412	3.0333360000000003	2.46879	3.0868	2.29319	2.46863	1.22969	2.6956580000000003	2.2442450000000003	2.0289490000000003
MSTRG.14820	2.03932	2.49753	1.74126	3.81341	2.8575	1.98528	4.28021	2.745	3.22189	3.62125	1.6394490000000002	2.12316	5.98074	2.3561490000000003	3.76888	2.47116	2.45606	2.4418759999999997	4.02977	2.59895	2.28566	3.3845949999999996	3.09189	2.9109529999999997	4.86754	4.29625	4.32341	4.249369000000001	3.27467	4.46927	3.3033269999999995	3.03726	1.5954270000000002	3.30883	2.46714	2.2581990000000003
MSTRG.14827	0.181339	0.45686	0.238909	1.23039	0.317664	0.399005	0.019286	0.118824	2.12456	0.5229090000000001	0.031145	0.050235	0.04178	0.003875	0.033562	0.004185	0.022844	0.023115	0.01673899999999999	0.032855	0.159712	0.043148	0.02897	0.05599199999999999	0.00694099999999999	0.004796	0.009269	0.008109	0.063316	0	0.537215	0.563231	0.245284	0.830034	0.6359779999999999	1.41692
MSTRG.14836	1.21008	1.74416	1.24861	1.57062	2.17297	1.80201	1.4493049999999998	1.45092	1.27378	1.64236	1.46501	1.47493	2.42332	1.62236	1.45993	2.65457	1.78095	1.55484	1.51341	1.7661189999999998	1.6835639999999998	1.0917	1.65237	1.56985	1.3917	2.56636	1.1725	1.66754	1.27899	1.31431	1.28748	2.0585	1.23606	1.54819	1.50998	1.62994
MSTRG.14838	0	0	0	0	0	0.018203	0	0	0	0	0	0	0	0	0	0.027967	0	0	0	0	0	0	0	0	0	0	0	4.13784	0	0	0	0	0	0.03236999999999999	0	0
MSTRG.14849	0.903286	0.74969	0.307231	2.01804	1.2588629999999998	0.5763739999999999	1.29213	0.92231	0.476784	1.50052	1.1452040000000001	0.730521	0.548231	0.567199	0.296435	0.822282	0.998725	0.498253	0.610346	0.44715600000000005	0.287089	0.911373	0.8797290000000001	0.540126	0.365258	0.502742	0.296962	0.774393	0.899691	0.400613	0.838249	1.19737	0.937121	1.54128	1.50683	1.37716
MSTRG.14855	7.1031949999999995	9.36364	7.32485	8.65134	8.87764	8.59064	9.53909	9.21703	9.23105	11.9929	9.00744	12.6135	25.3276	12.4222	9.5804	8.818394999999999	12.2392	8.81765	15.2935	11.4752	12.0774	7.74764	13.1121	11.7702	6.69672	29.589858000000003	8.64909	22.2838	9.01446	8.51732	7.70873	8.831188000000001	11.7729	9.00125	7.54373	11.5983
MSTRG.14858	0.943712	1.30441	1.37698	1.13063	1.6944099999999995	1.3347	1.87501	1.63804	1.08485	1.80949	1.05923	1.83402	4.35042	1.54068	1.48486	1.04756	1.48936	0.8593459999999999	1.89996	1.5669	1.7450849999999998	1.07228	1.55053	2.91589	1.27117	3.81534	1.28303	2.74863	1.21799	1.35087	1.83592	2.01514	1.73145	1.33528	2.26833	2.69254
MSTRG.14870	1.23897	1.77709	2.27315	1.2047370000000002	1.7176169999999995	1.27572	1.27147	2.20879	1.04159	1.00517	1.63504	1.3759629999999998	0.192039	1.27295	1.81514	0.242486	1.61916	1.4225	1.85569	1.52477	1.52519	1.06124	2.12413	0.89892	1.22033	0.67075	1.49668	0.455697	1.6527580000000002	1.68149	1.646	1.79192	0.68895	1.08634	1.16658	0.570723
MSTRG.15004	1.63749	0.514461	0.6139140000000001	1.06417	0.981873	0.909406	0.903909	0.400859	0.777144	3.70725	1.05129	0.667312	0.17281300000000002	0.293259	0.27753099999999997	0.082287	0.520143	0.485392	0.439181	0.083924	0.11267	2.21851	0.56383	0.144852	0.235917	0.03205799999999999	0.594727	0.27176500000000003	1.56251	0.350382	0.30583	0.464576	0.232358	1.37345	1.03801	0.320067
MSTRG.1503	0.988876	1.87917	1.19366	1.39021	1.36873	1.27357	1.28478	1.21915	2.0024439999999997	0.788539	2.44998	1.24449	0.406184	1.47094	1.30243	0.653999	1.67128	1.66344	1.55918	1.30971	1.34122	1.41113	2.11439	1.21993	1.23794	0.708008	1.45345	1.19453	2.203	1.75207	1.4182290000000002	1.70138	1.10978	0.846024	1.37708	0.499177
MSTRG.15086	4.34642	2.27478	2.63825	0.909587	3.20511	1.48871	1.06931	5.43604	5.99466	2.38492	2.96532	1.07675	1.1575	4.94859	3.12794	1.09878	1.41884	0.980106	2.8540240000000003	3.87856	3.31425	0.413966	1.16319	2.1574020000000003	2.40693	2.41217	0.813662	2.69143	2.84387	3.0775189999999997	2.17989	1.44127	5.35898	3.78044	3.82161	4.61465
MSTRG.15099	5.54992	3.53427	2.40592	4.58397	6.46546	2.6823	4.00623	4.46217	4.11237	5.49398	3.5776220000000003	4.509608999999999	5.7957	2.79341	3.74015	4.87852	4.92334	4.26819	4.33413	3.34292	3.02612	3.2771790000000003	3.64443	5.12651	6.24865	5.563616000000001	3.79589	4.96998	3.87118	4.685255000000001	4.10392	5.87674	3.24471	3.60953	5.46067	5.323151999999999
MSTRG.15100	6.05675	3.77082	3.1423	5.83772	6.91744	3.02752	5.41262	4.62418	4.78373	5.646287999999999	4.12611	5.4300180000000005	7.60605	3.17995	3.87419	5.45868	5.22803	4.49627	5.71217	3.75715	4.10344	3.49976	4.108630000000001	7.10515	8.00603	6.858796000000001	4.66403	5.985666999999999	4.75225	6.2908919999999995	5.21019	6.15747	4.52976	5.5134099999999995	6.88022	7.67035
MSTRG.15105	3.3423529999999997	0.508988	1.69056	2.94717	5.01583	0.75316	2.20012	1.99787	2.70738	0.989338	2.78899	1.58655	0.315753	1.10832	2.94156	0.7206779999999999	6.01006	1.8522	7.47944	2.76794	3.57445	3.01833	28.0572	9.57045	3.34769	0.35928499999999997	3.2593509999999997	0.5529149999999999	7.31029	2.65486	1.13973	1.70327	0.365244	2.07248	5.63911	3.74616
MSTRG.15128	0.915761	2.72263	1.90834	1.85778	1.16751	2.5719830000000004	1.35323	1.4205370000000002	1.27319	3.15648	1.65495	1.11089	2.7248259999999997	1.45888	1.28722	3.74086	0.900526	1.2660690000000001	0.996492	2.20886	1.05629	1.79735	1.15531	0.905255	1.01942	2.85292	1.15828	2.456	1.3775389999999998	1.00788	1.09779	1.40507	1.16122	2.20397	0.978982	1.08276
MSTRG.15185	1.27469	1.73979	2.6821	1.84597	1.75302	2.0198	2.45138	3.65812	3.37667	2.79983	1.47083	2.55643	4.12434	3.48993	4.13833	3.88653	2.32774	2.70247	4.10944	3.9723	3.78852	4.13899	2.7442919999999997	4.01469	3.17447	4.02662	4.4519470000000005	4.350223000000001	2.90105	3.01939	2.1718330000000003	2.43143	3.0951	2.9542	2.09608	1.96484
MSTRG.15224	0	0	0	0	0	0	0	0	0	0	0	0	0	0	0.802397	0	0	0	0	0	0	0	0	0	0	0	0	0	0.6969	0.438827	0	0	0	0	0	0.743274
MSTRG.15236	0.241904	0.389152	0.207557	0.306575	0.496676	0.401505	0.480741	1.07548	0.388925	0.6155930000000001	0.44649399999999995	0.328629	0.618165	0.439528	0.390612	0.046035	0.654801	0.427874	0	0.816513	0.343704	0.246538	0.542482	0.566696	0.603454	0.701417	0.487437	0.987273	0.04943	0.5830960000000001	0.264871	0.12065	0.5025270000000001	0.202744	0.023511	0.842074
MSTRG.1524	0.447226	0.717989	0.210849	0.732216	1.52193	0.6431859999999999	1.02955	0.6696949999999999	0.8791059999999999	0.971589	1.19987	1.39086	2.87144	0.472937	0.556084	2.02434	0.764776	0.523991	1.03879	0.960912	0.483631	0.498906	0.468343	1.07657	0.542049	2.04537	0.41557799999999995	1.00743	0.707256	0.490747	0.7151770000000001	0.6380859999999999	2.4488790000000003	0.7587659999999999	1.50946	2.36939
MSTRG.1526	0.700549	1.11973	0.3681	1.304	1.95453	0.99018	1.64418	0.634914	0.975677	1.09637	1.89616	2.27088	3.69516	0.919778	1.04797	1.86807	1.57323	0.878662	1.39943	1.5501120000000002	0.825675	0.773459	0.628182	1.32524	0.606923	2.06491	0.545195	1.34359	0.898855	0.771451	1.04869	1.00234	2.93765	0.99773	2.27064	3.39371
MSTRG.1527	0.383706	0.500845	0.188264	0.578688	0.833383	0.421056	0.837009	0.398282	0.498299	1.00507	0.862956	0.969133	2.97523	0.4588640000000001	0.384813	1.4321700000000002	0.648781	0.411027	0.6444449999999999	0.6406470000000001	0.368055	0.498182	0.34334499999999996	0.737197	0.393893	1.0664360000000002	0.264876	1.17152	0.527062	0.28671599999999997	0.470886	0.442388	1.97426	0.998162	0.8550040000000001	1.72706
MSTRG.1528	0.430491	0.871441	0.259378	0.8429559999999999	1.13183	0.711717	1.02403	0.498036	0.7827850000000001	0.901599	1.32397	1.46423	0.070524	0.5828720000000001	0.6228670000000001	1.43698	1.10497	0.562391	1.00592	0.921353	0.539397	0.543851	0.538841	0.8967229999999999	0.6033	1.60954	0.337856	1.06875	0.8289190000000001	0.636372	0.654003	0.64525	2.26182	0.847907	1.37746	2.3978040000000003
MSTRG.15362	0	0.04711	0	0.171959	0	0.123635	0	0	0.131985	0.92875	0	0.022516	0.855425	0	0.091639	1.45768	0	0	0	0.525111	0	0.090553	0	0.221869	0	1.87389	0	0.80066	0	0	0	0.09726	0.086375	0.135339	0	0.05854099999999999
MSTRG.15413	2.82678	1.55424	1.0857629999999998	1.92943	2.90125	1.95005	2.09554	2.73715	1.12757	6.3525849999999995	0.956158	2.08055	7.20744	1.94645	3.2877650000000003	8.810607000000001	4.09493	0.999314	2.75879	2.40715	1.32475	2.04339	1.54366	2.47158	3.97308	8.70479	1.70256	5.87237	0.930147	1.48205	4.41646	4.12747	2.61599	1.87183	3.177	3.61457
MSTRG.15433	1.5917	1.9049	1.60341	1.94891	1.79357	1.54713	2.00808	1.73284	1.92537	1.5936629999999998	1.60132	1.55846	1.61534	1.75715	1.58489	1.7378189999999998	1.73517	1.87602	1.69979	1.7645980000000001	2.55406	1.66675	2.2036	2.17762	1.68079	2.11814	1.96494	1.85499	1.7839900000000002	2.26725	2.19842	1.99876	1.69517	1.66723	1.53692	2.11843
MSTRG.15434	0.7380899999999999	1.68041	0.879014	1.21883	1.8539330000000005	1.74525	0.964578	1.26775	1.16093	1.28415	1.54974	0.627249	1.22692	1.78873	0.8611700000000001	1.45708	1.43645	0.93369	0.778406	1.08379	1.34658	1.03632	0.836087	1.0938450000000002	1.39442	1.61528	0.7325470000000001	0.704508	0.812138	1.56258	1.04082	1.51753	1.07927	0.6131449999999999	0.81076	1.862
MSTRG.15435	0.955634	1.1658	1.15828	0.962791	1.00789	1.2029299999999998	1.3353389999999998	1.2384540000000002	1.20234	0.863456	1.19288	1.00575	1.35339	1.3805	0.884697	0.957855	1.3017379999999998	1.32682	1.69103	1.10563	1.00708	1.19355	1.27527	1.46335	1.32604	1.19555	1.08967	0.925935	1.07864	1.15612	1.5432	1.72313	0.945589	0.760976	1.17841	1.27815
MSTRG.15447	0.732337	0.735398	0.5278520000000001	0.6578729999999999	0.935612	0.712492	0.335411	0.875898	0.474369	1.29094	0.237914	0.507552	2.77327	0.605417	0.6606770000000001	2.99449	0.4377	0.777708	0.7060489999999999	1.1938959999999998	0.650211	0.394992	0.805725	0.8042779999999999	1.13412	3.21822	0.5341319999999999	1.64084	0.724783	0.8425549999999999	0.340975	0.652578	0.351165	0.395462	0.568661	0.736736
MSTRG.15467	1.31921	1.73059	1.9215	1.47393	1.95465	1.7774900000000002	1.4012	1.77363	2.20421	1.16837	1.56318	1.81045	1.95209	1.18729	1.96802	1.6571240000000005	1.59772	1.52903	1.83066	1.57327	2.02091	0.642506	2.19846	2.51429	1.90211	1.7794599999999998	1.93336	1.38567	2.2420880000000003	2.09193	1.28732	1.4647370000000002	2.19987	1.77094	1.55517	2.25361
MSTRG.15497	0.751402	1.68416	2.0278009999999997	1.09934	2.9354259999999996	1.94749	1.08316	2.9410689999999997	1.21845	0.999688	0.690789	1.37613	0.860181	1.50863	1.10658	1.14846	2.87205	1.97567	1.5699	2.16865	0.90054	1.35707	2.889	1.81356	2.23638	1.88216	1.90017	0.818371	3.79583	3.3147059999999997	1.72752	2.65652	1.02205	1.25816	2.30778	1.59908
MSTRG.15546	3.42438	6.22773	6.2124489999999994	6.76579	9.16788	6.79473	6.53119	6.072483999999999	7.35356	5.809	6.909224000000001	6.52281	12.6403	8.12594	10.64	9.04539	5.4221449999999995	7.4816	9.83826	8.03439	8.79426	18.042	6.6171169999999995	11.2036	9.56101	8.1436	11.9424	9.79342	7.355492999999999	10.0841	5.40661	7.3417	9.39621	7.0970830000000005	7.80817	8.8496
MSTRG.1557	1.14831	0.595271	0.572275	1.13067	1.22657	0.650169	0.816787	1.42692	1.29087	0.639686	0.8028350000000001	0.7110529999999999	0.612017	0.819602	1.19151	0.8007310000000001	1.00807	0.342066	1.22954	0.554967	0.661261	0.601113	0.729513	1.02683	0.74987	0.814832	1.469	0.662652	0.733995	0.915375	0.79945	0.98978	1.58818	1.0068549999999998	1.33998	1.15473
MSTRG.1558	2.30454	1.7043580000000005	2.3378080000000003	1.75742	1.50195	1.37037	1.39865	1.9323	2.29115	1.66752	2.07562	1.72009	1.26103	2.0887830000000003	2.2866	1.23239	1.5574059999999998	1.51912	2.12982	1.46669	1.23049	1.29204	2.25028	1.85455	1.549	1.34483	2.7159	1.28537	1.91222	1.62592	1.56875	1.51114	1.84782	2.0029	1.67314	1.7479810000000002
MSTRG.1564	0.790011	0.921251	0.999239	0.962634	0.643849	1.07851	0.973422	0.843983	0.76448	1.50082	0.785058	0.815575	2.41596	0.9003700000000001	0.760428	2.21207	0.703168	0.829139	0.732068	1.39937	0.686104	1.56605	0.89195	0.941486	0.8341379999999999	2.87949	0.8441350000000001	2.17449	0.952479	1.026	0.854267	0.8411629999999999	0.543918	1.67076	0.6697	0.659004
MSTRG.15738	1.16924	1.2526	0.967477	1.0968	1.53693	1.0795	0.736984	1.45101	1.32044	1.07755	1.02587	1.30558	1.24706	1.52824	1.32497	1.01091	1.38872	1.91477	1.1551	1.38765	1.3163	0.946378	1.52856	1.36363	0.921966	1.24775	1.47352	1.21563	1.4791459999999998	1.6849869999999998	0.8728799999999999	1.45731	1.32319	0.8914989999999999	1.41351	1.34719
MSTRG.15830	1.39323	0.979199	0.020449	1.6673	0.008337	0.989366	9.33212	15.7921	6.6520779999999995	20.329	1.1825	13.6858	32.291	11.8913	0.071378	0.008313	14.9961	15.1974	12.6828	9.78639	7.770417999999999	8.05714	0.01715	20.1292	0.527925	9.79207	0.227007	0	6.97184	10.7042	11.3815	0	0	0	0.220189	19.6206
MSTRG.1591	0.936317	1.0238	1.44199	0.989732	0.894655	1.35099	1.12229	1.59897	1.0403129999999998	1.32449	0.858722	0.882626	2.11095	1.2843	1.35073	0.731209	1.05148	0.979695	0.943564	1.20166	1.87099	0.71278	1.03668	0.937662	1.25011	1.80884	1.7707669999999998	1.38171	1.08851	1.10135	0.761625	1.28215	0.753201	1.10607	1.00984	0.989605
MSTRG.15932	0	0	0	2.78797	0	0	0	0	0	3.02688	0	0	0	0	0	2.63804	0	0	0	0	0	1.26756	0	0	0	0	0	1.7635	0	0	0	0	0	3.65678	0	0
MSTRG.15933	0	0	0	1.9411910000000001	0	0	0	0	0	2.28104	0	0	0	0	0	2.09643	0	0	0	0	0	0.872265	0	0	0	0	0	1.19991	0	0	0	0	0	2.33253	0	0
MSTRG.15938	0	0	0	2.17961	0	0	0	0	0	1.98039	0	0	0	0	0	0.996134	0	0	0	0	0	0.65986	0	0	0	0	0	0.832118	0	0	0.00705199999999999	0	0	2.28417	0	0
MSTRG.15942	0	0	0	2.58367	0	0	0	0	0	2.7084490000000003	0	0	0	0	0	2.5389370000000002	0	0	0	0	0	1.28301	0	0	0	0	0	1.5335530000000002	0	0	0	0	0	3.5024629999999997	0	0
MSTRG.1607	1.09561	2.06844	1.0926	1.50563	2.14934	1.6794099999999998	1.17868	1.7979459999999998	1.91266	2.17255	1.08692	1.54305	2.23842	1.5605	1.60367	2.66257	2.0233120000000002	1.75968	1.21196	1.49447	1.2874219999999998	1.45151	2.4578	1.0444	1.38703	2.24944	1.50679	1.70152	1.84247	1.43127	0.853218	2.35504	0.720946	1.39276	1.76929	1.00087
MSTRG.1608	1.24833	1.82193	1.04081	0.979478	1.79135	1.59489	1.27041	0.700049	1.80336	1.9116919999999995	0.961525	1.01688	1.30412	1.4097110000000002	1.6194879999999998	1.25767	1.51917	1.46132	1.35199	0.734099	1.39968	1.5672700000000002	1.88573	1.14539	1.30361	2.37075	1.61177	1.6919650000000002	1.67491	1.07335	0.8731180000000001	1.28043	0.6322479999999999	1.1885	1.49563	0.995179
MSTRG.16134	0.570924	0.741379	0.552994	0.31893	0.910661	0.735658	0.662646	0.8427620000000001	1.22208	1.30887	0.6559020000000001	1.16948	1.69047	1.2957	1.35123	2.66361	0.934532	0.7571100000000001	1.3853209999999998	1.91512	1.20002	1.42397	1.85228	1.3816700000000002	1.09589	2.18139	1.05871	1.98788	1.21628	0.977904	1.21874	0.579464	0.928764	0.656864	0.972053	0.598966
MSTRG.1614	12.7017	12.6667	13.885648000000002	14.2678	12.9654	12.4828	14.008	13.9359	12.4555	16.7695	13.3091	14.2219	22.8104	16.6094	14.4064	23.0569	14.3738	12.4256	15.3209	17.0528	14.758	19.5809	14.4239	15.641	13.5227	21.7488	14.4917	20.8214	14.3188	14.5805	14.537654000000002	13.5913	16.9447	15.0657	10.0003	11.9007
MSTRG.16150	2.10594	1.41818	0.851932	1.74002	2.7506	1.13657	2.52505	1.75746	1.9004	1.4349	1.27568	2.2422	1.37221	1.63115	2.42172	1.32149	2.33407	1.9458	3.17665	1.84673	1.6070209999999998	1.8481	1.86851	2.83535	2.65393	1.10831	1.7874869999999998	1.3815309999999998	1.94324	1.98383	3.01626	2.31185	2.51051	1.70199	2.4359490000000004	3.59461
MSTRG.16175	1.04813	1.63801	1.00325	1.6868	2.0496939999999997	1.22398	1.56856	1.93359	1.66386	1.27651	1.69931	1.70277	1.60285	1.25186	1.40864	1.73043	1.7772810000000001	1.0849540000000002	1.4541190000000002	1.36577	1.1819	1.19028	1.43708	1.3940709999999998	1.16721	1.37826	1.25229	1.14469	1.2567	1.0239120000000002	1.45438	1.96963	1.64544	1.3023049999999998	2.0695919999999997	2.2144
MSTRG.16184	9.32616	5.9216809999999995	3.59022	2.6543	10.3713	4.404605999999999	7.720611999999999	5.7143809999999995	5.21521	2.74781	11.1849	9.25668	1.65267	7.37166	3.60042	0.781101	9.54601	6.269194000000001	10.7053	6.58618	6.35812	2.17085	18.4231	7.84952	4.05609	1.1959090000000001	1.78028	1.3423	5.60967	5.315316999999999	3.3277940000000004	6.453244000000001	2.24724	2.1226130000000003	7.38393	5.9804699999999995
MSTRG.1619	1.29363	1.70321	1.98213	1.6809150000000002	1.66084	1.6617080000000002	1.97665	1.7095189999999998	1.69992	1.59669	1.52366	1.94102	2.49297	1.49147	1.1662860000000002	2.36736	1.7546080000000002	1.7113349999999998	1.6964	2.08302	1.38184	2.70053	1.85806	2.295	1.7468	2.85171	1.64494	2.40609	1.77893	1.89941	2.00469	1.63165	1.79894	1.98493	1.51796	1.83675
MSTRG.1620	1.44007	1.14196	1.74152	1.88473	1.54774	1.31159	1.66747	1.27266	1.35986	2.1867240000000003	1.6564310000000002	1.62639	3.307516000000001	1.70315	1.52741	2.51838	1.4786300000000001	1.32083	2.39544	2.35853	2.07152	2.4038060000000003	1.56252	2.19823	1.51826	2.6667080000000003	1.7314029999999998	3.12365	1.75064	1.7543689999999998	1.6469	1.33983	1.8614	1.68535	1.7117790000000002	1.92074
MSTRG.1621	1.5412	1.53805	1.82091	2.06454	1.63423	1.6839380000000002	2.1009900000000004	1.80904	1.7403669999999998	2.4326	2.24662	1.69095	3.4484410000000003	2.03083	1.86646	3.0153380000000003	1.9095	1.7734	1.92071	2.50202	2.0981	3.0335959999999997	1.77117	1.9551	1.55596	2.60757	1.77696	2.81065	1.68688	1.88927	2.0804	1.71538	2.08672	1.92479	2.0110349999999997	2.32536
MSTRG.16226	2.34777	2.46047	4.3939330000000005	1.26546	1.70485	2.23412	1.41288	2.0777	1.5469	1.53885	2.69594	2.2434	0.487766	1.88452	2.09013	1.04234	2.06488	2.32067	2.3941	1.92772	1.95617	3.6977	2.49421	1.8826	2.505	1.00785	2.75539	1.2951	2.0127	3.4344919999999997	1.46009	1.75126	0.436391	2.08523	1.51876	0.739967
MSTRG.1624	1.21093	1.51808	1.65863	1.28045	1.77605	1.51309	1.29236	0.920939	0.855123	1.72685	1.32021	2.23052	2.13668	1.84828	0.829793	2.3557	1.14657	1.5103	1.55357	1.37649	1.43412	2.38053	1.88346	2.81949	1.00295	2.79117	1.36201	2.26407	1.68104	2.10314	1.40369	1.46328	1.46658	1.83959	2.37898	2.19207
MSTRG.16246	0	0.00835799999999999	0.059877	0.064336	0	0.016272	0	0.15019100000000002	0.18838	0.539503	1.18886	0	0.240999	0.41538100000000006	2.16134	0	0.208318	0	0.326428	0.851714	1.15869	1.61071	0.587598	0	0.268975	0.430695	1.18286	0	0.168041	0	0	0.025025	1.91864	0.557867	0	0.06458799999999999
MSTRG.16259	1.88906	2.1727	2.98642	2.08243	1.75944	2.11673	1.58027	2.1544380000000003	2.4351580000000004	2.36576	2.06144	1.63439	2.22914	2.65419	2.57158	2.2443	2.07317	2.61719	2.78956	2.62651	3.0908	3.20357	3.07791	2.78745	2.63863	2.07034	2.7998	2.59109	2.5758099999999997	2.73065	1.7033009999999995	1.53664	1.71856	2.60106	1.87986	2.58185
MSTRG.16276	0.717171	1.28551	2.24922	0.8795149999999999	1.57593	0.64778	0.96323	1.0311	1.8824	0.605102	1.20482	1.18339	0.179071	0.764949	2.4079040000000003	0.33570700000000003	1.53607	1.08162	0.794528	0.911221	1.51244	1.33998	2.00155	1.7981169999999995	1.11259	0.374756	2.03268	0.271779	1.5328	1.2935	0.898651	1.42711	1.48426	0.856692	1.47556	1.43738
MSTRG.16278	1.07027	0.572963	1.30039	0.694196	1.24768	0.428328	0.746841	0.803574	1.62121	0.393848	0.996486	0.556535	0.171322	0.520858	1.45272	0.22705	1.22508	0.693691	0.516387	0.5825060000000001	1.27256	0.8380209999999999	1.59925	1.1841	0.919612	0.268802	1.42734	0.205737	1.16516	0.865375	0.51161	0.636961	1.10717	0.461451	1.17833	0.744154
MSTRG.16318	3.76563	4.98086	4.14971	3.80187	4.37837	4.03466	3.63679	4.56494	3.90913	3.3027089999999997	3.48979	3.82747	1.9862	4.80539	3.68909	2.05018	4.2230870000000005	4.42809	4.1896629999999995	3.4949160000000004	3.7218	4.51146	3.28788	3.58774	4.554466000000001	2.47938	4.07265	3.18254	3.40798	5.0516	3.53594	4.881816000000001	2.5672349999999997	4.13612	4.0099	3.40388
MSTRG.16325	1.48316	1.50096	1.48089	1.7325830000000002	1.7531279999999998	1.27824	1.50474	1.35665	1.77606	2.34001	1.42549	1.34998	2.8277520000000003	2.04391	2.47773	3.5016230000000004	1.68308	1.48147	2.09855	2.19632	1.85674	2.24598	1.96643	2.2111	1.79594	3.04564	1.63373	3.3508	1.59084	1.7018950000000002	2.02465	1.62274	1.7294009999999995	1.59593	1.39727	1.84595
MSTRG.16326	5.57204	4.36453	6.54558	6.50856	6.08547	3.7711	6.71212	4.6786	6.833938000000001	9.10184	5.90727	5.44223	15.5941	5.146901000000001	7.86651	14.0459	6.591607000000001	6.52378	7.597327000000001	9.06056	8.48137	9.98662	6.16718	6.57919	6.66879	8.4277	7.2534	12.8404	5.44131	7.2486	5.92886	3.77819	7.670902000000001	6.35991	5.2607550000000005	6.52873
MSTRG.16328	1.54418	1.43748	2.40906	1.80501	1.5271	1.36406	1.48588	1.14604	1.71388	2.29419	1.88655	1.5913	3.20718	2.2632220000000003	1.9104	3.00631	1.5018	1.94243	1.74446	2.23842	1.60761	1.96333	1.75024	1.61274	1.79487	3.01759	1.89379	2.46448	1.63269	1.46249	1.219	1.29005	1.3516629999999998	1.53692	1.50331	1.51922
MSTRG.16378	0.492893	0	0.239007	1.32206	0.390576	0.100969	0.5449189999999999	0.195623	0.6364310000000001	3.36024	0.47263599999999995	0.201503	3.29396	0.038865	0.617555	13.9456	0.58846	0.197629	0.5793229999999999	0.69524300000000006	0.435741	0.770284	0.6235470000000001	0.288564	0.441615	2.32666	0.516991	1.09239	0.436846	0.231797	0.617345	0	0.425033	0.87605	1.11479	0.046823
MSTRG.16382	0.06504700000000001	0.037627	0.06574400000000001	0.537238	0.258722	0.098235	0.08091799999999999	0.08782100000000001	0.212967	1.37023	0.123034	0.143103	1.78118	0.04386	0.30023099999999997	9.45543	0.134757	0.142688	0.150848	0	0.130009	0.23806599999999997	0.073665	0.265309	0.106748	0.679299	0.220631	2.78812	0.186189	0.185748	0.06195	0.05554	0.156745	0.267462	0.254333	0.164228
MSTRG.16383	1.23961	0	1.08197	4.1238790000000005	2.33079	0.13071	2.25087	0.102671	1.25975	4.55555	1.61628	0.531926	3.5208589999999997	0.051862	1.34726	7.49375	1.69916	0.140001	1.84618	0.21153	1.15115	2.54637	1.52249	0.557655	2.01975	0.832672	1.17442	3.82409	1.68581	0.463969	2.38052	0	1.63101	3.08143	2.52184	0.819332
MSTRG.16397	0.278958	0.472746	0.373556	0.806509	0.516653	0.5085970000000001	1.71373	0.356145	0.380982	0.525133	0.930484	0.611895	0.406378	0.46801	0.368362	0.361967	0.355743	0.120836	0.384219	0.691014	0.216572	1.72196	0.109227	0.132813	0.124553	0.17183199999999998	0.26621999999999996	0.533565	0.14888900000000002	0.211648	0.846081	0.399667	1.12745	0.5786789999999999	0.68633	0.86111
MSTRG.16403	1.25485	1.3296629999999998	2.32573	1.35	1.71593	1.33155	1.53734	1.31549	1.51996	0.891099	2.37401	1.79188	1.15827	1.53748	2.16085	0.7756529999999999	2.9702740000000003	1.36388	3.10544	2.73393	3.4634490000000002	2.29866	3.17955	5.44624	2.16722	0.900158	1.96477	0.988921	1.64817	2.22944	1.51527	1.88037	1.55244	1.48665	2.28578	1.84489
MSTRG.16409	0.737178	0.953462	0.8350299999999999	1.33642	1.72468	1.12616	0.938428	1.17666	0.7936439999999999	1.47319	1.2352	1.2802360000000002	1.74827	0.789981	0.938103	1.85689	1.14024	0.943478	0.959339	1.13027	0.8538610000000001	0.76865000000000006	1.33182	1.08431	0.669029	1.63022	0.855864	1.46559	1.1698620000000002	0.964325	1.48415	1.26884	1.5102	1.5315	1.52191	1.56471
MSTRG.16413	0	0	0.424644	2.13324	0.8887200000000001	0	0.551882	0	0	1.17718	0	0.06893300000000001	0	0	0	1.86572	0.567492	0	0.438562	0	0.429892	0.856292	0	0	0	0	0	1.17312	0	0	0.508933	0	0.538451	1.01202	0.709091	0
MSTRG.16414	1.4328379999999998	0.044808	0.407268	3.25081	5.187937000000001	0.715331	0.974236	0.361246	0.5326029999999999	1.53352	3.19635	2.23085	4.29099	0.149396	2.6368259999999997	11.1679	1.26081	2.0869	0.7144520000000001	1.31654	0.378362	0.9428	1.0939	1.7080419999999998	0.266056	1.60606	0.508618	8.14068	3.3607480000000005	1.5943	0.5994689999999999	0.165726	0.670844	0.816142	2.38856	2.38166
MSTRG.1642	1.43263	1.2464	1.51992	1.55023	1.39826	1.27295	1.7552	0.870375	1.55262	0.94672	1.32425	1.35113	0.621873	1.7243700000000002	1.45879	0.790014	1.261	1.10715	1.5004	1.24688	1.4306450000000002	0.869267	1.50401	1.41466	1.29002	0.692167	1.75669	0.777205	1.38084	0.8922389999999999	1.59337	1.94199	1.87929	1.5011139999999998	1.48886	2.32967
MSTRG.16453	6.89493	8.60954	16.3268	7.52661	9.1897	9.76862	4.79057	14.2508	8.67671	8.970875999999999	6.98699	7.68172	5.66669	14.8174	16.373639999999998	11.364	14.6045	10.6287	11.382007000000002	12.3509	10.8985	15.8701	16.4371	20.5669	28.5552	10.1996	26.1287	8.24364	14.6771	15.1989	15.2412	7.652594000000001	4.969984999999999	8.890683000000001	11.3098	6.25667
MSTRG.16458	0.221176	0.658614	0.232064	0.416624	0.41784	0.650502	0.340359	0.37413	0.3174	1.21757	0.24994699999999995	0.321916	2.37655	0.30107399999999995	0.444522	2.52472	0.191308	0.391113	0.26426500000000003	0.697318	0.416696	0.291265	0.139825	0.408316	0.500235	2.3901779999999997	0.265677	1.82536	0.301321	0.219169	0.242223	0.414968	0.539144	0.407971	0.326991	0.352012
MSTRG.16459	0.16901300000000002	0.5422359999999999	0.157228	0.339902	0.302647	0.581056	0.21933200000000003	0.364309	0.28378400000000004	0.857661	0.172009	0.273976	1.68002	0.225563	0.387078	1.84754	0.156578	0.225858	0.221043	0.645162	0.27826599999999996	0.17646199999999998	0.113945	0.238819	0.33463000000000004	1.75186	0.201686	1.2102	0.166518	0.163151	0.149117	0.32286	0.393589	0.298468	0.227512	0.250395
MSTRG.16477	8.65283	9.0993	8.73848	7.823474000000001	8.95815	10.3479	8.40124	5.92143	6.07857	10.8006	11.1777	10.3743	15.3745	3.83575	4.41438	12.3024	7.24843	3.83678	10.1326	11.6481	7.37153	16.8356	9.91628	8.28224	7.83369	15.132567000000002	4.35817	19.3574	6.23114	7.90506	7.52278	4.01864	7.15276	13.1082	5.89574	7.76101
MSTRG.16501	0.621417	0.946046	0.20269	1.10616	0.531903	0.399321	4.2944	0.292939	0.48188500000000006	0.474475	1.1994	0.683435	0.290215	0.700585	0.191531	0.288508	0.471618	0.468336	0.319456	0.321868	0.413317	0.738383	0.251183	0.227626	0.301215	0.106382	0.13702	0.319631	0.537791	0.17468	0.814203	0.381072	0.729533	1.6708740000000002	0.7438229999999999	0.6221949999999999
MSTRG.16519	1.93426	1.80439	2.07318	1.35941	0.615691	1.67494	1.88489	1.10625	1.89218	1.42768	4.47909	1.95684	1.6495540000000002	0.971803	0.949888	1.56694	1.527	1.24396	1.17121	1.13177	1.20424	0.612687	3.29207	0.996128	0.645405	1.04284	0.4476520000000001	1.83105	1.0450549999999998	0.632474	0.6881	0.828925	2.33493	2.9629380000000003	0.968152	0.7418779999999999
MSTRG.16536	0.454729	0.911833	0.247763	1.19935	0.744057	0.96743	1.14159	0.713138	1.14978	1.60927	1.19151	1.71653	1.01694	1.08179	0.501447	1.04147	0.718129	0.5182720000000001	1.33368	0.982437	1.30727	2.30642	0.795747	1.44579	0.438322	0.521183	0.36411	0.976239	0.548304	0.526467	0.722065	0.511521	1.43089	1.07983	0.656763	1.54203
MSTRG.16551	0.7404	3.20576	0.5437930000000001	2.2768900000000003	1.1585	2.6905	2.0316490000000003	1.49378	1.61605	4.0495779999999995	2.01803	2.8511729999999997	1.8991	2.56894	0.95531	1.93051	1.08591	1.56377	2.6635	1.43633	1.85603	3.63349	1.05859	1.99544	0.896223	1.10001	0.640918	1.82846	1.22791	1.20253	0.962337	1.1937	2.3089	2.52556	0.950972	2.20488
MSTRG.16569	0	0	0	0.387692	0	0	0	0	0	0	0	0	0	0	0	0	0	0	0	0	0	0	0	0	0	0	0	0	0	0	0	0	0	0	0	0
MSTRG.16588	3.07125	2.79682	1.7511740000000002	2.6232	2.63926	2.47611	4.486273000000001	7.68251	4.28218	1.10697	2.61578	4.10875	0.500727	6.261483999999999	2.1265970000000003	1.102	1.1671	1.8293	4.7531989999999995	2.28945	2.38042	3.4654260000000003	1.2409629999999998	3.12567	4.98689	2.2758849999999997	3.78669	3.57496	1.3832799999999998	4.30492	4.16028	4.00592	7.659063000000001	3.30919	2.56381	3.0883
MSTRG.16601	1.16826	1.17082	0.386057	1.04869	0.864158	0.821892	4.72418	0.666832	0.456649	0.309515	2.2423439999999997	1.34092	0.071357	0.37903	0.149528	0.081443	0.29432800000000003	0.174786	0.664276	0.386059	0.765671	0.355221	0.051224	0.4741	0.071953	0.067373	0.140724	0.207026	0.114861	0.025991	0.513904	0.280074	0.559234	0.272988	0.346592	0.240255
MSTRG.16602	0.771227	0.97379	0.236738	0.785659	0.53527	0.67401199999999994	2.98412	0.500438	0.37371	0.277629	1.52775	0.996045	0.070778	0.273597	0.056199	0.053449	0.113976	0.159402	0.392304	0.277893	0.528375	0.287686	0.063584	0.242696	0.038968	0.03078299999999999	0.073394	0.101783	0.085819	0.02646399999999999	0.20177	0.176427	0.372262	0.16835899999999998	0.231296	0.144495
MSTRG.16621	1.49478	1.06912	2.9752	2.23833	2.1029	1.28193	2.45511	1.52343	2.41382	1.91075	2.37431	1.5383	0.75694	0.999338	1.71966	0.931024	0.949709	1.1109639999999998	2.28761	0.989635	1.59512	2.61636	0.851457	2.03215	1.55739	1.05889	3.30876	1.23529	1.46839	1.33129	1.4545	0.872192	5.06687	2.72	2.49849	2.86389
MSTRG.16624	0.817707	3.07796	1.54115	2.74509	1.26859	2.83386	1.6297620000000002	5.84075	4.536573000000001	2.8519509999999997	1.1432950000000002	2.22575	0.022162	2.61224	1.42632	0.765894	0.5284300000000001	1.51041	1.64301	1.7412299999999998	1.79229	2.4731490000000003	0.454031	2.23175	0.567512	1.42027	3.43751	0.5369430000000001	0.663601	2.43319	1.44347	4.6872	8.37196	3.07274	1.83075	2.85736
MSTRG.16633	0.779347	0.543908	1.38871	0.714249	0.917475	0.707939	0.987074	1.08018	0.8672610000000001	0.4443649999999999	0.379007	1.14592	0.255216	0.596406	0.914893	0.104841	0.810472	1.27181	0.456589	0.677773	0.8511629999999999	0.201393	0.995175	1.60579	1.38802	0.332328	1.06586	0.21056	1.12824	0.876049	0.689227	0.91737899999999994	0.7439319999999999	0.955313	0.95231	0.803754
MSTRG.16640	0.689369	0.922459	0.308734	1.17902	1.29505	0.602007	1.23603	0.694334	1.29179	1.13387	0.239389	0.73473	2.70747	1.18869	1.14279	1.75329	1.03703	1.1611	1.07096	1.3049789999999999	1.29829	2.0258119999999997	0.8975920000000001	1.37008	1.17093	1.88166	0.901097	1.6878369999999998	0.88339	1.12328	1.00133	1.10526	1.11796	0.804956	0.977248	1.43467
MSTRG.16679	0.23243200000000003	0.24992	0.437225	0.39	0.317775	0.41067700000000007	0.221	0.299537	0.178529	1.25743	0.270005	0.27473800000000004	4.170640000000001	0.337936	0.488439	2.31867	0.312724	0.366719	0.392547	0.5371779999999999	0.421475	0.731901	0.451559	0.35672800000000005	0.285227	3.26819	0.317904	2.91066	0.495682	0.374488	0.234933	0.212863	0.23936	0.267485	0.257186	0.162576
MSTRG.16681	0.257101	0.437684	0.8340069999999999	0.39627	0.242438	0.485663	0.268502	0.310743	0.204705	1.72661	0.47365	0.289535	4.12608	0.386406	0.6554909999999999	2.52625	0.30106	0.367358	0.368015	0.5429189999999999	0.384668	0.820074	0.458858	0.3761469999999999	0.316848	4.5924879999999995	0.4686979999999999	3.10804	0.46672400000000003	0.424095	0.217039	0.153849	0.28678200000000004	0.374879	0.30887800000000004	0.24344
MSTRG.16683	0.621783	0.609114	1.28857	0.992372	1.02539	0.7601180000000001	0.44962299999999994	0.8761639999999999	0.409041	3.52067	0.755898	0.692814	13.501657000000002	1.11402	1.49958	5.12566	1.00302	1.00764	1.09094	2.23263	1.5383	4.39216	1.14638	1.17553	0.699611	9.24377	1.18191	9.12738	1.0589620000000002	0.771512	0.8403360000000001	0.484177	0.5708989999999999	0.799579	0.787702	0.555765
MSTRG.16709	0.546036	0.644245	0.56742	0.62302	0.417135	0.5948399999999999	0.714007	0.505369	0.341542	0.954851	0.451017	0.25561500000000004	2.23995	0.472237	0.440333	0.901622	0.461404	0.483868	0.63908	0.739973	0.389068	0.587292	0.25069600000000003	0.478588	0.446576	1.4826	0.599254	1.35548	0.482355	0.383025	0.519125	0.679766	0.783517	0.698282	0.611805	0.924747
MSTRG.16713	1.26925	1.00998	0.7358319999999999	1.05054	1.8204	0.5411699999999999	1.13263	1.06555	1.56448	0.937887	0.899645	1.37546	1.20026	0.877872	1.19891	1.32037	1.4656129999999998	1.08471	1.23052	1.07102	1.19564	0.6433949999999999	1.09112	1.74452	1.33081	1.40519	1.0935	0.970165	0.8272639999999999	1.01224	1.81906	1.94582	1.9874	0.932568	1.94464	2.56709
MSTRG.16722	1.25351	0.259345	0.616794	1.6967279999999998	1.33588	1.05545	0.133879	1.53893	1.08311	1.22812	0.8655799999999999	3.11844	0.612949	0.075456	1.10338	1.08567	1.02781	2.55141	2.9266259999999997	1.30099	1.26997	0.160133	1.60112	2.01734	0.14641300000000002	1.3438	1.21782	1.30957	0.164536	1.16049	0.702476	0.145511	1.42343	0.8457379999999999	1.35977	1.59559
MSTRG.16769	0.6457069999999999	1.03601	0.409944	0.689951	1.20622	0.907386	0.628108	1.03859	0.679077	1.68039	0.324036	0.641157	3.7385	0.979331	0.943701	3.5679760000000003	0.870611	0.8705450000000001	0.816289	1.8699	1.14911	1.29952	0.691227	0.957912	0.960843	3.54135	0.8186359999999999	2.60774	0.649775	0.656662	0.789114	1.0305	0.471438	0.592644	1.02602	0.882017
MSTRG.16814	0.391112	0.896523	0.5233979999999999	0.724723	1.07727	0.618468	1.08867	0.419337	0.658108	1.41311	0.80578	0.732575	3.3976550000000003	0.596096	0.8317200000000001	2.3831	0.833802	0.667009	1.03194	1.48434	1.16538	0.785465	0.6698649999999999	1.29462	0.902106	2.9286689999999997	0.6318239999999999	2.04495	0.727679	0.8759969999999999	1.33806	0.862867	0.8700049999999999	0.543184	0.996651	1.01781
MSTRG.16829	2.71086	1.57525	1.53836	1.94907	1.97879	1.4528	1.78788	1.72692	1.97724	1.44033	1.2681	1.83393	0.909844	1.99205	1.77788	1.7883099999999998	1.37557	1.40746	1.44723	1.40901	1.92936	2.02722	0.952871	2.33575	2.45792	1.1211	2.94421	1.55709	0.8812	2.31212	1.17082	2.87333	1.49994	1.72385	1.9520919999999995	2.64801
MSTRG.16830	4.242033999999999	2.36371	1.92554	3.2272	3.30281	1.922	2.29805	2.98158	3.09251	2.32725	1.91055	2.54495	1.76222	3.40968	3.2881	3.0360709999999997	2.3207150000000003	1.98727	2.45355	2.14263	3.74215	3.65742	1.60448	3.497	3.23807	1.7793	3.833380000000001	3.1333919999999997	1.46351	3.28868	1.50047	4.46468	2.40684	2.69962	3.37647	3.90261
MSTRG.16831	10.6339	12.6968	11.3292	10.9997	15.1235	10.5557	10.4837	13.7594	16.7987	6.19267	8.532919999999999	13.266785999999998	5.22646	14.810414000000002	14.979298000000002	9.91296	15.669410999999998	12.06	12.0485	13.034	12.9042	8.99807	12.734	13.7549	13.939	9.99924	15.4687	5.04142	13.3909	13.3315	12.6904	14.772114000000002	14.884035999999998	13.6618	15.302	16.5179
MSTRG.16874	2.67104	2.9947	2.80584	2.15143	3.01946	3.11427	2.85747	3.60626	4.03425	2.33879	2.66911	4.3570660000000005	2.8429	4.53054	4.67733	2.63843	4.2618339999999995	3.31809	3.4883610000000003	3.41639	3.4803839999999995	1.32347	3.50313	4.04349	2.49536	2.78422	3.59208	1.84978	3.0623	2.37	2.71348	4.22463	4.40816	2.29409	3.8381	3.4510080000000003
MSTRG.16882	1.13864	1.08304	1.7253630000000002	1.50161	1.40393	1.20116	1.55757	1.57037	1.51027	1.07789	2.58838	1.32501	1.55137	0.6799310000000001	1.00333	1.51193	1.5583	0.735228	1.59969	1.07988	1.06673	1.91967	1.57981	1.42602	0.72472	1.61046	0.766967	1.37794	1.00965	0.89725	1.90034	1.35852	1.21004	1.34925	1.2891	1.06786
MSTRG.16883	1.88082	0.937938	1.77778	0.986406	0	0.954635	3.23085	1.61135	1.75069	1.1568	1.50554	2.58868	0	1.13277	1.13656	2.5914919999999997	2.72011	0	3.4189010000000004	1.13039	1.21119	1.93469	2.94193	2.4784330000000003	0.892757	0.42539399999999994	0.846778	6.2512	0	0.531474	2.23522	0	1.20091	2.19427	1.08976	1.64698
MSTRG.16884	2.08861	1.2951	1.7358209999999998	1.32262	2.60278	1.31842	2.76832	2.04341	1.38652	1.38901	2.87401	1.83335	1.91165	1.00883	1.30994	2.50765	1.914	1.08275	2.05554	1.60744	1.22789	4.04463	1.40935	1.68678	0.6772239999999999	2.21595	0.692203	2.39183	0.8647360000000001	0.934449	2.26027	2.2315560000000003	1.74276	1.15549	1.96497	1.44622
MSTRG.16885	1.64007	0.864555	2.82619	1.60741	2.23902	0.945805	3.95182	1.61782	2.26459	1.64069	3.49235	2.04947	1.8693	1.11615	1.65453	2.42283	1.82001	0.988269	3.4160480000000004	1.59726	2.03447	6.063369000000001	1.88417	2.13735	0.736294	2.0882	1.44244	2.37436	1.17773	0.979786	2.42793	1.69206	2.6322	1.35508	1.96479	1.7791130000000002
MSTRG.16911	1.7002	1.58024	3.43612	1.84542	1.18538	2.28878	1.49039	1.40293	2.6593869999999997	2.063	1.81581	2.12246	0.593116	1.37375	3.22584	0.6754720000000001	2.23824	2.92347	1.8003330000000002	1.46399	1.82672	1.28427	4.92767	1.844	1.72032	0.71582	3.29431	0.6323770000000001	3.06061	2.58871	0.901881	0.762988	1.30265	2.73014	0.8963270000000001	0.950897
MSTRG.16918	1.01652	1.03128	0.655752	1.39687	1.31256	0.8193590000000001	1.13054	1.02325	1.22486	2.10545	1.03302	0.93107	2.98974	0.938741	1.1141	2.2855540000000003	1.33779	0.840268	1.59404	1.30792	1.02362	1.7222669999999998	1.47857	1.3225	1.08954	2.7873810000000003	0.786208	2.07112	1.1461	0.808171	1.04871	1.39896	0.947663	0.916112	1.36439	1.19509
MSTRG.16949	1.20406	0.629617	1.26587	0.929025	1.18332	0.70211	0.980601	0.971852	0.8415520000000001	0.953304	0.894284	0.772887	0.837369	1.02124	1.26789	1.22028	1.032	0.925502	1.47293	0.994514	1.0936629999999998	0.679487	1.58486	2.04655	1.81388	0.883099	1.2671370000000002	0.653597	1.73326	1.65555	0.755687	0.961169	1.10343	0.970099	1.03327	1.3358
MSTRG.16982	0.8419049999999999	0.964855	1.6399400000000002	1.76371	1.34567	0.8569959999999999	3.4953589999999997	1.52666	1.02018	0.985268	2.26926	1.16445	0.32264699999999996	1.29677	0.944057	0.31174	1.6454380000000002	1.26738	0.966909	1.41562	1.45898	0.969105	1.23615	0.817334	1.1042610000000002	0.420703	0.627876	0.629138	1.03172	0.732223	1.39707	1.76487	0.8191609999999999	1.47265	2.22201	1.31225
MSTRG.16985	1.95382	1.90844	2.06982	2.21617	2.31301	1.75453	2.49803	1.56334	1.7221	2.54028	2.08029	2.3096	2.235	1.44467	1.3640370000000002	2.12805	1.98191	1.52764	1.64853	1.6073540000000002	1.3774540000000002	1.64827	1.94506	1.58605	1.6699259999999998	1.80901	1.30216	1.6229209999999998	1.80065	1.58762	1.60159	2.10453	1.62784	2.42885	2.41015	1.97921
MSTRG.16994	3.87286	7.1659690000000005	2.2514	8.35062	8.63634	5.89865	4.51156	2.19092	6.04966	3.11844	9.57035	8.49417	0.5366850000000001	2.228	2.11307	0.71807	3.38925	3.16975	3.1994	2.07413	1.55747	1.9787	3.06803	2.72775	1.53024	0.6496810000000001	1.8156	4.248151999999999	3.05097	2.7029509999999997	25.5211	9.94584	36.7219	15.8436	15.8389	27.4467
MSTRG.17006	2.65285	0.928808	4.17413	0.720659	0.423467	1.43224	1.67147	1.04155	0.34410799999999997	0.518173	2.97352	1.76411	1.2299129999999998	0.278412	0.288573	0.610024	0.5116729999999999	0.58922	1.24014	0.4230600000000001	0.304597	0.941844	0.329389	0.594704	0.676319	0.96795	0.235161	0.626532	0.6020479999999999	0.7861020000000001	1.12055	0.787316	0.415141	0.555524	0.302706	0.333798
MSTRG.17008	0.900508	0.398625	0.8807719999999999	1.72105	0.705914	3.6441	0.8679530000000001	0.713911	0.581863	9.5213	0.683878	0.352944	18.1001	0.733192	2.13822	36.7905	0.806264	0.5431020000000001	2.08927	5.92962	0.632587	1.50415	0.4212979999999999	1.08678	0.693168	28.8246	1.05488	21.5389	0.390808	0.531369	0.556553	0.636337	0.52183	0.75474	0.354087	0.5192869999999999
MSTRG.17019	0.15183	0.0655	0.119125	0.32906799999999997	0.120072	0.5180739999999999	0.1732	0.159359	0.102044	1.77355	0.157744	0.077098	4.09527	0.117826	0.4487489999999999	7.8542	0.131708	0.110226	0.429302	1.27054	0.123842	0.287937	0.077459	0.254184	0.137882	6.44732	0.178573	3.71682	0.074104	0.08959099999999999	0.134358	0.141961	0.14718599999999998	0.14957	0.068583	0.097766
MSTRG.17021	0.112666	0.048632	0.101623	0.24946	0.07032000000000001	0.459951	0.09818	0.119125	0.06157999999999999	1.4672690000000002	0.08993200000000001	0.075936	3.78758	0.113063	0.400474	5.44459	0.102301	0.06175299999999999	0.33308000000000004	0.938243	0.079927	0.252789	0.071995	0.15925899999999998	0.071161	5.21107	0.140592	3.2359	0.065164	0.047681	0.106283	0.07688400000000001	0.120126	0.145028	0.043812	0.076932
MSTRG.17030	6.31634	9.74033	15.8642	6.46939	6.67772	10.4468	7.182894999999999	8.490355000000001	6.719264999999999	14.6964	6.2806	6.71252	19.9975	10.5534	8.00221	20.8598	6.72082	8.40098	6.12871	13.512004999999998	7.69812	12.4856	7.644475999999999	7.467836999999999	9.2273	25.7163	7.6389	14.8566	6.02442	9.635	6.55014	5.90031	6.05943	10.5275	7.36589	5.3166519999999995
MSTRG.17031	0.656575	0.721693	1.7454	0.5896779999999999	0.465153	0.808088	0.619265	0.426604	0.7040109999999999	1.23331	0.528624	0.551733	1.78449	0.84239	0.795592	1.63052	0.58919	0.7372569999999999	0.601584	1.26459	0.914295	0.871268	0.59759	0.752796	0.639609	1.93874	0.809535	1.4593	0.587137	0.7784300000000001	0.625055	0.541555	0.527492	0.752253	0.613845	0.580993
MSTRG.17044	1.37405	1.09928	0.937357	1.48444	1.2941	1.61616	1.0532	1.01078	1.3369	1.8594	1.75071	1.36037	3.4444449999999995	1.34185	1.53656	2.8982799999999997	1.36127	1.1714639999999998	1.19392	1.81198	0.974206	1.20635	1.33607	1.22978	1.42209	2.96477	1.35599	1.9351	1.20062	0.809055	0.925397	1.5946	1.3730440000000002	1.36513	1.55617	1.45815
MSTRG.17048	2.87324	0.5682020000000001	0.604023	2.9598009999999997	6.06838	0.6979310000000001	5.5181260000000005	1.86841	1.12058	2.95918	1.1051879999999998	1.05393	1.39942	1.11705	1.14668	4.10607	1.30955	1.32428	1.19772	0.785659	0.938913	2.7010400000000003	1.05419	0.8448620000000001	9.11231	1.1307449999999999	1.64073	2.94818	1.19682	1.7298189999999998	0.734812	0.621315	1.16232	7.891088000000001	1.055	1.59275
MSTRG.17087	1.15306	1.05387	1.78733	1.04582	1.11189	1.0738	0.8326620000000001	1.57565	1.2775	1.01114	0.956872	1.06678	0.5224979999999999	1.50797	1.59758	1.1215	1.33772	1.34147	1.2893	1.3683	1.6095	2.04654	1.91459	1.4287219999999998	1.25292	0.6689930000000001	1.54755	0.61638	1.3013	1.42827	0.990823	1.25506	0.827825	1.14529	0.96097	1.08417
MSTRG.17129	1.23251	2.46992	0.335059	2.61508	2.76467	1.07546	3.67603	0.606517	1.36317	1.16244	3.94062	3.09939	0.6081340000000001	1.77331	0.632158	0.958468	1.58148	0.680197	1.90677	1.12284	1.07064	1.55434	0.324461	1.4720959999999998	0.900786	0.25028	0.22355	0.93346	0.8304879999999999	0.34962600000000005	1.47886	0.902986	3.1625	2.17331	5.64633	4.01269
MSTRG.17155	1.93478	2.80173	1.88749	1.65896	1.49357	2.1128	2.82275	1.52325	1.92409	2.62764	1.55588	1.88237	4.23222	1.53705	2.13881	2.8939790000000003	1.43616	2.13326	2.47652	2.47531	1.75696	1.966	1.29525	1.88456	2.65908	3.67915	1.2562	2.68985	1.82373	1.86193	2.75416	1.71528	1.68188	1.91757	1.44302	2.1076
MSTRG.17262	1.7649	2.1194439999999997	1.67257	3.0143169999999997	2.81925	1.53571	2.0711	1.2508	1.16407	1.46371	2.30295	1.44732	0.183699	2.05581	1.83121	1.10859	1.94756	1.47331	0.943583	0.6431	0.505057	1.00535	1.0416450000000002	0.565721	1.50617	0.961158	1.71101	1.85315	2.18748	1.87337	0.34967	2.20859	1.56906	2.45033	2.46033	1.26383
MSTRG.17272	1.9812	2.2418560000000003	1.451	1.99672	2.2187080000000003	1.79426	1.67467	1.21829	1.61192	2.83993	2.61965	1.6054190000000002	2.47513	1.74459	1.6936639999999998	3.94721	1.80715	2.09249	1.52909	2.72283	2.10244	2.1500779999999997	1.507	1.2892860000000002	1.38532	2.15081	1.0903040000000002	2.94247	1.3718860000000002	1.31351	1.461	1.80193	1.79238	1.81391	2.01028	2.28127
MSTRG.17281	2.40969	2.19912	1.28012	2.70711	2.7377	1.98674	2.8476049999999997	1.66892	2.8299689999999997	2.25663	1.57532	3.06076	3.0481	0.780798	1.61839	2.58863	2.0903009999999997	1.9033	3.3342059999999996	2.4315689999999996	2.7639400000000003	0.8738020000000001	2.3737	2.93221	2.52553	3.16203	2.25154	1.98045	3.09366	1.6417119999999998	2.6839470000000003	2.53366	4.10918	2.75058	2.93072	4.1004190000000005
MSTRG.17297	1.6795790000000002	4.30361	2.74379	1.86313	2.93724	3.82618	0.982909	5.7154	4.62971	2.75599	1.7900599999999998	3.26421	0.14618599999999998	3.5637269999999996	3.19995	0.374437	4.30363	4.23223	2.00285	1.93379	3.87659	1.64097	3.25804	3.75883	2.49618	1.2871	2.52405	0.525806	3.36266	4.0006	2.0827709999999997	2.54887	1.6442450000000002	2.19055	2.31815	2.39631
MSTRG.17298	1.40301	1.56432	1.433	1.65619	1.36896	1.2799	1.60959	1.43738	1.41893	1.45823	1.58175	1.31913	2.4162	1.61868	1.37458	2.29657	1.44518	1.26489	1.621	1.72047	1.48953	1.76133	1.5019	1.48459	1.51387	1.95748	1.43042	1.92912	1.48537	1.32654	1.30534	1.39476	1.35983	1.56522	1.39421	1.54613
MSTRG.17312	0.300161	0.217333	0.931319	0.539605	0.649238	0.370352	0.628274	0.419606	0.392041	0.934466	0.6399199999999999	0.746345	1.5198	0.7967069999999999	0.571697	0.878494	0.638495	0.291812	0.728779	0.612622	0.629771	0.365743	0.526502	1.06117	0.621534	0.690818	0.6044010000000001	0.7180439999999999	0.768107	0.6507729999999999	0.6060760000000001	0.4573350000000001	0.400463	0.452604	0.385395	0.940936
MSTRG.17338	0.278251	0.549532	0.368938	0.452112	0.491807	0.620779	0.381645	0.357475	0.32965700000000003	0.7442880000000001	0.542144	0.43852700000000006	1.92241	0.341776	0.449694	1.44962	0.403333	0.489577	0.49981	1.09865	0.360757	0.7123189999999999	0.389194	0.5582520000000001	0.42986	2.1917709999999997	0.451354	1.1687	0.44864	0.412683	0.453678	0.582489	0.639659	0.6217159999999999	0.502263	0.6229399999999999
MSTRG.17349	2.34701	2.4205	1.35724	2.4997990000000003	2.1243380000000003	2.3592	2.96385	2.19023	1.95234	3.17908	1.85183	2.71673	3.39808	2.40886	1.86388	2.64222	1.93575	1.97327	2.4792240000000003	2.01601	1.19562	1.72603	1.87661	2.44108	2.2621	2.82193	1.57729	2.12138	1.63984	2.1578	2.4522060000000003	2.57294	1.85405	2.32047	2.57299	2.58757
MSTRG.17352	0.960233	1.17973	1.0294299999999998	0.7447550000000001	1.07154	0.946977	0.8410129999999999	0.530899	0.521452	1.52581	2.39578	1.14811	1.86739	0.690988	0.4542989999999999	1.30263	0.740804	0.386086	0.545758	0.318703	0.435461	0.852507	0.395003	0.532025	0.767734	1.23153	0.288321	1.46474	0.521	0.319294	0.598366	0.930329	0.38759	1.18	0.91974	1.20082
MSTRG.17367	1.3451959999999998	1.17517	1.03304	1.83207	1.25578	1.46942	2.15869	1.34854	1.20852	3.50879	1.38942	1.62736	2.33347	1.31602	1.1086	3.85201	1.21268	1.58705	1.14007	1.17147	1.48541	1.63166	1.3378	1.13167	1.19426	2.37251	1.42343	3.17127	1.28254	1.47096	0.8543459999999999	1.81709	1.56547	2.29966	1.68024	0.936677
MSTRG.17374	0.982658	0.979392	1.25868	1.37504	0.977196	1.08723	1.31017	1.03791	1.06206	1.7247869999999998	1.1130950000000002	0.8368180000000001	2.19408	1.19324	1.38516	2.7815	1.02767	1.10241	1.32675	1.60065	1.57783	1.9699	1.1485	1.31405	1.2492219999999998	1.6401880000000002	1.17712	2.10644	1.1813	1.30509	1.30009	1.18889	1.5301	1.17439	1.0434450000000002	1.24262
MSTRG.17400	0.802255	1.3839	0.806668	1.48115	2.2852669999999997	0.874359	1.31064	0.393766	1.13586	0.36866	0.903488	0.936064	0.290013	2.51072	0.709104	0.79333	1.28639	0.914346	1.07417	0.293147	0.377917	0.280787	0.378233	0.827348	0.877035	0.214256	0.472683	0.5939439999999999	1.13709	0.617668	2.93321	0.97471699999999994	1.80857	0.629451	0.76018	1.15129
MSTRG.17432	1.61589	1.42545	1.73684	1.9680280000000001	1.68555	1.70114	1.39379	1.59009	1.7636189999999998	2.02809	1.47783	1.56324	4.03645	1.0283129999999998	1.6867740000000002	3.96615	1.22928	1.0208	2.06226	2.0257400000000003	1.40381	1.88702	1.19037	2.2451	1.90435	2.73036	1.62187	2.7379689999999997	1.42569	1.2116790000000002	1.5188	1.59096	1.89806	1.4177879999999998	1.57711	2.04976
MSTRG.17433	3.5844709999999997	4.36111	3.74044	4.23447	4.69777	4.55071	3.28462	6.40859	5.04347	5.21546	2.5044299999999997	5.15979	5.35763	3.5705	4.87284	6.94991	5.032837000000001	3.76206	4.26867	4.06313	3.48172	3.68612	4.43149	2.8022669999999996	3.728	6.343233000000001	3.748108999999999	4.8193839999999994	4.35109	3.10286	2.87078	5.62526	3.5174220000000003	4.87382	4.56512	3.17094
MSTRG.17441	1.2280870000000002	1.86767	1.04765	1.09292	1.68772	1.6652630000000002	1.33486	1.42809	1.65078	1.6946580000000002	2.02786	1.71959	1.58803	1.15143	1.58517	1.20586	1.84489	1.67923	0.968191	1.43054	1.49516	1.5689	1.79813	1.3647	1.1947	1.41389	1.28052	1.43867	1.8248	1.09533	1.06013	1.55347	1.44513	1.87774	1.6522	1.19736
MSTRG.17442	1.19838	1.86793	1.03116	1.2939	1.78497	1.59778	1.29207	1.55133	1.82419	1.38336	2.10725	1.80399	1.3511959999999998	1.2591370000000002	1.41043	1.38925	1.7526959999999998	1.6902720000000002	1.11833	1.49603	1.35011	1.57034	1.7816169999999998	0.983826	1.05297	1.37961	1.35108	1.24322	1.82644	1.21727	1.01164	1.77425	1.30328	1.80248	1.79686	1.05262
MSTRG.17454	1.22073	1.6967	1.56859	1.35788	1.5865209999999998	1.82111	1.985	0.7242970000000001	1.47936	1.77213	1.72648	1.83455	0.4291680000000001	3.15466	1.74702	1.85357	1.7446689999999998	1.80182	2.11142	1.83343	2.2909330000000003	2.75278	1.4665	1.7226849999999998	1.12429	0.7244659999999999	1.60005	2.52977	1.57321	1.61732	2.31012	1.4203	1.50147	1.58142	1.49059	1.62616
MSTRG.17456	1.66583	2.5800099999999997	2.85064	2.4567810000000003	1.84592	2.7031	2.67768	1.14287	2.42823	2.2095	3.06369	2.26714	0.772492	3.75517	2.26448	1.92508	2.1715169999999997	2.43871	2.98179	1.97067	2.5550080000000004	2.72757	2.22879	2.2069	1.61354	0.936633	1.94004	2.95436	2.72653	1.99442	3.816173000000001	1.55113	1.99741	3.08037	1.81209	1.96263
MSTRG.1747	1.04577	0.874014	1.13713	0.928215	1.13674	0.913831	0.991527	1.47623	1.42318	0.816901	0.922214	0.927425	0.400684	0.69929	1.4323709999999998	0.260683	1.79459	1.29626	1.12956	0.918855	1.08575	1.04971	1.6625	1.30507	2.12243	0.49224	1.95802	0.314757	1.54645	1.31577	0.8877200000000001	1.22984	0.335181	1.06114	1.17415	0.8183600000000001
MSTRG.17478	1.67171	1.20969	2.98863	1.38089	0.932451	1.40704	1.78045	1.37681	0.733995	1.15912	2.0146	1.3193	0.682699	0.7887149999999999	1.00635	0.93241	1.45552	0.952182	1.22841	1.36967	1.57664	1.5742200000000002	0.715909	0.756721	1.60915	0.672381	0.988504	1.38536	1.24151	1.38836	1.64244	1.33744	0.933578	1.3998959999999998	1.1023040000000002	1.45548
MSTRG.17493	1.78905	0.386825	0.862302	0.854534	0.855627	0.461499	0.537615	0.838744	1.02112	0.489374	0.586939	1.85264	0.046691	0.414952	0.8501770000000001	0.146622	0.7802560000000001	1.36297	0.525414	0.323169	0.291406	0.015766	1.07137	1.37113	0.714873	0.21550500000000003	0.672953	0.016041	0.85064	1.72903	0.299505	0.34776999999999997	0.228921	0.7376229999999999	0.646404	0.903594
MSTRG.17501	1.62692	1.12112	1.13497	1.13218	1.7814139999999998	1.12177	1.88035	1.6527	2.0881849999999997	1.15128	1.30151	1.44658	1.66527	2.08591	3.1583799999999997	1.6535	2.5513	1.54364	2.7283779999999997	1.9815	2.6450709999999997	1.71024	2.14682	1.7348259999999998	1.38309	1.7583689999999998	1.6477400000000002	1.17728	1.21236	1.42039	1.60553	1.91491	1.45251	1.46786	1.7297630000000002	1.17681
MSTRG.17504	1.12699	0.415552	1.19696	0.8825649999999999	1.41278	0.465402	0.246542	0.85534	0.660935	0.374711	0.643312	0.666287	0.043134	0.4328689999999999	0.850251	0.109961	0.794273	0.716621	0.401299	0.255121	0.725696	0.06105299999999999	0.883016	1.12473	0.786402	0.183631	1.04069	0.112209	0.920661	0.745951	0.305148	0.799767	0.743347	0.5077189999999999	1.04547	0.8881040000000001
MSTRG.17546	2.42133	0.713539	2.65046	3.0170169999999996	2.53091	2.20254	3.29688	3.4277050000000004	2.97229	3.22721	0.964053	3.11662	4.6314150000000005	1.21276	0.9004459999999999	2.61678	3.84714	2.10844	3.3963349999999997	3.89679	3.99693	3.76755	3.52984	3.1442	2.69556	4.7793470000000005	3.21316	4.31375	3.0926669999999996	2.86937	2.9629	2.85008	3.4399919999999997	2.63598	2.83285	2.61826
MSTRG.17574	0.640915	0.90287	0.692577	0.69368	0.963609	1.02137	0.767587	0.919345	0.959724	0.945404	0.529467	0.8663780000000001	1.45341	0.781478	0.8235680000000001	1.79991	1.03722	0.90609	0.680347	1.30482	0.957898	0.8305540000000001	1.18973	0.967412	0.703037	1.75863	0.747676	1.42123	0.831361	0.719141	0.947192	1.00107	0.4897220000000001	0.7653340000000001	0.880936	0.815246
MSTRG.17600	3.18495	2.55486	2.7318	2.3722540000000003	2.43048	2.55113	2.34857	2.30654	2.33481	2.53548	4.32409	2.53126	2.5907	2.24219	2.09919	1.94951	2.30057	1.99341	2.44397	1.65658	1.91263	4.8147839999999995	2.56499	1.52187	2.15288	1.45734	2.26916	1.6430169999999995	2.75261	2.14176	1.4319	1.76114	1.80485	2.5545	1.93254	0.885677
MSTRG.17634	5.81834	5.18712	7.9181	5.78655	5.95719	5.685773999999999	5.01152	7.135257000000001	6.737652000000001	7.08254	7.76624	9.18742	9.04823	7.587446000000001	10.0134	10.4805	9.16475	4.44879	10.2288	8.16086	6.54395	9.73438	7.69659	7.620292999999999	9.52357	7.53743	9.64578	10.0771	9.8781	8.75567	6.08296	8.47444	8.152111999999999	9.06905	9.20821	9.67621
MSTRG.17636	1.35925	1.23414	0.7599090000000001	1.50046	1.60483	1.09322	1.54094	1.19451	1.36408	1.94315	0.897424	1.33848	1.81762	1.35672	1.38575	2.77822	1.77	1.40667	1.44914	1.57568	1.2938	1.54074	1.30512	1.65756	1.40642	1.82072	1.1015700000000002	2.15031	1.26859	1.23951	1.7408119999999998	2.20417	1.38749	1.59978	1.65677	1.86724
MSTRG.17637	3.22451	2.40675	1.60648	3.82182	4.241	2.30866	3.96169	3.5094199999999995	3.39244	4.14928	2.69735	3.02167	4.0013510000000005	2.80222	2.84706	4.2582260000000005	3.67789	2.64747	2.71372	2.37128	1.8083	2.25282	3.43939	2.37424	2.35029	3.3839080000000004	2.65488	2.61888	3.13272	2.2748459999999997	2.84024	4.668130000000001	2.9317759999999997	3.36018	4.16341	3.14369
MSTRG.17644	1.36764	1.34132	1.91837	1.64813	1.68272	1.6548599999999998	1.81331	1.34022	1.67301	1.7001400000000002	2.04326	1.72844	2.68624	1.40288	1.20284	1.92594	1.31678	1.91287	1.72512	2.15279	1.38829	2.01726	1.50713	1.90806	1.33263	2.39753	1.56916	1.97829	1.71563	1.84731	1.82319	1.75778	1.95556	1.75111	1.41415	1.98953
MSTRG.17683	0.5856779999999999	0.784133	0.724155	0.609106	0.558028	0.8335600000000001	0.686917	0.894058	0.6748529999999999	0.729929	0.542539	0.833536	1.87081	0.790419	0.8618520000000001	2.31353	0.747106	0.8465739999999999	0.718385	1.21267	0.6894359999999999	0.6881550000000001	0.6706979999999999	0.7278979999999999	0.691481	2.50516	0.626029	1.1469	0.508492	1.00171	0.59915	0.680607	0.495384	0.801175	0.902959	0.821097
MSTRG.17699	0	0	0.094181	0	0	0	0.339521	0.233632	0	0	0	0.04803	0	0.24670100000000003	1.08603	0	0	0.347141	0.364467	0.076088	1.09107	0	0	0	1.4125	0	1.94988	0	0.113884	0	0	0.098205	0.162677	0	0	0
MSTRG.17705	0.589267	0.841791	1.2788389999999998	0.86534	1.54196	0.905611	0.914343	1.08787	1.14666	0.520076	1.43645	1.13623	0.205146	0.792011	1.3147	0.25552600000000003	1.4185	1.01104	1.38579	0.830519	1.16628	0.66147	1.8532919999999995	1.90522	0.566267	0.365463	0.853454	0.258348	1.56214	1.72651	1.19917	1.05568	1.8787	0.8734290000000001	1.46717	1.37644
MSTRG.17714	1.14964	1.04484	1.56622	1.17317	1.2677	1.18327	0.8993629999999999	1.55845	1.68016	0.85136	1.27882	1.45608	0.855275	1.47914	1.98484	0.6375310000000001	1.40421	1.26765	1.25131	1.37596	1.4226299999999998	1.46975	1.20526	1.75588	1.0907870000000002	0.985324	2.53121	1.08818	1.59057	1.64349	1.25498	1.40992	1.88323	1.33509	1.13495	1.4142
MSTRG.17721	0	0	0	0	0	1.37376	0	8.17858	0	0	0	0	0	0	1.73033	0	0	0	0	0	0	0	0	0	0	0	0	0	0	4.99784	0	0	0	0	3.4362129999999995	0
MSTRG.17758	8.90579	11.8911	6.09445	9.06254	7.44461	10.8082	9.44413	7.70676	8.60864	10.1517	7.004036999999999	6.65035	7.39291	10.2772	8.860577000000001	17.776760999999997	8.77406	7.349247999999999	10.3911	10.3056	13.6003	4.7028099999999995	15.6078	19.579	6.80207	5.78302	5.45965	4.26116	6.79358	7.52386	4.3029779999999995	9.67522	6.7615940000000005	10.7514	6.7608690000000005	7.62128
MSTRG.17759	1.30238	2.84333	1.4829	2.18877	1.5393	2.69687	1.64437	2.02542	2.61145	2.13827	1.73259	1.6719540000000002	1.4733	1.87917	2.59571	2.54162	2.32911	1.95306	3.01752	2.57778	4.30837	0.880876	5.02749	5.64342	1.94499	1.47123	1.70253	0.971011	1.92522	1.88951	1.3657709999999998	2.15344	1.49721	2.61809	1.71552	1.6696950000000002
MSTRG.178	13.589964000000002	10.0771	10.1927	9.4232	13.3812	8.47699	7.2736	16.6815	14.8716	10.3907	10.0689	8.497596000000001	4.25244	14.688442000000002	18.5075	5.01049	15.9009	14.0398	15.9219	11.187	9.701846000000002	8.97804	32.8012	13.3806	18.9584	6.7258070000000005	17.402055999999998	3.48356	16.5422	16.1921	7.72096	9.25984	5.41073	10.4561	9.39952	7.043022000000001
MSTRG.17800	17130.4	38570.2	28342.7	28268.3	14997.8	36394.9	31799.2	43161.630604000005	40880.8	22716.3	30488.6	34120.5	15743.4	26941.848445999996	22384.5	15350.3	21941.5	27152.5	27947.5	57505.6	40937.3	27967.7	36634.6	32502.7	19282.1	22082.2	16911.065762000002	26113.6	17844.733511000002	16736.722099000002	75691.9	42776.4	62573.8	27100.6	22938.8	29097.140860000003
MSTRG.17801	12.4442	44.1873	15.9797	19.9777	20.472	25.663614000000003	12.9456	35.469091999999996	37.8144	13.8621	20.743	15.6157	7.97591	17.0092	15.1906	9.66368	17.5717	18.5556	13.3544	37.7738	34.0786	17.5972	29.2344	11.968	10.2212	10.7082	10.526	19.4998	10.6967	10.443	38.666	28.8916	33.7491	14.8239	11.9492	15.1269
MSTRG.17813	10864.2	14606.218722999998	172.247	14508.8	12632.6	10464.1	290.055	91.8521	14210.9	11313.7	11658.3	93.9252	157.196	7882.91	808.632	6603.03	11189.6	15200.8	256.999	10538	13918.5	10553.6	13792.4	156.707	273.041	122.835	5.68645	12344	162.95202700000002	264.03493100000003	778.801	82.4382	1056.87	10213.8	221.253	282.811
MSTRG.17826	1.6290790000000002	2.5678080000000003	3.44223	2.07092	0.372879	3.59919	2.4276	0.181299	1.88145	2.61001	0.083194	1.7238490000000002	3.80888	0.718603	2.4049080000000003	2.85639	3.04184	0.46020200000000006	3.50463	4.45821	3.5115339999999997	2.3344549999999997	3.2507900000000003	2.1046709999999997	1.14851	5.44635	4.11612	3.5059129999999996	0.551474	2.1144	1.62337	3.64337	1.22937	1.51447	2.17774	1.52377
MSTRG.1790	0.965901	1.25843	1.50004	1.10528	1.68093	1.59847	1.27351	0.180429	1.62717	1.31043	1.09913	1.29447	1.60195	1.30467	0.311739	0.165823	2.3073	1.6747150000000002	1.86065	2.8010490000000003	2.80957	0.764683	2.57561	2.2436979999999997	1.01568	2.81939	1.30124	0.124744	0.770762	1.79542	0.1791	0.183811	1.6834639999999998	0.990934	1.65008	0.81177
MSTRG.17905	0.171203	0.201602	0.068719	0.402549	0.179705	0.47193900000000005	0.088452	0.235396	0.105082	1.2879	0.027897	0.061838	4.42219	0.178454	0.462209	8.1192240000000009	0.147626	0.13253800000000002	0.181877	1.54078	0.123956	0.283434	0.042537	0.21413	0.243496	5.331923000000001	0.191846	3.53988	0.108309	0.108049	0.132639	0.208441	0.051888	0.141738	0.12612	0.071313
MSTRG.17913	1.57528	1.85222	3.13615	1.45742	2.33601	1.7615150000000002	1.4736360000000002	1.58569	0.939317	1.21505	2.0331	1.31415	0.66493	0.933955	1.0029	0.666313	1.65009	1.25352	1.02979	1.34152	1.80809	1.22347	0.962599	0.965862	1.3662219999999998	0.610903	0.820169	0.790535	1.69119	1.17219	1.22618	2.15886	1.23335	1.90088	2.05927	1.80871
MSTRG.17920	0.908369	0.8330780000000001	0.912729	1.02539	1.00607	0.6876800000000001	1.20272	0.575159	1.15911	0.690771	1.39436	1.29186	1.70006	1.64894	1.49708	1.00457	1.58797	1.15586	2.97968	3.3849940000000003	1.93711	4.711898000000001	1.85464	3.29071	1.32536	0.474904	0.842749	1.8459	1.08434	0.872751	1.65801	0.7916979999999999	1.63827	1.16606	1.05272	1.8664
MSTRG.17922	0.5552189999999999	0.562408	0.488611	0.715667	0.588433	0.379326	0.7026140000000001	0.374107	0.619859	0.434943	0.861931	0.8623069999999999	1.0936	0.994933	0.964322	0.557858	0.929938	0.773671	1.7537459999999998	2.45977	1.27465	2.73272	1.301	2.05331	0.790101	0.211597	0.566818	1.0362129999999998	0.647404	0.641881	1.1329	0.431699	1.20015	0.6175109999999999	0.7064090000000001	1.05874
MSTRG.17969	7.08847	0.009059	0.018741	2.9892	2.49438	2.71598	9.74336	0.021294	1.82496	2.01099	2.68567	0.037139	2.23559	1.70691	0.031603	1.50421	3.3952949999999995	4.43971	7.306280999999999	0.05161	1.39564	2.78211	2.41435	0.015283	6.951866000000001	0.00819	0.042711	0.68895	2.29976	6.03311	10.7374	3.98519	1.26531	3.2128259999999997	0.021505	0.021672
MSTRG.1798	8.704742999999999	7.62858	25.7183	16.8724	15.0017	11.5184	12.132	10.9467	10.2185	8.75666	14.0467	8.76615	2.53184	10.6734	8.41011	6.15246	16.8045	13.32	10.3946	11.621	12.5091	20.1651	12.4427	9.16889	15.0677	3.77641	16.401	8.137483999999999	20.2507	11.3231	11.5726	10.2715	6.633049000000001	10.9888	10.1748	8.881844000000001
MSTRG.17986	387.424	614.834	6407.17	410.625	527.872	9076.83	372.119	10437.9	10035.4	424.43	2076.22	10003.2	8481.51	8164.11	7037.48	31.9416	9132.42	11957.2	7710.18	9284.41	501.822	5216.02	556.222	9217.36	519.259	12195.3	24.1455	46.7932	452.616	9648.21	392.68	568.753	12199.4	7391.29	483.924	10617.2
MSTRG.18158	0.12462	0.036022	0.04088	0.474653	0.017384	0.180658	0.03395899999999999	0.169632	0.016916	2.74199	0	0.016725	2.98652	0.099765	0.414268	7.00985	0.06883500000000001	0.050539	0.212258	0.464506	0.106402	0.675581	0.00734	0.148923	0.124516	1.02744	0.16406400000000002	2.31878	0.164672	0.061624	0.05672	0	0.101521	0.092198	0	0
MSTRG.18169	0.026246	0	0.023371	0.263743	0	0.16746	0	0.029247	0.023246	0.924755	0	0	1.35438	0	0.037193	2.8677029999999997	0	0	0.084579	0.183899	0.075954	0.469712	0.012047	0.052022	0.089354	2.99362	0.104502	0.753426	0	0.024315	0.0268	0	0	0.231007	0	0
MSTRG.18174	0	0	0	0	0	0.233859	0	0.028098	0	0.151883	0	0	0.236005	0	0.173204	0.634677	0	0	0	0.239811	0.059351	0	0	0.02758	0	2.4881450000000003	0.113924	0.303085	0	0	0	0	0	0	0	0
MSTRG.18283	1.36618	1.60896	1.22382	1.6193879999999998	1.4831	1.46076	1.55894	1.34979	1.68759	1.57112	1.98692	1.6623439999999998	1.13125	0.943912	0.997955	1.22782	1.47182	1.15421	0.965394	0.775263	0.81526	0.943578	1.33755	1.05974	0.850474	0.8163100000000001	0.7918649999999999	0.8791700000000001	1.60311	0.880014	1.01204	1.2799459999999998	1.4682	1.82956	1.78319	1.32431
MSTRG.18293	0.937114	1.58304	0.422569	0.741599	1.63787	1.37772	1.58213	1.14643	1.5208780000000002	0.952573	0.798319	1.0455	1.19188	1.79703	1.24282	1.20458	1.1805	1.09157	1.45956	0.934951	1.0366	0.6794859999999999	1.01635	0.7679560000000001	1.22562	0.616545	1.23181	0.775209	1.3476	0.864751	0.964626	1.80794	1.35896	1.02601	1.4227	1.56943
MSTRG.1830	1.06145	0	7.64025	5.2705839999999995	0	0	5.33617	0	7.87881	0	4.89469	0	5.28204	5.01543	3.72336	2.00914	0	0	0	0	2.12091	2.40601	6.690900999999999	0	0	5.47644	3.44136	15.6339	0	0	0	0	2.90521	3.790073000000001	0	12.8884
MSTRG.18304	0.8302149999999999	0.649826	0.5876	0.7811939999999999	1.09275	0.665338	1.24016	0.85679400000000006	0.964069	0.608139	0.798553	0.910609	0.223977	0.538511	0.4926930000000001	0.35231999999999997	1.13488	0.358979	0.90662	0.540976	0.717618	0.724021	0.980758	0.609676	0.771153	0.22661800000000001	0.6622600000000001	0.46096	0.6242340000000001	0.563339	1.2000309999999998	1.07899	0.815527	0.935568	1.23937	0.949111
MSTRG.18308	2.41342	1.13899	0.605981	0.8792469999999999	1.3315290000000002	0.8603219999999999	0.6573680000000001	0.846709	0.293773	0.7027479999999999	1.18437	0.490729	0.8917370000000001	0.62776	0.140938	1.00755	0.703488	0.618715	0.710114	0.68214	0.141763	0.17488099999999998	0.544725	0.378741	1.25736	2.01177	0.13130799999999998	0.810932	0.753254	0.783071	0.700404	1.59628	0.23820300000000005	0.525429	1.4336	1.06706
MSTRG.18328	1.36116	1.6044200000000002	2.47409	2.03898	1.5165030000000002	1.80355	1.49463	3.723508999999999	3.07331	1.22459	1.54875	2.3660759999999996	0.978401	5.88465	3.61324	1.46168	1.59338	3.02172	1.61876	3.02024	2.77738	0.977683	3.42037	2.82656	1.83734	1.94118	2.78651	0.939097	1.79464	4.80842	1.15748	2.0710759999999997	1.59994	1.88472	1.25512	1.35954
MSTRG.18345	1.6891169999999998	2.27048	2.6989	2.31672	1.7894	2.5280009999999997	2.60102	2.3781220000000003	2.25034	2.58428	2.26347	2.3419	4.9487	2.06191	2.10003	4.72392	1.99006	1.97236	2.69973	3.0264990000000003	2.14031	2.25905	2.40425	2.6573	2.74542	4.02498	2.35896	3.39672	2.0797830000000004	2.48272	2.28448	1.94396	2.00661	2.8147740000000003	1.8705	2.17595
MSTRG.18356	0.680426	0.69938	0.953592	0.955642	0.925001	0.922668	0.76335	1.08079	0.896208	1.7487	0.7587619999999999	0.762135	2.77739	1.00253	1.18992	3.931966000000001	0.844518	0.935848	1.23732	1.63063	1.00517	0.9005569999999999	1.04754	1.19583	0.8992459999999999	2.34438	0.8981520000000001	1.81548	1.07073	0.999294	0.8888729999999999	0.945816	1.10474	1.07293	0.812415	0.914141
MSTRG.18358	1.0446	0.8352129999999999	1.10776	1.60417	1.29884	1.18854	1.22	1.28319	1.23776	2.62954	1.14154	1.18621	4.12435	1.39689	1.69282	4.42031	1.02692	1.00011	1.34898	1.7685	1.12	1.34015	1.23187	1.4748139999999998	1.12071	2.52976	1.42459	2.58478	1.2955299999999998	1.34757	1.35338	1.23006	1.42431	1.32307	1.2206	1.5294
MSTRG.1843	1.28016	2.76412	2.25676	1.19739	1.40546	2.4130689999999997	1.13106	3.08457	3.54781	3.94509	1.94621	1.51646	3.8967	2.89537	3.2923169999999997	5.23339	2.00319	2.96923	1.28551	2.44292	1.90464	1.58406	1.69962	1.34437	1.949	3.60988	2.24044	2.91801	1.58228	2.57014	1.1709	2.3409720000000003	0.6535449999999999	1.47427	1.44464	1.2098
MSTRG.18450	0.21247	0.35536999999999996	0.770151	0.25483	0.182363	0.529457	0.280122	0.311679	0.397894	0.7236319999999999	0.710104	0.233005	0.33721599999999996	0.578137	1.2913	0.6760390000000001	0.215657	1.51244	0.675053	0.905557	1.00792	1.62816	0.743726	0.7609130000000001	0.447227	0.688249	0.966019	1.42182	1.00414	0.967878	0.25692600000000004	0.199973	0.357573	0.488062	0.1425	0.229334
MSTRG.18451	0.767193	0.489495	1.3215	0.904117	0.562776	0.74715	0.755357	1.17367	1.3108	0.951922	1.27593	1.03588	0.769113	1.49958	0.963655	1.43322	0.787349	0.747653	1.69441	1.44143	0.993079	1.04614	2.05408	1.08295	0.783092	1.08204	1.17248	3.3363739999999997	0.77176	0.784126	0.537767	0.7095060000000001	1.38075	0.7981699999999999	0.45215	0.687477
MSTRG.18463	0.303757	0.491644	0.366669	0.5422130000000001	0.401476	0.497016	0.48423599999999994	0.290296	0.270644	0.645474	0.268432	0.543624	1.92565	0.276892	0.6135649999999999	0.96684	0.202263	0.529671	0.381683	0.780593	0.6079439999999999	0.8536879999999999	0.248587	0.539013	0.499557	0.938486	0.376462	1.08979	0.278922	0.546922	0.313258	0.374049	0.607869	0.41913	0.383056	0.6068560000000001
MSTRG.18473	0.8311870000000001	1.2165700000000002	0.886164	0.633899	1.1892	1.2322	1.1712790000000002	1.0594	0.595547	1.11595	0.854347	0.943168	1.75234	0.8728229999999999	0.831355	1.75568	0.976307	0.694688	0.998353	1.24726	0.915345	1.05008	1.0468	0.954441	0.597544	1.57279	0.786812	1.27134	1.02434	0.847044	0.913391	1.24333	1.15652	0.803031	0.953797	1.1604
MSTRG.18495	0.088378	0.043626	0	0.164951	0	0.365054	0	0.146396	0	0.617758	0	0	1.12241	0.14035	0.265544	1.7905	0.084595	0	0.147324	0.596849	0	0	0	0.33758	0	2.68493	0.185076	1.19077	0	0	0	0	0	0	0	0
MSTRG.18554	1.94936	1.77295	2.42581	2.25251	1.97885	1.22563	1.62452	2.35935	1.87726	2.02107	1.67812	1.75063	0.950608	2.4461	2.41957	1.0150860000000002	2.7545	2.58618	2.4993830000000004	2.38373	3.67586	5.938	2.53596	2.56942	2.06762	1.21606	2.19695	2.41046	2.02847	3.1836599999999997	2.14026	1.9082	1.6735349999999998	1.27596	2.53167	1.91844
MSTRG.18558	1.16217	2.04652	2.18623	2.01982	2.62187	2.661	2.78213	2.49536	0.781382	2.03572	2.40628	3.06786	1.34782	1.87098	0.792117	0.929842	2.17987	2.4615099999999996	3.919808999999999	3.14889	3.03448	2.1480349999999997	3.69874	0.983252	2.05173	1.26416	2.4776	1.61638	2.31954	3.44213	2.3799200000000003	2.51641	1.1565	0.635343	2.24795	1.81623
MSTRG.1859	1.4994	1.27274	0.686868	2.1308	1.4748000000000001	1.27479	1.31204	1.1380549999999998	1.3808	3.33986	1.20344	1.00695	5.01714	1.34929	1.72235	4.0797360000000005	1.19878	0.999095	1.57645	1.91931	1.16888	2.17638	1.17207	1.51617	1.22358	3.4423	1.35633	3.66573	0.965234	1.16112	1.41202	1.48948	1.68176	1.46873	1.4506	1.95547
MSTRG.1863	1.3528	1.46428	1.27793	1.49211	1.51549	1.61943	1.34003	1.44327	1.41343	3.3497510000000004	1.42117	1.03263	7.0525720000000005	1.45964	1.39404	4.30225	1.64396	1.03342	1.41234	2.32408	1.18102	1.46246	1.26615	1.33303	1.46857	5.46001	1.27803	4.14608	1.06703	1.22624	1.02185	1.46836	1.39548	1.42356	1.3816959999999998	1.55906
MSTRG.18664	0.636784	0.811914	0.658852	0.498901	0.702854	1.01194	0.479175	0.6310140000000001	0.7632979999999999	2.5128	0.837892	1.0673	5.59551	0.84249	1.18347	5.35266	0.28374499999999997	0.536011	1.01823	1.59971	0.408679	0.477668	0.136576	0.589148	0.509584	4.305591000000001	0.6352140000000001	4.2728269999999995	0.351601	0.5792430000000001	0.8608040000000001	0.772438	1.10776	0.999439	0.5544399999999999	1.00979
MSTRG.1867	3.74648	0.970633	1.9073	0.789416	4.02833	0	0.466158	1.40406	0	0.47077599999999997	0.374337	0.646776	1.22228	0.914746	4.05508	0.40657	1.26373	1.99889	0.241337	0.155884	0.821205	0.110833	2.13789	2.09459	1.02684	2.1360360000000003	0.637414	0.741679	1.4883	2.5525740000000003	1.5317	0.801801	0.283145	0.199768	0.718013	0.687505
MSTRG.18674	1.20903	1.90527	1.29971	1.66174	1.41115	1.6761529999999998	0.962363	1.23484	1.166	1.6711490000000002	1.88513	1.18504	1.96369	3.0293259999999997	1.65271	1.51702	0.860751	0.8730700000000001	2.25362	2.3917	1.46439	2.63042	0.662647	1.1251719999999998	1.24074	1.91986	1.25454	3.3872400000000003	0.676773	1.29673	1.16194	1.62025	0.962317	0.996765	1.31726	1.59615
MSTRG.18761	1.14183	0.841981	0.7124020000000001	0.789451	1.6449	0.5823	1.14868	0.721122	1.29828	0.465587	1.05051	1.0366	0.5108560000000001	0.533193	1.45774	0.378943	1.36255	0.832058	1.7884	0.5376479999999999	1.51073	0.39737	1.91744	1.43023	1.48845	0.329853	1.05655	0.273394	1.26686	0.983417	1.44028	0.914253	0.959675	0.627414	1.65322	1.4293559999999998
MSTRG.18769	1.30064	1.58108	0.8925879999999999	1.68924	1.6348200000000002	1.2452219999999998	1.18757	1.10869	0.987322	1.05596	1.42265	1.45491	1.07337	1.2523	1.15197	0.903365	1.45032	0.95788	0.908408	1.3685	1.05235	2.24129	1.10639	1.58121	1.15501	0.742963	1.10502	0.519382	1.3831870000000002	0.989956	1.48183	1.61159	2.0758	1.72944	1.60598	2.20549
MSTRG.18773	0.808998	1.09866	0.915928	1.35687	1.31073	1.0513	1.12045	0.948233	0.8894280000000001	0.645396	1.40647	1.25948	0.730684	1.30071	1.23234	0.761396	1.07958	0.8530540000000001	1.19929	1.33618	1.16405	1.86896	0.632113	0.936513	0.760638	0.492871	0.982255	1.15189	0.889632	0.782111	0.945248	1.2094	2.27739	1.64539	1.19305	1.50475
MSTRG.18774	1.50493	2.39913	1.89872	1.85572	1.99351	1.88519	2.19819	1.56512	1.72272	1.39445	2.55235	2.19908	1.65018	2.72907	1.5902	1.54011	2.10157	1.7967	1.92034	2.09595	1.92859	2.70766	1.60185	2.08679	1.84301	0.951735	1.67959	1.39987	2.2557560000000003	1.58248	2.2301490000000004	1.7079490000000002	3.84308	2.59164	2.27641	3.4455690000000003
MSTRG.18783	0	0	0	0	0	0.01126299999999999	0	0	0	0.004638	0	2.53613	0	0	0	0	0.006552	1.62068	0	0	0	0.057545	0.009414	2.8523099999999997	0	0	0	0	0	1.67039	0	0.01073199999999999	0	0.18443	0.10423699999999998	2.44728
MSTRG.18796	3.35756	3.53036	4.02393	0.153962	0.224244	3.04906	2.25322	5.57094	3.36932	0.151731	0.009693	0.454466	0.46400699999999995	4.17576	1.11152	0.111187	0.295013	0.35748	1.65757	1.36717	1.85455	0.197596	0.214716	0.220822	1.56103	1.46966	1.92123	0	0.112663	0.152213	1.1036629999999998	2.96384	2.27638	0.215569	0.104245	0.299122
MSTRG.18799	1.57039	1.23855	0.812942	1.26594	1.00829	1.23747	1.52916	1.17287	1.18487	1.44528	1.2755050000000001	1.1034	2.09275	1.52717	1.40484	2.1918040000000003	1.2328	1.32139	1.64562	1.47057	1.27332	1.33898	1.44082	1.0939	1.62514	1.5498	0.871134	1.889	1.28774	1.3435	1.28533	1.23687	0.8798440000000001	1.36608	1.19201	1.66459
MSTRG.18803	0.931555	1.50953	1.26436	0.999069	0.931198	1.13096	0.905214	0.917499	0.902932	1.37231	1.10487	0.909704	2.01778	1.03829	1.12367	2.03684	0.97705	1.21427	0.897706	1.48494	1.16716	1.09131	1.13735	0.921432	1.0746	1.68714	0.991219	1.77073	1.09375	1.11157	0.7908109999999999	0.8938299999999999	0.833872	1.60495	0.959683	1.05673
MSTRG.1881	1.03711	0.8129850000000001	0.5705899999999999	0.901037	0.787953	0.818425	1.04524	0.815395	0.957185	1.56086	0.927258	0.8605360000000001	1.96307	0.905024	0.975301	2.42413	0.991714	1.01722	1.6473779999999998	1.55778	1.04794	0.80901	1.54592	1.36307	0.978519	1.85163	0.702383	1.7144580000000005	0.534143	0.949946	0.8002729999999999	1.11864	0.748789	0.722807	1.00897	0.840457
MSTRG.18814	1.42202	1.75036	0.786514	1.88117	2.6954860000000003	1.47227	1.85792	1.46148	1.98533	2.06689	0.832499	2.02814	2.26204	2.22363	1.97008	3.16866	2.36064	1.59715	2.16809	2.23639	1.67311	2.18099	1.86445	1.96899	1.9658	2.448	1.62363	2.2697689999999997	1.58285	1.78678	2.4362	2.59022	1.94357	1.94623	2.21516	2.32498
MSTRG.18817	2.17821	1.9466900000000005	1.28794	3.90452	2.94762	1.50912	1.94705	2.5531040000000003	2.91163	3.06183	2.17978	2.1748	1.18159	1.6721130000000002	2.15375	2.74848	2.5233	1.34097	1.76692	1.7916490000000005	1.99624	2.26238	1.34989	1.99059	2.03526	1.7645970000000002	1.84204	1.78474	2.06714	1.7765369999999998	2.18357	2.75749	3.96428	3.4285989999999997	3.17759	3.60883
MSTRG.1884	0.740021	1.12606	0.798523	0.679257	0.426841	1.58972	0.599009	1.184	0.826412	1.4607139999999998	0.648401	0.6431359999999999	2.08921	1.89391	0.969872	2.46133	0.643754	1.06216	1.38569	2.19888	1.11133	1.52658	1.21717	1.08043	0.983566	2.11673	0.620789	1.56448	0.517405	0.74039	0.920243	1.14901	0.448262	0.636558	0.599422	0.468958
MSTRG.18866	13.691	18.4843	20.707	12.8994	11.9727	17.2391	10.6718	12.2415	11.4379	19.029432999999997	19.6255	17.6819	23.3163	15.4753	15.3672	20.9638	9.64164	14.5649	12.2059	16.252360999999997	11.4278	11.7169	11.4776	14.8873	11.3451	21.9099	12.4814	17.3565	11.446	13.0537	9.68881	9.90816	8.765410000000001	17.0338	9.31447	7.49348
MSTRG.18869	1.4562540000000002	0.38222	0.646774	0.26367399999999996	0.8348129999999999	0.546312	0.907726	0.995658	0.46263	0.705867	0.563773	0.750574	0.999845	0.951539	0.948324	0.197418	0.921505	0.8505309999999999	1.05183	0.6245470000000001	1.29133	0.516121	1.06577	1.20165	1.85783	0.96832	2.01774	0.438346	0.635313	1.35641	0.808633	0.648776	1.88632	0.254129	0.8472930000000001	1.38993
MSTRG.18874	0.05850499999999999	0	0	0.027335	0	0.149573	0	0	0	0.462091	0	0	1.89091	0	0.122194	2.13217	0	0.066298	0.3084	0.50635	0	0.12931800000000002	0	0.120394	0	0.35213099999999997	0.083877	0.7239869999999999	0	0	0	0	0	0	0	0
MSTRG.18880	1.46765	1.02399	2.00693	1.37156	1.56446	1.2197	1.16483	1.90249	1.78008	5.02432	1.1221219999999998	1.01197	2.2521	1.26903	2.14525	4.35351	1.27494	1.06074	1.0004	2.53039	1.95053	2.2693	1.6884	1.2226860000000002	1.1249	2.74753	2.60178	2.9071	1.61261	1.05023	1.07384	1.45435	1.07853	1.22697	1.1315	0.980823
MSTRG.18887	0.913338	0.35541100000000003	0.218746	0.679685	0.954944	0.378383	1.05422	0.658702	0.491374	0.641832	0.326761	0.587453	1.92105	0.510223	0.8284969999999999	1.01792	0.6478689999999999	0.46530600000000005	1.0459200000000002	0.732001	0.605398	0.776295	0.581377	0.709906	1.26877	0.981585	0.643576	1.01308	0.561127	0.66622	1.13356	1.1276700000000002	1.02063	0.529741	1.25908	1.34787
MSTRG.18897	0.898301	0.842982	1.30761	1.23367	1.26803	0.965283	1.52946	1.31784	1.46344	1.30318	1.31474	1.5878	1.16603	1.3086719999999998	1.7022	1.72796	1.6458529999999998	1.583	1.29719	1.50786	1.1981540000000002	2.3782509999999997	1.38927	0.923955	1.1186	0.654844	1.43007	1.97125	1.08224	1.32015	1.42461	1.00423	1.39205	1.02041	0.786093	0.894598
MSTRG.18898	1.47043	1.69911	2.3537689999999998	2.02797	2.1087290000000003	1.7547689999999998	2.55422	1.9488	2.3283259999999997	2.28686	2.0398080000000003	2.50362	1.88546	2.177	2.47173	2.6154759999999997	2.51755	2.62	2.0223720000000003	2.34808	2.0230490000000003	3.763891000000001	2.45923	1.55665	1.74522	1.0748	2.0228650000000004	2.58779	1.7505	2.09515	2.4585220000000003	1.45105	1.99747	1.7520509999999998	1.2423	1.5138
MSTRG.18899	1.4058	1.53141	2.1733990000000003	1.99711	1.82924	1.733	2.4784900000000003	1.88695	2.15888	2.25527	2.18475	2.67877	1.84244	2.14562	2.3716	2.3395759999999997	2.35144	2.44662	1.98055	2.29878	1.89515	3.3456699999999997	2.39793	1.72866	1.88696	0.98116	2.1211990000000003	2.68537	1.89943	2.02609	2.39285	1.50229	1.96973	1.75649	1.08142	1.54778
MSTRG.18913	14.9562	10.3819	16.2609	12.9214	9.32838	9.82756	10.2657	10.6957	9.29994	13.4571	7.978585000000001	11.0115	12.4865	8.824955000000001	17.3737	20.4416	9.41854	6.891255999999999	14.3974	9.42936	10.7462	9.50702	15.3778	12.4032	10.9573	12.5259	12.4676	11.0991	19.5694	16.0513	5.67968	10.3321	4.31225	13.1022	10.0023	8.30992
MSTRG.18929	0.7243310000000001	0.6779350000000001	1.00118	1.25484	0.950123	0.953997	1.268	0.656684	0.8956879999999999	2.3967259999999997	0.89586	0.794358	2.9827	0.815249	1.16829	2.34455	0.773275	0.717016	1.16848	1.4529	1.0594	1.23098	0.612101	0.93201	1.00692	2.19137	0.898475	2.58956	0.6385890000000001	0.8813350000000001	1.18341	0.8394809999999999	1.34734	1.03878	1.04222	1.12434
MSTRG.18947	1.60182	0.814059	0.930176	1.1037	1.22312	0.792158	1.29722	1.15216	0.875669	1.06393	1.26679	1.36615	1.1619	1.02633	1.1659	1.13955	1.10291	1.01862	1.5726850000000001	1.17985	0.871505	1.39044	1.18307	1.32405	1.50743	0.963865	1.10142	1.29787	1.27135	1.25428	1.13671	0.919493	1.29794	1.31614	1.3304	1.33832
MSTRG.1895	3.08587	2.38134	4.2367040000000005	2.52928	1.7471599999999998	2.84731	3.0227	2.79494	1.47023	2.01628	3.09002	3.09022	1.83911	1.94783	1.52895	2.60284	2.46028	1.74993	2.27054	1.47233	1.67775	1.79225	2.48307	1.61461	2.11012	1.89187	1.8956	1.33998	2.3898349999999997	1.81533	1.7900080000000005	1.89644	1.27152	2.82154	1.61297	1.30445
MSTRG.1898	0.978786	1.82461	0.910147	0.837462	0.828937	1.47476	0.8501620000000001	1.75794	0.838413	0.612413	0.455316	0.893035	0.6348550000000001	1.70406	0.633393	0.749532	0.915494	0.681466	0.634166	1.50602	0.46841800000000006	0.353227	0.93948	0.5516340000000001	0.7164010000000001	1.34671	0.651436	0.572843	0.689664	0.637695	0.935624	2.24307	0.575236	0.924399	1.08711	0.8160029999999999
MSTRG.19001	8.00007	14.3893	12.6462	14.3785	9.004764999999999	16.3508	11.3887	9.44451	12.499842999999998	11.4141	19.6746	8.964089999999999	16.5138	8.97108	11.4828	17.206367999999998	8.90612	8.95509	11.6291	12.4539	9.17544	12.089	13.4857	11.2789	13.5032	15.8653	11.7714	18.5501	9.77521	8.74646	9.01853	8.68166	8.64465	18.9628	11.6259	9.61064
MSTRG.19024	0	0.731902	1.7101689999999998	0.323875	0.405173	1.20465	0.790745	0.5135069999999999	0.813028	0.781676	1.23661	0	1.21655	0.385795	1.02706	1.03844	0.59604	0	1.65173	0	1.17115	1.38671	1.0444	0	0.999943	0.493807	1.1286	0.505215	0.987754	1.01829	0.711721	0.332294	0.634229	2.07447	0.813813	0.530633
MSTRG.19027	1.11878	0.667662	0.956413	0.377939	0.676085	0.701731	0.367517	1.37096	1.07054	0.685446	0.5635560000000001	0.641034	0.017812	0.213139	0.5934119999999999	0.060466	0.738939	0.580612	0.549951	0.409652	1.29095	0.151872	2.41304	0.752704	1.42181	0.532363	1.83814	0.132385	1.97243	2.2393959999999997	0.032729	0.399665	0.106901	0.166621	0.406589	0.07347200000000001
MSTRG.19032	1.60015	0.7746430000000001	1.01331	0.432332	1.14938	0.692673	0.616874	1.80114	1.30364	0.59039	0.748166	0.698313	0.061898	0.224249	0.657274	0.044986	0.747922	0.8112779999999999	0.899797	0.7685770000000001	1.8879	0.320825	3.5421660000000004	1.35057	2.50922	0.591716	2.23939	0.245735	2.22588	2.78877	0.071723	0.469788	0.152671	0.191958	0.418796	0.086306
MSTRG.19033	1.59178	0.8212969999999999	1.143	0.462373	1.19857	0.748097	0.649899	1.83087	1.35884	0.63112	0.768705	0.8885559999999999	0.05309299999999999	0.28541	0.7986310000000001	0.048299	0.775405	0.8072550000000001	0.954477	0.875107	1.85878	0.382565	4.0182199999999995	1.60773	2.9639	0.681951	2.65579	0.267986	2.63821	3.1094	0.082982	0.490851	0.194711	0.228408	0.501514	0.097359
MSTRG.19034	1.17049	0.72677	0.716483	0.265748	0.7441270000000001	0.509938	0.521857	0.675421	0.764466	0.389521	0.721676	0.512567	0	0.161716	0.435842	0.035542	0.802607	0.5608890000000001	0.6144649999999999	0.603264	0.953619	0.293719	2.27908	0.912555	1.737	0.244261	1.5797	0.106876	1.73283	2.1663	0.062199	0.263279	0.124615	0.176218	0.345677	0.066023
MSTRG.19035	1.37314	0.7983279999999999	0.869497	0.552125	1.11113	0.728549	0.546428	1.32367	0.979415	0.7910470000000001	0.622417	0.8602360000000001	0.023434	0.233617	0.605061	0.050242	0.61207	0.567133	0.8633639999999999	0.704468	1.83474	0.490308	3.13939	1.2575	2.32648	0.468533	1.80154	0.313461	2.0214	2.40797	0.093709	0.381962	0.205301	0.165735	0.448344	0.12573099999999998
MSTRG.19043	1.2599	1.2476120000000002	1.66875	1.18648	1.2143	1.1863	1.24507	1.86892	1.51683	1.17519	1.02393	1.3556290000000002	0.834936	1.7835310000000002	1.7891150000000002	0.726377	1.43746	1.59028	1.521	1.52401	1.59583	1.29564	2.09435	1.83454	2.14633	0.978295	1.83632	0.920557	1.60128	1.62853	1.38677	1.37548	1.20363	1.51129	1.15291	1.07464
MSTRG.19050	0.901583	0.802904	1.76743	0.870192	1.24165	0.743761	0.841676	1.26903	1.57686	0.821672	0.910421	1.54548	0.5130600000000001	1.13103	1.87368	0.45903599999999994	1.7333310000000002	2.54424	1.01239	0.883366	1.618	0.8902459999999999	2.00104	1.64524	1.417	0.6324	1.66077	0.541647	1.92298	2.9222	0.903794	1.0632490000000001	1.05007	0.913936	0.940284	0.793867
MSTRG.19062	31.967271000000004	0	0	44.0765	0	0	0	22.5981	0	41.401053000000005	56.1402	23.2772	34.8377	24.7402	23.6402	48.1766	0	21.2351	0	39.929	36.641315000000006	52.6465	8.96639	0	0	0	0	54.152421999999994	39.0762	0	40.7677	17.5335	58.028	39.046	0	0
MSTRG.19077	0.344567	3.15225	1.96963	4.03302	0.2175	0.115389	4.5328230000000005	4.98656	0.319845	2.82105	3.12909	5.3039	2.66556	0.397874	5.87706	3.63799	4.91311	2.66103	5.139151999999999	1.85463	3.63723	2.91608	5.34345	0.187564	2.2522849999999996	1.95151	0.306142	0.462925	2.66591	4.19355	2.21319	1.99346	5.36397	0.35612	3.61796	5.97784
MSTRG.19096	2.21201	2.24008	2.93659	1.43352	2.04761	2.3473189999999997	1.39666	3.10052	2.04387	1.5639	1.3781	1.59177	0.351164	2.383	2.48681	0.896494	3.03675	2.03797	2.20741	3.2596990000000003	2.6637	4.09138	3.97683	1.91948	2.60511	1.36685	2.63971	0.727975	3.3709839999999995	2.6245	2.91382	2.5906	0.772323	1.80218	1.81138	1.27388
MSTRG.19101	0.022394	0	0.07275	0.108627	0	0.029289	0	0.017795	0.05115199999999999	2.1545400000000003	0	0.010501	3.65513	0.04258999999999999	0.365797	2.83451	0	0.015479	0.089978	0.566091	0.021629	0.205752	0	0.098646	0.028629	3.65413	0.111875	3.97878	0.015549	0.016244	0.00506599999999999	0.090638	0	0.01052	0.005359	0
MSTRG.19109	0.486633	0.6421319999999999	0.434959	0.966353	0.456373	1.02163	0.473078	0.556005	0.248634	2.53141	0.910864	0.410106	7.1392880000000005	0.476362	0.699361	3.53456	0.265896	0.185182	0.686207	1.88792	0.496271	1.22841	0.242195	0.673477	0.70811	4.650958999999999	0.640976	4.7957849999999995	0.274277	0.496924	0.216306	0.549891	0.591653	0.574484	0.2704	0.373678
MSTRG.1915	1.546	2.70385	0.953852	1.92105	3.02001	2.19924	2.44869	2.1471	1.39431	2.83644	1.86875	1.6099709999999998	3.19197	2.4658830000000003	1.34695	5.378105000000001	2.3342	1.97789	1.62997	2.6910369999999997	2.23256	1.76447	1.80312	1.88151	1.91534	4.18531	1.7484990000000002	3.19022	2.08377	2.2572	1.33184	2.55397	1.54177	1.67052	2.03442	2.28914
MSTRG.19160	1.65761	0.40549	0.495541	0.75818	0.706625	0.5694670000000001	0.408939	0.7656109999999999	0.607453	0.809275	0.915976	0.653625	0.395596	0.375458	0.309729	0.187784	0.54911	0.490015	0.590681	0.263387	0.286031	0.248471	0.541222	0.23520700000000003	0.338904	0.172066	0.455467	0.304786	0.604845	0.31892	0.211047	0.58249	0.135159	0.622821	0.559652	0.25710700000000003
MSTRG.19161	0	0	0	0	0	0	0	0	0	0	0	1.22774	0.181406	0	0	0	0	0	0	0	0	0	0	0	0	0.048054	0	0.058949	0	0	0	0	0	9.85887	0.082753	0.497993
MSTRG.19216	2.45213	2.65926	4.82704	2.33603	2.4514	3.24076	1.7169419999999995	2.53511	1.7913599999999998	2.6292709999999997	1.52616	2.20004	1.68865	2.60776	2.04241	1.01447	2.64759	3.14244	2.77187	4.54799	2.45847	4.49883	2.42135	1.74912	3.1882	1.44854	2.46875	1.88633	2.58586	3.2181740000000003	3.2064169999999996	2.6114349999999997	1.11064	2.31108	1.4885	1.2742129999999998
MSTRG.1924	0.4492060000000001	0.414203	0.755616	0.1804	1.06801	0.347401	0.70731	0.374811	0.725743	0.417346	1.05106	0.982208	2.1130400000000003	0.466797	0.649914	0.518193	1.13426	1.338	0.8201639999999999	0.49397	0.492926	0.233767	0.906732	0.8882110000000001	0.69317	0.885345	0.545389	0.5038050000000001	0.8840389999999999	1.14452	0.632251	0.37547	0.5656640000000001	0.301056	1.1193959999999998	1.27635
MSTRG.1927	0.406763	0.238362	0.338696	0.501351	0.547409	0.32215	0.263928	1.03701	1.19549	0.192475	0.093054	0.239591	0	0.632469	1.62978	0.049368	0.767382	1.94774	0.69862	0.301987	1.20429	0	0.919698	1.08491	1.16621	0.28168200000000004	3.2850370000000004	0	1.76148	1.5122	0.195954	0.264489	0.30499499999999996	0.361612	0.575229	0.309506
MSTRG.19270	3.00385	2.02136	2.34933	2.71447	3.50175	2.4076169999999997	1.62946	3.70361	4.67008	1.37302	2.21323	2.24842	0.712882	2.16019	2.00182	0.910708	2.40791	2.15597	2.64477	2.26525	2.69368	0.939251	5.69012	5.06354	2.07467	1.10552	3.76294	0.704875	3.19619	2.6094020000000002	2.20662	2.62182	2.86335	3.57228	2.4931419999999997	2.73956
MSTRG.19272	3.11386	2.15005	3.2922849999999997	2.2818970000000003	3.927766000000001	2.34835	1.5138790000000002	2.83986	4.01891	1.47314	1.93014	2.18454	0.593567	2.11374	2.85057	0.8234319999999999	2.2439880000000003	1.8287	2.97207	2.73527	2.93471	1.84083	5.265537999999999	4.02487	2.76018	1.1424	3.96708	0.8286540000000001	3.07348	2.3728860000000003	2.14224	2.12238	2.01069	3.12612	2.57067	2.76014
MSTRG.19285	1.47227	1.86337	1.82217	1.80031	1.52529	1.52681	1.47031	1.62171	1.67665	1.79929	1.65406	1.52544	1.70233	1.89489	1.63852	1.92677	1.63246	1.52729	1.96334	1.9508	1.59625	1.6986	1.82241	1.68048	1.42977	1.76719	1.6457509999999995	1.83816	1.62153	1.63469	1.41668	1.97425	1.34993	1.81514	1.678	1.60976
MSTRG.19286	2.60438	9.9615	9.63571	4.38009	0.619359	2.36159	4.76985	3.07928	9.1514	1.41399	7.411833000000001	3.3882589999999997	2.3643509999999996	1.10434	2.56893	3.02192	2.98871	2.44302	0.739256	2.1807	1.9882	3.4031910000000005	0.427633	2.75774	6.18341	1.80984	1.83411	6.7488	1.56601	1.98091	1.00572	2.38274	2.84987	3.55854	5.64158	1.5731
MSTRG.19292	2.93955	3.10696	2.273	2.8449	4.765226999999999	3.00293	2.9895669999999996	1.37637	2.88453	3.4409440000000004	3.69681	3.2002759999999997	3.94006	1.31467	2.14797	2.5867400000000003	3.3409129999999996	1.83483	2.94315	2.06786	1.78229	2.3803080000000003	3.4052339999999997	1.96396	2.0615	2.71545	1.75108	2.80229	2.40222	1.31012	2.70088	3.4237519999999995	2.61749	3.38032	3.73658	2.7161150000000003
MSTRG.19293	1.2037	1.45773	0.954264	1.69348	1.88591	1.38715	1.9637	1.11944	1.69238	1.45337	2.21291	1.61921	0.988768	0.835018	0.974147	1.2681870000000002	1.62946	1.03599	1.64816	0.97148	0.928624	1.29568	1.75913	1.20595	1.10906	1.12756	0.99415	1.11418	1.3396	0.831257	1.57258	1.29279	1.5443639999999998	1.8588	1.64822	1.80772
MSTRG.19294	1.30052	1.20859	0.855082	1.50551	1.95659	1.16338	1.83871	0.876964	1.46503	1.41782	2.11715	1.4344	0.754888	0.71562	1.07672	1.07253	1.49877	0.852176	1.55624	1.06673	0.939028	1.14446	1.57875	1.42984	1.01452	0.8767719999999999	0.947992	1.16315	1.28053	0.730695	1.53929	1.19528	1.50231	1.77504	1.52853	1.58079
MSTRG.19295	1.39223	1.66278	1.1712	1.98085	2.4560150000000003	1.89481	2.21184	1.52931	1.86724	1.91788	2.4753	2.1410709999999997	1.40959	1.07947	1.7171759999999998	1.71423	2.05763	1.23582	1.91627	1.17585	1.21596	1.24573	1.95163	1.3659	1.28151	1.2068	1.14324	1.37883	1.55376	0.8983899999999999	1.90711	1.42968	1.57789	2.18699	2.20922	2.02194
MSTRG.19303	0.059604	0.554902	0.113257	0.019025	0.27328600000000003	0.534326	0.016138	0.280304	0.08926100000000001	0.027526	0.23079299999999997	0.0187	0.389924	0.164479	0.164722	0.038494	0.43457299999999993	0.031986	0.32964699999999997	0.508265	0.314697	0.130673	2.02762	0.405839	0.057089	1.251	0.118693	0.06949	0.299279	0.051739	0.075715	0.358288	0.06955800000000001	0.00918499999999999	0.307463	0.011822
MSTRG.19313	0.8511790000000001	1.04561	0.4841609999999999	1.19782	1.19852	1.1709889999999998	1.25196	0.919626	1.11929	1.6780970000000002	0.843418	1.17411	2.2754	1.21534	1.04908	1.80671	1.25282	1.17244	0.989405	1.27111	0.8249360000000001	0.980275	1.35752	1.15503	0.964249	1.37598	0.817442	1.26231	1.14921	0.903363	1.12482	1.35617	0.881986	1.14037	1.35769	1.1975
MSTRG.19362	2.4953	1.69991	1.91557	3.0591	3.20474	1.97955	2.28986	2.69403	2.7178400000000003	3.49221	2.93582	2.20836	3.5503410000000004	2.47804	2.40313	2.68677	2.59786	2.1118360000000003	2.54676	1.93228	1.9375	2.86769	1.7986490000000002	2.37848	2.14152	2.2340560000000003	2.3839599999999996	3.42481	2.98171	2.33821	1.67249	2.43169	3.96504	3.1197	4.03198	3.1168669999999996
MSTRG.19369	11.9207	23.3577	24.7863	8.76124	11.5986	18.9807	11.2204	13.9544	12.7266	9.09151	17.4602	14.1254	11.3412	21.4674	13.5807	12.7375	9.90139	12.8274	17.9104	16.534366000000002	16.537	23.2481	13.4529	16.2177	11.1133	15.664	17.1824	12.3867	14.2733	16.4688	9.50735	10.5778	12.7681	11.1906	8.70073	6.7860190000000005
MSTRG.19380	0.972767	0.917603	1.11578	0.957068	1.21068	0.945525	0.912258	1.1775	1.10516	1.22456	1.10247	0.9274	1.42898	1.01035	1.09645	1.7191580000000002	0.983962	0.8630030000000001	1.04954	1.3390540000000002	1.24017	1.33463	1.26106	1.14721	1.15728	1.51715	1.3271110000000002	1.34352	0.987147	1.09776	0.796837	0.8685959999999999	1.13756	1.00447	0.983946	1.01266
MSTRG.19441	0.539054	1.32036	0.754608	0.917955	1.26764	1.33296	0.7850600000000001	0.7701319999999999	0.78577	1.96086	0.416154	0.8841110000000001	3.27278	0.986556	0.938269	3.92172	0.944842	1.46486	0.961765	1.77584	1.08684	1.6442279999999998	0.950242	1.19325	1.3901	3.5312010000000003	0.891618	2.6801	0.971582	0.806709	0.899919	1.52256	0.749505	1.40036	1.22435	1.23979
MSTRG.19450	3.14422	7.41573	7.802321000000001	6.962308999999999	6.5205	7.17184	6.0125839999999995	4.45749	7.55455	7.83296	5.90203	7.28244	6.94682	10.4971	10.0838	21.9564	8.638736999999999	9.09037	10.6798	11.0976	10.0017	7.87995	11.619	9.90391	9.65918	10.1315	8.66675	10.0872	7.902588000000001	7.9576	6.083476999999999	7.091207000000001	5.325794999999999	7.388183000000001	7.33187	7.3638
MSTRG.19468	8.25499	8.33326	5.09191	6.78744	4.91785	4.497641000000001	8.6441	6.13674	5.46204	10.4635	4.70054	5.91164	17.5412	5.74095	6.17572	14.259849000000001	8.83478	7.278200999999999	9.76121	7.234405000000001	4.64166	9.8896	5.95764	5.2761260000000005	7.78139	11.5502	5.54703	11.9643	5.5279050000000005	6.69529	6.12778	5.91521	3.90183	6.82057	4.42485	7.995463000000001
MSTRG.19484	1.71417	1.64558	1.89374	1.49916	1.6931779999999998	1.86298	1.22481	1.84219	1.22588	1.62562	1.49526	2.10912	1.23371	1.36997	1.58533	1.9787	1.46547	1.6786	1.95117	1.32917	1.21631	1.53765	1.692	1.38595	1.62897	1.60251	1.45812	1.00133	1.56052	1.4207	1.82102	2.0356	1.31676	1.85638	1.7169	1.94153
MSTRG.19531	1.83308	1.82636	2.08933	2.49138	1.93429	1.78786	2.1735580000000003	1.63891	1.64972	1.90238	2.28356	1.93678	2.63549	1.54625	1.6652650000000002	1.48686	1.98711	1.35759	1.48549	1.4877	1.62107	1.8005240000000002	1.99969	1.29199	1.46049	2.02934	1.5378379999999998	2.12533	1.87479	1.83214	1.82718	1.80608	1.76604	2.5966869999999997	2.00703	2.17545
MSTRG.19568	1.31682	2.54677	1.57008	2.22302	1.75225	1.46176	1.12841	1.49434	2.01129	1.74616	1.21029	1.48358	1.08923	1.99022	1.46563	1.97925	1.83365	2.42119	1.30212	1.4889	1.3398	1.94647	1.28002	1.28917	1.27594	1.07973	2.20225	2.16486	0.974258	1.63402	1.33796	1.62754	1.92092	1.4350459999999998	1.39853	1.58457
MSTRG.19573	0	0	0.648986	0	0	0	0	0	0	0	4.87995	0	0.971798	0	0	1.18719	0	0	0	0	0	0.905884	0	0	0	4.02376	0	0	0	1.50938	0	0	0	0	0	0
MSTRG.19575	1.13844	1.44407	1.48312	0.972294	1.52538	1.38175	2.66777	1.95833	0.902167	1.95203	1.81616	1.2559129999999998	0.428203	1.25905	0.8575149999999999	0.351186	1.77658	1.13525	0.7338520000000001	1.11139	0.902952	0.963651	1.77314	0.446424	0.717773	0.6162340000000001	0.690901	0.724694	1.22229	0.783564	0.89412	2.36004	0.7491	1.5706039999999999	1.65402	0.8235889999999999
MSTRG.19610	0.2804	0.440855	0.526071	0.325067	0.31182	0.432508	0.322386	0.417343	0.470849	0.8329409999999999	0.4402569999999999	0.363835	3.2424	0.332384	0.447851	1.04161	0.485812	0.35762	0.355048	0.432762	0.2885	0.32867399999999997	0.393196	0.394437	0.33591	2.74746	0.33975900000000003	1.64834	0.496514	0.319418	0.221361	0.290463	0.251321	0.417843	0.249244	0.220982
MSTRG.19613	0.423159	0.534382	0.651072	0.437312	0.469587	0.70427	0.506491	0.660662	0.537994	1.33367	0.627025	0.8266110000000001	4.71404	0.498352	0.818602	1.3661	0.70296	0.593449	0.474484	0.817348	0.50238	0.612514	0.664451	0.655713	0.615711	3.89451	0.578083	2.6683	0.6599149999999999	0.6036239999999999	0.367895	0.462037	0.42143500000000006	0.578638	0.50189	0.268312
MSTRG.19619	0.968141	1.36905	1.4156	1.63473	1.38282	1.41377	1.59403	1.3655	1.2992860000000002	1.50308	1.52352	1.45689	2.32821	1.5931799999999998	1.58761	2.37168	1.16001	1.51079	1.18755	1.78505	1.37694	1.37092	1.20448	1.45902	1.38364	2.05482	1.36312	1.71973	1.24357	1.36479	1.26559	1.364	1.60742	1.62253	1.37087	1.46881
MSTRG.1963	0.215529	0.568236	0.260891	0.635681	0.254151	0.7607520000000001	0.224652	0.608874	0.219599	2.48721	0.193766	0.237688	7.84071	0.394911	0.647054	5.42321	0.248373	0.395684	0.467018	1.42076	0.372095	0.615291	0.131574	0.505067	0.73354	6.43793	0.469245	4.739126000000001	0.294435	0.293604	0.15197	0.231927	0.240021	0.354031	0.225255	0.218029
MSTRG.19641	0.226075	0	0.038036	0	0	0.284362	0.197575	0.115014	0	0.928827	0	0.035891	4.20878	0	0.396853	5.9565529999999995	0	0.11200999999999998	0.46556099999999995	0.488553	0	0.016958	0	0.113464	0.175584	1.19962	0.08912300000000001	1.65626	0	0.095597	0.101117	0.040164	0.017879	0	0	0
MSTRG.19664	1.08511	2.14785	1.25532	1.26891	1.61493	2.03842	1.60903	1.47249	1.23414	2.08339	1.89248	2.04188	3.76582	1.52699	1.53537	2.46812	1.99514	1.70438	1.79338	2.06444	1.64643	1.41957	1.7775439999999998	1.6122	1.70535	3.9147	1.15958	2.54826	1.51428	1.27797	1.57011	1.4322	1.87583	1.80647	1.55565	1.93289
MSTRG.19710	0	0	0	0	0	0.160281	0	0.112677	0	1.48904	0	0	2.1511	0	0.092472	0.677711	0	0	0	0.422831	0	0	0	0	0	2.93165	0	2.54995	0	0	0	0	0	0	0	0
MSTRG.19759	0	1.84337	0	0	1.09101	1.7703	0	1.67237	0	0	0.429713	0	0.74638	0.682021	0	0	0.536169	0	0	1.8581	0	4.2e-5	0.102026	0	0	0.911773	0	0	0	0	0	1.75427	0	0	0.709742	0
MSTRG.1976	1.1070870000000002	1.28947	1.14801	1.1377	1.33509	1.2967879999999998	0.975561	1.06845	0.914891	1.40063	1.33838	1.09295	1.93867	0.8071550000000001	0.992039	1.59926	1.0708950000000002	0.8601979999999999	1.02144	1.24541	0.836032	0.849406	1.23789	1.11125	1.18555	1.8147830000000005	0.932892	1.44527	1.28857	0.784057	1.07982	1.11318	0.7736930000000001	1.16556	1.42719	1.60935
MSTRG.1978	0.911849	0.556615	0.787088	0.78776	0.9476	0.953744	0.93677	0.696318	0.734001	0.932258	1.03142	0.758338	1.7298330000000002	0.6908989999999999	1.04228	0.902142	0.683125	0.601683	0.76786	0.908632	0.795446	0.523663	0.878281	0.909149	0.952994	1.67806	0.709128	1.3379219999999998	0.828031	0.561476	0.760274	0.663399	0.81171	1.27417	0.7975369999999999	1.22375
MSTRG.19805	1.04856	1.16869	0.676764	1.02607	1.70552	1.14306	0.951974	1.22842	1.6725599999999998	1.73622	0.794326	0.966945	4.50554	1.34264	1.42614	1.95718	1.54157	1.11276	1.32087	1.63245	1.10064	1.9958	1.2382	1.18711	1.21273	3.47278	1.61133	2.81104	1.06702	0.954289	1.17408	1.7415200000000002	1.17176	1.19114	1.93182	1.24938
MSTRG.19858	31.4234	3.91671	23.9987	13.2712	15.7523	13.2984	29.2652	18.102	16.0197	12.6667	6.3146510000000005	5.498184999999999	2.56745	26.532546000000004	32.8469	5.501258999999999	49.3787	35.2295	40.3288	14.3795	31.2088	1.25186	26.161	10.4095	23.7375	9.10175	65.09125300000001	2.3638169999999996	33.5015	44.4029	14.7574	19.9665	3.98401	10.769	37.4775	14.911
MSTRG.1990	0.578971	0.919139	1.06985	1.21659	1.81696	0.230759	0.7017800000000001	1.40798	0.749426	1.76859	0.964208	0.782077	1.68013	0.948112	0.544377	3.92328	1.50715	0.709212	1.50925	1.05631	0.705971	0.7073109999999999	1.59199	0.910723	0.680221	0.967636	1.3096	1.2333	0.8861040000000001	1.06128	0.560823	1.85926	0.284945	0.6453770000000001	1.4957	1.0826
MSTRG.1998	1.96487	1.94582	1.4549	1.48063	2.34723	1.73821	1.51097	2.58718	1.55625	1.53409	1.6405900000000002	2.24646	3.54623	2.1335	1.82426	2.16531	1.7617650000000002	1.19997	1.73554	1.98506	1.42552	1.59605	1.5739040000000002	1.9664	1.56461	3.82276	1.47089	2.9062509999999997	1.82222	2.59191	1.35032	1.7860669999999998	1.62015	2.02023	2.14873	1.7582
MSTRG.20033	0.8326629999999999	1.06924	1.19009	1.00266	0.6265569999999999	0.76139	1.15787	0.906083	0.8911549999999999	1.00544	0.406711	0.6421	1.07428	1.1043	1.20937	1.53902	0.637642	0.599358	1.10637	1.14037	0.917405	0.966938	0.704046	0.8949010000000001	1.53419	0.983406	1.14008	1.5175809999999998	0.592871	0.877828	0.9291	0.81918	1.16186	0.857872	0.7273350000000001	1.13438
MSTRG.20041	0.446958	0.551434	0.216544	0.382532	0.53112	0.814535	0.413805	0.463909	0.448879	1.42284	0.24015	0.364414	2.177	0.231666	0.56977	2.39444	0.5188010000000001	0.5068060000000001	0.346964	0.703196	0.387365	0.442384	0.399557	0.277487	0.566768	1.7065549999999998	0.360635	1.46799	0.386669	0.361026	0.316384	0.886158	0.285509	0.382599	0.7131310000000001	0.467891
MSTRG.20044	0.806918	1.18526	0.925944	0.917226	1.01411	1.34379	0.92904	1.00106	0.978214	2.06486	0.8342790000000001	0.948478	3.0815080000000004	0.785767	1.21962	3.46896	1.08525	0.785978	0.962607	1.4289690000000002	0.958687	0.903167	1.16139	1.26398	1.16565	2.98427	0.937811	2.2324439999999997	1.0571	1.01919	0.910819	1.28907	1.1327040000000002	0.925762	0.8584870000000001	1.34699
MSTRG.20070	1.86173	0.741226	1.80893	1.5091	1.27871	0.912067	2.66598	2.6483209999999997	3.63092	1.89922	1.94154	1.90732	0.219395	1.80179	2.94088	0.739263	2.86643	2.45371	1.71164	0.751789	2.22881	0.678795	1.44067	1.1872790000000002	3.4585209999999997	0.542241	3.61362	0.828982	1.90971	2.36452	1.82262	1.46196	2.92994	2.4940740000000003	2.15615	1.24643
MSTRG.20073	1.60445	0.68234	1.2971780000000002	1.1195190000000002	0.8316819999999999	1.17593	1.90785	2.74289	2.6178	1.46354	1.70632	1.50632	0.116778	1.68459	2.21987	0.70997	2.53889	1.74464	1.15706	0.513063	1.91804	0.54669	1.1529	0.873441	2.11857	0.569633	2.8207	0.605847	1.35341	1.60874	1.23554	1.07963	1.85469	1.87047	1.59654	1.4597209999999998
MSTRG.20078	1.91766	1.12216	2.25265	1.48085	1.0118	1.29203	2.4077759999999997	2.53799	3.25037	2.01856	2.14572	1.94336	0.106948	1.80381	4.17793	0.609452	3.22439	2.37272	1.50553	0.644282	2.92186	0.577389	1.52749	0.8971450000000001	2.96143	0.516892	5.33274	0.708534	1.82788	2.0188900000000003	1.6386	1.44003	2.3816509999999997	2.0097259999999997	1.81386	2.56118
MSTRG.20080	2.47495	1.22835	4.6317639999999995	2.1272849999999996	1.3571030000000002	1.76627	3.26261	3.49258	5.59577	2.51247	2.87636	2.87255	0.285733	3.01303	6.9890289999999995	1.01362	4.28058	3.19485	1.89766	1.14011	4.125837000000001	1.03231	2.00409	1.39916	3.83495	0.7976979999999999	9.37002	0.946842	2.86877	3.02422	2.16795	2.06072	3.4095129999999996	2.75182	3.05853	3.19998
MSTRG.20083	1.86046	1.07177	4.44129	1.68965	1.6731029999999998	1.4174	2.57234	3.3489	4.97069	2.07382	1.9074	2.47037	0.221425	2.98546	6.23393	0.8189529999999999	3.53511	2.7499130000000003	1.89967	1.17554	4.27094	1.02246	1.46607	1.48267	3.97398	0.881295	8.17116	0.967047	2.54678	3.00379	2.78927	1.5494	3.2319299999999997	2.92934	2.2649169999999996	2.20804
MSTRG.20085	1.27692	1.29589	2.4852	1.54561	1.22113	1.60831	2.1114	4.13686	4.43879	2.19743	1.3666	2.03528	0.19792	2.40072	4.6108	0.705879	2.6729	2.73226	1.65088	1.07777	3.63553	1.06899	1.06103	1.01874	2.63242	1.01661	5.34421	0.716317	1.81787	2.29924	1.76791	1.49964	2.79123	2.5363290000000003	1.6525	1.6158
MSTRG.20094	1.94321	2.47116	3.62056	1.72742	1.69002	2.9815970000000003	1.87207	2.50087	1.42147	2.50287	1.55705	2.10406	3.72394	1.66607	1.7841200000000002	1.98501	1.78751	1.28689	1.73989	2.00294	1.63041	2.34827	1.47188	1.11763	1.05224	2.77227	1.98462	2.0639529999999997	1.43977	1.35526	1.26205	3.28126	0.943161	2.23128	1.7637100000000001	1.13747
MSTRG.20095	0.075927	0.025441	0	0.197052	1.76948	0.039811	0.012868	0	0	0.04138	0.417075	0.090295	0.039666	0.037652	0	0	0.294709	0	0.012891	0.07572899999999999	0	0	0.121127	0.052545	0.038965	0.07499299999999999	0	0.033963	0.152622	0.05301699999999999	0	0.11131	0.037446	0.176227	1.12009	0.784147
MSTRG.20115	33.9768	44.666146000000005	40.983177000000005	42.7957	90.2225	42.7873	28.8466	39.5627	36.4304	85.4276	92.0427	69.68434599999999	178.951	30.1546	35.5173	133.645	89.6547	62.0293	42.5837	67.3487	38.843	34.604172999999996	75.0376	73.659	43.4443	49.1019	35.8621	97.5766	87.5745	77.5964	29.9601	50.2304	29.807	25.0164	93.7818	84.66451500000001
MSTRG.20116	0.659845	0.012922	0	0.134902	0.05958099999999999	0.02091699999999999	0.542347	0	0.015756	0.472093	0.054073	0.186885	6.920039999999999	0	0.049604	0.458951	0.08830299999999999	0.124554	0.963863	0.063429	0.012641	0.05439600000000001	0.050892	0.277344	0.815001	0.534569	0	0.6286970000000001	0.067179	0.144005	0.385646	0.004424	0.015716	0.040836	0.10362	0.042921
MSTRG.20126	0.199711	0	0.12826	0.39153	0.45986900000000003	0	0.124642	0	0.06476900000000001	0.592075	0.242078	0.132372	1.98405	0.132912	0.68723	1.3952870000000002	0.17194600000000002	0.199338	0.25352600000000003	0.105386	0.178695	0.232513	0.134603	0.525647	0.19732	0.070214	0.306415	0.649003	0.110881	0.34011399999999997	0	0	0.131691	0.030831	0.191185	0.126431
MSTRG.20146	11.1864	7.54799	10.5015	12.1414	12.0998	6.98045	10.6887	12.0002	12.6241	13.2355	8.547514999999999	11.9045	19.3883	10.4455	11.3533	15.9537	11.0757	12.1581	11.3462	10.8969	9.27401	13.0674	10.36	15.4304	11.4574	16.8131	12.265	12.5379	10.6919	15.531751000000002	12.0845	13.3167	12.3791	12.202	11.8875	12.1123
MSTRG.20147	0.800976	1.04456	0.656222	1.36059	1.55753	1.14146	1.01673	1.91354	1.56864	1.52417	1.01216	1.02219	2.3368830000000003	1.33028	1.76087	2.56316	1.54251	1.25128	1.13576	1.5384	1.54578	1.5759	1.44022	1.6637110000000002	1.42535	1.94433	1.48784	1.6028	1.62223	1.24977	1.34538	1.6788880000000002	1.44312	1.71345	1.66268	1.53619
MSTRG.20160	0.569447	0.282263	0.363336	0.37922	0.770511	0.287591	0.7251850000000001	0.21523	0.318824	0.829158	1.06835	0.909868	3.13893	0.233579	0.337828	0.789985	0.924076	0.409143	0.928136	0.423198	0.31524800000000003	0.23384499999999997	0.690611	0.73779	0.901358	0.942124	0.31764499999999996	0.8282430000000001	0.891532	0.690804	0.645237	0.387763	0.349078	0.246831	0.996432	0.823091
MSTRG.20162	0.418207	0.111301	0.170463	0.721494	0.39803	0.332374	0.446317	0.31551399999999996	0.284569	3.90075	0.11706	0.184896	9.33651	0.14793399999999998	0.728328	5.71384	0.212713	0.160002	0.79506	0.732367	0.253702	0.983476	0.197586	0.409339	0.608006	1.66657	0.26401399999999997	4.5226169999999994	0.30464600000000003	0.118152	0.344548	0.264347	0.274323	0.245821	0.572725	0.28334899999999996
MSTRG.20164	0.7433569999999999	2.3731880000000003	0.53086	1.6695060000000002	3.3479620000000003	2.38798	2.09642	3.4848510000000004	1.52798	3.05697	1.75926	3.618862000000001	2.52868	2.64368	1.36603	1.29625	2.66819	3.0662979999999997	1.8013830000000002	3.63844	0.490505	2.83902	2.22682	1.90089	1.59977	4.43841	1.38928	2.90629	2.00095	2.76622	0.53864	3.5642	0.776467	0.484354	2.6765	2.6566349999999996
MSTRG.20176	0.8539690000000001	0.099625	0.220669	3.44383	3.25083	0.219318	0.831868	0.12629200000000002	0.362498	5.0608699999999995	6.1977	2.1659330000000003	2.7390220000000003	0.33259099999999997	0.738063	8.13242	5.8250720000000005	0.52853000000000006	1.91063	0.8125760000000001	0	3.61946	3.1782	0	1.08402	1.31256	0.756999	6.241858000000001	5.09291	0.418433	3.22746	2.03009	0.323972	2.34701	0.601869	1.3685
MSTRG.20195	0.495475	0.5065270000000001	1.2795219999999998	0.571717	0.6957979999999999	0.451482	0.65395	0.5473319999999999	0.395594	0.659181	0.457139	0.428044	1.38497	0.705013	0.681783	0.27332399999999996	0.577398	0.864175	0.419117	1.61901	0.519624	3.48678	0.47984799999999994	0.370346	0.945456	0.237962	0.730186	0.305052	0.948394	1.15684	0.4902689999999999	0.6480319999999999	0.163139	0.602436	0.487669	0.287064
MSTRG.20196	2.05144	2.2223610000000003	10.4243	2.47044	2.41374	1.84941	2.03494	2.58309	1.8004369999999998	2.69768	1.66058	1.70824	3.04941	2.23943	4.2832	0.982915	2.66595	4.31777	1.87923	3.47062	2.43789	7.38976	2.23448	1.6953619999999998	6.39492	0.960398	5.29551	1.27058	5.03594	5.4259	1.93331	2.69405	0.726989	2.67312	1.5435709999999998	0.969675
MSTRG.20197	0.686293	0.533291	2.15956	0.7725390000000001	0.7751640000000001	0.393902	0.568304	1.09065	0.579516	1.10647	0.679016	0.341812	0.469892	0.742528	1.13268	0.33820300000000003	0.693054	1.09485	0.469592	0.487382	0.7459680000000001	1.52296	0.64732	0.557886	1.62864	0.27177399999999996	1.44047	0.283622	1.5664559999999998	1.56608	0.466985	0.909542	0.249639	0.882447	0.529755	0.238328
MSTRG.20213	0.667676	0.50942	0.756683	0.7913439999999999	0.8921100000000001	0.832455	0.799971	0.72897	0.884706	1.52177	0.934485	0.837441	2.03348	0.848249	1.0629309999999998	4.15741	1.03812	0.871975	0.904193	1.04932	1.07218	0.795927	0.988004	0.916429	0.5651470000000001	1.90832	0.930085	1.30741	0.801793	0.88051	0.8639030000000001	0.553773	1.0106	0.763046	0.779231	0.8570840000000001
MSTRG.20218	0.806354	0.60469	0.912257	0.7974479999999999	1.76153	0.502614	1.48956	0.968445	1.27007	0.610341	1.16983	1.02868	0.089799	0.502854	1.09845	0.301527	1.7194189999999998	1.14182	1.26044	0.874974	0.860008	1.39064	2.50041	1.53093	1.25697	0.256701	0.994051	0.629998	1.16285	1.27497	1.23369	1.06493	0.462739	0.7025779999999999	0.948043	0.736982
MSTRG.20219	7.24403	0	0	0	0	43.3749	0	3.8231290000000002	3.98326	0	9.89766	25.723623999999997	0	0	0	0	0	0	0	0	0	3.06708	0	0	10.3086	13.029	5.25962	0	0	0	5.63908	0	3.20743	3.10586	0	0
MSTRG.20221	3.38283	2.46086	1.37661	4.00307	4.26421	2.32079	3.1777189999999997	2.16425	3.2807690000000003	2.32802	4.786058000000001	3.68324	0.203885	2.11333	1.46816	1.16674	3.11252	1.9589	3.25646	0.827947	1.52629	1.10848	2.11252	2.85147	1.17156	0.43892	1.37218	1.07481	2.23276	2.02385	1.71665	2.37631	2.51694	3.3151349999999997	3.89515	3.85406
MSTRG.20223	2.78436	2.22353	1.10877	2.88175	3.00046	1.87697	2.83085	1.75598	2.4654279999999997	1.6437990000000002	3.25393	2.98361	0.171729	1.76625	1.28295	0.723405	2.35095	1.32675	2.71157	0.64600900000000006	1.3975	0.69342	1.4795040000000002	2.06788	1.01038	0.349672	1.12389	0.82075	1.50775	1.25097	1.61301	2.17449	2.01414	2.35846	3.0129	2.82455
MSTRG.20224	2.12572	1.44027	0.8066220000000001	2.11333	1.89375	0.979765	2.14127	1.3486360000000002	1.72986	1.30887	2.2855689999999997	2.17394	0.131199	1.20954	0.922979	0.712666	1.40269	0.944509	2.1639009999999996	0.5716479999999999	0.8555799999999999	0.624173	1.07085	1.50258	0.658822	0.256239	0.870893	0.7476689999999999	1.29914	1.1228049999999998	1.28839	1.34851	1.56319	1.7711310000000002	1.74563	1.71989
MSTRG.20234	9.21693	10.2177	14.2269	9.33963	10.3864	8.66479	10.3896	8.6693	10.7856	12.6636	8.709252000000001	11.0303	15.2621	12.4976	12.7903	12.741	12.9813	7.50815	9.26397	12.9137	11.3543	13.516945000000002	10.9735	10.1968	8.69058	16.3351	11.2717	8.96903	11.4736	6.30494	9.37296	10.2486	7.293603999999999	11.4038	9.36406	5.62093
MSTRG.20273	1.16694	0.517694	1.27526	1.17804	1.60328	0.557408	1.6587419999999995	1.7437049999999998	2.6351	3.74324	1.1174	0.723217	1.28282	0.777323	1.6536560000000002	2.07686	4.43195	1.481	6.596074000000001	0.981688	3.26989	3.00272	2.9136320000000002	4.33943	3.81897	0.502558	2.1628	2.05764	1.93107	1.30046	0.735966	0.72854	0.966041	2.13247	2.02319	1.06073
MSTRG.20307	1.84691	1.74197	0.884806	1.58285	2.45477	1.2538	1.50007	1.72324	1.84804	1.92124	1.45228	1.63665	2.25189	1.18768	1.42803	1.17971	2.4714549999999997	1.73378	1.8294	1.58378	1.84243	1.8661	3.23191	2.36015	1.36111	1.8644	1.2254459999999998	1.32817	1.7662490000000002	1.56223	1.80227	1.8866560000000001	0.966648	1.7086990000000002	2.04314	1.70705
MSTRG.20328	1.2308	1.43686	1.9156	1.4211	1.14047	1.53464	1.52388	2.03127	1.53455	1.187	0.987355	1.55166	2.2521400000000003	2.4577139999999997	2.07781	2.08172	1.57101	1.759	2.2423	2.74607	1.96667	3.50575	1.58742	2.006	1.37179	2.16572	1.87487	2.48294	1.47182	1.90347	1.99259	1.81089	2.17312	1.5638	1.14764	1.89975
MSTRG.20330	1.5105030000000002	2.12998	1.81693	1.76782	2.48175	2.01834	2.61498	1.7664380000000002	1.74977	3.14463	1.61846	2.89391	3.06181	2.72555	1.83112	2.3297369999999997	1.71554	3.11803	3.74702	4.1989220000000005	2.98211	4.39363	2.40676	2.43121	2.3298	3.46892	1.70408	3.20851	2.6225959999999997	2.55553	2.75956	2.70598	2.28557	2.2266630000000003	2.32616	1.86393
MSTRG.20367	0.133958	0.121253	0.132202	0.150544	0.277434	0.171518	0.219364	0.443583	0.698146	0.11956	0.207798	0.447165	0.051413	0.443655	0.983835	0.12674100000000002	1.05147	0.585036	0.754551	0.6300600000000001	1.9152169999999995	0.369813	0.996038	1.14347	0.30633299999999997	0.09961	0.490107	0.050343	0.27715300000000004	0.293487	0.424152	0.4169020000000001	0.6500640000000001	0.226758	0.22421999999999995	0.964833
MSTRG.20383	2.45005	6.586346000000001	2.53357	4.6289419999999994	2.24341	4.95973	5.49031	2.33818	5.08227	3.85886	3.89813	2.9538	0.998796	4.71072	1.61163	1.0644	1.93637	2.4866	2.5522080000000003	2.89987	4.47009	4.7460510000000005	1.56042	2.96288	0.73906	1.00797	1.31003	2.00031	2.0399380000000003	1.3592	1.6591900000000002	2.65735	5.61437	4.92715	2.63271	3.5899730000000005
MSTRG.20436	7.49416	10.9218	17.3735	6.55241	10.1404	6.833330999999999	8.090485000000001	8.13329	6.19126	9.20538	10.4902	8.94017	6.09845	4.5282230000000006	6.07299	12.7031	5.17	9.4477	8.17426	9.18147	5.548426999999999	7.491541000000001	8.90971	7.875285000000001	6.5111669999999995	14.0406	12.895328999999998	11.2061	8.4551	7.2815	6.15241	6.19782	7.957013000000001	9.81418	6.701803999999999	8.70068
MSTRG.20449	10.7337	15.569	15.9019	13.1594	15.105264000000002	17.7635	12.8424	15.5915	18.8655	23.0859	12.6687	15.6663	29.6598	9.75473	12.7754	26.9564	13.684307999999998	11.6932	15.8395	16.211495000000003	13.1165	17.3565	16.6553	14.2407	15.4429	32.556439000000005	15.0896	20.9657	18.0635	11.9396	15.7376	20.1179	20.2166	24.2702	12.3993	14.438948000000002
MSTRG.20450	0.179672	0.34403	0.22152199999999997	0.270322	0.376225	0.484372	0.159123	0.29384499999999997	0.29730500000000004	0.505667	0.105561	0.267004	1.42044	0.202761	0.447614	1.3604379999999998	0.334214	0.203138	0.251526	0.47225	0.235855	0.07532	0.13334400000000002	0.166604	0.271823	2.6864209999999997	0.061988	1.48202	0.241523	0.234288	0.15770399999999998	0.100098	0.066821	0	0.29181	0.297563
MSTRG.20451	0	0.01358	1.03287	0	0	2.44042	0	1.63184	0	0	0	0	0	0.75558	0.001839	0	0.011385	0.569764	0	2.76096	0	0.003345	0	1.2205469999999998	0	0	1.43739	0	0.008272	1.91282	0	2.95201	1.82195	0	0	1.47973
MSTRG.20460	1.35694	1.17266	0.788377	0.8967430000000001	1.6991	0.984278	1.37035	1.34649	0.201814	1.22008	1.10857	1.54433	2.5712	1.2060030000000002	1.1418	1.47657	1.65268	1.51988	1.17683	0.298019	0.8957629999999999	0.8562120000000001	1.66261	1.62254	1.54467	1.57848	0.23762600000000003	1.03448	1.28485	1.53111	0.971204	1.5865049999999998	0.889302	0.5536399999999999	1.69711	1.90785
MSTRG.20482	2.44006	2.0385	2.67612	3.5413	2.69553	3.03732	3.12627	3.58713	2.60128	3.27853	2.3533169999999997	2.19628	5.10548	2.7809	3.44621	4.62675	3.08642	2.9347	3.2488349999999997	3.2868129999999995	3.37445	3.1468279999999997	2.66244	3.08572	3.3071080000000004	5.3283830000000005	3.39955	4.27184	3.47836	2.98209	1.94082	2.74168	3.24078	2.87011	3.04836	3.12364
MSTRG.20491	0.066093	0.071188	0.098401	0.200819	0.147426	0.767303	0	0.166494	0.200775	4.72545	0	0.13577	7.43979	0.143469	0.593063	1.82086	0.141801	0.066478	0.257335	0.749242	0.085775	0.22149	0.118964	0.974641	0.185057	6.04088	0.35883899999999996	5.0892	0.211727	0.086806	0.071092	0.215791	0.07489	0	0.106769	0.097643
MSTRG.20502	1.8797	2.78864	1.92414	3.06554	2.21749	2.7515509999999996	2.89276	1.74534	2.43579	3.31574	1.7982	1.71932	3.79282	2.7866880000000003	2.0457919999999996	5.4465069999999995	2.4746740000000003	2.38357	2.43871	2.48275	2.33295	3.35693	2.50327	2.36838	2.14922	3.30258	2.13749	3.74405	2.2112130000000003	1.9228	2.0101009999999997	2.63659	1.87759	3.0710349999999997	2.30476	2.36843
MSTRG.20509	0.7325689999999999	0.7323569999999999	0.8395100000000001	0.720757	0.7102350000000001	0.630063	0.690423	0.490993	0.61458	1.31312	0.656067	0.791088	2.0077279999999997	0.988089	0.848606	2.13856	0.569583	0.925307	0.5484289999999999	1.29046	0.968049	1.14357	0.948727	0.908704	0.959319	2.04714	0.783413	2.1779509999999997	0.696205	0.736363	0.627907	0.885891	0.51974	0.917575	0.730642	0.678541
MSTRG.20514	1.66442	1.96787	1.7537040000000002	2.07244	1.63209	2.15621	1.99874	1.80157	1.91826	2.77367	1.7162369999999998	1.79493	4.28826	1.76107	2.53036	3.5423440000000004	2.06961	1.98976	1.85236	2.1550830000000003	2.0774470000000003	1.89878	1.99538	2.20189	2.22373	4.04658	1.84345	3.1414459999999997	1.97081	2.0271	1.86314	1.99992	1.51648	2.21083	2.0848299999999997	1.7335599999999998
MSTRG.20534	2.12737	0.667659	0.573499	0.6566529999999999	0.295659	0.862188	2.6231299999999997	0.751333	0.3399	1.26751	0.385619	2.42212	4.268555999999999	0.678741	0.953222	1.38655	0.504406	1.56611	3.62454	2.22923	0.527025	0.8728889999999999	0.175875	1.85335	3.19913	1.5316	0.4945699999999999	0.922603	0.465601	2.85215	3.5041830000000003	0.845424	0.322275	0.4608350000000001	0.259538	1.35158
MSTRG.20540	0.738282	0.982945	1.72646	1.15513	0.819399	0.851999	1.1528120000000002	1.21874	1.41212	1.27597	1.06467	1.03742	0.342944	0.915472	1.45317	0.384112	1.19097	0.98678	1.3058670000000001	1.4734	2.3645	1.8535	1.7133470000000002	1.4849	0.806913	0.519262	1.36276	0.616059	1.25744	1.26337	1.91685	2.1232740000000003	0.686084	1.7275790000000002	1.28871	1.2718
MSTRG.20557	3.51351	0.381431	0.226478	6.25412	0.977247	3.61767	5.21355	4.72071	5.11104	0.647829	0.156723	0.24306	0.252415	2.2694099999999997	0.345096	1.50533	1.10982	0.691762	6.041091000000001	0.2745	4.29874	0.303838	2.03559	1.34665	0.232949	5.35306	6.26839	2.41666	0.920851	0.891388	0.332269	2.76361	0.29758	0.460455	0.334793	0.35595
MSTRG.20576	0.8415549999999999	0.994907	0.50893	0.929906	1.23777	0.888558	0.759016	1.12311	0.963867	1.34283	0.7764340000000001	0.7320949999999999	1.34891	0.798416	1.09965	2.1541	1.2581440000000002	1.16877	0.898069	1.2504620000000002	1.3975	1.46287	1.18154	0.933361	0.902348	1.34396	0.888282	1.50321	0.850741	1.05119	0.766203	1.13548	0.89774	0.962475	1.29187	0.97489
MSTRG.20591	0.246061	0.630243	2.31629	0.211206	0.50825	0.428839	0.124324	1.12677	2.2662150000000003	0.361216	1.04015	0.105152	0.079404	1.29319	1.75057	0.173248	1.82863	0.446054	0.613931	0.632885	1.62939	0.914788	2.97158	1.13398	0.34629099999999996	0.454998	1.69415	0.05375599999999999	1.82523	0.384531	0.171154	0.87371	0.385625	0.101421	1.52231	0.08682100000000001
MSTRG.20624	4.17016	3.1253	7.065600999999999	3.74313	11.3256	4.49941	5.401641000000001	14.2695	10.8396	6.51483	3.3060330000000002	3.78689	8.40587	4.14604	17.3026	21.601	4.60494	4.76712	5.63889	5.76482	10.5841	7.38407	5.40549	6.194241000000001	6.90136	9.22682	17.2045	5.59512	4.11405	3.808651999999999	4.09049	5.45107	4.5986080000000005	5.9268	5.4519	3.65279
MSTRG.20635	21.8022	25.8459	46.7356	28.831609000000004	31.8452	30.2591	43.7521	24.7386	22.9345	36.0355	21.273	31.107	3.79804	50.5285	29.8346	8.859661000000001	23.549	34.9165	40.198	30.2823	23.865	20.6955	20.5297	19.8482	31.694971999999996	10.2668	31.969365000000003	26.3345	25.4055	29.772478000000003	45.2432	54.6097	42.9253	28.351	44.4619	34.6682
MSTRG.20647	2.57481	2.4644630000000003	2.39263	2.84929	2.5868	2.38604	2.4475740000000004	1.93357	2.20032	3.1409130000000003	2.77777	2.3075	2.9593689999999997	2.25257	2.15508	3.29915	2.62628	2.1667799999999997	2.23332	1.71377	2.18834	1.78161	3.01152	2.12869	2.42816	2.70716	1.96218	2.71534	2.2597	1.93802	1.97217	2.4338919999999997	1.67221	2.8736	2.46937	2.79317
MSTRG.20662	1.71292	2.14723	1.91201	2.61671	1.23563	2.08583	1.45491	1.83259	1.30239	2.47731	1.58097	1.19122	3.51972	1.7263529999999998	1.49241	2.03491	1.28665	1.61247	1.37123	2.05078	1.95672	1.85633	1.59722	1.27867	1.51171	2.49833	1.29931	2.56053	1.55187	1.90858	1.1636	1.3945	0.97063	1.86473	1.03571	0.933357
MSTRG.20884	2.76103	3.91112	4.37521	4.29505	3.46779	3.67945	3.90475	4.1465	4.67328	4.27922	2.83004	3.3535449999999996	4.9515720000000005	5.10194	4.744098999999999	5.09066	3.47433	3.4143510000000004	4.11584	4.49047	4.72318	5.24307	3.69728	3.83317	3.92027	4.31778	4.90068	4.82364	3.28583	3.60601	3.80507	4.108051000000001	4.26115	4.52496	3.81274	3.38214
MSTRG.20900	1.26597	1.3892790000000002	1.08256	1.1863549999999998	1.68743	1.36292	1.35978	2.1158080000000004	1.70767	1.33581	1.15899	1.57876	0.761976	1.3611950000000002	1.35684	0.7160979999999999	1.77502	1.41665	1.52041	1.00175	1.65045	0.939037	1.90746	1.32172	1.6822849999999998	0.880007	1.12126	0.736647	1.65116	1.41063	1.0296	1.93182	1.38868	1.90968	1.7151869999999998	1.56316
MSTRG.20915	0.34873699999999996	1.58169	0.5966100000000001	1.31367	0.59323	1.27217	0.5802430000000001	0.792241	0.327365	2.17024	0.663896	0.600316	2.42514	0.810818	0.427494	4.51202	0.791166	0.513807	1.20232	0.890971	0.417281	0.356248	0.385514	0.64055	0.677669	4.424466000000001	0.746425	1.48044	0.502869	0.496296	0.693627	1.45637	1.46511	0	0.285256	1.25671
MSTRG.21129	1.2458	1.35021	1.7691	1.62722	1.1756	1.21762	1.67156	1.43797	1.58989	0.978819	1.64406	1.64356	1.511	1.73765	1.48949	1.32548	1.39808	1.18453	1.48494	1.45049	1.52211	1.29734	1.52718	1.57011	1.4035799999999998	1.23348	1.46106	1.1017	1.75725	1.29187	1.43149	1.31955	1.37543	1.70097	1.33274	1.55236
MSTRG.21154	1.3285870000000002	1.65014	1.3157	1.45507	1.47418	1.76298	1.36532	1.62993	1.7038	1.6797080000000002	1.20814	1.34358	2.21617	1.88185	1.94224	2.3029889999999997	1.73405	1.72101	1.5548110000000002	1.7052900000000002	1.75743	1.40867	1.87113	1.66478	1.92054	1.84924	1.5922	1.81091	1.67524	1.56146	1.40715	1.7790529999999998	1.29359	1.6397700000000002	1.56833	1.35663
MSTRG.21168	0.23848000000000005	0.29342199999999996	0.52808	0.677283	0.912431	0.329326	0.384646	0.45875600000000005	0.723633	1.1331	0.591674	0.577785	1.06951	0.223727	0.792138	2.4549060000000003	0.880233	0.393396	0.642837	0.49532	0.84249	0.291573	0.970844	1.15773	0.44361000000000006	0.955134	0.571376	1.43342	0.567433	0.495928	0.349337	0.491248	0.8450120000000001	0.468239	0.776358	0.925186
MSTRG.21174	2.6686	2.89356	2.38794	1.99419	4.13614	2.8821	2.01625	2.96736	2.45706	3.22973	2.20367	2.85954	2.49331	1.94059	2.50446	4.1867410000000005	2.82865	2.93579	2.42609	2.56871	2.35489	2.42585	4.09069	3.5935120000000005	2.41545	3.68866	2.52705	3.28102	3.17171	3.0531490000000003	2.0472	3.21691	1.48413	2.99723	3.78181	3.67048
MSTRG.21219	0.13645	0.338346	0.048559	0.836995	1.38686	0.105514	0.19051	0.088737	0.117514	0.297505	0.249686	0.398618	1.00146	0.07412200000000001	0.224996	0.479915	0.579824	0.311021	0.09288	2.7075240000000003	0.20615	0.5097520000000001	0.237217	2.58977	0.241282	0.198512	0.088965	0.194513	0.376588	0.197015	0.501606	0.607166	0.595178	0.5080939999999999	0.940777	2.46794
MSTRG.21293	1.06576	3.15954	6.16129	1.26687	1.41136	3.19122	2.98871	2.15104	3.08522	0.719444	2.22593	1.7829689999999998	0.946306	2.15436	2.40377	0.847749	1.27292	1.13713	0.8049029999999999	3.97864	2.84376	1.37984	2.1324669999999997	2.26612	1.26399	1.82787	2.7533380000000003	0.807389	2.09685	0.548189	3.2464	3.94595	4.86866	1.5757	1.37078	1.25643
MSTRG.21299	1.34428	1.47636	1.4557719999999998	1.50353	1.4457	1.50443	1.55546	1.26967	1.47997	1.72051	1.13981	1.3629	2.5674650000000003	1.90685	1.91916	2.37013	1.2845959999999998	1.69541	1.91313	2.0671619999999997	2.04034	2.3955919999999997	1.74793	1.7952	1.89533	2.5205990000000003	2.13534	2.26167	1.4067	2.03181	1.40619	1.35651	1.2240950000000002	1.63726	1.41623	1.36388
MSTRG.21308	2.5017	5.39424	3.53499	3.89888	3.84801	4.52956	3.19121	3.90286	4.17289	4.95772	2.4959830000000003	2.7921549999999997	7.683757000000001	4.63032	4.79624	8.8255960000000009	3.50633	3.97826	3.86449	6.20202	4.850891000000001	6.339691999999999	4.296	3.5548660000000005	4.43978	7.17293	4.2294089999999995	7.71	3.90977	3.9695	3.47727	4.25436	3.94805	4.57783	3.80291	3.81738
MSTRG.21309	1.0175459999999998	0.954823	1.07122	1.48006	0.938004	1.08285	1.13334	1.37786	1.25581	1.78217	0.856442	0.975112	2.37149	1.39905	1.76084	2.25607	0.963839	0.974275	1.45922	1.83001	1.5681	1.66028	0.8506670000000001	1.70124	1.36516	2.35565	1.32101	1.87874	0.999829	1.1702709999999998	1.07205	1.21288	1.6393	1.7740479999999998	1.21344	1.44495
MSTRG.21310	2.96298	6.39849	2.47723	4.6381	4.533976999999999	7.199872999999999	2.73982	2.90254	2.41082	1.42703	4.30037	3.05591	0.049987	2.68154	3.5450550000000005	0.508299	3.70731	2.2986869999999997	2.41659	2.5593939999999997	9.18739	1.58814	3.13316	2.01719	0.658371	0.787853	1.60227	0.526457	1.57256	0.8547170000000001	3.52518	4.49019	3.08218	2.21174	2.93884	3.5301400000000003
MSTRG.21318	1.50959	1.88319	1.70745	1.46937	1.86098	1.4476209999999998	1.44527	1.22296	1.44741	1.2819990000000001	1.82034	1.56558	0.8917139999999999	1.26564	1.56681	2.6318	1.39233	1.06966	1.70454	2.00191	1.81603	1.41925	0.933233	1.43507	1.66942	2.0688310000000003	1.3335	3.76705	1.07614	1.15898	1.2269139999999998	1.51304	1.61475	1.09321	1.54547	1.7521369999999998
MSTRG.21342	4.52834	4.48586	4.50152	2.6146689999999997	5.58415	4.45124	4.09999	5.13356	5.33504	3.90977	3.49125	5.7085040000000005	4.6632489999999995	4.8361	2.65142	7.10659	5.71393	4.637626999999999	4.21682	4.24925	3.89881	3.71249	7.169821000000001	4.9286330000000005	4.39517	6.23541	4.95614	3.93845	4.938883000000001	2.04475	3.61718	5.2677830000000005	2.48932	4.633541999999999	5.81344	3.82376
MSTRG.21349	2.42305	2.02846	2.53764	1.38064	1.23173	2.6965	0.54133	6.552198000000001	1.91868	0.284025	1.23523	5.30748	0.075794	1.0025110000000002	1.78384	0.132785	2.43481	0.798891	0.908525	1.35397	2.50401	0.125275	1.02513	2.79705	0.665371	0.664407	2.65922	0.035864	1.32786	2.5403330000000004	0.29637199999999997	1.02851	0.12905	0.28835700000000003	1.2881790000000002	0.35241
MSTRG.21368	1.9783	2.6025419999999997	2.35995	2.77665	2.3139990000000004	2.01966	2.77646	1.3483459999999998	1.43933	2.0228	4.17178	2.2445779999999997	0.6838569999999999	2.77883	1.35187	0	2.20729	2.6831970000000003	2.34681	1.87202	1.14019	2.50719	2.23759	1.5005	1.56571	0.744527	0	1.55622	3.40182	2.13093	1.63289	2.01259	1.27351	2.99862	2.24964	2.19635
MSTRG.21369	0	2.02721	0	2.49532	1.86085	0	2.21451	1.11338	4.7e-5	0.001385	3.18649	1.18689	0.678815	2.16059	1.25292	0.8700950000000001	1.77488	2.15752	1.9417	1.52413	0	1.90494	1.88399	1.42952	1.4224	0.618947	0.8860020000000001	1.37218	2.7627599999999997	1.82243	1.41611	1.45322	1.10223	7.4699999999999e-4	1.69081	2.01148
MSTRG.21383	0.962499	0.849809	0.926004	0.884976	1.35353	0.532134	1.17859	0.799136	0.851059	0.534799	1.28963	1.01131	0.21786399999999995	0.449953	0.735484	0.35992399999999997	1.24595	0.9001459999999999	1.06765	1.00031	0.943741	1.32781	2.12095	1.26551	0.949711	0.30867	0.7664	0.6389090000000001	1.3393	1.22627	1.31273	1.51937	1.00757	1.13771	1.6990060000000002	1.42641
MSTRG.21407	1.43633	1.58617	1.52169	3.58797	4.45165	1.16677	1.21233	1.07811	2.26172	2.07332	3.25077	3.727605000000001	0.447402	1.38902	0.978088	1.09457	2.34151	2.37472	1.79604	0.809739	1.09984	3.5069	1.93828	3.77618	1.11737	0.352498	1.18563	1.76738	2.80451	1.97696	2.21818	1.6049	2.54372	4.25123	4.38251	4.48786
MSTRG.21412	3.47751	3.78938	2.46029	1.50881	3.73512	3.27848	2.25562	2.51237	2.47737	1.36033	1.98162	2.99162	0.315346	1.85371	1.61557	0.479979	2.1128139999999997	1.60169	1.54394	1.22707	1.38206	1.8438	1.9318	1.63181	1.97987	0.49748	0.984822	0.596673	1.78065	1.30644	2.13262	2.2337	1.88343	2.50163	2.5878	2.16029
MSTRG.21446	1.25047	0.621626	0.505796	0.817028	1.25809	0.7857069999999999	1.09929	0.881755	0.893698	1.52934	0.776638	1.14637	2.4722	0.496407	0.8840100000000001	2.66326	1.06273	0.5046689999999999	1.1401709999999998	1.07525	0.811465	1.1996129999999998	0.501584	1.1884370000000002	1.11441	1.96872	0.705615	1.86972	0.689897	0.663632	1.01516	1.26394	0.750423	0.708646	1.27594	1.41467
MSTRG.21457	0.946756	1.41202	0.5695520000000001	1.33776	1.0317	0.60442	1.7587400000000002	0.750041	0.91386	0.8474889999999999	1.61913	1.5675	1.47479	2.42857	0.996534	0.525331	1.19867	0.903309	0.959834	1.00889	0.393791	0.8870819999999999	0.505938	0.583462	0.5768979999999999	0.449059	0.547722	0.970746	0.8741639999999999	0.6746439999999999	1.20459	1.05082	2.21592	1.93087	1.21601	2.7134419999999997
MSTRG.21470	1.73237	2.24921	1.6396529999999998	2.4778	2.7433919999999996	1.8699	3.23622	1.67083	2.13427	1.43508	3.56999	2.86874	1.47988	3.0555	2.07595	1.06379	2.1554	1.67299	2.31957	1.94765	2.08852	2.72423	1.66642	2.74769	1.79213	0.651417	1.7588740000000005	1.8367	2.15093	1.76877	2.05797	1.59119	3.06959	3.1322	2.79856	2.84993
MSTRG.21471	1.20477	1.16811	1.05073	1.56038	1.83422	1.05468	1.79141	1.04327	1.09195	0.613406	3.001	2.0422	0.706019	1.42361	0.8993059999999999	0.619933	1.22402	0.867741	1.1789	1.00196	1.32058	1.76849	0.911491	1.3338299999999998	1.07125	0.266345	0.8335100000000001	0.8727309999999999	0.8786790000000001	0.930254	1.17061	0.86606	1.6955189999999998	1.69015	1.72336	1.649
MSTRG.21498	0.315949	0.748728	0.284725	0.691599	0.93322	0.645212	0.932453	0.320011	0.274669	1.22543	0.8809870000000001	0.546438	3.51468	0.450333	0.522097	2.12304	0.540775	0.45301399999999997	0.472456	1.40183	0.65372	0.954954	0.225582	0.45192	0.198014	1.96444	0.291009	1.91498	0.314339	0.262692	0.570599	0.551114	0.943369	0.634275	0.6925319999999999	0.770054
MSTRG.21518	0.268433	0.184421	0.111325	0.199392	0.339479	0.313317	0.204176	0.24552	0.213688	1.21432	0.241267	0.258944	4.17484	0.160107	0.191707	0.414741	0.29539699999999997	0.234964	0.195105	0.440145	0.104449	0.25753400000000004	0.277436	0.156256	0.220315	3.60002	0.188131	2.20979	0.195465	0.23414899999999997	0.131832	0.34754	0.094999	0.203312	0.281032	0.139537
MSTRG.21579	1.24618	0	1.6991330000000002	0.223478	0.473821	0	1.23108	0	1.03234	0.542366	0.63038	0.879353	0.115098	0	0.835297	0.043156	0.586196	0.413317	0.951722	0.129922	1.07417	0.382736	0.6042350000000001	0.523271	1.9522	0	1.09569	0.201402	0.446256	0.501954	0.62846	0	0.555663	0.520447	0.6316109999999999	0.179785
MSTRG.21614	0.56172	1.11612	0.569874	0.511542	0.662092	1.0056969999999998	0.6309939999999999	0.916194	0.760716	1.10558	0.550104	0.7739229999999999	2.49984	0.8342629999999999	1.36162	2.2971	0.795817	0.77408	0.637568	1.43882	1.09269	0.401724	0.744304	0.8478600000000001	0.962978	2.99495	0.85756	1.90961	0.550049	0.712295	0.616505	0.787795	0.775051	0.5305850000000001	0.544442	0.786518
MSTRG.21631	1.71269	1.39686	3.01566	1.4263	1.5012	1.5839	1.55958	2.42471	2.28675	1.5618379999999998	1.65955	1.65698	0.311998	2.19149	3.2894300000000003	1.3149	2.1843	1.6609759999999998	2.82487	2.5301169999999997	2.8996	4.22748	3.1047130000000003	3.69487	1.64954	1.12968	3.03121	2.15572	2.3461	2.26385	2.30334	1.61356	1.3311110000000002	1.61229	1.2897809999999998	1.0860530000000002
MSTRG.21634	0.849153	1.29719	1.02373	1.16068	0.585701	1.01536	1.86673	0.872452	1.19135	0.561847	1.09687	0.837118	0.208804	1.27017	0.7498859999999999	0.55696	1.07326	0.706476	1.22381	1.49242	1.82668	1.6440259999999998	1.01918	0.801067	0.8407549999999999	0.413108	1.12546	0.5773159999999999	0.6399100000000001	0.836002	1.47153	1.07397	1.18578	0.8925379999999999	1.0467	1.04822
MSTRG.21640	1.14165	1.17655	1.31814	0.960928	1.04012	0.914007	2.07319	1.2110299999999998	1.31383	0.787853	1.42664	1.46364	0.297058	1.35734	1.04186	0.576712	1.18799	0.987436	1.59278	1.77418	2.9436150000000003	2.16602	1.39148	1.16412	1.08686	0.500209	1.25779	0.7412810000000001	0.945989	1.12913	2.38819	1.33634	1.68643	1.39532	0.8791110000000001	1.25593
MSTRG.21653	0.513508	0	0	2.37361	0	0	0.31686	0	0	0.205142	0	0	1.94744	0.247776	0	2.91909	0	0	1.6889740000000002	0	0	1.86358	0	0	4.119591000000001	0	0.45805200000000007	2.43263	0	0	0.436273	0	0	0.747155	0	0
MSTRG.21704	0	0	0	0.04120899999999999	0	0.020584	0	0.077684	0	0.043442	0.062929	0.040685	0.175372	0	0.020594	0	0	0.039878	0.026652	0	0	0	0	0	0	0.139733	0	0.064682	0	0	7.7103	0.228682	4.06315	0.183408	0.080683	0.184914
MSTRG.21706	1.22135	2.12258	0.576996	2.07101	1.96761	1.27306	4.66295	0.614228	0.988263	0.593804	3.0118240000000003	2.4233730000000002	0.484753	1.36809	0.8998370000000001	0.5819880000000001	1.91962	0.982049	1.46717	0.744674	0.928608	1.0183879999999998	0.6557029999999999	1.18618	0.6674979999999999	0.31565	0.5070279999999999	0.574933	0.8545870000000001	0.70903	3.20411	1.62928	4.14066	1.74026	2.51832	3.15622
MSTRG.21710	1.46209	1.5724049999999998	0.5607800000000001	2.2153	0.225566	1.41437	4.653576999999999	0.6261399999999999	0.999205	0.504342	2.1761310000000003	2.24367	0.398525	1.46044	0.945251	0.537324	1.78905	0.074633	1.32699	0.8051	0.685449	0.8971299999999999	0.70652	1.05505	0.609346	0.423718	0.4882149999999999	0.422787	0.846289	0.572311	2.99444	1.36019	4.03312	0.07520800000000001	1.2852	2.88259
MSTRG.21713	1.32596	1.48682	0.554029	2.34773	2.25208	1.05534	7.45708	0.876108	1.16898	0.657918	2.3271189999999997	2.47258	0.48318199999999994	1.05593	0.723046	0.468322	1.97976	0.76188	1.3115	0.665072	0.858851	1.05038	0.8202870000000001	1.1734209999999998	0.803783	0.303082	0.47884799999999994	0.4935850000000001	1.00315	0.7390760000000001	4.03664	1.86752	4.66324	1.67361	2.8563	3.3934300000000004
MSTRG.21719	3.08471	0	3.23004	2.6581599999999996	3.16037	0	0	2.96085	0	0	4.03464	2.50816	0	0	0	5.74016	1.91101	4.6759829999999996	4.5428	0	0	0	0	0	0	0	0	0	0	5.60725	0	2.5812470000000003	0	0	4.53408	0
MSTRG.21729	2.14753	1.78471	1.56284	1.78285	2.3437919999999997	1.53531	2.68317	2.2884330000000004	1.5469540000000002	1.51729	1.15122	2.48888	2.07189	2.83803	2.43703	1.48135	2.35524	2.20414	3.39255	1.64019	1.44947	1.78198	2.6931	3.06403	2.5888	1.4527	2.34908	1.40609	2.67617	1.9046419999999995	2.27347	2.6949400000000003	1.5630959999999998	2.3375209999999997	2.86897	2.968
MSTRG.21738	1.34567	0.893717	1.7712849999999998	1.67063	1.60139	0.8894799999999999	1.91209	1.58906	1.77945	1.92477	1.96281	1.71882	1.13842	0.906094	1.41361	0.839651	1.6869150000000002	0.937611	1.7823650000000002	0.926262	1.15776	0.853986	1.22835	1.39533	1.29721	0.513241	1.17558	1.59234	1.23973	1.25507	2.04416	1.3930209999999998	2.62901	1.8045	1.63011	2.11875
MSTRG.21743	0.8343520000000001	0.5461600000000001	0.348927	0.724137	1.07425	0.323259	0.616672	0.49118	0.41070200000000007	0.407321	0.941301	0.949144	0.15994	0.247279	0.212825	0.094035	0.934454	0.7057479999999999	0.33085	0.246573	0.263731	0.188591	0.537921	0.718151	0.51186	0.110906	0.333987	0.115386	0.755024	0.896424	0.5731649999999999	0.871367	0.874554	0.487385	1.29378	1.6950610000000002
MSTRG.21745	5.42077	3.74616	2.29416	4.83266	7.56851	3.09997	3.63485	2.5828	2.57465	2.99285	3.85083	4.40725	3.0273	1.97039	2.91972	1.5915549999999998	5.4853	3.8496	4.20095	3.58969	1.65335	2.25717	3.68217	3.88803	5.33247	1.14004	4.67507	1.21148	3.78968	2.44193	3.02044	5.98575	4.0180050000000005	2.9466	6.64863	2.36342
MSTRG.21762	0.976213	0.908069	0.658288	0.837103	0.55884	0.8726510000000001	1.01642	0.814118	0.689591	1.14817	0.438526	0.531533	2.97446	0.535357	0.902675	2.26574	0.463349	0.470016	0.69606	1.2336	0.735334	0.752418	0.367248	0.699921	1.02655	2.31346	0.609384	1.31777	0.620567	0.405221	0.893683	0.983192	1.0260209999999998	0.700277	0.681091	0.6248020000000001
MSTRG.21797	1.82937	3.3226160000000005	1.45969	2.14098	1.86461	2.65678	3.4903	1.20182	4.3885	0.93169	4.89524	1.54	0.527192	2.0756919999999996	1.43924	0.452188	1.61948	1.36932	2.57863	2.07748	2.75237	1.68045	1.75764	1.92309	1.09867	0.625374	2.2063029999999997	0.631729	2.69149	1.29287	2.89921	1.9717	3.3087519999999997	3.14232	1.938	2.64143
MSTRG.21809	0.261371	0.732559	2.09749	0.730162	0.819686	0.43762	0.5238689999999999	0.5270199999999999	0.257477	0.558863	0.443547	0.541258	0.065602	1.21939	0.839556	0.25035599999999997	0.668343	1.17177	0.238559	0.753247	0.8475	0.7753439999999999	0.5442020000000001	0.36797	0.38414	0.344138	1.03548	0.498943	1.21889	1.45253	0.484138	0.664226	0.337316	0.817549	0.4836359999999999	0.290628
MSTRG.21818	14.501989000000002	13.4058	14.2352	14.2776	11.2957	11.0297	17.0327	13.0871	12.8046	11.8634	13.6119	14.7206	19.1153	16.7994	14.9745	11.86	13.9383	12.6791	19.1454	17.2127	15.6118	14.6233	12.1324	17.8435	14.2425	13.1381	12.9877	12.6618	11.1438	16.728098000000003	17.7708	16.3379	16.5981	15.2801	13.3484	17.757070000000002
MSTRG.21819	1.20802	1.32336	1.31856	1.61643	1.15887	1.14769	1.8531	1.29367	1.37085	1.43745	1.42961	1.77599	2.07121	1.48588	1.5222	0.90888	1.3875110000000002	1.19066	1.44465	1.7370580000000002	1.70803	1.38383	1.20779	1.49135	0.914741	1.4184	1.2429	1.10547	1.37595	1.51463	1.31907	1.9358	1.78014	1.10929	1.66868	2.3498
MSTRG.21826	0.841809	1.28083	0.903437	1.03798	1.18827	1.05898	0.743037	1.12993	1.13072	1.05536	0.821371	1.03257	0.431176	1.28832	1.06066	1.33023	1.49326	1.03704	0.779299	0.747945	1.0432	0.937375	1.67884	1.08482	0.849017	0.882832	0.861031	1.12959	1.01478	0.799921	0.8294159999999999	1.21076	0.843936	1.06259	1.21333	0.771885
MSTRG.21834	1.19588	1.74185	1.32841	1.3408	1.52743	1.35923	1.3041	1.29066	1.23142	1.70274	1.46143	1.1907	1.58146	1.5766	1.24105	2.32347	1.42714	1.57597	1.42109	1.63974	1.91711	1.55301	1.7064	1.0754	1.17823	1.71022	1.16865	1.57942	1.15159	1.16796	1.31953	1.47001	1.22902	1.14137	1.2853	1.6491
MSTRG.21835	1.09436	1.47858	1.6159	0.970906	1.07841	1.21152	1.12302	1.50854	1.49672	1.46169	1.36886	1.1995	2.1033470000000003	1.77774	1.27885	2.17684	1.36542	1.18178	1.81663	1.7525560000000002	1.37224	1.48451	1.70572	1.69805	1.59947	2.2739849999999997	1.17139	1.64794	1.9191	1.61538	1.22178	1.34584	1.50747	1.34089	1.3683299999999998	1.69615
MSTRG.21845	0.070314	0	0	0	0	0.411631	0.326999	0.185778	0	1.11095	0	0.018344	2.30084	0.102114	0.097615	6.13	0	0.090127	0.359638	0.5176930000000001	0	0.10432	0	0.31097600000000003	0.211362	1.47726	0.054323	1.26551	0	0.094582	0.086493	0.145386	0.032047	0.12058900000000002	0	0
MSTRG.21860	0.827485	0.407942	0.8288260000000001	0.812667	0.564104	0.818874	0.683596	1.13567	0.565046	1.52778	0.4623	0.59026	2.21307	0.61719	1.2593	6.13113	0.8945569999999999	1.07501	1.0377	1.58458	0.8894639999999999	1.42425	0.754926	0.983421	1.6898	2.67345	0.979192	2.2282610000000003	0.843774	1.23936	1.83518	0.625919	0.495976	0.5017159999999999	0.6372479999999999	0.51321
MSTRG.21899	2.60335	2.86614	1.9845	2.59748	3.50373	3.10806	3.56313	2.29292	2.56273	1.98455	3.70493	3.66975	2.57835	3.65609	2.17273	1.81674	3.23169	2.0877	3.79697	2.9206	2.30124	3.28934	3.01562	3.40438	2.37388	1.34602	2.00224	2.5481	2.85637	2.3417	3.22823	3.6543	4.57977	3.04604	3.27795	4.0506519999999995
MSTRG.21901	1.76827	1.97979	0.984737	1.3598860000000002	1.86166	1.84196	2.20299	2.0389	1.91434	1.16319	2.31454	2.33375	1.5386	2.41706	1.33157	0.8972180000000001	1.86989	1.62295	2.64058	1.78896	1.88302	1.96418	1.80131	2.09202	1.51278	0.888921	1.27878	1.6593	1.78502	1.6927299999999998	1.97737	2.33774	2.92862	1.89067	1.79475	2.29121
MSTRG.21902	1.86702	1.79004	1.37736	1.47543	1.88295	2.31713	3.25764	2.2662150000000003	2.67672	1.12849	3.15346	2.46992	1.81249	3.0773200000000003	1.45096	1.01208	2.44541	1.28692	2.62208	2.3527150000000003	2.25875	2.05911	1.63801	2.35615	1.6008	1.08713	1.68366	1.73025	2.26941	1.77815	2.94844	2.1166	2.82108	1.96298	1.998	2.36276
MSTRG.21903	1.85513	2.04637	1.45798	1.7169	2.10468	2.06634	2.99507	1.71143	2.00389	1.62722	2.85481	2.9476	1.87012	3.19371	1.64557	1.44743	2.07363	1.56955	2.9082779999999997	2.30536	2.06442	2.05254	1.90023	3.00057	1.74631	1.0381790000000002	1.51858	2.16126	2.62635	1.80111	2.68697	2.6318349999999997	3.81574	2.75292	2.1555020000000003	3.20927
MSTRG.21906	2.24134	2.54584	1.8289	1.41974	2.94945	2.81824	2.029	1.92401	1.73305	2.0433209999999997	3.77855	3.6962	2.45887	2.2534560000000003	2.05949	1.78173	3.11357	2.0909470000000003	2.08306	3.0152970000000003	2.43054	2.9399439999999997	2.3931	3.39336	2.11467	1.32074	3.2018	2.79022	3.1857	2.2365049999999997	2.84328	3.18241	3.24478	1.66734	2.94668	4.49546
MSTRG.21940	2.78098	3.40996	0	2.6688970000000003	2.92822	4.69485	4.839583999999999	2.20449	4.7779	4.76504	2.30886	2.87458	5.31819	2.9961580000000003	0	1.50823	2.76908	4.70106	2.93195	3.33698	1.91884	0	2.7260310000000003	0	4.4812970000000005	3.99618	2.55172	2.02127	4.55781	5.30443	3.5263370000000003	0	2.36465	3.31113	3.4589779999999997	2.46578
MSTRG.21946	0.337827	0.348292	1.76139	0.409817	0.277885	0.5260130000000001	1.10074	0.309498	1.44331	0.4280989999999999	0.4625109999999999	0.114009	1.10597	0.5916779999999999	0.680041	0.5354479999999999	0.107364	0.342483	0.800017	0.538439	0.797535	0.096151	0.567128	0.100808	0.490586	0.8708290000000001	1.25885	0.254497	0.195458	0.392256	1.20044	0.566856	1.0602	0.338373	0	0.652034
MSTRG.21952	2.28452	1.55789	2.20103	1.7087709999999998	2.74325	2.11427	1.6368280000000002	2.40594	2.29291	2.81368	2.17463	1.88999	5.4526	1.599	2.68976	4.40006	2.26729	2.17983	3.0167	3.51614	3.88195	1.9272080000000005	3.36659	3.29015	2.38521	4.55667	2.00917	3.32001	2.54167	1.89142	2.91236	1.75042	2.31937	1.81902	1.61254	1.76132
MSTRG.21953	2.16002	1.65905	2.45339	1.73009	2.83723	2.21777	1.89549	2.61701	2.4577139999999997	3.09648	1.60769	2.02418	5.62456	1.5899299999999998	2.5625169999999997	4.34184	2.70607	2.22834	3.51809	3.38435	3.88605	1.7458169999999995	3.85787	4.13639	2.6856	4.59037	1.93013	3.32712	2.93647	1.97978	3.1471240000000003	1.817	2.38229	1.89139	1.75492	2.43224
MSTRG.21954	1.26836	0.741533	0.772422	0.977225	1.39233	1.19134	2.04052	1.13948	2.14004	3.855973000000001	1.43741	1.61028	5.72101	0.465029	2.17137	1.95689	2.2602330000000004	0.521192	1.48204	2.0443130000000003	1.36298	0.56948	2.12025	3.77598	1.2399	3.4659129999999996	0.792273	1.68891	1.6858220000000002	0.57106	1.61718	0.904856	1.50426	1.02736	2.02869	1.43906
MSTRG.21993	1.04932	0.8367760000000001	1.14377	0.794374	1.67156	0.703501	1.0918290000000002	1.09465	1.11685	0.6480640000000001	1.72617	1.6031879999999998	0.221578	0.966461	1.04839	0.561603	1.83072	1.35373	2.67938	1.35955	1.55546	2.2147080000000003	3.12054	2.85233	1.89189	0.409582	1.21395	0.824535	1.63794	1.46439	1.57049	0.771537	0.8795440000000001	0.98729	1.31184	0.984693
MSTRG.22002	1.4931709999999998	0	1.58896	1.8664	1.69326	0	0	1.7525580000000005	1.868	1.87665	1.94239	1.7430009999999998	2.52732	0	1.77643	2.82089	0	1.11317	2.09416	1.90167	2.03419	1.68638	0	2.58429	2.36063	2.27928	1.45617	1.87208	1.41657	1.6617419999999998	1.46634	2.15234	1.58447	1.49213	2.23886	1.7412880000000002
MSTRG.22014	0	0.180008	0.074783	0.117206	0	0.372937	0	0.156248	0.078809	0.826773	0	0.072095	4.13272	0.063109	0.11057	1.39268	0	0.014431	0.140079	1.19428	0.112727	0.24484	0	0.23076	0	2.71113	0.079138	1.01688	0.043345	0.032747	0	0.144124	0	0.043022	0	0.033313
MSTRG.22023	0.433968	0.18324	0.240327	0.675666	1.5558809999999998	0.372297	0.587091	0.93411	0.977632	0.846535	1.65854	1.15212	0.760632	0.5156609999999999	0.983797	0.812833	2.51486	1.38412	0.557703	0.539131	1.38047	0.324318	1.30368	1.24672	0.447737	1.06204	1.30558	0.559503	2.34736	1.39097	0.27600399999999997	0.356605	0.978506	0.498582	1.6269	1.32127
MSTRG.22026	1.07074	0.707198	0.878725	1.07654	1.57922	0.385522	1.75627	0.674549	1.31531	0.360341	1.42255	1.25893	0.243741	0.702435	0.2849	0.095695	1.01687	0.341853	0.187573	0.191705	0.21472600000000003	0.03300799999999999	0.118502	0.221761	0.7511	0.067566	0.5819	0.022071	0.706066	0.57986	0.94916	1.05182	1.76543	0.874811	1.3739	1.58146
MSTRG.22034	1.24893	1.0284	0.771105	1.90711	1.62066	1.27267	9.61317	1.06936	1.47246	0.736223	2.84624	2.9809650000000003	0.830809	9.9509	1.6543	2.15867	5.0175410000000005	5.6877889999999995	3.3430269999999997	0.381685	2.38033	2.76291	0.683728	2.156	0.276667	0.36862	0.301349	7.77746	0.901411	0.394891	1.12176	1.56061	6.843921000000001	2.4972380000000003	2.34322	2.7448
MSTRG.22035	0.183793	0	0.06218099999999999	0.356095	0.194682	0	0.212177	0	0.200133	0.528258	0.252274	0.217635	3.12739	0	0.085526	1.0868390000000001	0.385197	0.26721999999999996	0.417328	0	0.069914	0.275827	0.112667	0.414822	0.203933	0	0	1.22815	0.241685	0.14066099999999998	0.197681	0	0	0.08189600000000001	0.236606	0.235965
MSTRG.22061	1.00804	0.568581	1.9412	0.886857	0.7375510000000001	0.4716979999999999	1.08377	2.2456959999999997	1.84811	0.35903	1.11795	1.6477540000000002	0.36646	2.30273	3.03451	0.162546	1.6422620000000001	1.34948	1.16145	1.51641	2.34787	1.39962	1.33318	1.04214	0.858292	0.421032	1.3851790000000002	0.330212	1.56413	1.96237	0.317399	0.234741	0.309793	0.942159	0.846224	0.796305
MSTRG.22072	1.2292	0.831823	1.94668	1.24398	0.8720829999999999	0.7443	1.13333	3.0013229999999997	1.94232	0.580623	1.11354	2.12889	0.489816	2.4358459999999997	2.92306	0.404153	1.9919	2.02901	1.58219	1.92873	2.57541	2.17373	1.57445	1.83025	1.1215	0.6372220000000001	1.38538	0.583395	2.1983	2.42964	0.572625	0.354989	0.421569	1.44345	0.8823129999999999	0.94485
MSTRG.22083	2.15525	4.57937	2.22605	2.1509240000000003	3.3890510000000003	2.9663619999999997	1.87457	3.76805	2.8433650000000004	3.71263	2.0666900000000004	3.04199	3.65939	2.53016	4.22853	8.41783	2.85596	2.05437	2.50383	3.923998000000001	2.78389	2.39826	2.81143	5.19663	3.01817	5.09459	3.06642	3.65401	2.20813	2.70568	1.99027	2.64984	2.41849	2.17004	4.50722	2.41031
MSTRG.22088	1.32159	1.8255	1.8637669999999995	1.61723	1.55236	1.47948	1.24449	1.7915439999999998	1.85067	1.87644	1.50335	1.63086	2.42501	1.6968869999999998	2.0473	3.85094	1.56807	1.58382	1.74771	2.08309	2.3047	1.6471630000000002	2.10813	2.3571869999999997	2.0462	2.9974990000000004	2.20286	2.54324	1.5765049999999998	2.12202	1.34134	1.61737	1.59959	1.5628	1.57578	1.75446
MSTRG.22097	11.0696	20.5388	24.6003	12.4209	19.199	11.9403	11.8256	19.2633	12.4703	12.3504	13.3092	9.40416	2.1581080000000004	23.8292	15.1205	6.0129529999999995	16.142601000000003	25.387	16.8261	18.4361	11.0697	22.8091	15.1241	9.54005	29.183352000000003	7.40116	31.2226	7.46411	18.991867000000003	26.83	13.1873	23.7145	5.744676999999999	15.592823999999998	11.9575	9.17343
MSTRG.22098	2.8507599999999997	4.83376	6.56118	4.23511	5.66197	3.67205	3.05125	5.75594	4.120801999999999	3.21851	4.98367	3.06381	0.5507489999999999	4.9478029999999995	4.66618	1.32042	4.47832	4.0144910000000005	4.11745	5.73176	3.68734	5.84699	5.31984	2.90535	4.27036	1.80766	5.34691	1.66436	5.83952	5.39694	3.42807	6.20456	2.11858	3.71618	3.41534	2.95075
MSTRG.22101	1.052	2.15217	3.18178	1.77708	0.46835	1.28917	0.8407100000000001	1.26564	0.422951	0.5562729999999999	0.549323	0.960505	0.108508	2.75121	0.5974729999999999	0.192466	0.476797	0.737937	1.53951	1.80516	0.61242	0.683937	0.532671	0.945923	0.404624	0.179243	2.46916	0.899457	0.79295	1.37293	1.09844	2.11738	0.627732	0.5559310000000001	0.650712	0.922674
MSTRG.22102	2.0996479999999997	2.39137	1.29515	2.65644	3.43969	1.80758	1.54489	1.7639470000000002	2.6389	2.3076	2.79836	2.41224	2.14004	1.99747	1.46073	2.57266	2.25917	2.34223	1.34936	1.83178	1.7339060000000002	1.57272	2.2945900000000004	1.79526	2.00556	2.4271700000000003	2.81975	2.73813	2.28143	2.7309	2.01547	1.6805890000000001	3.44746	2.43497	2.8690900000000004	2.21423
MSTRG.22107	1.51775	1.55977	1.61458	1.80231	1.56589	1.42684	1.8663	2.79912	2.03864	1.6739560000000002	1.91003	1.76448	2.18782	2.31513	1.93257	2.00068	1.67697	1.24453	1.7699330000000002	2.98389	1.46205	1.59149	1.79199	3.00982	1.79533	2.47348	1.98406	1.4695	1.62322	1.45232	1.5609	1.75832	2.57038	2.40097	1.84339	1.73048
MSTRG.22137	0.999899	1.88834	0.6478119999999999	1.4251	1.31524	0.778187	1.17942	1.25421	1.52904	1.04393	1.02849	0.931011	1.97484	1.26595	1.28245	2.15987	1.5792620000000002	1.62027	0.834541	1.32302	1.00733	0.775876	1.94221	1.02825	0.8352620000000001	1.91122	0.683552	1.33159	1.0879450000000002	0.931023	1.35378	1.44794	1.05999	0.990403	1.41551	1.41365
MSTRG.22142	0.4736	0.395665	0.748883	1.09355	0.716072	0.598062	0.720213	1.02964	0.882396	1.16154	0.7268180000000001	0.806403	0.918051	1.11649	0.8723049999999999	0.499125	0.8346600000000001	0.748552	1.05608	1.27477	1.13737	2.04134	0.8940040000000001	1.00244	0.647122	0.6344350000000001	1.33246	1.23183	0.7400180000000001	1.33547	0.480653	0.619983	0.6203350000000001	0.7673479999999999	0.571159	0.579549
MSTRG.22148	3.56808	1.44394	1.43594	2.52843	2.42654	2.23244	1.4250200000000002	2.80056	2.31758	1.48032	1.26475	1.28321	0.688315	1.91398	2.51	1.15046	2.45979	1.6715	1.9514	1.47881	1.80633	0.8551209999999999	2.20609	1.80369	2.53863	1.07149	1.95891	0.792014	1.6998099999999998	1.3757469999999998	1.0487030000000002	3.25711	2.65102	1.59243	2.6282810000000003	1.6748330000000002
MSTRG.22161	0.075533	0.086719	0.06152	0.210513	0.070217	0.27632399999999996	0.097112	0.165432	0.230861	0.5810810000000001	0.091776	0.082066	1.26192	0.122846	0.219509	2.34157	0.028009	0.069836	0.205694	0.71373	0.079986	0.137696	0.016732	0.183164	0.0988	2.97766	0.14361400000000002	1.20341	0.044425	0.106453	0.040885	0.078239	0.331374	0.107247	0.0867	0.075143
MSTRG.22193	0.660333	0.472328	0.8574229999999999	0.788213	0.627253	0.406829	0.512745	0.701484	0.429273	0.6070979999999999	0.39	0.48493500000000006	0.07375	0.328644	0.587094	0.046443	0.747326	0.522245	0.341069	0.356417	0.223003	0.427248	0.450842	0.364028	0.518049	0.122399	0.274887	0.081231	0.935377	0.42485200000000006	0.560588	0.6606569999999999	0.118596	0.3889260000000001	0.751103	0.519454
MSTRG.22194	0.432569	0.688024	0.429459	0.570125	0.8700389999999999	0.802075	0.546104	0.519748	0.57989	2.6930509999999996	0.336206	0.693458	4.24806	0.733824	0.684922	1.41443	0.7774	0.936986	0.5932189999999999	1.0089860000000002	0.646491	0.6993729999999999	0.905581	0.67569	0.788091	4.45354	0.786658	2.7247790000000003	0.7535	0.819524	0.475442	0.811314	0.270833	0.671003	0.802578	0.459863
MSTRG.22260	2.2032279999999997	2.49822	2.5731	2.6025080000000003	2.13115	2.43805	2.3564700000000003	2.46984	2.43154	2.9698029999999997	2.10056	2.16149	4.117083999999999	2.75424	2.75558	3.38325	2.2301040000000003	2.51369	2.49272	2.81365	2.4586	2.56178	2.43123	2.5941	2.5436	3.69852	2.37838	2.9294	2.17305	2.49161	2.1804490000000003	2.50848	2.2942009999999997	2.55308	2.12071	2.48543
MSTRG.22262	3.27088	3.56178	3.98307	3.4118120000000003	3.37976	3.4497	3.29976	3.2024	3.0968419999999997	4.06991	2.91082	3.2784690000000003	6.37017	4.24556	3.80601	5.44226	3.01525	3.85152	3.4184650000000003	4.3850690000000005	3.0242150000000003	3.50784	3.23414	3.75682	3.98552	6.15707	3.40432	4.23226	3.4670059999999996	3.43768	3.3621410000000003	3.65063	3.4811330000000003	3.86245	3.6659	4.03939
MSTRG.22277	0	0.008751	0	0.12106300000000002	0	0.073133	0	0.06479700000000001	0	0.403983	0.017426	0	0	0.054074	0.025792	2.81385	0	0.027857	0	0.239327	0	0.046592	0	0.072587	0	0.272622	0	0.578865	0	0	0	0.009125	0	0	0	0
MSTRG.22323	0.354481	0.4822189999999999	0.7243850000000001	0.697438	0.6966439999999999	0.685195	0.29523699999999997	0.638864	0.5139	2.46812	0.185139	0.4104640000000001	2.97225	0.364083	0.605174	3.3062730000000005	0.374324	0.387234	0.8222370000000001	1.19733	0.617275	1.64838	0.63695	0.333133	0.463872	2.98249	0.41686899999999993	2.93378	0.56118	0.461068	0.6680520000000001	0.777552	0.119287	0.434568	0.5965	0.30251500000000003
MSTRG.22423	0.30847600000000003	0	0.228896	2.47714	1.76252	0	0.104041	0	0	1.90825	1.80949	0	0.057424	0	0.125128	1.45709	1.15334	0.130914	0.177472	0	0.244056	0.838361	1.1555	0	0.574271	0	0.370063	1.59588	1.37376	0.105038	0.25924400000000003	0	0.10333	2.2875919999999996	1.88583	0.036584
MSTRG.22534	0.189213	0.168517	0	0.07212400000000001	2.47095	0.08285	0.027382	0.068502	0.103254	0.233356	0.072533	1.16256	2.87894	0.932633	4.77395	2.66237	0.070896	0.119138	0.093902	0.8387709999999999	0.084195	0.855456	0.082147	0	0.779888	0.238341	0.033891	0.151685	4.08896	0	0.034803	0.124728	1.19585	0.070467	0.926823	3.18883
MSTRG.22601	2.3098400000000003	1.23838	5.41276	4.04188	2.1128880000000003	2.66853	2.94136	4.92666	2.27207	1.38316	0.872818	2.74453	0.817264	4.39384	10.6859	0.804575	3.74533	3.86611	3.5484949999999995	5.781937999999999	4.52217	3.4078699999999995	1.99801	3.6132	4.68728	1.35864	1.49035	1.8169349999999995	2.85288	3.96964	4.36797	3.22825	4.4007	3.02957	0.607165	1.46306
MSTRG.22622	0.052312	0.03022799999999999	0.124002	0.107863	0.031587	0.08615199999999999	0.020222	0.132744	0	0.78955	0.015378	0	0.5775710000000001	0.01008	0.104522	1.15397	0	0.035122	0.089647	0.14397100000000002	0.010226	0.01549199999999999	0	0.050501	0.089121	2.10353	0.073054	0.674673	0.024494	0.020146	0.039303	0.056098	0.009559	0.01235	0.005344	0.020207
MSTRG.22638	4.78903	6.26184	6.48365	4.364933000000001	2.62493	5.31845	6.26388	6.54851	4.50228	5.6412	4.57233	4.415519000000001	4.47738	3.98312	4.39243	6.54537	2.86929	2.6208099999999996	3.86844	4.15591	4.0801	2.54079	3.69997	2.94104	2.86529	5.1422419999999995	3.77817	3.27831	5.10336	3.3272589999999997	3.71842	4.10927	5.03465	7.0246889999999995	3.4966120000000003	3.03899
MSTRG.22639	1.10094	1.85458	1.1214	1.59207	1.06427	1.64238	1.38802	1.7718650000000002	1.02188	2.1400200000000003	1.41741	1.0818139999999998	1.33513	0.960599	1.10591	0.183071	1.04694	1.02736	0.8722620000000001	0.8527899999999999	0.738947	0.644986	1.41482	0.7921189999999999	0.788954	1.39509	0.7504569999999999	1.39111	1.428	0.623462	0.950113	1.1811969999999998	0.880084	1.43837	1.22699	0.905597
MSTRG.22643	0.681092	0.717812	0.387599	0.716507	1.03059	0.708009	0.543722	0.751454	0.904688	1.148	0.380238	0.737768	1.71815	0.502017	0.8796200000000001	2.28441	1.00826	0.59623	1.03844	1.00561	0.717951	1.06041	0.718476	1.01195	0.888624	1.6537509999999995	0.7077140000000001	1.61193	0.6605840000000001	0.638731	1.05079	0.894058	0.725835	0.683163	1.0243	0.996672
MSTRG.22665	1.83804	0.599661	1.12831	1.4057	1.95978	1.50194	1.68237	1.82248	2.31164	0.8749889999999999	1.48212	1.7071	1.14998	1.00581	1.66644	0.960417	2.58551	2.60207	1.59648	1.28432	1.7633919999999998	0.869051	1.67041	1.46698	2.91601	1.96234	2.7547	1.07735	1.6666299999999998	2.3693299999999997	1.17454	1.4325	2.50282	1.89539	2.0567740000000003	1.53944
MSTRG.227	1.85923	1.91999	0.910883	1.70013	1.82828	1.84379	1.65199	1.73751	1.99895	1.7268720000000002	1.09259	1.33218	1.30425	1.87738	1.51597	1.32999	1.70068	1.53152	1.41809	1.31729	1.21182	1.49169	1.56271	1.44197	1.4305	1.11048	1.54097	1.4387	1.29956	1.2095	1.40316	2.3231	1.15465	1.88563	1.77811	1.79204
MSTRG.22706	1.23853	1.05773	1.44017	0.905234	0.670443	0.726309	0.995581	1.17741	1.30051	0.5775819999999999	0.6354489999999999	1.07632	0.111989	1.02324	1.10287	0.30987600000000004	0.8151649999999999	0.8485940000000001	0.770628	1.0212629999999998	1.25078	1.21462	1.04272	1.23206	0.924356	0.380277	1.51262	0.319846	0.615406	1.31236	1.90174	2.0863080000000003	0.5674060000000001	1.17894	0.918281	0.973815
MSTRG.22707	1.01971	0.725412	0.8594149999999999	0.7167399999999999	0.105871	0.65044	0.554843	0.931302	1.37027	0.569385	0.6539659999999999	0.13711800000000002	0	0.892401	0.158253	0.31473	0.7904770000000001	0.189914	0.08569199999999999	0.7197720000000001	0.872346	0.178429	0.25464200000000003	0.8883059999999999	0.14066800000000002	0.164153	1.55886	0.246362	0.5884520000000001	0.983505	1.02029	2.11426	0.421218	1.02371	0.74357	0.849672
MSTRG.22752	0	0	0.7917109999999999	0	0.161341	0.25911100000000004	0.205727	0.366404	0	0.054135	0	0.234388	0	0.548246	0.738867	0	0.460848	0.73928	0.85054	0.948007	1.22946	0	5.40557	1.19595	2.4592	0.18912	3.45417	0	0.623023	0.518231	0.099445	0.14035599999999998	0.135974	0	0	0
MSTRG.22814	1.52247	3.25696	3.55646	3.97207	2.69265	1.64548	4.77599	1.71522	2.92524	6.42755	4.526876000000001	4.71762	12.2195	1.80234	2.48057	7.48912	2.4038	3.07244	5.20368	4.99323	4.64076	4.89699	2.48317	5.15972	3.19976	9.03712	5.3344949999999995	8.257257000000001	2.16734	3.53706	2.47865	2.09196	4.75453	3.25665	4.60238	5.96374
MSTRG.22955	3.00169	4.40287	3.15832	3.36694	3.74443	3.58443	3.5678970000000003	3.1320330000000003	3.34615	2.64695	3.49283	3.53008	2.28874	3.56045	3.02989	2.1228	3.79014	3.01667	3.65302	2.9468080000000003	3.799501999999999	4.10367	3.9682	3.77215	2.95596	2.24017	3.31111	2.4657419999999997	3.23467	3.25395	2.68165	3.87827	3.43208	3.3268150000000003	4.62354	3.77043
MSTRG.22958	1.58309	2.17947	4.236826000000001	2.01307	2.1304	1.83336	2.35546	1.85529	3.82381	1.73894	2.18643	1.72494	1.503	4.22231	1.52141	1.90481	2.21028	2.75529	2.36275	2.00975	2.2509639999999997	2.35227	2.69732	2.19424	1.7702950000000002	1.89558	1.2423110000000002	1.95704	1.83587	1.7586529999999998	0.8285290000000001	2.21087	1.86951	2.32895	2.12458	1.99476
MSTRG.22959	1.34622	1.62226	1.86912	1.57374	1.68871	1.53459	2.01746	2.0956	1.80167	1.37581	1.88136	1.7567849999999998	1.47453	2.08841	1.73754	1.24144	1.80873	1.41503	1.76341	1.93527	2.00804	2.34922	2.14809	1.86226	1.47047	1.40172	2.0712200000000003	1.96928	1.98511	1.64673	1.21192	1.65502	1.62262	1.97564	2.00821	1.75989
MSTRG.22961	1.65472	1.4392969999999998	1.38886	1.71879	1.9681	1.25563	1.77124	2.00917	1.74089	1.37117	1.6382290000000002	1.95685	1.54287	2.22813	1.50021	1.22154	1.9943	1.09142	1.714	1.64162	1.90848	2.16988	1.71964	2.18654	1.8773	1.21761	1.60417	1.62447	1.32684	1.69634	1.62327	1.92629	1.93731	1.4274129999999998	2.10349	2.30167
MSTRG.22978	2.44673	0.06025499999999999	4.36257	0.096537	2.47456	3.5830800000000003	0.112045	2.5712650000000004	0.103048	0.101115	0.084024	0.23929	1.08242	3.3316480000000004	0.111625	0.7556579999999999	0.085303	0.09946	2.1806	2.84274	0.007615	0.072475	3.40429	0.150556	2.39505	1.14375	0.132964	1.47531	4.21506	0.126728	0.187883	0.196135	0.003111	0.004391	0.080546	2.2674
MSTRG.22983	0.708458	1.21018	0.604433	0.71467	0.502674	1.33844	1.34181	0.989319	0.4600260000000001	0.963414	0.658795	0.406695	1.02755	1.06246	0.8211930000000001	2.18335	0.504962	0.5253909999999999	0.572022	1.21666	0.440804	0.73438	0.467407	0.433925	0.682449	1.1595209999999998	0.445841	0.859175	0.468146	0.743526	0.974204	1.19947	0.8901450000000001	0.8755620000000001	0.8019930000000001	0.521463
MSTRG.23010	0.387858	0.781125	0.266306	0.711011	0.8256700000000001	0.851984	0.481454	0.662985	1.00023	1.01358	0.267439	0.523993	1.01022	0.900338	0.802327	1.51059	0.941745	1.05395	0.7816310000000001	0.986931	0.803301	1.06165	1.0485	0.6030989999999999	0.775714	1.10674	0.869286	1.14734	0.600378	0.798747	0.566792	0.913937	0.43675	0.6445930000000001	0.659497	0.760019
MSTRG.23043	0.028462	0.0129	0.026969	0.066902	0.061845	0.023153	0.034263	0.034467	0.055815	0.232929	0.026205	0.057873	0.530725	0.06524400000000001	0.127143	0.366453	0.121098	0.092831	0.16075699999999998	1.8989	0.161021	1.46725	0.226592	0.27710500000000005	0.723433	0.42376499999999995	0.064812	0.561239	0.077556	0.107139	0.004187	0.021262	0.01172099999999999	0.008732	0.018562	0.022152
MSTRG.23049	1.02973	1.66638	4.49565	1.1329280000000002	0.7409640000000001	1.47766	0.556279	1.76765	0.638408	0.607391	1.4432	0.938723	0.402916	0.894119	0.6111840000000001	0.27391	0.876697	0.865193	0.393084	0.757598	0.541053	0.64349	0.718704	0.282276	0.440401	0.493322	0.7005899999999999	0.252117	1.03676	1.0288959999999998	0.251805	1.05764	0.28463499999999997	0.7825300000000001	0.471318	0.242463
MSTRG.23087	5.87645	9.46943	4.73252	7.23156	8.62337	4.962966000000001	10.2032	5.2294	7.91018	4.29685	8.650421000000001	10.2981	4.272016000000001	4.07198	7.64738	3.35359	8.05452	6.53272	10.1202	7.99869	12.2621	6.91167	7.585750999999999	7.848928999999999	3.04597	2.32183	5.7515	8.19146	5.1705239999999995	2.9338	15.1635	7.65103	15.0878	9.01974	8.91947	7.05883
MSTRG.23103	3.39378	4.35499	7.62921	4.1931	3.6044	3.81459	4.69666	3.23671	4.5574	2.96841	4.85608	3.43339	0.371554	4.46129	1.19752	1.27872	3.57412	4.3073559999999995	3.87964	2.3816	2.0933	5.91064	1.09773	3.14822	3.32875	2.25641	3.70174	0.653401	3.13471	6.2137	2.76691	3.99609	3.60727	4.4715940000000005	3.18664	2.12077
MSTRG.23124	0.987212	1.47766	1.35959	0.7587520000000001	1.0243209999999998	1.2085	0.809992	1.34794	1.09652	1.39659	0.638942	0.847935	2.40616	1.19422	1.48604	3.59211	1.27988	1.19562	0.932881	1.92029	1.58252	1.01704	1.63049	1.19196	1.5162790000000002	2.46428	1.60435	1.94587	1.22247	1.06621	0.90441	1.31079	0.69896	0.902072	0.962224	1.01171
MSTRG.23158	2.5316	2.73623	2.92411	2.70595	2.86227	2.81351	2.87296	2.50181	3.2473799999999997	3.55108	2.13448	2.93828	4.42378	3.00546	3.12348	5.25686	2.56686	2.2235	3.28061	3.1166560000000003	2.31322	3.14314	2.94001	3.14509	2.93602	4.238112999999999	2.84482	4.1373	2.7304470000000003	2.4773810000000003	3.36631	2.9437330000000004	2.50047	3.26317	2.89731	2.69809
MSTRG.23188	1.91447	6.48445	1.84322	2.98298	2.52978	3.48046	1.6407080000000005	3.30902	3.50545	4.57851	2.34017	2.21459	6.50031	2.97756	4.32693	3.14752	2.12251	3.21756	6.50608	6.94116	5.92471	7.59295	4.037844000000001	5.32712	5.59641	5.9676279999999995	3.23441	3.31347	4.96723	3.50285	1.29175	1.6979919999999995	1.30952	2.58171	1.49286	1.7914439999999998
MSTRG.23189	0.910821	1.70507	0.8520059999999999	1.28204	1.17109	1.33538	0.796357	0.941855	1.11265	1.43248	1.0092	0.94989	2.09152	1.04182	1.4176010000000001	1.15828	0.982395	1.39589	2.3343410000000002	2.48193	1.96554	2.8483419999999997	1.82354	2.76655	1.73877	1.80357	1.05997	1.73005	1.66278	1.20712	0.590067	0.855083	0.716763	1.18603	0.721023	0.839878
MSTRG.23218	4.29793	6.31019	3.3890559999999996	4.34602	4.6720489999999995	4.76913	3.5701970000000003	5.21109	4.63356	6.05488	7.20482	4.39138	3.66356	5.167294999999999	5.36396	5.68424	5.06213	4.63264	4.28704	4.08518	4.6037	4.62295	3.76511	5.365673999999999	7.89164	5.71261	8.06465	5.61284	7.89438	6.836119999999999	2.92926	5.37779	5.195644000000001	4.15398	3.65046	3.2361780000000002
MSTRG.23219	3.3000629999999997	10.2759	4.40125	4.8425199999999995	2.97028	7.21378	15.7609	2.59717	5.7023779999999995	5.70803	7.38796	10.9938	20.097492000000003	8.817941000000001	3.13478	7.991	3.8955	3.82065	5.301848000000001	6.963692999999999	7.15177	7.321521000000001	1.08656	3.3481059999999996	1.39669	5.08414	2.64958	6.4331	4.44644	1.54843	9.19495	4.2468650000000006	15.0198	10.1353	6.71853	8.622060000000001
MSTRG.23232	0.106319	0.008689	0.212107	0.320335	0.074145	0.5802470000000001	0.036883	0.128493	0.137979	6.794910000000001	0.008565	0.020682	26.7102	0.046235	0.985675	6.1901019999999995	0.037819	0.016283	0.30485500000000004	2.06685	0.068345	0.4285	0.077711	0.168128	0.058085	24.5008	0.236201	13.8233	0.057298	0.05135	0.023864	0.24700500000000003	0.015972	0.058164	0.016956	0.01688199999999999
MSTRG.23244	1.33707	1.08492	0.391743	1.39552	1.67647	0.689153	0.8511780000000001	0.76286	0.918057	0.713067	0.539038	1.12244	0.5475260000000001	0.634839	0.694887	1.09081	0.987245	1.28486	0.842232	0.524903	0.831751	0.386445	1.0108	1.7760669999999998	1.62125	0.6874319999999999	0.526587	0.482233	1.2371450000000002	1.07882	0.871948	1.07622	0.4660649999999999	0.790529	1.56201	2.13264
MSTRG.23297	1.66134	1.45704	0.949415	1.7118790000000002	2.49433	1.30036	1.18662	1.46099	1.39756	2.76544	1.7933169999999998	2.44729	5.56145	0.986136	1.61469	7.26512	1.7835720000000002	1.20528	2.47747	2.57921	1.40261	0.8566530000000001	2.8559	3.75727	1.44815	5.890858000000001	0.912712	4.31354	1.51053	1.54784	0.785841	1.71856	2.73051	1.22576	1.94209	2.9006689999999997
MSTRG.23298	1.33345	1.29428	0.760423	1.5692	2.3536	1.28329	0.977861	1.57693	1.36249	2.49334	1.42783	1.87991	4.96093	0.834734	1.41463	6.64696	1.72055	1.03732	2.31897	2.07239	1.35816	0.8816139999999999	2.28027	3.30019	1.39294	4.51921	0.777752	3.78463	1.4492	1.42556	0.694768	1.54572	2.4119189999999997	1.1770969999999998	1.7346700000000002	2.3790400000000003
MSTRG.23326	1.3628	0.983981	0.7842819999999999	1.2383	1.56334	0.8982700000000001	1.99957	1.38993	1.05587	1.52606	0.8808020000000001	1.22719	1.19764	1.1969	1.16866	1.84177	2.03109	1.65407	1.7615029999999998	1.81487	1.69547	3.05193	1.75547	1.36176	2.0962560000000003	1.3631209999999998	1.35551	1.81291	1.21987	1.53579	1.43026	1.70733	0.8302299999999999	1.31105	1.67598	1.34126
MSTRG.23330	3.33009	2.40484	3.34875	1.88997	3.41007	2.13474	3.25799	2.4146080000000003	2.75316	2.03407	2.69505	1.84612	2.10821	2.1715720000000003	2.90855	2.40916	2.85932	1.93647	2.62831	3.27745	2.9199	3.81838	3.5315	2.802	2.3483	1.89483	3.05073	2.1102939999999997	2.27609	2.33758	2.73996	3.37481	3.27995	2.94549	2.6339599999999996	2.27145
MSTRG.23335	0.202235	0.562905	0.277498	0.543629	0.092493	0.294277	0.725176	0.310377	0.431382	0.574553	0.341917	0.17119500000000001	0.077382	0.655772	0.10542	0.220397	0.169284	0.33512800000000004	0.421121	0.452724	0.155592	0.111285	0.16323	0.166888	0.403038	0.075235	0.096411	0.167718	0.4391739999999999	0.242011	1.31576	0.714855	0.240035	1.83336	0.147911	0.28524299999999997
MSTRG.23339	0.648263	0.323825	0.712784	1.35715	0.467796	0.965234	2.2258869999999997	1.22289	1.13332	1.13017	1.02416	0.882912	0.258022	1.6409900000000002	0.329488	0.462674	0.999992	0.784163	0.7895260000000001	1.07775	0.200177	0.208521	0.403823	0.24558600000000003	0.75425	0.176121	0.226178	0.456377	0.923777	0.544327	1.1705429999999999	2.15688	0.814656	2.12912	0.58918	0.847456
MSTRG.23341	2.02629	3.40091	0.7706109999999999	1.17131	0.680534	2.00768	3.80419	4.46204	1.17089	1.1107200000000002	0.765426	0.8943030000000001	0.334702	1.79371	0.26862600000000003	0.414056	1.17294	0.804513	0.96223	1.05452	0.529772	0.359284	0.365254	0.117369	1.18839	0.282595	0.23497	0.647848	1.12677	0.659392	3.23557	7.697171000000001	1.0342	4.03605	0.5436770000000001	0.962224
MSTRG.23353	4.67025	3.3381879999999997	9.79747	6.13851	9.20219	5.22185	7.04034	6.65989	3.23002	11.9396	10.4811	5.36608	45.0891	4.12309	10.4532	17.6382	10.8596	2.68868	8.27618	7.98642	8.03699	8.6066	8.99733	6.91063	9.3295	22.0954	8.24526	9.65234	8.91434	7.58457	7.844571000000001	3.19961	3.82816	7.93064	5.71828	7.204807000000001
MSTRG.23354	0.513154	0.35254	0.314979	0.615658	0.675405	0.498799	0.474255	0.56755	0.405008	2.12146	0.5759489999999999	0.515396	5.47197	0.465378	0.8033359999999999	4.16245	0.691068	0.408358	0.573743	1.09462	0.400728	0.368495	0.638679	0.695459	0.683909	5.679644000000001	0.553736	3.96848	0.44607700000000006	0.470166	0.461078	0.543718	0.416042	0.5754279999999999	0.524532	0.5504600000000001
MSTRG.23355	0.790231	0.908695	0.541941	0.989677	1.10445	1.05166	0.948791	1.34478	1.2786	1.7005130000000002	0.61607	0.924646	2.59739	1.19055	1.50095	1.71764	1.20366	1.1001610000000002	1.13295	1.01263	0.960345	1.04246	1.01858	1.0421	0.8068850000000001	1.68902	1.08949	2.01521	1.04299	0.843419	0.895165	1.00962	1.1324	1.07764	1.0821459999999998	1.0615
MSTRG.23371	1.48745	0.8565280000000001	1.67359	0.994925	1.1316	0.8087810000000001	1.03607	0.994914	1.89052	0.788694	1.0834	1.0520200000000002	1.39465	0.8406469999999999	1.18758	0.939557	1.49019	0.974441	1.77816	1.11101	2.5714	0.476228	2.93467	2.60385	1.00133	1.45626	1.30161	0.764964	1.29776	1.64427	1.24172	1.15128	0.976951	0.5593560000000001	1.08453	1.27998
MSTRG.23377	2.88623	1.81023	3.08198	1.81233	2.9677689999999997	1.50825	2.14224	2.16727	3.42313	1.46569	2.24564	2.63809	3.4532339999999997	1.50009	2.00698	2.31333	3.0679	1.83753	4.330226000000001	2.33256	5.822398000000001	0.911814	5.85495	6.50531	2.17574	3.42906	2.86572	1.46649	2.66316	3.91117	2.2553259999999997	2.32809	1.77248	1.18898	2.25137	2.5472240000000004
MSTRG.23378	2.38451	1.60827	1.86688	1.72212	2.89862	1.13072	1.81522	1.88375	3.02792	1.41296	1.92182	1.4842	3.86811	1.42837	2.58994	2.22869	2.79808	1.64779	3.74229	1.7498939999999998	5.4028	0.921905	4.68997	5.4245019999999995	2.2632	3.4170339999999997	2.6122970000000003	2.00256	2.02355	2.8415	2.55814	2.51103	1.37155	0.94871	1.96781	2.1655
MSTRG.2344	0.177275	0.09854	0.325894	0.6520630000000001	0.195198	0.28421399999999997	0.14619100000000002	0.190878	0.342763	2.15263	0.045718	0.487262	1.30801	0.169399	0.480953	6.57579	0.1579	0.952813	0.258144	1.05565	0.183316	0.774362	0.268692	0.5748479999999999	0.226217	2.6476	0.195413	3.25257	0.173019	0.12699100000000002	0.057035	0.193431	0.020887	0.42906000000000005	0.353894	0.653312
MSTRG.2345	1.20493	0.411604	0.846925	1.06217	1.57536	0.601292	1.17006	0.573975	0.8165899999999999	5.55709	1.24515	1.15014	4.56223	0.191165	0.831513	9.89772	0.8563379999999999	0.8223659999999999	1.2174	0.580271	1.14951	1.99021	0.968707	1.3018809999999998	0.941241	1.42691	1.1219	4.27815	0.46518999999999994	0.8745120000000001	1.0466	0.44097700000000006	0.649454	1.34544	0.7831359999999999	1.08876
MSTRG.2346	3.86344	2.79583	4.11721	3.5613330000000003	3.49626	2.90928	2.9770369999999997	3.66677	4.03116	5.89249	2.445	2.12406	5.69914	1.96821	4.042	7.90832	3.973144000000001	5.79814	3.3664980000000004	4.10422	5.34756	4.61095	4.18405	2.97421	3.92499	3.17729	4.868812999999999	4.70015	3.44619	5.35559	4.13212	1.46684	2.69454	1.07753	3.25122	2.30021
MSTRG.23483	0.8183739999999999	0.883438	0.576997	0.648871	1.13849	1.12076	0.532829	1.40047	1.6420130000000002	0.931388	0.916049	0.5665560000000001	1.0453059999999998	0.352069	0.684153	0.561923	1.58149	0.937419	0.654381	0.911182	0.723499	1.0955	1.08804	0.978292	1.56701	0.919927	1.36553	0.8713780000000001	1.68745	1.05425	0.671987	0.963381	2.0257	1.04883	1.28123	0.920249
MSTRG.23487	0	0	0.054901	0.352584	0	2.12202	0	0.214889	0	2.69016	0	0	3.68363	0	0.452693	2.90478	0.212804	0	0	2.05694	0	0.162903	0.055712	0.157987	0	4.24621	0.205416	3.5101760000000004	0	0	0	0	0	0	0	0
MSTRG.23589	2.3947119999999997	2.5113529999999997	1.98598	2.72341	2.84753	2.1674580000000003	2.92016	2.1314	2.61595	2.24303	2.57323	2.33867	1.12883	3.53659	2.0774169999999996	1.56679	2.89544	2.51578	2.48785	2.0536380000000003	2.51816	3.4252879999999997	2.45339	1.95023	1.86182	1.2196360000000002	2.44305	1.90242	2.24207	2.07275	2.33717	2.62582	3.79962	3.11987	2.46717	3.3763099999999997
MSTRG.23595	1.28168	1.8484	1.91287	1.26531	1.61314	2.3465	1.39587	1.47301	1.81901	1.2044700000000002	1.75553	1.2971	1.03259	1.63334	2.2582	1.17568	1.5101	1.03073	1.7770849999999998	1.5601459999999998	1.81854	1.37313	1.7453	1.53042	1.54004	1.35517	1.82564	1.41627	1.55345	1.20147	1.39672	1.83205	2.21962	1.7307	1.87205	1.36669
MSTRG.23666	40.447140000000005	76.4261	34.474053999999995	51.709	47.7502	57.2419	28.9294	43.3175	79.32337700000001	52.724408999999994	40.2657	22.243060999999997	35.417801000000004	39.1342	46.189	52.6619	52.9324	27.4912	31.104046000000004	69.7409	57.45136899999999	65.6177	40.6541	13.8324	23.5407	28.9599	22.7001	61.6444	25.8861	29.9368	59.315	67.4856	55.1833	26.097	45.3273	39.2051
MSTRG.23744	1.73434	1.23155	1.21906	1.65853	2.30486	1.6326	1.76263	1.10112	3.15644	2.4841919999999997	1.37882	1.2862790000000002	2.0285279999999997	1.26399	1.39907	1.71421	1.93264	1.3623	1.33959	1.2395	1.30132	1.68138	1.40125	1.3514620000000002	1.87466	1.67506	1.2379870000000002	1.79379	1.61179	1.11629	1.40179	2.2014099999999996	1.18713	1.80266	2.3790880000000003	1.6772919999999998
MSTRG.23745	0.622572	0.438431	0	0	0.298102	0	0	2.34812	0	0	0	1.48301	0	0	0	0	0.17129	0.27476	0	0	0	0	0	1.40786	3.5278080000000003	0.145663	0	0	0	0.568423	1.78724	0.993193	0	0.588121	0	2.2527
MSTRG.23754	1.46547	2.39308	1.94632	2.04793	1.5763	2.23864	1.65227	1.26205	1.99813	2.48351	1.89629	1.56299	3.68482	1.3756	1.50551	3.83373	1.58031	1.56123	1.71979	1.77471	1.76621	1.23334	2.86244	2.40908	1.49307	2.91962	1.36284	2.12994	1.51749	1.28972	1.23408	1.14519	1.18423	1.92721	1.67532	1.76656
MSTRG.23777	2.49486	2.25581	1.91799	2.31564	2.5908	1.83724	2.15059	1.98012	2.00658	2.34599	2.75449	1.98002	1.6764830000000002	2.2839	2.17412	1.95875	2.2040450000000003	2.01715	2.28585	2.1457610000000003	2.6297450000000002	2.23823	2.99533	2.20427	2.27242	1.52437	2.11988	1.79507	2.38258	1.82142	1.60326	2.24428	1.89594	2.5174830000000004	2.50032	1.88522
MSTRG.23779	1.32232	1.43595	2.0704	1.64568	1.59989	1.45383	1.37449	1.84569	1.64135	1.34649	1.70902	1.54838	1.7582	1.56011	2.00158	1.85672	2.00031	1.38852	2.07268	1.97916	2.65208	1.70525	2.19326	2.12336	1.93705	1.71327	1.90438	1.84251	1.78974	1.7571259999999995	1.14472	1.75428	1.6581259999999998	1.71833	1.42361	1.74046
MSTRG.23868	1.68107	1.00213	1.07957	1.23236	1.82535	1.21313	1.15956	1.34782	1.21189	1.49608	1.08773	1.77478	1.85363	1.5399	1.34183	2.01839	1.65235	1.00029	1.1821	1.36945	0.995341	1.5913620000000002	1.0903	1.28047	1.42708	1.82718	0.929817	1.7349	0.806126	1.15305	1.06727	1.7615580000000002	1.06643	0.833068	1.94863	1.7559
MSTRG.23872	0	0.0068780000000000004	0.011177	0.010864	0.006956	0.014355	0.009223	0.231278	0.39561	0.071389	0.122822	0.432569	0.17402	0.216196	0.55883	0.069391	0.27869	0.480441	0.938453	0.8570540000000001	1.12116	0.04845199999999999	2.50458	2.50979	0.051217	0.095436000000000007	0.047885	0.05351599999999999	0.013847	0.086313	0.040725	0.066721	0.079302	0.055345	0.007968	0.11852
MSTRG.23925	12.8267	8.34774	7.938317999999999	9.88834	13.433110999999998	7.64262	16.0602	14.5471	11.6183	7.30614	13.3877	10.6565	1.15399	8.204792999999999	9.23465	3.84376	15.5862	9.90772	14.8103	10.2108	10.1502	11.0468	17.3309	13.6939	6.435423999999999	3.0272639999999997	9.36404	10.615	9.9902	9.69879	12.0235	19.2844	7.63006	13.2609	13.12	12.4132
MSTRG.23934	0.518465	1.37648	2.9252689999999997	1.06618	0.901031	1.41807	1.60805	2.44678	0.622894	1.31678	0.8982100000000001	0.864925	1.20433	2.4548	0.8393309999999999	0.946801	1.08639	1.66971	0.520663	2.1958830000000003	1.6646729999999998	1.78726	0.7295050000000001	0.615795	1.25447	1.39059	1.12569	0.7912	1.07844	1.48292	0.6576960000000001	2.74161	0.840253	1.49706	1.10365	0.8501059999999999
MSTRG.23935	0.66133	2.3363679999999998	4.68224	1.59554	1.3347129999999998	2.38953	2.33303	3.84579	1.04017	2.16809	1.26919	1.49347	1.81156	3.56052	1.48764	1.4267	1.7505	2.40453	0.76015	3.40287	2.49604	2.74974	1.02679	0.942093	1.64119	2.00719	1.80272	1.33292	1.7014189999999998	2.57107	1.00593	4.32592	1.25845	2.2628	1.88105	1.2542879999999998
MSTRG.23945	1.40747	0.960923	1.61063	0.949983	1.86552	0.781706	1.00141	1.31362	1.85401	0.8440850000000001	0.82063	0.9826	0.741243	1.48477	2.6063240000000003	0.820225	1.8384080000000005	1.38238	1.55925	1.09338	1.92717	0.792407	2.05512	1.5816290000000002	1.73632	0.886774	2.48593	0.6236470000000001	1.26319	1.3966	1.25558	1.45811	1.3684379999999998	1.00894	1.44982	1.1724
MSTRG.23970	0.934136	1.1913	1.77724	1.8556	1.9919830000000005	0.526705	1.21122	2.28097	1.33913	0.593286	1.08824	0.914582	0.67882	1.05235	0.33793	0.47623	1.98731	0.337814	1.29234	0.845548	0.418222	1.17298	2.22591	1.36199	2.07955	1.36526	2.88166	1.61758	1.13359	1.50284	0.488718	2.5273950000000003	0.463513	1.14724	2.19467	0.478504
MSTRG.23994	7.83405	5.27654	3.26652	8.99836	6.55296	5.171101999999999	3.81974	6.64969	7.176374000000001	7.33827	5.48695	7.58186	8.64671	2.96287	3.87272	6.812574000000001	3.76074	3.53215	7.19518	4.9332	3.3411	3.9128	2.73834	9.73254	4.17983	9.01132	5.97874	11.0301	5.580973999999999	4.35061	5.03182	5.52459	5.6907	6.69724	5.7684169999999995	8.19805
MSTRG.2405	0.89587	1.03752	1.11726	1.89751	0.5228010000000001	0.5389609999999999	0.898849	0.434697	1.06787	0.532011	0.40863	0	1.82561	0.262176	1.63693	1.48565	0.6418560000000001	1.48764	0.43897299999999995	0.435899	1.76095	1.0876	0	1.02324	0.20565	0.37441	1.1798	0.410156	1.14293	0.233264	0.11366500000000002	1.07155	4.13169	1.21937	1.28465	1.43868
MSTRG.24074	0	0	0	0	0	0.032194	0	0	0	1.19162	0	0	4.52763	0.051118	0.016498	0.927836	0.027801	0	0.049669	0	0	0	0	0	0	0.147847	0	1.13555	0	0	0	0	0	0	0	0.018909
MSTRG.24078	1.22817	1.0463	1.69243	0.76625	1.28896	1.08185	1.33309	1.12597	1.17848	1.72044	1.7973	1.18209	4.6485199999999995	0.851419	1.15772	1.62387	1.29017	0.721499	2.0001029999999997	1.76878	1.4214950000000002	1.41952	1.24988	1.55435	1.63803	3.28901	1.00618	2.16452	1.00443	1.10777	0.725101	1.01952	0.836349	0.8218409999999999	1.36118	0.844175
MSTRG.24095	8.33433	3.54133	6.22356	7.8228	9.79767	2.9277990000000003	5.88279	7.08855	6.695989999999999	2.44453	8.78775	4.7354199999999995	2.29906	5.47438	7.04027	2.1119630000000003	12.7839	5.360930000000001	10.8674	4.73985	6.863091000000001	9.56906	8.43608	8.30131	6.94013	1.97322	6.32677	4.66228	7.29595	6.619	9.00945	6.041958999999999	7.09534	6.51771	8.744769999999999	7.03472
MSTRG.24111	1.24765	1.81802	2.04914	1.43937	1.78692	1.79288	1.6601290000000002	2.47483	2.4872099999999997	0.992687	2.24533	1.80605	0.7224149999999999	2.69444	2.65535	0.523033	2.03714	1.2900049999999998	1.30894	2.39314	2.58803	0.503582	2.54282	2.09256	2.23668	1.8806650000000005	4.78338	0.7084050000000001	4.2624830000000005	2.0554	0.788254	2.42506	2.80536	0.903757	2.71309	1.69144
MSTRG.24122	0.24777	0.420796	0.5705899999999999	0.245638	0.23310100000000003	0.488781	0.23939499999999997	0.363886	0.32206599999999996	0.5624600000000001	0.16111099999999998	0.287043	1.57644	0.537758	0.5876979999999999	1.69189	0.42397	0.468682	0.293599	0.904983	0.22964	0.451166	0.5366569999999999	0.539455	0.400283	1.18496	0.401878	1.2696	0.481721	0.388675	0.340489	0.480003	0.210578	0.349952	0.42088	0.25011100000000003
MSTRG.24124	0.36137	0.620091	1.04022	0.5238109999999999	0.421735	0.8149609999999999	0.452658	0.819042	0.509501	1.06021	0.564747	0.533658	2.2695	0.611885	0.914728	2.59368	0.98453	0.588555	0.491636	1.04157	0.492553	0.5137619999999999	0.694879	0.75241	0.636877	2.26205	0.657305	1.42684	0.67328	0.724685	0.403918	0.887057	0.300603	0.468091	0.442788	0.363154
MSTRG.24150	1.13574	0.699225	1.35072	1.61594	2.27032	0.652962	1.28386	0.864756	1.77903	0.745721	2.69453	1.49374	0.317594	0.600079	1.34999	0.63568500000000006	1.79681	1.11575	2.08793	0.7325729999999999	0.970684	1.59942	2.25562	1.96837	1.20826	0.418509	1.1746	0.902952	1.3906	1.83094	1.607	1.06188	1.5097040000000002	1.58516	1.93486	2.46923
MSTRG.24151	1.13929	0.6212409999999999	1.5037200000000002	1.39777	2.10492	0.745777	1.50109	1.02503	1.8245	0.807242	2.07648	1.52726	0.218888	0.621365	1.55328	0.647641	1.524	1.0396	2.07618	1.07237	0.966032	1.37991	2.23449	2.35641	1.27254	0.467184	1.26713	0.79898	1.40493	1.70059	1.60777	1.08244	1.55965	1.58314	1.82651	1.93508
MSTRG.24153	1.89395	1.3346	1.89789	2.29364	3.61083	1.02732	2.26459	1.7779	3.13958	1.0893540000000002	3.61485	2.86884	0.311872	1.02113	2.19764	0.7776569999999999	3.01033	1.66779	2.82623	1.21228	1.3212959999999998	2.11192	3.29866	3.27435	2.0545	0.725436	1.7703950000000002	1.02831	2.29475	2.506	2.64066	2.24307	2.29046	2.22797	3.3637080000000004	4.1409
MSTRG.24154	1.52896	1.06931	1.85086	1.83329	3.0132790000000003	0.945922	1.76138	1.80169	2.7293540000000003	1.19632	2.84495	2.32445	0.255805	0.822867	2.08339	0.671184	2.44951	1.46536	2.57601	1.1132	1.2373299999999998	1.75793	2.63985	3.0690619999999997	1.6479099999999998	0.746344	1.87514	1.10863	1.76856	2.14686	2.59829	2.05928	2.5268	2.12612	3.21314	3.5779660000000004
MSTRG.24171	1.43474	1.59158	1.16934	1.8624	1.73784	1.12281	3.17287	1.62984	1.27021	0.8720370000000001	1.78418	1.6803310000000002	0.666155	1.07005	1.28228	0.58468	1.48903	1.23488	1.56143	1.34031	1.2135790000000002	1.51303	1.34855	1.46668	1.12561	0.506374	0.908244	0.8593700000000001	1.33972	1.2847540000000002	2.23029	1.45446	3.10728	1.95623	2.0453	2.21639
MSTRG.24172	1.54118	1.41428	0.968321	2.04932	2.16924	1.12663	2.95889	1.7558200000000002	1.64794	1.15487	1.84253	1.62287	0.678385	1.08159	1.25766	0.653863	1.7785529999999998	1.20009	1.60888	1.29526	1.45704	1.36633	1.49857	1.23376	1.11383	0.378708	0.839519	0.919761	1.18254	1.36192	2.1972400000000003	1.93524	3.20697	1.9115	2.05972	2.24005
MSTRG.24173	1.4900209999999998	1.6843099999999998	0.8674850000000001	1.8782259999999995	2.22838	1.02107	3.24454	1.87929	1.62992	0.955677	1.7663830000000005	1.68939	0.708937	1.15392	1.17924	0.650388	1.91528	0.559823	1.69462	1.11698	1.38444	1.6095549999999998	0.903167	1.50039	1.36508	0.398197	0.857168	0.911932	1.35617	1.61422	2.23595	2.03588	3.38838	2.00078	2.17675	0.949279
MSTRG.24174	1.03769	1.01022	1.06173	2.15292	2.38686	1.25114	4.03748	0.03045899999999999	0.03709499999999999	1.11324	1.72758	0.351831	0.883575	0.035677	0.02590199999999999	0.017269	0.063924	0.746272	2.10608	1.43707	0.038274	0.048887	1.06895	0.258054	0.8569889999999999	0.443033	1.05474	1.03828	1.50528	1.01212	2.70292	0.04632799999999999	0.057878	0.043481	1.38386	1.38461
MSTRG.24191	1.81296	1.57346	1.24678	1.53125	1.61874	1.34531	1.5930879999999998	1.41789	2.5850459999999997	1.4288	1.13044	1.59023	2.5164720000000003	1.71612	2.04418	1.93315	1.78101	1.57011	2.04318	2.01958	2.37098	1.70813	1.7273330000000002	1.64701	1.63326	2.09842	1.32765	1.74122	1.4111129999999998	1.64239	2.10284	1.83692	1.66762	1.39973	1.62551	1.9713
MSTRG.24192	1.66078	1.2591629999999998	1.48403	1.35862	1.7054	1.40363	1.99719	1.96454	1.2680129999999998	1.41091	1.34699	1.6626330000000002	3.15341	1.78705	1.8914	1.7722509999999998	1.7227150000000002	1.12932	2.60036	1.86645	2.38666	1.89223	1.57587	2.3432470000000003	2.05271	2.23402	1.46154	1.48896	1.30225	2.1065080000000003	2.01607	2.13382	2.08252	1.16313	1.60697	2.41328
MSTRG.242	3.59067	4.02145	2.93539	3.17706	3.69279	2.47972	3.80621	2.6954	4.737858999999999	3.92647	4.28986	3.81253	4.12509	3.1852150000000004	4.98376	5.50697	4.01936	2.5072	4.26144	3.08708	2.81274	4.62006	4.1251739999999995	4.67903	3.805744999999999	4.71922	5.123873000000001	4.29246	4.361187999999999	4.52976	2.8999029999999997	3.14794	3.45977	4.99754	3.53451	3.27757
MSTRG.24225	0.7684949999999999	0.728194	0.490843	0.457438	0.7917810000000001	0.663995	1.20418	0.434989	0.973555	0.463996	1.94219	0.763548	0.23854	0.683081	0.818874	0.531109	0.7682329999999999	0.332832	1.26571	0.7383310000000001	0.329291	1.22545	0.917821	0.5864020000000001	0.28141900000000003	0.428342	0.374714	1.09388	0.5212829999999999	0.358741	0.322421	1.4183	1.22127	0.7386689999999999	0.937126	1.15918
MSTRG.24273	0.320576	0.30603800000000003	0.422478	0.598284	0.354196	0.540326	0.324189	0.518174	0.388892	3.67106	0.342016	0.303504	4.87201	0.380697	0.8254389999999999	1.85564	0.32948299999999997	0.208563	0.372643	0.779053	0.272372	0.5361100000000001	0.30440100000000003	0.29186799999999996	0.299921	3.88153	0.298502	4.3124	0.210776	0.145714	0.225057	0.602653	0.39602	0.313513	0.339519	0.34184499999999995
MSTRG.24340	0.341868	0.41944	0.459341	0.277097	0.28868699999999997	0.6962649999999999	0.286993	0.368984	0.154543	2.53655	0.300691	0.304317	11.1431	0.42480200000000007	0.510733	2.93223	0.48837299999999995	0.482733	0.550848	1.6520419999999998	0.2564	0.367713	0.093548	0.42627	0.5712619999999999	6.806838000000001	0.224491	4.38331	0.4377430000000001	0.53886	0.167652	0.623206	0.224273	0.220266	0.36407	0.38805
MSTRG.24358	1.89994	2.47169	2.3809	1.35072	2.01218	2.65301	1.7459650000000002	2.8557	2.2571	1.2993	1.32459	1.57596	0.21566999999999997	2.1515	1.7873990000000002	0.528501	2.29152	1.79546	2.70621	2.41347	2.09661	1.80775	4.64512	3.31425	1.2225	0.685905	1.7123689999999998	0.632656	2.09645	1.76333	2.2445	3.06593	0.984782	1.7560900000000002	2.31567	1.65522
MSTRG.24414	1.08864	1.89911	0.22683000000000003	2.35258	1.53812	1.12058	1.93146	0.255684	1.5082	0.472685	3.37063	1.41815	0.31404699999999997	2.02696	0.508041	0.368607	0.450033	0.36811	0.978418	0.089928	0.261692	0.229753	0.036868	0.106014	0.039101	0.043778	0.044435	0.5201359999999999	0.227069	0.067862	1.25138	0.8377479999999999	2.09443	1.41386	1.7083959999999998	1.6906
MSTRG.2445	6.02562	11.5642	14.188817000000002	12.395	14.3701	10.66	6.00439	11.5408	8.10453	9.79857	12.6737	13.6091	6.04563	12.9408	10.6375	8.39904	13.6412	17.8102	7.1327039999999995	12.7938	10.6911	13.5061	16.1956	13.1489	10.073	9.3759	12.3294	8.438396000000001	13.088	17.374	7.41814	10.4617	6.07244	11.3412	13.0354	12.9879
MSTRG.24467	3.82218	4.4435150000000005	7.16702	2.17889	2.17627	4.31172	2.45041	4.10759	2.88408	3.27046	1.91495	4.03966	1.17792	3.72465	3.01692	0.878674	3.73772	5.86039	0.771416	1.54084	1.20722	0.565339	1.89057	1.05103	4.80155	2.17671	5.11715	1.14736	3.54206	5.921158999999999	1.02224	3.05164	2.23975	3.32959	2.17698	2.34627
MSTRG.24472	0.945401	1.32302	1.51532	1.51705	1.47435	1.37981	1.10457	1.33036	1.23253	1.7731310000000002	1.24737	1.36247	2.10369	1.44973	1.39482	2.58552	1.46849	1.42568	1.29077	1.6637540000000002	1.56793	1.40694	1.41685	1.62366	1.54782	2.0163	1.61437	1.68757	1.32277	1.42783	1.27808	1.71369	1.37178	1.12386	1.39512	1.69881
MSTRG.24481	1.69258	1.4312	2.20417	1.72499	1.47912	1.43398	1.55804	1.62535	1.58232	1.69674	1.94704	1.3146950000000002	2.37428	1.53246	1.93617	1.13662	1.53217	1.64028	1.63729	1.34033	1.57964	2.45895	1.83486	1.29712	1.63519	1.71628	1.94475	1.92525	1.7304959999999998	2.00102	1.15158	1.71503	1.23755	1.7829	1.7945	1.24842
MSTRG.24511	0.742432	0.6206550000000001	0.755314	0.580957	0.752536	0.642522	0.910544	1.28066	0.86808	0.704721	0.541669	1.07142	1.17112	0.851616	1.43152	1.57301	0.95037	1.09274	0.781485	0.994807	0.8550549999999999	0.581973	0.828627	1.6082	0.921827	1.32907	1.19389	0.706146	1.03054	1.20114	0.8738600000000001	0.654924	1.15936	0.809131	1.14954	0.933561
MSTRG.24571	0.985906	0.923637	0.790985	1.89154	1.29574	0.909729	1.38492	0.531845	1.06168	1.96683	3.29097	0.926585	1.99965	1.06612	1.85145	2.0034349999999996	1.54599	2.20922	0.8523620000000001	3.13759	0.913181	1.70798	3.16469	1.21314	1.6808490000000005	1.4744389999999998	1.78237	1.63175	1.01805	2.12301	1.50282	1.84782	0.931744	1.17986	0.980485	1.65027
MSTRG.24606	1.36796	1.95134	1.99127	1.86834	1.92877	2.63385	1.91182	1.66421	2.00623	2.22264	1.47097	1.88148	3.05286	1.75431	1.91372	3.32143	1.95601	1.64802	1.87878	2.0758810000000003	2.03169	2.06238	1.97634	0.7533380000000001	1.05696	3.16911	1.85461	3.0121	1.58222	1.6547439999999998	0.978998	2.03792	0.984434	2.20795	1.7936279999999998	1.07547
MSTRG.24624	0	0	0	0	8.726875999999999	38.4342	17.2554	6.76545	2.43544	6.33313	14.6481	0	0	4.6851199999999995	11.8794	0	6.44936	12.1046	7.14945	7.073696000000001	0.032664	0	0	0	6.76526	0	6.719555000000001	4.51184	0	4.71851	0	21.415273000000003	0	6.71615	15.6471	18.1511
MSTRG.2468	3.3357589999999995	6.20654	7.57811	5.20693	4.06343	6.94758	4.1174	6.91195	4.53897	10.5024	4.53573	5.46792	16.9136	7.35813	9.166682000000002	11.8651	3.56041	3.0956	6.03099	9.81323	7.16836	9.20129	6.46565	3.38329	6.06732	20.6183	8.16682	12.7679	4.853248000000001	5.64295	2.82185	4.4119	2.92613	4.44348	3.56636	1.23581
MSTRG.2473	19932.4	20371.5	40907.1	23141.971663999997	18389.5	27903.7	35276	21383.5	28417.7	21563.9	16461.1	35194.3	31357.1	18332.8	31514.200629000003	19522.6	15471.6	20702.1	37935.4	31983.835110000004	22872.6	21164.9	24919.9	46979.2	33152.4	32073.8	37256.5	28681.7	30752.9	20658.2	46827.296891000005	32017.8	43445.189633999995	36022.953413999996	24872	33989.4
MSTRG.24743	0.766197	1.05588	0.729258	0.822519	0.948656	0.920056	1.3233700000000002	0.7118260000000001	0.940179	0.810446	1.42951	1.19181	0.799063	0.775726	0.8751120000000001	0.515469	1.24097	0.829888	1.11853	1.21846	1.04737	0.841694	0.956532	1.01851	0.7198859999999999	0.451707	0.545834	0.7516510000000001	0.785428	0.643894	1.85971	1.0269549999999998	1.50838	1.3361379999999998	1.3351110000000002	1.54524
MSTRG.24833	1.37272	0.6106699999999999	0.425159	1.0612	1.09421	0.649239	0.528541	1.12906	1.05165	0.5395340000000001	1.32158	1.17378	0.20383	0.767957	0.569336	0.31243899999999997	1.46944	0.753216	1.34609	0.826801	0.823491	0.383266	2.32065	1.16446	0.616451	0.402386	0.35307500000000003	0.464004	0.991802	1.104	0.476886	0.492699	0.161993	0.807034	1.09808	1.16079
MSTRG.24892	1.46256	0.477973	0.66797	0.49736	1.38523	0.883542	0.991309	1.25513	0.45007	0	0.402188	0.928449	0	0.874901	1.58391	0	1.4641	1.49842	1.56243	0.817812	1.58696	0.973922	2.09075	1.5908719999999998	2.40158	0	2.24589	0	1.32046	1.81258	0.065377	0.821263	1.5828	1.00702	0.947399	0.8185319999999999
MSTRG.25062	0.8940440000000001	1.36303	1.31449	0.596845	0.81818	1.1831	1.13193	1.53975	0.751476	0.292863	0.429524	0.532508	0.175568	1.37553	1.42902	0.255722	0.8670200000000001	0.793909	0.683813	0.952563	0.625638	0.17291700000000002	1.04642	0.647896	2.87987	0.557714	1.26222	0.201282	1.69883	1.27551	0.634641	1.6423	0.5436439999999999	0.531764	1.16574	0.57025
MSTRG.25319	2.3297209999999997	1.21491	1.27506	1.19934	1.05923	0.8744940000000001	1.26371	1.30056	1.92076	0.873877	1.27325	2.31437	0.367117	1.12062	1.04147	0.310321	1.22248	2.65218	1.63102	0.780169	1.44646	0.67891	2.11641	3.27158	1.18846	0.5683560000000001	1.81757	0.571696	1.18691	2.69783	1.2392	1.76214	1.62789	1.1711129999999998	1.70449	2.97726
MSTRG.25396	1.83735	3.63263	1.56655	3.71023	3.93465	4.53348	1.31449	3.76644	3.24961	3.5154	3.05069	1.40872	2.58601	5.22015	3.02389	4.07724	4.45672	1.57745	1.6543259999999995	6.4004389999999995	1.15477	2.28802	3.36802	1.06484	1.96653	6.52837	2.90884	3.26038	3.16193	1.52461	2.12019	3.30137	2.60505	3.27612	4.28709	1.81739
MSTRG.25404	0	0.5278430000000001	0	0	0.318357	0.673571	0	0.918951	0.02188	0	0.253515	0	0	0.904265	0	0	0.493308	0	0	0.02035099999999999	0	0	0.202927	0	0	1.86621	0.027861	0	0.551534	0	0	0.6732670000000001	0	0	0.858559	1.88966
MSTRG.25417	0	0.391909	0.23228	0.290511	0.516668	0.146835	1.2438	0.498929	1.30753	0.96339	0.644442	0	0.8707879999999999	1.83071	1.02417	1.2702	0.481029	0	1.32709	0.218407	0.401916	0.345008	0.364036	0	1.09292	2.1037169999999996	0.7848189999999999	0.686876	0.742237	0	0.964049	0.429209	1.05999	1.84508	1.91802	0
MSTRG.25464	0.680914	0.852475	0.180828	0.448053	0	0.562403	1.37443	0.29968	0.407741	1.69083	0	1.31712	3.665955999999999	0.162436	0.24242600000000003	2.70265	0.760263	0.448827	1.06399	0.257691	0.314832	0.257353	0.314988	0.371091	1.11619	1.46195	0.16178299999999998	1.56556	0.612587	0.32959299999999997	0.4165970000000001	0.298304	0.22907399999999997	0.571384	0.369927	0.762921
MSTRG.25470	0.621039	0.8374450000000001	0.4304	0.8736219999999999	0.7932319999999999	1.45573	0.842892	1.69723	0.922693	1.57971	0.34899	0.03646399999999999	1.88112	0.729167	0.855728	6.41732	0.911063	0.094704	0.722973	1.88431	0.400928	0.551611	0.778848	0	0.5108189999999999	3.60874	0.7422949999999999	1.75983	0.559466	0.015394	0.6728930000000001	2.51683	0.185514	0.417012	0.72509	0.111466
MSTRG.255	1.74169	2.52319	1.46108	1.7166849999999998	1.89698	1.93515	1.71334	2.52126	2.07724	2.16114	1.62377	1.74395	1.06523	1.26676	1.16097	1.24884	1.4391969999999998	1.36945	1.1226	1.41103	1.7281	1.54618	1.12112	1.12892	1.32058	1.07983	1.10837	1.54474	1.47639	1.49941	1.39565	3.00853	1.44587	2.27158	1.37096	1.4482540000000002
MSTRG.25513	0.374823	0.12734700000000002	0.362858	2.8684990000000004	0.032804	2.50396	0.118785	1.3114	0.651889	11.1956	0.079859	0.0343	11.0445	1.1540700000000002	4.432983999999999	64.5291	0.211795	1.20201	2.0425880000000003	4.412923999999999	0.8496969999999999	2.0221869999999997	0.057864	2.09632	1.14391	5.05144	1.72642	13.0504	0.199969	1.38776	0.062949	0.493805	0.102076	0.372965	0.027647	0.048236
MSTRG.25527	0.956537	4.622273000000001	0.461328	1.05976	1.35427	2.22882	1.15274	1.03302	0.484123	0.879748	3.70503	1.32081	4.69005	1.17126	0.421717	0.720492	2.077	1.99955	1.15393	0.8245899999999999	1.2104700000000002	0.7412979999999999	0.8544450000000001	1.119	1.20699	0.701358	0.285466	0.122592	1.45274	0.5822729999999999	1.07512	1.88111	1.23776	0.792094	3.51681	1.44341
MSTRG.256	1.75943	2.53169	1.95445	2.25238	2.34049	2.1935	2.15276	2.24451	2.35475	2.55747	2.42289	2.2530240000000004	1.31663	1.3244339999999999	1.26218	1.41232	1.68742	1.4726	1.50033	1.45817	1.93517	1.7968110000000002	1.43178	1.58665	1.556	1.2235969999999998	1.5195	1.63511	1.79019	1.688	1.87328	1.94235	1.68614	2.31852	1.87065	1.77262
MSTRG.2563	0.102014	0.078439	0.136907	0.103144	0.081103	0.018935	0.046005	0.06539	0.073147	0.6711590000000001	0.027755	0.07258400000000001	2.86012	0.061438	0.27346	1.00352	0.106635	0.051903	0.083471	0.468376	0.102421	0.033387	0.110672	0.124188	0.137472	2.82527	0.071642	1.95942	0.088642	0.101653	0.05376	0.167199	0.10655	0.07741100000000001	0.125911	0.110654
MSTRG.25659	0	0	1.00098	1.79325	0	0	0	0	0	2.07953	0	2.44953	0	5.82199	1.6973	2.1905	0	2.0864439999999997	1.2511	0	0	3.60532	0	0.918477	0	0	1.03334	2.91065	0	1.01477	0	1.93006	0	2.75365	0	2.72606
MSTRG.25671	0.58377	1.71279	1.64344	0	0.415229	2.4247509999999997	1.33092	1.5724	1.0172	0.09542	0.32252	1.44224	1.98232	0.769309	1.09038	0.122219	0.34320100000000003	0.994741	1.22877	1.84109	1.12453	0	0.278692	1.2451219999999998	1.40831	3.52312	0.8839610000000001	0	0.594437	1.63758	1.36901	2.44853	1.31288	0	0.691393	2.17543
MSTRG.25695	0.409907	0.671751	0.39995000000000003	1.06032	0.828216	1.70917	0.88292	2.3540400000000004	1.00585	1.01426	1.18163	0.557392	1.19924	0.500594	1.15494	0.673489	1.07684	1.40335	1.30812	1.09834	1.1287	1.31923	0.6020270000000001	1.42766	1.17165	1.35897	1.03012	2.52491	1.81644	1.10721	2.17914	0.58913	1.44696	1.20313	1.5258040000000002	0.730059
MSTRG.25727	2.21001	1.88009	2.03435	3.2192939999999997	2.6018380000000003	1.38759	2.26958	1.38374	1.97321	1.78767	2.2925470000000003	2.22344	1.07323	1.6829	1.64988	1.12142	2.25937	1.91191	2.05032	1.44009	1.93614	2.1016	2.09723	2.21484	1.96989	0.604644	1.73721	1.29419	1.91941	2.02492	1.87375	2.04219	2.21262	2.50904	2.5910580000000003	3.15147
MSTRG.25732	0.699068	0.71048	0.54668	1.02998	1.22454	0.782046	0.521037	0.682829	0.946788	0.744957	0.51664	0.464473	1.19523	0.708933	1.00863	1.54338	1.04959	1.1183	0.69616	0.913048	1.0143950000000002	0.990672	0.985747	0.8263159999999999	0.81666	1.57699	0.932239	1.16125	0.658628	0.828261	0.973447	1.33685	1.08098	0.695187	1.35209	1.26459
MSTRG.25810	1.21521	3.2004	3.70377	3.0812	1.53906	3.39181	1.93775	1.58646	2.36589	4.39971	2.75252	1.6423	2.91154	4.28521	3.67602	3.6599	1.4853	3.95252	2.78076	4.20444	3.54586	5.10689	2.1064689999999997	2.33106	2.4019459999999997	2.99879	3.822119999999999	2.97137	3.5345760000000004	3.24975	1.2777	1.7144419999999998	1.61213	4.98491	1.44527	1.66527
MSTRG.25817	2.94353	2.32623	3.1418470000000003	4.14041	3.05202	3.0999209999999997	3.4895730000000005	3.70107	3.48338	3.90544	2.89196	3.15797	3.6551	2.81244	3.10113	4.46438	3.3865489999999996	2.78478	3.3054620000000003	2.86741	3.12125	2.83841	2.94967	3.5433209999999997	3.636	3.47802	4.0839989999999995	3.3565089999999995	3.711030000000001	2.99923	3.11722	3.14279	3.966976999999999	4.481069000000001	3.2854919999999996	4.2488660000000005
MSTRG.25832	1.61103	8.225	2.6688970000000003	3.4509230000000004	1.57403	5.49358	2.17766	1.40507	1.31197	1.74912	2.89547	2.88499	1.9686669999999995	6.73785	2.17184	1.65684	1.66526	4.75166	3.83769	4.0392220000000005	1.99857	1.58445	1.35395	3.20982	4.26334	1.7888810000000002	1.91775	5.127562999999999	1.67832	3.76257	1.23395	4.5579	2.21735	3.3433089999999996	1.38842	1.95139
MSTRG.25838	0.34331100000000003	1.37212	0.547682	0.78899	0.432859	1.01769	0.6940569999999999	0.408366	0.43455	0.471602	0.502417	0.618309	0.905543	0.8269690000000001	0.5735640000000001	0.601429	0.453359	0.619604	0.930935	0.923451	0.528091	0.718435	0.35483200000000004	0.789829	1.031	0.386903	0.314373	3.01057	0.501468	0.403044	0.239167	1.00287	0.849677	0.748975	0.392515	0.755777
MSTRG.25903	0.796363	1.56276	3.39952	1.9281580000000005	1.48467	1.19101	1.45401	1.43626	2.42558	2.46379	1.32185	1.1458469999999998	3.01796	1.73712	3.22316	3.42498	1.25729	1.41159	1.39641	2.20943	2.64879	3.62227	1.25891	1.26974	1.7149990000000002	2.7343349999999997	2.7179	3.13711	1.75564	2.27218	1.33428	1.92831	2.28295	1.85174	1.55804	1.03644
MSTRG.25904	0.604567	0.781678	1.3276	1.205	1.00782	0.825693	0.907923	0.664204	0.721371	1.61624	0.7498020000000001	0.775135	1.6567	0.8626159999999999	1.00557	1.83057	0.820003	0.739454	0.7655930000000001	1.43402	0.8821889999999999	1.74414	0.7052729999999999	0.985168	0.800318	1.59101	0.965731	1.75365	0.990899	0.987682	0.731785	1.01448	0.798503	1.09965	0.725959	0.829285
MSTRG.25905	2.65724	3.78403	6.673394999999999	4.01879	3.42647	3.70798	4.18246	5.20366	3.90821	4.4912	3.34527	3.0882080000000003	5.0141	4.30056	5.83061	5.83543	3.4563050000000004	4.32045	3.0926	6.584980000000001	3.90426	6.663671000000001	3.52028	3.73719	4.52153	5.642098000000001	5.77644	5.6199	4.33256	5.4604669999999995	3.64116	5.65511	3.5772690000000003	3.37229	3.3788419999999997	2.64257
MSTRG.25916	0.622105	1.02138	0.74802	1.05187	1.11499	0.976321	0.669552	1.18333	1.1716	1.36439	0.912117	0.846018	1.6953669999999998	0.7135239999999999	1.43949	2.0818060000000003	1.25748	0.64445	1.32028	1.22287	1.0046389999999998	0.775844	1.5482870000000002	1.39744	1.21425	1.60752	0.879191	1.35116	0.824583	0.6480100000000001	0.706123	1.14539	0.8233520000000001	1.02235	0.735391	1.02761
MSTRG.2592	0.894351	1.00213	0.339294	1.53627	1.73462	1.21856	1.42953	0.785032	0.581828	5.43117	1.37596	1.31268	8.969422999999999	0.8811030000000001	0.984565	14.9326	1.26841	0.902158	1.305	4.88014	0.865448	1.76514	0.64042	1.24836	0.8337959999999999	5.794862999999999	0.588275	6.4006	0.648374	0.713414	1.55877	1.00282	1.68254	0.814992	3.3672800000000005	2.5016
MSTRG.25925	0.965006	0.382024	0.5467989999999999	0.895911	1.50741	0.556968	1.17939	1.95487	2.04542	1.01825	1.01394	1.5794700000000002	0.208987	2.5317119999999997	2.28208	1.2790700000000002	2.08824	1.67491	3.92388	2.3650849999999997	6.721696000000001	3.22602	2.6211900000000004	7.320672999999999	2.13689	0.304583	1.76455	0.219261	0.913102	1.53107	1.21676	1.61589	1.19461	0.911597	1.04869	1.26612
MSTRG.25935	5.26165	3.4375150000000003	3.35857	3.32635	4.65594	2.94222	2.92829	2.10023	4.707698000000001	2.89118	3.28246	2.1568509999999996	3.3349949999999997	3.258	3.47243	3.46113	2.88818	2.77688	4.70602	2.2359	2.96892	4.43965	3.09405	2.20964	2.9351	2.13615	3.23434	3.10235	3.48143	2.55891	2.28649	2.18607	8.44551	3.40051	3.24612	2.44158
MSTRG.25968	0.129689	0.18717	0.156083	0.451641	0.109579	0.7168640000000001	0.12281	0.368821	0.125575	1.36217	0.043935	0.098149	3.24669	0.234537	0.495838	9.19294	0.078695	0.19403	0.425004	0.25790100000000005	0.22985100000000003	0.54315	0.051273	0.37772	0.34997399999999995	4.1317010000000005	0.324925	1.76753	0.111346	0.239563	0.036249	0.173444	0.115872	0.21469499999999997	0.047082	0.123603
MSTRG.25976	16.2094	8.56522	17.958	17.2866	11.3836	10.2906	17.5483	18.5062	9.52351	11.7045	10.93	8.75407	6.94264	11.4396	17.1462	7.45021	7.58063	11.2857	12.2272	11.8562	12.8735	11.9375	9.27131	10.7679	14.781264000000002	10.8255	23.6219	14.268432999999998	12.06	17.2448	14.0229	15.822779999999998	9.75795	12.8056	13.5883	12.4522
MSTRG.25987	2.1246150000000004	2.89461	2.33456	2.76713	3.4947980000000003	3.33455	2.7339130000000003	2.75008	2.3714419999999996	3.80099	3.54135	3.05079	3.24037	3.29062	2.61239	4.64429	3.20195	3.71072	2.29879	2.85506	2.02303	3.14539	2.61765	2.86814	2.5436650000000003	6.23771	2.62144	4.494651999999999	3.56834	2.53349	3.34295	3.0434759999999996	2.10903	3.47079	3.29528	2.8473
MSTRG.25993	0.222429	0.449801	0	0.599648	0.295379	1.97147	0.20200099999999999	0.568341	0.26319699999999996	1.37949	0.182151	0.34892199999999995	0.799986	0.662539	0.42113	4.91903	0.151693	0.421306	0.6359060000000001	0.632779	0.195703	0.483185	0	0.424846	0.444395	3.04186	0.33410500000000004	1.308	0.247527	0.553765	0	0.376546	0	0.446694	0.149373	0
MSTRG.26017	1.00113	0.894502	1.51937	0.604487	1.20101	0.88421399999999994	0.849742	1.01669	1.24796	0.6947	0.986029	1.18842	0.187592	1.04734	1.01765	0.211413	1.14426	1.07185	1.07605	0.944605	1.33387	0.887446	1.30964	1.65908	0.760664	0.313406	1.14003	0.396847	0.924508	0.965457	1.3113629999999998	1.63116	0.772079	1.1291	1.41505	0.996278
MSTRG.26032	2.85928	3.47685	3.09867	2.13163	3.38032	3.26972	3.03756	3.78291	3.21963	2.5779	2.79403	3.706	3.8318	2.70116	2.85636	4.11558	3.11332	2.3890119999999997	2.4238	2.71029	2.4574439999999997	2.57597	3.18179	2.31431	2.77364	3.71847	2.81122	2.81805	2.4946040000000003	2.80494	1.91857	2.84284	1.65744	2.76683	2.81007	1.3527360000000002
MSTRG.26038	1.83869	2.39266	2.60737	1.69984	2.73864	2.29015	2.28616	2.1003	2.58109	1.73338	2.2046099999999997	2.34614	2.50691	2.84414	3.13958	2.37927	2.43262	2.09805	2.82491	2.5314	2.40059	1.8804490000000005	2.6604	2.5069619999999997	2.43335	2.2756990000000004	2.8374490000000003	2.3231	2.59778	2.2769	2.60506	2.71807	2.78254	1.99078	2.11849	2.44972
MSTRG.26074	0.339953	0.596722	0.381353	0.522497	0.534561	0.5205770000000001	0.607278	0.626707	0.464637	0.892387	0.7019529999999999	0.526658	1.93139	0.8718540000000001	0.691237	1.86432	0.518871	0.537673	0.643471	1.02481	0.934869	0.740946	0.820768	0.985589	0.5647770000000001	2.36207	0.5407350000000001	1.40203	0.40982	0.481805	0.311249	0.467711	0.856583	0.8386450000000001	0.741677	0.6833229999999999
MSTRG.26178	0.107878	0.049051	0.046176	0.34172600000000003	0.087621	0.335002	0.068297	0.06309	0.06219500000000001	2.73774	0.054448	0.13535999999999998	4.75727	0.104567	0.152753	3.17755	0.045537	0.038742	0.114282	0.720666	0.032652	0.142379	0	0.057107	0.13353800000000002	6.987978999999999	0.06784	3.88037	0.06765499999999999	0.028446	0.061525	0.103656	0.06945599999999999	0.256575	0.075113	0.15607200000000002
MSTRG.26237	0.068945	0.106668	0	0	0	0.812109	0	0	0	1.73622	0.041539	0	5.46958	0.036026	0	0.491746	0	0.04963	0	0.8544809999999999	0.110285	0.08390299999999999	0	0	0.025794	1.90999	0.052399	2.05509	0	0	0	0.03069	0	0	0	0
MSTRG.26239	0	0.06230199999999999	0	0	0	0.482178	0	0	0	0.809701	0	0	3.4428949999999996	0	0	0.312581	0	0	0	0.728266	0	0.022317	0	0	0	1.08522	0	0.720776	0	0	0	0.044714	0	0	0	0
MSTRG.26241	0.366002	0.569384	0.271983	0.547605	0.416629	0.942934	0.478588	0.379096	0.291532	1.92063	0.397022	0.29822	4.63784	0.353471	0.518641	3.2898989999999997	0.434695	0.28586300000000003	0.439001	1.796	0.4965	0.603683	0.435295	0.533196	0.511916	3.41434	0.272888	2.77666	0.273503	0.324986	0.345182	0.491005	0.38366	0.406163	0.407552	0.465076
MSTRG.26262	2.46281	0.255646	0.689235	3.4726239999999997	0.8507459999999999	3.76742	0.590886	1.88217	3.5797980000000003	4.18616	0.645783	3.0228580000000003	3.68025	2.82474	0.474849	1.0220200000000002	3.38542	2.9566049999999997	1.0357	1.54886	1.29893	0.6389	0.8376959999999999	2.32681	2.6234	3.71391	2.29346	3.77376	3.41009	1.48924	2.35078	0.630839	0.8627889999999999	1.56211	0.133714	1.44256
MSTRG.2632	2.34843	2.2837	2.86073	2.37891	2.4335709999999997	2.38793	2.31848	2.73407	2.4271700000000003	3.45889	2.26503	2.5393	5.43889	2.77332	3.31058	4.75713	2.5157119999999997	2.71529	2.96943	3.89621	2.98503	4.22257	3.1820169999999997	2.8207009999999997	2.92613	5.159787000000001	2.79432	4.23326	2.6727	3.0167490000000003	2.16575	2.4975080000000003	2.29804	2.28379	2.26123	2.21355
MSTRG.2633	1.4167040000000002	1.378	1.88228	1.55965	1.50535	1.45549	1.63543	2.15291	1.38006	1.98232	1.3938	1.58858	3.28193	1.66787	1.90273	2.44908	1.5257	1.55091	1.78253	2.3934	1.7997029999999998	2.44414	1.79401	1.822	1.83056	2.949	1.87858	2.61606	1.81723	1.91745	1.30209	1.47864	1.6715779999999998	1.56046	1.44887	1.43083
MSTRG.2635	1.6756349999999998	1.42567	1.99546	1.4843	1.7165669999999995	1.79553	1.88007	2.06397	1.6974	2.61783	1.5383	1.70864	4.1359699999999995	2.16681	2.41096	3.83229	2.17527	1.86748	2.25941	2.68134	2.0750450000000003	2.92632	2.35902	2.16756	2.10414	3.5097440000000004	2.24433	3.18855	2.05901	2.16722	1.73983	1.62037	1.60163	1.98236	1.85493	1.8194099999999995
MSTRG.2636	0.685966	1.03543	0.75532	0.588012	1.02304	1.21109	0.6290399999999999	0.938225	0.802076	1.20999	0.99197	1.08281	1.7896150000000002	1.29274	1.27978	1.79063	0.951025	0.930137	1.09703	1.83433	0.822601	1.27759	1.32167	0.972087	1.2567	2.52241	1.00685	1.83672	0.8084720000000001	1.04643	0.587414	0.758683	0.927103	1.31508	0.840116	1.0279790000000002
MSTRG.26382	0	0	0.336312	0	0.584651	0.8710129999999999	0	0	1.39085	0	0	0	0	0	0.673647	0	0	0	0.36764	0	0.5253909999999999	0.65668	0.410834	0	0	0	1.90446	0	0	0	0	0	0	0	0	0
MSTRG.26414	0.5306529999999999	1.6048	0.470909	0.800806	1.03733	1.19814	0.582001	0.5954	0.740917	1.73315	0.360983	0.6753279999999999	2.0927279999999997	0.744624	0.682319	1.30645	1.35932	0.870348	0.65094	1.20418	0.750534	0.8301379999999999	1.12855	0.336623	0.5721149999999999	2.09221	0.405335	1.68023	0.823083	0.243279	0.737073	1.09161	0.628201	0.606627	0.967835	0.264608
MSTRG.2642	1.57623	1.70244	2.27283	1.7364669999999998	1.86572	1.7808	2.11517	2.41067	1.73854	2.34544	1.97625	2.0835	3.51521	1.81792	1.96069	2.90873	1.89872	1.99747	2.27669	2.78321	2.51493	2.9962869999999997	2.20591	2.49015	2.0449650000000004	2.64817	1.94367	2.82156	2.20961	2.219	1.953	2.0202720000000003	1.89468	1.99949	2.14857	2.07763
MSTRG.2643	2.68598	2.87477	3.21691	3.22175	3.20667	2.71139	3.36559	3.29118	2.90658	3.9301	3.18386	3.1079950000000003	5.386558999999999	2.90397	3.05036	4.9497290000000005	3.08995	3.3914	3.54088	4.25793	3.89825	4.82124	3.61319	3.36023	3.12676	4.3543	3.17648	4.727237000000001	3.1888669999999997	3.37089	3.12026	2.87892	2.64073	2.8161080000000003	3.17449	2.95748
MSTRG.2645	2.49005	2.91571	2.93347	3.0421419999999997	2.82554	2.62876	2.49931	2.28805	2.30418	3.3740900000000003	3.09314	2.13282	3.59131	2.5641279999999997	2.54338	3.83818	2.53792	2.41393	2.51298	2.9988	2.7230529999999997	3.31424	3.11245	2.31609	2.5039849999999997	3.11305	2.61371	3.22754	2.73576	2.62883	2.02074	2.3448740000000003	1.97724	3.03791	2.23687	2.08675
MSTRG.26466	0.885474	0.677702	0.345567	0.861553	0.770537	0.839291	0.714568	0.658103	0.6105510000000001	1.14017	0.406208	1.04465	1.43505	0.363073	0.747843	2.29411	0.6690699999999999	0.586747	0.5691350000000001	0.552085	0.6034619999999999	0.691419	0.677401	0.494572	0.558524	1.09617	0.430964	1.1336540000000002	0.537799	0.63108	0.720651	0.621745	0.352269	0.903269	1.0153	0.531105
MSTRG.26521	2.44824	2.0927860000000003	2.83149	2.35739	2.99579	2.30405	2.38936	3.3041480000000005	3.44841	2.58403	2.68563	3.50371	2.76348	2.68833	3.04714	4.78292	2.71038	2.95694	3.1907	2.80613	2.81665	2.44556	2.76031	3.5518940000000003	2.77883	3.5306050000000004	3.32828	3.2309	2.56476	3.0116650000000003	2.66974	2.25248	3.87964	2.82665	2.65953	3.4379760000000004
MSTRG.26523	0	0	0	0	0	0	0	0	0	0	0	0	0	0	0	0	0	0	0	0	16.556805999999998	3.57405	0	0	0	0	0	0	0	0	0	0	15.1071	0	0	0
MSTRG.26552	6.02867	8.78726	7.59916	9.03845	6.6284279999999995	8.87759	6.04994	10.6364	10.9981	9.92799	6.41959	5.7938	6.54897	9.04523	10.1502	8.890967999999999	10.5579	8.793807000000001	9.71122	7.71987	10.8082	4.85829	8.08043	9.9049	8.34747	8.02514	9.94883	7.80869	5.56863	9.4078	9.00502	7.21715	9.879	8.21279	10.0733	9.32744
MSTRG.26561	1.38642	1.17681	1.2854	1.85103	1.70636	1.22769	1.07963	1.06374	1.49539	2.66362	1.54588	0.764374	2.33096	1.64836	1.28955	2.13726	1.31575	1.29175	1.25554	1.48849	1.63342	1.72166	1.32468	1.13153	1.22612	1.38801	1.3916	1.63962	1.59265	1.22214	1.21636	1.52405	1.14621	1.27941	1.47436	1.1678620000000002
MSTRG.26573	6.67528	5.78727	6.15498	6.02021	5.46064	4.4234279999999995	3.93791	9.27239	3.36311	3.72547	5.96175	4.5288900000000005	2.1291	3.64233	6.10754	1.35114	6.70619	5.33562	2.35251	6.6645520000000005	3.85836	3.08265	7.70256	3.14123	4.65493	2.05857	4.56244	1.93765	5.1681040000000005	6.756203999999999	5.04003	7.284285000000001	3.14538	3.79361	2.99936	7.15257
MSTRG.26574	3.86375	3.6156	3.64463	3.56334	3.98206	2.7632659999999998	4.36212	4.2469	4.11059	2.94561	4.84489	3.84083	1.3235	3.00344	3.21428	1.0498459999999998	4.42531	4.37248	2.80741	3.55763	4.01692	2.87959	3.95281	3.13277	3.18719	1.46326	3.31116	1.49859	2.88239	4.18836	4.28092	5.12499	3.26568	3.33604	3.53551	4.69005
MSTRG.26579	2.07835	2.10621	2.84902	2.35648	2.25699	1.92369	2.9726049999999997	3.2689	2.54648	1.81231	2.75495	2.42741	0.922276	2.25442	2.48325	0.626525	2.7426	2.51777	1.93494	2.1987390000000002	2.68514	1.86477	2.90591	2.31305	2.22843	0.8746809999999999	2.7716	0.8786579999999999	2.3544009999999997	3.16001	2.79607	3.08268	2.44447	2.64488	2.34034	2.99248
MSTRG.26583	1.53637	1.0858	2.14544	2.17644	2.19544	1.24307	1.83928	1.87153	1.94358	1.25235	1.87559	1.45671	0.725801	1.63136	1.8267	0.576186	1.9161740000000005	1.58889	1.33003	1.30689	1.85903	1.96679	1.9275	1.56692	1.42783	0.5354180000000001	2.12082	0.579102	1.37597	1.7651009999999998	1.85764	2.12932	2.29225	1.84063	1.84018	2.75699
MSTRG.26598	18.0013	34.043853999999996	12.0374	28.0031	28.1949	25.8603	46.0942	12.704	36.2512	18.8529	35.530590999999994	27.2277	7.37102	30.704584000000004	19.746162000000002	7.1303	20.1549	14.5486	24.5533	15.2812	31.0952	32.4981	13.3107	23.3136	8.727585000000001	4.50776	10.9615	12.1915	19.450004999999997	10.6108	43.6536	18.5731	80.7773	51.4291	29.6494	55.8284
MSTRG.26601	2.15155	6.13371	1.31726	6.83668	2.8069759999999997	6.06195	4.687958999999999	2.46408	6.32855	4.13294	8.163488000000001	2.80367	1.43598	3.879958999999999	1.30828	1.0412709999999998	5.10455	3.12277	1.91027	2.36901	4.24752	7.5294	1.63669	1.0524440000000002	1.81686	0.824896	1.20617	3.2486580000000003	4.59444	1.0852	4.43974	1.20253	8.00504	10.2529	4.92021	1.50071
MSTRG.26609	0.02893299999999999	0.027583	0.01484499999999999	0.073796	0	0.163363	0.02875299999999999	0.114979	0	0.216473	0	0.00873	0.623235	0.063231	0.07978099999999999	1.8196	0.005905	0.028543	0.059848	0.194901	0.011977	0.02266	0	0.067731	0.02591	0.536976	0.012938	0.235613	0	0.01487599999999999	0.024313	0.021783	0	0.020441	0.005951	0.017773
MSTRG.26659	12.1923	13.4237	6.98652	9.41856	30.0732	11.788742999999998	11.5845	6.758230999999999	5.451309999999999	5.08614	8.20359	14.6548	1.43464	14.1886	7.78008	1.6602869999999998	9.42288	9.67102	7.69569	8.55604	3.82942	7.764728999999999	7.31065	9.13742	3.85036	2.07943	6.47203	6.185116000000001	7.56402	8.82716	11.0775	12.0753	6.72328	7.97801	15.4002	18.200901000000002
MSTRG.26666	1.24266	0.979542	1.1611	0.984414	1.51643	1.10146	1.22316	1.64156	1.1802840000000001	1.04504	1.39746	1.2025	0.861851	0.954341	0.964301	1.2025	1.29204	1.2369	2.04583	1.44423	1.34128	1.90077	2.10533	1.84663	1.53175	1.05563	1.1821	1.48565	1.64938	1.66164	1.52212	1.35035	1.14746	1.20283	1.01161	1.08445
MSTRG.26696	1.15434	1.55014	1.19921	1.82261	2.07194	1.83219	2.30658	1.6940099999999998	1.76613	2.56994	0.777927	2.0622	1.92739	2.10312	2.44104	4.2248660000000005	3.36745	2.03743	1.69486	1.97484	2.9646	1.77768	2.1585	2.76922	1.2295969999999998	2.21963	1.87146	1.66072	1.29833	1.13057	1.57076	2.01874	1.95004	1.14925	2.84037	3.27234
MSTRG.26718	1.36587	2.54696	5.9297580000000005	3.26818	4.06218	3.43737	1.76096	3.46354	7.4898	3.82328	2.05141	7.430194999999999	1.7247560000000002	4.80047	7.06179	3.13049	4.36495	7.462778999999999	2.23808	4.51157	8.09242	2.82051	5.07817	8.59127	5.55261	2.72264	9.88046	5.077519000000001	3.99571	8.22564	1.90909	2.39221	8.89703	3.97379	3.71133	8.54437
MSTRG.26744	0.409888	0.409961	0.302444	0.447819	0.360639	1.08759	0.147585	0.6551819999999999	0.21747399999999997	3.0031830000000004	0.164524	0.099008	6.28184	0.433794	0.694812	3.77397	0.193059	0.451926	0.489587	1.14324	0.192368	0.497489	0.220005	0.372231	0.5160640000000001	3.4351849999999997	0.361603	2.5634	0.29541999999999996	0.267175	0.250969	0.471969	0.189424	0.282118	0.134829	0.161752
MSTRG.26761	0.935517	0.8802459999999999	0.425938	1.34934	1.41432	0.722969	2.06892	0.875432	0.49747299999999994	1.12322	1.30486	1.80775	0.303243	6.77019	0.490374	1.37342	1.5822	0.56426	0.270519	0.635109	0.236451	0.97295	0.07254	0.27841	0.589729	0.149472	0.483825	1.75704	0.607537	0.686955	0.796569	1.34925	0.8660129999999999	1.16801	3.0871419999999996	1.9503
MSTRG.26767	0.867216	0.810733	0.047922	0.053015	0.008003	1.32925	3.21799	4.21503	0.338828	0.028595	0	0.25937899999999997	0.110057	4.6441	2.41582	0.028695	0.587403	1.2589	3.23812	0.8609459999999999	1.16542	0	0.053458	0.594996	1.16865	0.30365	0.199972	0.008034	0.015673	0.16281500000000002	1.50426	2.8466	0.137748	0.110024	0.029151	2.38696
MSTRG.26789	1.4246	1.77864	1.88255	1.36186	1.81516	1.2201879999999998	1.67838	0.615345	1.57512	1.76022	2.1261759999999996	0.885152	0.201023	1.29098	2.26001	1.23598	1.28481	2.3284580000000004	1.38501	2.6850549999999997	2.85849	4.43781	1.92479	1.12833	2.06527	0.446226	2.54357	1.0989	1.85756	2.4558	1.95348	2.03631	1.04347	1.92837	2.00202	1.58638
MSTRG.26814	1.0334290000000002	1.90304	0.800275	0.660402	1.69121	1.86751	1.37976	1.7496759999999998	0.960689	0.926913	1.48564	1.49881	1.5466799999999998	2.26176	1.19127	1.26023	1.8038	0.915962	2.38861	2.53007	0.686681	0.6565449999999999	1.7835880000000002	1.55998	1.7503689999999998	2.14706	0.740374	1.33947	1.6960529999999998	0.65674	2.06667	1.90825	1.05934	1.37318	1.27647	1.37688
MSTRG.2685	1.5091	2.05639	0.596518	2.3399	2.37432	1.7294459999999998	1.14964	1.3490209999999998	1.17182	2.76034	1.16113	1.19632	3.04109	1.52132	1.49456	3.3168029999999997	1.37907	2.32487	1.27948	1.87396	1.32018	1.61635	1.81978	1.675	1.85973	2.90937	1.21025	2.39392	1.35791	1.33835	1.00142	2.12987	1.18142	1.7121	2.4489509999999997	2.52104
MSTRG.26866	0.932053	0.293197	0.294687	0.822448	0.477524	0.5000100000000001	0.857224	0.392305	0.28847399999999995	0.902651	0.221658	0.430367	1.18537	0.22889	0.30883	1.93588	0.576016	0.404	0.703226	0.433975	0.251513	0.367439	0.430426	0.280145	0.416571	0.694029	0.220464	0.889856	0.198119	0.08518099999999999	0.864891	0.765365	0.252359	0.409168	0.733107	0.5173409999999999
MSTRG.26885	0.540305	1.94653	0.448535	1.23173	1.47755	1.10729	0.6237729999999999	0.422375	0.7376060000000001	0.4432640000000001	0.6256550000000001	0.776054	1.15751	0.302693	0.5661609999999999	0.896961	0.647476	1.17458	0.465284	0.376346	1.32795	0.122133	0.479474	0.585831	1.50529	0.345404	0.281695	0.140906	1.26582	0.317152	0.155566	0.7478670000000001	1.56673	0.422583	1.22398	1.5231
MSTRG.26931	2.32826	1.47475	1.28719	2.09941	2.4765650000000003	1.17163	2.2363060000000003	1.44617	1.7599490000000002	1.29231	2.02537	1.7509669999999995	1.13093	1.19022	1.5177379999999998	1.21604	2.13977	1.28136	1.825	1.14135	1.4427	0.886166	1.8686	1.73585	1.69685	1.00832	1.16017	1.0595	1.57867	1.43692	1.89772	1.56702	1.61615	1.53055	2.43649	2.22857
MSTRG.26936	8.06529	10.397	14.3523	8.93723	8.598849000000001	12.6141	9.21046	11.4642	7.44497	12.0522	9.9959	11.3299	16.0504	13.0255	9.38484	11.7753	10.6236	10.1466	11.3567	13.0076	13.0041	17.548811999999998	11.1352	12.1846	17.4769	17.309383999999998	10.4569	17.2281	9.20337	13.716	9.56958	10.1545	9.35985	13.672248000000002	8.5282	8.70997
MSTRG.26937	1.23788	2.08066	2.2146779999999997	1.85993	1.6495799999999998	1.94539	2.13415	1.25668	1.21282	2.71113	1.35416	1.63633	3.19576	2.28677	1.72555	2.72123	1.84037	2.5272099999999997	2.14407	3.04867	2.83648	4.1966589999999995	2.0489189999999997	2.72718	2.3263849999999997	2.25968	2.26906	3.08263	1.78029	2.37452	2.2955	1.73896	1.98927	1.7887080000000002	1.59717	2.13202
MSTRG.26965	1.98661	2.0644430000000003	1.35701	2.43988	2.33163	2.09339	2.37507	2.11193	2.13777	2.94801	1.68368	1.88489	4.01787	2.46752	2.30445	3.1216009999999996	2.21381	2.2299290000000003	2.48174	2.75157	2.53548	3.1334869999999997	1.96899	2.6646400000000003	2.01626	3.4667019999999997	2.09756	3.65348	1.73628	2.0609	1.92892	2.3112	1.98873	2.52762	2.21332	2.38843
MSTRG.26966	1.13202	0.655031	0.723907	0.963985	0.775514	0.633687	0.625638	1.7462380000000002	1.03806	0.460204	0.648807	0.631777	0.264627	0.9404	0.926153	0.242729	0.946567	0.964072	1.405	0.8879520000000001	1.15898	0.441758	1.07072	1.07105	1.08895	0.389886	1.0314	0.423992	0.6972430000000001	0.910513	0.497175	0.713214	0.737622	0.818198	0.7468359999999999	0.850124
MSTRG.26976	3.88344	2.89515	1.28011	3.2257	4.44144	2.637	1.99453	2.86428	2.23585	3.70823	3.0513790000000003	2.87826	2.9139	3.0732939999999997	1.93141	4.01116	3.46189	3.21496	2.0325	4.12827	1.86274	2.52657	3.941087000000001	2.92392	2.54092	3.56713	1.83088	3.20565	2.58282	2.96776	3.60586	5.38484	2.2982169999999997	2.79316	3.66975	3.90684
MSTRG.27002	0.501047	0.941173	1.6527580000000002	0.911026	1.09296	1.03159	0.856878	1.05253	1.88462	0.596264	1.27065	1.59591	0.478614	0.706782	1.00022	1.2682	1.43091	1.49525	0.730441	0.845284	1.12932	1.05445	1.89964	1.43401	0.645826	0.834234	1.52824	0.598902	1.54798	1.04925	0.45537300000000003	1.0472709999999998	0.7791319999999999	0.8324860000000001	1.54942	0.62484
MSTRG.27016	2.5974	2.90038	4.745748000000001	2.99594	3.88463	2.61049	1.924	3.22549	4.11712	1.73399	2.60372	2.38858	1.42901	5.067648999999999	4.021458999999999	1.14123	2.76781	4.06557	2.2787330000000003	3.87292	3.52857	2.0282869999999997	4.71309	3.10601	2.58054	1.47552	4.95788	1.09044	3.4041339999999995	3.37914	2.0309	3.19132	3.56941	2.80336	3.3112	2.72152
MSTRG.27045	0.927912	1.42313	1.25397	1.07938	1.58939	1.76696	1.07214	1.5238	1.38166	1.7491279999999998	0.92306	1.32059	2.26498	1.93161	1.89111	2.40557	1.32967	1.71612	1.61997	2.0042880000000003	1.58535	1.4298540000000002	1.82548	1.47096	1.82127	2.64199	1.73636	2.0306610000000003	1.59759	1.36114	0.802188	1.73964	0.941236	1.37458	1.41389	1.1515540000000002
MSTRG.27046	1.24542	1.7498630000000002	1.27846	1.114	1.46439	1.58943	1.1485610000000002	1.60761	1.43416	1.70722	0.905444	1.35471	2.31327	1.93298	1.7462650000000002	2.3858200000000003	1.42339	1.71429	1.45824	2.17403	1.72328	1.59443	1.412	1.63147	1.7206549999999998	2.74411	1.74524	2.0491040000000003	1.40333	2.27339	1.10486	1.99816	1.06555	1.47194	1.4649	1.30375
MSTRG.27048	0.192094	0.562767	0.105738	0.283891	0.400084	0.336086	0.439277	0.101211	0.12584	0.474264	0.279403	0.191602	1.6974029999999998	0.321139	0.202702	0.631552	0.239652	0.125412	0.369946	0.6590689999999999	0.13933900000000002	0.483029	0.284724	0.102289	0.148808	2.1269139999999997	0.109422	0.971661	0.153007	0.041326	0.394253	0.298458	0.384247	0.337334	0.210613	0.29541799999999996
MSTRG.27052	0.221105	0.288403	0.145749	0.397474	0.342443	0.26016500000000004	0.490536	0.17757	0.208516	0.45273500000000005	0.420796	0.416395	2.0116	0.273003	0.224704	0.601344	0.29633000000000004	0.231255	0.304343	0.725973	0.194197	0.6978949999999999	0.29571	0.222789	0.221491	2.1952	0.139714	1.23503	0.16298900000000002	0.100337	0.584047	0.252168	0.499817	0.261469	0.356579	0.480721
MSTRG.27060	2.85067	1.59189	1.99255	1.5941	2.56808	1.91071	3.1117939999999997	2.09786	1.84561	1.56333	1.94744	2.20822	1.15927	2.72616	2.93871	1.63446	2.62315	1.89313	3.67306	1.30265	4.76841	5.16577	2.96337	4.3740559999999995	2.50322	0.99636	2.3524830000000003	2.35682	2.75907	2.83825	2.96502	2.65936	1.36363	2.04049	2.64162	1.44222
MSTRG.27099	0.8296459999999999	1.53102	0.953717	1.30048	1.30148	1.69508	1.40217	1.13697	1.25741	1.81618	1.15331	0.910173	3.31229	1.97192	1.39832	2.36864	1.62522	1.24029	1.77945	2.49764	1.39999	2.6368810000000003	1.7501060000000002	1.2638	1.30509	2.14561	1.22794	2.27011	1.2292	1.19876	1.58464	1.50155	1.13668	1.63383	1.21735	0.90797
MSTRG.27107	7.38082	11.4602	9.99012	9.77838	7.28834	11.6735	7.10465	6.99616	8.40356	13.3116	9.49568	7.0107729999999995	10.1454	8.72888	9.02597	7.57943	6.96445	9.47067	7.55729	11.607	8.15121	14.160582000000002	9.64928	7.43965	7.58416	12.9809	10.2441	11.4574	10.2306	9.10902	12.4157	6.2594389999999995	6.953213000000001	12.6035	7.36164	6.09231
MSTRG.27140	1.54407	1.16302	1.07346	1.89032	1.74985	1.3514	1.43321	1.7524369999999998	1.84496	1.90186	1.25276	1.42491	1.60182	1.6317	1.4348	2.78336	1.89983	1.12724	1.7175	1.3267950000000002	1.29568	1.78563	1.5421	1.7587140000000001	1.52966	1.83881	1.15723	1.87847	1.26091	1.77574	1.57252	1.57735	1.70975	1.4542	1.94398	2.02971
MSTRG.27167	10.254	12.8994	29.9804	10.8395	11.8366	25.6501	26.5965	16.013	11.6027	12.1128	12.4109	13.6899	7.95687	17.5518	18.3645	10.192	12.2825	14.421842000000002	12.9561	17.5736	16.110364999999998	32.2314	16.1262	12.4266	31.6433	11.1354	26.8907	20.7871	15.8326	20.9947	11.4035	14.6736	7.1789119999999995	14.7881	12.1599	7.93928
MSTRG.27309	1.20798	1.76108	0.903235	0.750545	1.63286	1.86065	0.8542629999999999	1.67609	1.6173030000000002	1.98074	1.14133	1.45668	2.99424	1.89095	1.23242	1.7949830000000002	1.72636	1.8682	1.34257	1.35809	1.13857	1.45577	2.23235	1.03748	1.4206	3.0236560000000003	1.7314	2.12239	1.4356	1.46697	0.7177020000000001	1.74134	0.547868	1.08515	1.40795	1.08687
MSTRG.27377	1.00877	1.05081	1.38689	1.05892	1.12391	0.8835879999999999	0.981602	1.36957	1.17971	0.8497549999999999	1.0006469999999998	1.03824	0.41438100000000005	1.30724	1.97189	0.44004	1.2730549999999998	1.20484	1.16891	1.21966	1.90272	1.59555	1.39192	1.44861	1.42128	0.529434	2.01532	0.51577	1.2100540000000002	1.27828	1.00367	1.2625	0.7084199999999999	1.17935	1.07462	1.17368
MSTRG.27382	24.2409	6.71124	22.2441	22.207	24.0789	6.41323	10.1904	28.402815000000004	19.580748999999997	12.189	16.6236	17.9804	3.83904	19.5029	13.1584	5.464919999999999	22.8816	13.9803	24.0061	15.5785	8.14203	28.8372	39.1459	31.427	26.9986	10.279596000000002	27.1173	8.40832	26.3754	34.948	21.0057	12.9971	2.85563	15.6158	19.4318	11.3223
MSTRG.27391	0.221475	0.047816	1.09367	0.127452	0.141959	0.111146	0.04733	0.425397	0.916908	0.1445	0.093791	0.375991	0	0.291583	1.00114	0.155245	0.196393	0.570227	0.534456	0.26100500000000004	0.330307	0.93312	1.05117	0.776556	0.7726609999999999	0.731938	1.88987	0.063717	0.24265100000000003	2.1890810000000003	0.453734	0.0857	0	0.079387	0.09284	0
MSTRG.27393	0.69944	2.09578	2.07669	1.6684740000000002	0.641597	2.28155	1.01902	1.6544900000000002	1.5814290000000002	1.39641	1.2712709999999998	1.4466	0.476386	2.64775	1.34451	0.48719	1.47921	2.0600400000000003	1.7345	4.6451720000000005	3.05338	4.30592	4.78334	2.57211	2.31183	0.424203	1.31274	0.573274	1.06853	1.86273	0.757841	1.15205	0.193609	1.17063	0.399133	0.286846
MSTRG.27394	1.09322	1.04639	0.498604	0.339242	1.24966	1.29004	0.853453	1.17751	1.01396	1.36008	1.10731	0.686722	2.14501	1.62906	0.859725	1.95314	1.44765	1.13645	0.928057	2.37662	1.19672	1.01399	1.23111	1.1128	1.40261	2.24543	0.9001819999999999	1.85379	0.897086	1.34509	0.948753	1.01805	1.0747	0.732715	0.97788	1.06386
MSTRG.27482	0.920655	1.78557	1.0251	1.2189	1.29771	1.57531	1.30239	1.24819	1.0715	1.7657490000000002	0.666609	1.11278	2.38707	1.6867869999999998	1.44619	3.07578	1.17513	1.2285700000000002	1.51623	1.75876	1.39786	1.10149	1.17353	1.5945049999999998	1.38049	3.00637	1.18601	1.87994	1.0824790000000002	1.17324	1.23587	1.90515	1.33118	1.47066	1.49152	1.7886
MSTRG.27685	0.022419	0.021245	0.020786	0.105163	0.01381399999999999	0.365886	0.017244	0.221019	0.061278	1.22556	0.01091299999999999	0.018877	2.14068	0.08390399999999999	0.193361	1.15657	0.036698	0.018385	0.081942	0.8843639999999999	0.045928	0.130857	0.004186	0.068001	0.016166	4.99405	0.094245	1.57648	0.011755	0.03136399999999999	0.018436	0.04807	0.022606	0.033255	0.017148	0.022186
MSTRG.27789	2.41378	2.04409	2.48223	2.52887	2.5083029999999997	1.98462	2.50975	2.4374849999999997	2.21233	2.7041	1.78554	2.04886	3.73568	2.61879	2.57095	4.83717	2.65424	1.90486	2.5460849999999997	3.399	2.1954990000000003	2.73732	2.19443	2.35044	2.85595	3.67496	2.62767	3.4515510000000003	2.18588	2.40828	2.27673	2.6156509999999997	1.69522	2.23802	2.4207	2.2616099999999997
MSTRG.2784	6.99654	8.46013	4.455087000000001	7.76051	9.43884	6.922625999999999	6.54401	9.3938	6.4662180000000005	7.909158000000001	7.0261059999999995	7.14119	9.06043	7.63407	5.62842	8.87993	6.15155	7.59703	7.312924000000001	6.781732000000001	5.830076999999999	6.299176999999999	9.19084	8.23675	6.829936999999999	9.70671	6.412291000000001	7.769558999999999	6.91609	8.70116	7.16779	8.852122999999999	8.5507	9.06546	9.85177	9.78056
MSTRG.27894	1.50575	2.00231	1.5113450000000002	2.1245	1.98565	2.58415	1.38027	1.95762	1.29283	6.54802	1.93976	1.55085	6.59419	1.38922	1.50826	7.91213	1.7317220000000002	1.1908530000000002	1.57792	2.44371	1.13097	1.50053	1.1721	1.14139	1.51965	5.90787	1.09441	5.44251	1.59053	1.25401	1.09222	2.3694	0.861655	1.27415	1.62664	0.973973
MSTRG.27909	2.04219	0.05920599999999999	0.36283	0.230419	0.049517	0.106938	0.584741	0.248246	0.35784299999999997	0.108077	0.04781399999999999	0.335861	0	0.033643	0.03086999999999999	0	0	0	0.077239	0	0.02950299999999999	0	0.047824	0.039898	0.8249620000000001	0.008253	0.364522	0	0.05326599999999999	0.0633	0.023865	0.05344099999999999	0.0935	0.110128	0.059234	0.102622
MSTRG.27912	4.6441419999999995	4.89233	7.12884	6.99909	4.94744	4.67172	5.4561	5.49335	3.5636980000000005	6.17531	4.72043	5.56213	3.32421	4.75366	5.62511	4.25761	4.24814	5.72572	4.7786	4.59736	2.64251	7.234152000000001	5.272505000000001	3.3471349999999997	4.84079	3.97027	6.249880999999999	4.3383400000000005	5.05014	4.6005	3.66285	5.54887	3.729376999999999	6.69148	4.31194	4.612
MSTRG.27917	0.30603600000000003	0.162386	0.141801	0.522993	0.334899	0.372395	0.393345	0.246659	0.24224300000000001	1.22215	0.276646	0.23540500000000003	2.1596	0.214919	0.413683	5.2836	0.253981	0.216458	0.4020510000000001	0.80028	0.184507	0.588593	0.12301	0.463958	0.216465	1.24964	0.275102	1.27673	0.17397	0.297917	0.207621	0.16744	0.180931	0.286695	0.303191	0.38008
MSTRG.27927	1.03655	1.3957	1.27842	1.0145620000000002	1.30255	1.59589	0.996919	0.979924	0.979865	2.9131	1.19803	1.00615	5.235	0.7767609999999999	1.13557	4.48067	1.11553	1.01703	0.882922	1.68103	0.767135	1.19125	1.04014	0.720435	0.959057	4.197566999999999	0.875442	3.66159	1.0725209999999998	0.799129	0.781373	1.31921	0.511842	0.920576	1.10318	0.721087
MSTRG.27958	12044.7	1070.97	256.666	16093.8	13680.3	11039.1	404.068	13735.707236000002	15435.045655000002	12715.1	12569.4	16405.2	221.143	8469.96	357.013	7299.472326000001	11427.7	16608.6	355.872	11218.1	15111.3	11727	14937	216.946	380.741	188.33	253.448	13660.6	238.135	365.856	1080.85	15193.535383000002	18469.7	254.604	304.691	386.831
MSTRG.27975	1.09429	1.53296	1.51321	0.934288	1.11228	2.15572	1.59304	2.21144	1.13342	0.950705	2.32398	1.2363030000000002	1.14725	1.70413	1.39698	1.06351	1.48667	0.962712	1.80746	1.5906	1.08113	1.06408	1.32532	2.0263	1.37875	1.62872	2.05459	1.14717	1.421	1.05651	1.41518	1.77395	1.33927	1.54858	1.79994	1.09101
MSTRG.28009	5.02431	3.5147169999999996	4.23062	6.5853	6.503305999999999	4.32366	5.12956	3.58778	5.08803	7.243144999999999	6.1248059999999995	4.64766	10.0952	3.88241	4.31225	5.86039	5.17565	4.139441000000001	8.6548	4.554101999999999	7.02213	5.66471	7.00869	8.343435000000001	3.5691699999999997	5.57253	5.30022	5.31635	4.3844	3.49981	4.94164	4.3467	4.72241	4.69377	4.7247	5.33823
MSTRG.2802	1.86158	0.932316	4.08904	4.07388	5.98614	0.522621	0.99017	3.10803	3.4543660000000003	5.83645	4.32446	5.41887	0.021878	0.24583	1.01181	0.16159500000000002	3.1824	5.11312	0.225912	0.094265	0.7068589999999999	0.120565	0.901552	0.40833	0.6707779999999999	0.092755	1.47483	0.041808	2.40737	1.69356	0.053595	2.80191	0.6270859999999999	4.12196	9.07127	1.2772
MSTRG.28033	6.1385	6.603644999999999	4.75464	0.131957	6.863549000000001	7.74202	5.683294999999999	0.10427	5.34003	0.146495	6.61386	0.112472	6.88226	0.14787999999999998	4.59417	8.483652000000001	0.086176	0.282024	3.93703	6.19963	5.37381	3.3802230000000004	0.730577	6.20996	4.34633	6.686621000000001	4.09555	0.252741	6.18213	0.08089600000000001	5.89905	0.170034	6.447315000000001	5.35257	6.34226	5.14486
MSTRG.2806	12.7664	4.67057	13.1112	39.3048	20.4646	3.56422	6.6251	5.71662	11.2966	23.4875	20.9724	48.8509	7.938674000000001	3.4309190000000003	2.40645	8.4036	14.3961	51.7207	22.8771	1.73175	1.75416	33.607822999999996	15.2691	44.2274	9.76665	1.37037	2.61793	14.6076	10.0002	37.2413	13.5579	9.27268	3.79816	38.8933	28.798658000000003	43.464
MSTRG.28060	0	0.9267	0	1.52801	1.01093	0.716621	0.54343	0.755922	0.154239	0.787983	0.8389270000000001	1.70771	0	0.300205	0.467933	1.0812540000000002	0	0.724934	0.6065699999999999	0	0.36058	0	0.888001	0	0.305081	0.49907	0.133777	0.817634	0.90919	0.33789400000000003	0	0.579609	0.476254	0.7847649999999999	1.09707	0.967082
MSTRG.28072	0.824051	1.06727	0.666994	0.726699	0.872552	1.19125	0.609679	0.7963600000000001	0.7148	1.82732	0.6064229999999999	0.7148770000000001	2.24108	0.877814	0.765844	1.96955	0.509087	0.735734	0.569512	1.2514379999999998	0.642433	0.875603	0.75305	0.7543529999999999	0.635396	1.83216	0.488008	1.50934	0.628505	0.6463810000000001	0.352041	0.695774	0.408955	0.7165189999999999	0.843622	0.7181930000000001
MSTRG.28097	1.67538	1.61916	1.23551	1.75921	1.7795	1.87885	2.0505709999999997	1.78249	1.96045	1.97426	1.7782369999999998	1.82316	3.8848	1.35658	1.82286	3.38032	1.8502	1.33112	1.86942	2.07439	2.07747	1.80126	1.5102209999999998	1.70957	1.89044	3.4111589999999996	1.72128	2.64593	1.99095	1.80395	1.46791	2.35158	2.18404	2.01195	1.84733	2.21692
MSTRG.28126	0.153239	0.497555	0.30895700000000004	0.276464	0.168506	0.661712	0.149794	0.192444	0.178023	0.592779	0.223194	0.32182	1.74418	0.251208	0.271123	2.15789	0.144047	0.179225	0.246018	0.666669	0.158575	0.3884780000000001	0.195916	0.206805	0.335874	2.6097810000000004	0.139195	1.47531	0.202885	0.175448	0.034367	0.156822	0.11628	0.229789	0.16795	0.164051
MSTRG.28129	1.71338	1.8325599999999995	3.18072	1.98723	1.74883	1.52831	1.66778	2.14781	2.4118169999999997	1.9910330000000005	1.9213169999999995	1.52972	1.30654	2.97177	2.79514	1.59143	2.09485	2.22583	1.72629	1.77657	2.12094	2.23704	1.50601	2.01057	2.47434	1.44856	2.93328	1.40114	1.91594	2.47938	1.4329	2.11471	1.87637	2.2929310000000003	1.49383	1.45218
MSTRG.28140	0.75751	0.959718	0.5076689999999999	1.30546	1.72809	0.7591140000000001	1.99317	0.5416479999999999	1.22475	0.5131720000000001	2.7655939999999997	2.18588	0.411114	0.638333	0.8309860000000001	0.6749149999999999	1.4769290000000002	0.553566	2.1997310000000003	0.572105	0.749354	1.20241	0.993362	1.41222	0.617556	0.30730799999999997	0.608847	1.01213	0.8862270000000001	0.559439	2.25242	1.00069	2.9801	1.29298	1.62226	2.51684
MSTRG.28145	5.09943	4.47039	4.96445	3.94807	4.58404	5.08285	4.73953	2.86681	4.45031	6.99828	3.98098	4.30599	7.205171000000001	4.61894	3.73526	5.4641980000000006	4.33816	3.59059	4.11116	4.5061029999999995	4.77984	3.5524910000000003	5.6275949999999995	4.05628	3.41352	7.89148	4.66294	6.68621	5.36479	4.28097	3.71243	4.11173	3.2196740000000004	4.54091	3.97767	5.07161
MSTRG.28198	1.18999	2.33087	2.61241	1.76751	1.49581	1.7671	1.25293	1.3364280000000002	1.13543	1.6503139999999998	2.02131	1.06061	1.66176	1.6557830000000002	0.740757	3.2579990000000003	1.39849	1.10434	1.54025	1.79029	1.2623	1.57885	1.76044	1.2206	1.02145	1.80932	0.7369680000000001	1.80213	1.7167290000000002	1.28454	1.46096	1.6864	0.8548209999999999	2.0114400000000003	1.40832	1.05641
MSTRG.28205	1.84175	2.5236509999999996	2.4527490000000003	1.93738	2.30438	2.85668	1.95388	2.14057	2.47645	2.42317	2.56963	2.83481	2.98231	1.92199	1.97087	4.70861	2.13864	1.70435	1.87772	2.4539	1.70794	1.86208	2.26424	2.30895	1.55267	3.72359	1.6936810000000002	3.47565	1.64382	1.6800970000000002	2.19474	2.89534	2.05991	2.14283	2.36738	2.26555
MSTRG.28262	1.11832	0.907841	1.17344	1.12373	1.44163	1.01789	1.4249690000000002	1.02336	1.09213	1.37321	1.17212	1.28872	2.54495	1.00756	1.0103959999999998	1.92207	1.30538	1.37366	1.0586	1.12534	0.997886	0.944379	1.24402	1.1995129999999998	1.18168	2.10939	1.06817	1.45284	1.26498	1.19497	0.984979	1.04175	0.870516	1.11529	1.34455	1.28263
MSTRG.28312	1.27473	4.31775	1.56939	2.68721	2.16121	3.84549	1.51216	1.73118	1.2708469999999998	4.20736	2.21086	1.88364	4.35486	2.00202	1.39403	3.73131	1.63187	1.86007	1.32696	2.34644	1.32358	1.52582	1.4833	1.54167	2.29777	4.48174	1.0438	3.47841	1.82837	1.55326	1.04691	2.37418	1.7020919999999995	2.37938	1.8259	2.4052439999999997
MSTRG.28317	0.657802	1.67571	0	0.7530060000000001	0.394573	1.56456	1.47743	0.779041	1.06344	0.28086700000000003	0.15524300000000002	0.05876900000000001	1.35812	1.0714	1.04781	0.470563	1.06619	0.401539	1.43899	0	0	0.6056189999999999	0.36251100000000003	0.344584	1.23549	1.85274	0.993631	1.05943	1.10404	0.36836	0.935589	1.14138	0	0	0.377557	0.152105
MSTRG.28334	3806.58	4985.45	4110.41	3634.06	3130.4653510000003	4032.07	3673.09	2174.13	2209.55	3429.3	3107.41	3692.42	5110.74	3636.209902000001	4154.08	3853.58	3629.36	2808.5310010000003	3366.11	5363.48	3197.52	3558.9961759999997	3977.28	4527.901097999999	4318.74	4484.7	3293.29	5576.3983100000005	3081.62	3655.84	6217.836147999999	4517.35	1873.92	2683.14	3058.5452649999997	3317.92
MSTRG.28339	0.511795	0.7054779999999999	0.6026630000000001	0.804792	0.546342	0.762853	0.776708	0.756482	0.958963	0.682828	1.15272	0.898834	0.601749	0.99555	0.896465	0.8764940000000001	0.799346	0.870059	2.31707	1.28242	2.00113	1.66745	1.05103	2.68346	0.734403	0.23717399999999997	0.89956	1.52109	0.569321	0.704754	1.55447	1.36658	1.35611	1.3388799999999998	1.15756	1.50751
MSTRG.28345	0.55578	0.488217	0.700549	0.873627	0.574038	0.6367520000000001	1.03724	0.864698	0.972552	0.840678	0.990045	0.8631110000000001	0.844525	0.969457	0.8683219999999999	1.03277	0.659007	0.980872	2.3771869999999997	1.07098	1.4652459999999998	1.6779529999999998	1.06773	2.61104	0.7646970000000001	0.320461	0.685301	1.48185	0.732559	0.815195	2.1028130000000003	1.38484	1.8178	1.56933	1.18054	1.55794
MSTRG.28348	0.976417	0.909928	0.7895800000000001	0.928148	0.776246	1.0393	1.06396	1.01568	1.22212	0.935892	1.08127	0.904613	1.0095610000000002	1.32767	1.19196	1.28351	0.917179	0.994535	3.03494	1.6834	1.78112	2.06563	1.3079480000000001	2.99002	0.780879	0.4458029999999999	0.601913	1.8669	0.863993	1.02303	2.90215	1.81818	2.07202	1.38664	1.57726	2.1023
MSTRG.28351	0.780576	0.950617	0.906452	1.15298	1.11661	0.93050600000000006	1.5187	1.21003	1.5704	1.23414	1.62922	1.43468	1.05303	1.36909	1.21241	1.27783	1.2497790000000002	1.25005	3.16806	1.33013	1.85285	2.38365	1.33057	3.82528	0.979008	0.4564220000000001	0.8945540000000001	2.16419	1.21009	1.2204	3.45601	2.21978	2.47334	2.45973	1.65176	2.7931
MSTRG.2840	0.716949	1.15325	1.59967	1.70356	1.97851	2.33298	1.94429	1.95118	1.7603529999999998	1.98536	1.40586	1.58542	1.99846	1.21821	2.32653	2.39162	1.38154	1.85116	0.8588370000000001	1.0535	1.87606	1.25215	1.97743	1.04616	1.08089	2.7828	1.71904	1.88229	1.66447	1.2956	1.18046	1.48986	1.95027	1.85817	1.6783259999999998	0.755073
MSTRG.28414	1.13909	1.0545	1.7101	0.886489	0.5643090000000001	1.27795	1.66822	1.40551	1.00615	1.0551	0.8195709999999999	1.22852	0.5012800000000001	1.34349	1.13531	0.922697	0.897136	1.37821	1.95882	1.01938	1.55339	2.13306	0.961717	1.3669	1.78565	0.5957319999999999	1.2049	1.60001	0.952339	1.23127	2.46331	0.905618	1.17901	1.39863	0.593396	0.772745
MSTRG.2842	1.91691	1.30219	0.700936	3.88395	2.7812	2.6517459999999997	1.66927	3.56497	1.3773	5.373366000000001	3.1435720000000003	1.58808	3.39991	2.32267	1.7193	2.99385	4.15793	3.39931	4.039426000000001	3.0814	3.07297	4.36008	2.9552240000000003	1.23441	4.18702	3.47745	1.66536	3.2006	1.60524	2.0362150000000003	1.7811860000000002	2.40733	2.10098	1.54354	2.32649	2.73326
MSTRG.28427	1.43615	1.2717	1.7009	1.50948	1.5086190000000002	1.63803	1.80826	1.07885	1.02212	1.14085	1.1804	1.40004	1.74244	1.31036	1.43828	1.41022	1.83038	1.54684	1.80387	1.7911	1.18077	0.809158	1.80601	1.595	1.83012	1.14329	1.7499	1.19966	2.2943279999999997	1.24959	1.29296	1.67061	1.21948	2.14784	1.37135	1.24833
MSTRG.28428	1.04838	1.35121	1.28579	1.24868	1.28462	0.961681	1.40417	1.55196	1.65525	1.44588	1.01366	1.44683	0.927153	1.53132	1.40549	1.7947990000000005	1.3521	1.45741	1.2932	1.19862	1.1565530000000002	1.34734	1.48384	1.30086	1.40381	1.16538	1.94101	1.1867219999999998	1.51291	1.56434	1.04926	1.39482	1.06644	1.9663	1.35017	1.20591
MSTRG.28433	0.413589	0.405754	0.968357	0.45841	0.6986319999999999	0.7543310000000001	0.707134	0.810656	0.678847	0.877135	0.503456	0.495993	1.4927	0.28129899999999997	0.948402	1.39353	0.602308	0.8878659999999999	1.05023	0.8470629999999999	0.867569	1.45526	1.02623	0.722298	0.710468	1.28594	0.931817	1.4116	0.8136220000000001	0.507483	0.953453	0.686723	0.60472	0.771486	0.48982	0.358641
MSTRG.28439	1.4878	2.9901	2.93102	1.62616	0.8546790000000001	2.61135	1.85803	0.564218	0.862483	0.975602	3.5173120000000004	1.5950950000000002	0.964401	1.0964	0.576078	0.7211390000000001	0.7315020000000001	0.979122	0.918964	1.0193	1.73238	1.13215	0.344095	0.836478	0.518231	0.252081	0.30072600000000005	2.59995	1.10605	0.514281	1.0213	1.11591	3.04221	3.12447	1.02352	2.00127
MSTRG.28459	1.82651	1.00618	0	1.2630290000000002	1.04444	0	1.42951	1.83902	1.51477	0.8969799999999999	0.997714	1.21876	0.577209	1.81344	1.01198	0.52941	2.54345	2.60251	1.88606	0	1.24821	0	0.393094	2.52946	3.3885449999999997	0.7489859999999999	2.86927	0	0.8894200000000001	2.62531	0	0.918153	1.61771	1.42727	1.41777	1.58013
MSTRG.28479	0.032014	0.12154	0.018784	0.225275	0.14337	0.21172800000000003	0.016735	0.02218	0.045827	2.71273	0.031873	0.028375	10.6696	0.037972	0.149474	0.8587540000000001	0.106203	0.22069499999999995	0.123042	0.561872	0.075147	0.098362	0.023296	0.09343	0.156849	5.58839	0.04945799999999999	3.62668	0.090516	0.017942	0.022099	0.123655	0.172567	0.098563	0.07481900000000001	0.142105
MSTRG.2850	0	0	0	0	0	0.183099	0	0	0.07269400000000001	0.754386	0	0	1.50956	0	0.08127899999999999	2.16404	0	0	0.100253	0.300925	0	0	0	0	0	1.38516	0	0.966214	0	0	0	0	0	0	0	0
MSTRG.28553	1.36024	1.69161	1.37559	2.2496009999999997	1.80287	1.5616139999999998	1.66623	1.57083	2.18804	2.18844	1.26947	1.7211	2.38011	2.50157	2.32134	2.14694	2.15694	1.99351	2.0220279999999997	1.90251	1.7625650000000002	2.60661	1.98168	1.95257	2.4397	2.4293	2.3989	2.02719	1.76064	2.36128	1.7994450000000002	1.89167	1.40043	1.97989	2.02604	1.60173
MSTRG.28561	1.3139040000000002	0.182276	0.991408	0.339451	0.6443	0.335154	1.12394	1.20593	2.90729	0.872078	1.69072	0.8308530000000001	0.042425	0.065555	1.67387	0	2.31703	0.851108	1.719	0	1.12847	0	1.1841	0.515695	3.12786	0	0.55278	0	0.3308	0	1.4528	0.906097	1.9869	0.926176	1.06674	1.3087
MSTRG.28568	11.9759	5.36115	2.45819	12.1578	4.84577	3.3321910000000003	4.43037	5.13209	7.62094	7.450908999999999	3.7691	6.14564	4.003623999999999	3.680787000000001	7.55117	4.85188	8.90994	8.92153	7.206772999999999	7.60901	3.66884	2.39257	5.98811	8.462696000000001	11.6374	7.66231	5.85392	9.85365	7.93332	6.28316	3.78731	6.92736	10.7006	8.071736999999999	4.9424529999999995	10.2496
MSTRG.28605	1.73106	2.52497	2.16878	2.09481	1.56788	2.4396139999999997	2.01882	1.76398	2.30812	2.2112	1.848	2.04198	2.24885	2.12891	1.99692	2.71432	2.01521	2.90056	1.79559	1.7747580000000005	2.03151	1.38662	2.9252599999999997	1.81033	1.7317	2.30643	2.04146	1.88977	2.35784	2.22173	1.48908	1.57502	1.24094	2.57947	1.64214	1.52882
MSTRG.28610	2.89755	0.989617	0.635811	2.0104919999999997	1.05822	1.45617	1.59329	1.38532	0.846952	0.7008260000000001	1.10651	6.34193	0.10898800000000002	1.24749	2.48591	0.805136	0.816763	7.27449	1.95848	0.696908	1.40309	0.903147	1.28876	4.9571	2.33149	0.8961290000000001	3.2685299999999997	1.6809060000000002	1.24922	4.68382	4.5987599999999995	1.06544	3.22248	1.6411330000000002	2.1928	4.80528
MSTRG.28614	2.16737	2.89079	1.14583	2.79599	2.96418	2.3437099999999997	2.19847	1.0073450000000002	0.957612	3.40702	1.68108	0.981298	3.29379	1.78303	2.41697	5.36728	2.67066	2.16451	2.1116740000000003	2.70106	2.12548	2.24406	2.08049	2.07397	2.19477	3.51251	1.70355	3.50388	1.66627	1.70202	2.3005560000000003	3.6158	1.99099	2.23746	3.33044	3.09064
MSTRG.28627	1.08129	2.3929259999999997	1.26205	1.76715	1.08579	2.04642	1.19058	1.70639	1.82478	1.74116	1.7086849999999998	1.19108	1.93256	2.04414	1.7491259999999995	1.79141	1.32395	1.45318	1.71513	1.70255	1.30191	1.28418	1.45002	1.49624	1.6764990000000002	1.75556	1.34205	1.69192	1.77246	1.20164	1.4601030000000002	1.35782	1.45832	2.29549	1.40189	1.36833
MSTRG.28695	0.836775	1.35626	1.13798	1.21362	1.14692	1.25405	1.21372	1.4927	1.27385	1.7053650000000002	0.910421	1.27888	2.1180209999999997	1.23146	1.4529	2.04986	1.28057	1.42755	1.3095370000000002	1.79357	1.39958	1.26503	1.21184	1.21654	1.23023	2.22748	1.3869209999999998	1.7813599999999998	1.25621	1.35116	1.4170180000000001	1.16959	1.55468	1.30319	1.1953	1.13384
MSTRG.28721	2.6442	2.2531209999999997	1.07984	2.93011	2.6907	1.93417	2.5176	1.34884	1.45781	3.23171	2.83007	1.53088	1.26179	1.39271	0.8915129999999999	1.78098	1.89379	1.34002	1.54854	1.28078	0.594567	0.99214	1.3944	0.95952	1.44936	0.976781	0.590857	1.11283	2.36454	0.945632	1.75951	2.22565	1.1711129999999998	2.03106	3.0459560000000003	2.53624
MSTRG.28783	1.1739	0.96886	0.738854	1.22877	1.57808	0.979569	0.656746	1.27935	0.92981	1.39086	1.00159	1.10745	0.938742	0.966443	0.8884559999999999	1.11849	1.38647	0.7679199999999999	0.632089	0.8207450000000001	0.550032	0.544229	1.15096	0.692534	0.703327	0.8565309999999999	0.75795	0.669025	0.86446	0.798293	0.854759	1.59534	0.535181	0.8339559999999999	1.63955	1.24131
MSTRG.2882	2.83771	3.3352809999999997	2.74712	2.77126	3.00294	2.3186	2.15906	3.40715	3.84022	1.5008290000000002	2.88833	2.6075779999999997	0.631203	3.22483	2.77415	0.740963	2.84502	2.5948849999999997	2.19595	1.72454	3.11755	2.25288	2.95389	2.23982	1.41616	1.05699	1.94808	1.12553	2.6756729999999997	2.17581	2.86291	3.09074	4.15219	3.1079779999999997	2.59067	3.87604
MSTRG.28828	0.8740020000000001	1.32029	1.34879	1.29805	1.20781	1.2427	1.3206790000000002	1.30041	1.16679	1.07439	1.323	1.27463	0.5014529999999999	1.5655370000000002	1.40434	0.483982	1.32168	1.29879	1.15298	1.28376	1.72846	1.54888	1.42545	1.3423770000000002	1.29171	0.5125529999999999	1.3397629999999998	0.906059	1.4102709999999998	1.47522	1.54055	1.6314	1.3165	1.45214	1.42037	1.57563
MSTRG.28849	0.259446	0	0.905247	0.4957859999999999	0.257472	0	0	1.79743	1.6706450000000002	0.434704	0.125772	0.079192	0	0.288902	1.00583	0	0.443358	0.477009	1.05099	0	1.31903	0.29136599999999996	1.0094	0	9.10758	0.972619	5.08409	0	2.6197630000000003	1.83909	0.168528	0	0	0.47179799999999994	0.415962	0
MSTRG.28852	4.12806	3.5519510000000003	0	1.19517	0.86831	3.72731	1.87566	9.87438	0	1.57742	1.0107	4.30691	0.762184	5.19311	0	0.505846	2.14615	6.22432	2.54341	2.58536	0	0.900847	1.86032	5.0086949999999995	5.01898	3.5030360000000003	0	0.555183	1.81493	6.5312	1.43776	1.86182	0	1.49888	0.695986	2.40813
MSTRG.2886	5.41445	4.86829	8.15382	7.56094	7.872572999999999	3.69638	5.7794	6.547	5.88044	4.87892	4.8225739999999995	5.320005999999999	1.6758939999999998	5.19189	5.9426879999999995	2.82207	7.8014	7.3184380000000004	7.063813000000001	4.95287	9.70299	9.26863	8.012364999999999	7.55013	7.701453999999999	2.49756	7.14694	3.49088	7.70742	10.0507	7.18511	8.44661	4.30357	8.0856	5.77305	5.7047
MSTRG.2888	0.8845299999999999	0.674005	1.46025	1.23012	0.96488	0.547998	0.770385	1.80272	0.698639	0.5976560000000001	0.805875	0.718743	0.123465	0.996552	0.991227	0.428508	1.07183	0.854771	0.871417	0.78945	1.25413	1.1406690000000002	1.43411	1.24492	1.10537	0.329592	1.17465	0.730332	1.02372	1.36643	0.801692	1.12442	0.625061	1.16401	1.48704	0.972494
MSTRG.2892	1.13007	1.0003799999999998	2.3432459999999997	1.30909	1.26677	0.7666689999999999	1.25591	1.40106	1.49534	1.00509	1.10816	1.14789	0.26476500000000003	1.30716	1.53253	0.540705	1.41677	1.94187	1.68161	1.25197	2.14289	1.93584	1.7838060000000002	1.8823	1.99051	0.56782	1.86029	0.666519	1.98088	2.3723799999999997	1.40414	1.62358	1.00482	1.7595189999999998	1.16533	1.23007
MSTRG.2893	1.35516	1.17817	2.56749	1.62369	1.40999	1.05701	1.43989	1.6309870000000002	1.57448	1.3075	1.301	1.41195	0.358121	1.61162	1.75659	0.658004	1.88099	2.30476	1.76355	1.46627	2.67019	2.15043	2.2091119999999997	2.17043	2.0848	0.5903010000000001	2.10144	0.743441	1.8649	2.72579	1.68656	1.82074	1.27445	1.6879	1.47079	1.46015
MSTRG.28955	0	0.222593	0.072534	0.25152800000000003	0	0.19302	0.090385	0	0.104373	0.607572	0.073136	0.14060699999999998	0.430995	0.346224	0	3.76301	0	0.15511	0.060565	0.4921140000000001	0.109699	0.136167	0.092548	0.270783	0.034725	1.03208	0	0.8866360000000001	0	0.088591	0.088949	0.151841	0.101859	0.24695	0	0
MSTRG.2896	16.2615	12.8454	20.5675	20.2859	17.014	15.052	25.5344	19.5701	21.216	14.529617000000002	28.1318	21.0197	5.27093	17.3605	20.2882	11.876	29.805646000000003	17.4988	18.2337	20.3738	25.0961	27.5023	20.4048	20.2312	10.0353	8.04462	16.2839	20.8132	17.1597	12.943688999999999	13.4355	8.63432	9.807682000000002	14.26	17.6071	12.0094
MSTRG.2897	1.48645	1.21577	1.62255	1.70692	1.53024	1.03867	1.67477	1.61348	1.7469	0.846095	1.85153	1.61676	0.438538	0.8963559999999999	0.973225	0.681968	2.1261099999999997	1.03978	1.62059	1.3095	2.27094	1.63737	1.43438	1.51572	0.720487	0.508927	0.7707729999999999	1.37102	1.26202	0.944608	1.40454	0.8100510000000001	0.644808	1.33101	0.8821629999999999	0.663447
MSTRG.29002	1.37215	3.66298	3.28696	0.181723	2.24336	3.5975940000000004	1.96917	1.16893	2.34795	1.96678	2.59495	2.82482	1.92179	3.08582	2.7517	0.802709	2.08424	2.65749	0.189166	3.5760919999999996	3.3014919999999996	0.217894	2.4553580000000004	2.37103	2.67348	2.1903759999999997	3.33553	0.19138	2.3864	3.16007	1.36148	2.4763490000000004	1.75715	1.10796	1.78626	1.9016980000000001
MSTRG.29086	1.38332	2.33943	1.5052	1.42657	0.93659	1.70146	1.33396	1.55051	1.16372	1.49347	0.961881	0.93608	2.79847	2.31263	1.49082	1.64962	1.70375	1.88531	1.23796	1.85526	1.30715	1.30889	1.66566	1.2426	2.16017	2.04535	1.81075	1.6488740000000002	1.79109	1.86766	1.07662	1.0059	0.650876	1.50298	0.7058	0.929473
MSTRG.29151	4.36783	3.3715309999999996	3.99723	3.93083	5.56778	3.64753	3.77961	5.75755	4.92929	4.05889	3.53422	7.54834	5.31888	5.37652	5.69246	9.55957	6.50708	4.858630000000001	6.28413	7.735567999999999	7.43269	4.36537	4.802491000000001	5.40883	6.6010789999999995	6.80706	5.00221	6.3993	4.23355	5.62381	4.78298	6.29112	5.06995	3.96492	5.7599	9.37233
MSTRG.29152	0.810319	0.996559	0.418947	0.946701	1.1791200000000002	0.9827	0.459882	0.920715	1.04669	1.24283	0.270467	0.594809	1.08091	2.0022	1.61525	2.10531	1.27672	1.77659	0.908928	1.39395	0.954192	0.828965	1.81637	0.984785	1.47396	1.61529	1.61404	0.903918	1.36615	0.995123	0.923185	1.89631	0.5246350000000001	0.678603	1.26569	1.51851
MSTRG.2916	0.8593200000000001	0.610503	0.586791	1.00019	0.649011	0.804125	2.13167	1.03344	0.961068	1.45436	0.716983	0.852585	1.77265	1.01296	0.6809109999999999	2.20707	1.03332	0.7448020000000001	1.37277	0.74746	1.0781459999999998	1.27022	0.86135	0.6924319999999999	1.31904	1.62024	0.719404	1.80279	0.7936840000000001	0.655961	1.94044	0.540024	1.10183	1.39056	0.800801	0.7086680000000001
MSTRG.29163	1.3619709999999998	1.53235	1.12939	2.31332	1.4148	1.28238	1.3906	1.16936	1.26102	2.10525	1.58047	1.19571	1.75533	1.35747	1.55202	2.10819	1.25054	1.36558	0.961796	1.18233	1.07845	1.56377	1.42527	1.21058	1.02212	1.46515	1.3635	1.513	1.11901	1.44165	1.05259	1.63752	0.989957	1.55092	1.94996	1.61338
MSTRG.2920	1.29505	1.6438	1.69249	1.33541	2.6615	1.35616	1.41582	3.05627	3.20421	0.919449	1.53416	2.19009	0.103524	1.27069	2.29705	0.453783	2.25543	1.26201	2.66539	2.21198	3.31282	0.928501	3.07475	4.0292	1.61838	0.466157	2.03445	0.365367	1.89654	2.4311	1.8848	4.077087000000001	3.43629	2.085	2.03767	2.68513
MSTRG.2921	4.75716	6.148573000000001	10.2198	8.0767	8.543496000000001	7.09741	5.6026	12.8466	8.749761999999999	3.24559	5.82029	7.82436	0.605691	7.540394999999999	11.3234	1.78069	6.55221	6.324	9.26019	9.53578	11.6542	4.19327	11.0885	20.5594	6.48812	1.8147919999999995	11.7297	1.34015	5.74363	11.1204	5.78199	14.1186	14.3955	6.9259	7.402089999999999	10.5571
MSTRG.2922	1.06609	0.639737	1.05692	1.0193	1.39984	0.733051	0.511732	0.8335370000000001	1.24142	0.723518	0.81355	0.981238	0.011551	1.09546	1.21907	0.538851	0.6449819999999999	0.77775	0.940491	0.889908	1.5374370000000002	1.20122	1.05263	1.54099	0.7824	0.307718	0.606804	0.428059	0.613708	1.2859	0.333823	1.07024	1.1585219999999998	1.58706	0.825666	1.05925
MSTRG.2924	2.17443	1.11544	2.21015	2.33476	2.22657	1.13663	1.17798	1.55479	2.50367	1.46059	1.7477619999999998	1.56669	0.124288	1.17519	1.96995	0.305638	1.28615	2.05631	2.10175	1.54818	1.85908	1.12595	3.0050939999999997	3.5980809999999996	1.60532	0.290152	2.57845	0.247238	1.34813	2.5373	1.39174	2.18459	2.39059	2.3980080000000004	1.7844080000000002	2.09736
MSTRG.29298	1.19737	1.54604	1.93066	1.12055	1.71364	1.73344	1.13609	1.71216	1.82075	1.20955	1.17846	2.10668	1.58009	1.49938	1.6616830000000002	1.81431	2.05862	2.2816650000000003	1.63619	1.95439	1.63524	0.921844	2.32454	2.28052	1.52849	2.09132	1.82849	0.87418	1.87106	2.29685	1.43909	2.1334470000000003	1.20879	1.0859450000000002	1.60179	1.76251
MSTRG.2930	0.01719	0.02567	0	0.110129	0	0.107167	0	0.039033	0	0.436638	0.018882	0.032513	0.11506	0.038944	0.12803299999999998	3.06746	0	0.023991	0.050043	0.227733	0.016741	0.11845	0	0.087599	0.020314	0.521525	0.083188	0.715052	0	0.024863	0.006765	0.02637699999999999	0	0	0.016614	0.007567
MSTRG.29307	4.100458000000001	2.95294	2.17479	5.09814	4.14783	4.269683000000001	4.37766	3.02013	4.16134	7.35842	4.93242	2.7732	10.127	4.67898	3.94415	9.02711	3.76611	4.50729	4.91757	5.43426	5.34627	5.070701000000001	3.90904	4.2813300000000005	5.124512999999999	6.638471000000001	3.686741000000001	8.73611	3.72937	3.98849	4.38193	3.87208	3.27337	4.082612999999999	3.55362	5.83764
MSTRG.29359	0.196342	1.64444	0.091777	0.112031	2.20018	1.6506060000000002	0.096917	1.8575	0.04252699999999999	0	1.6134190000000002	1.04137	0.05027	1.27804	0.032749	0	1.13661	1.84794	0.2078	1.46503	0	0.039689	1.09544	1.6715810000000002	0.185965	0.683078	0	0.05373999999999999	1.36096	1.36621	0.08805299999999999	2.71644	0.050343	0.128247	0.891083	1.34928
MSTRG.2942	0.237202	1.6004200000000002	0.566495	0.299106	0.242378	2.57998	0.402337	1.5924	0	0	0.430992	0.454645	0	2.60086	0.272083	0.068522	0	0.667441	0.101958	1.7096790000000002	0	0.053933	0.061282	0.252374	0	1.69838	0.387011	0	0	0	0.484009	2.5278	0.680906	0	0.380036	0.388667
MSTRG.29424	18.1507	4.07998	18.9032	16.7369	1.35737	23.9063	10.8356	15.8452	29.5162	30.094215999999996	1.83748	1.49233	7.207046000000001	5.1456919999999995	11.3917	28.872	6.0030529999999995	0.735466	4.12338	3.651062000000001	6.94129	10.976507000000002	1.50233	7.833060000000001	17.3466	9.91474	42.9931	2.65124	1.86678	7.27173	5.39041	3.1798599999999997	3.77138	3.26361	3.92993	1.59408
MSTRG.29428	2.53966	1.58045	1.50667	2.31535	2.4158	0.437133	1.92242	1.14334	2.46344	2.39148	0.581834	2.51422	3.0512	1.55354	2.20282	3.26833	2.2629599999999996	2.63363	2.01195	1.45339	2.38116	1.63032	2.1023970000000003	1.99411	1.97352	3.85523	1.89773	3.25352	0.572205	2.15938	1.65072	2.40945	2.82714	2.36792	2.2942150000000003	2.73928
MSTRG.29446	0.365353	0.8818600000000001	0.232552	0.518415	1.51293	1.13235	1.12899	0.427154	1.60081	0.540047	0.549632	1.47273	0.173189	1.09786	1.75783	0.015211	0.929307	2.07232	0.926878	0.952907	2.07448	0	2.9044060000000003	1.10836	0.079525	0.631484	1.51628	0.005293	1.61006	0.811624	0.987064	2.00764	0.956952	0.38112	1.58712	1.43715
MSTRG.29462	1.34719	1.54012	2.0603	1.51726	1.36248	1.45308	1.56399	2.36603	1.4886	2.0338	1.09656	1.2088	1.69638	2.16196	2.1452	1.57534	1.32829	1.69664	0.8617969999999999	1.58693	1.28212	1.34032	1.19837	0.8879090000000001	1.93597	1.88279	2.00373	1.38383	1.76092	1.72387	1.38888	1.60089	0.994454	1.31707	1.2653	1.12506
MSTRG.2957	0.023762	0.041612	0.01522	0.10506300000000002	0.042115	0.00510499999999999	0.014775	0.069714	0.098718	0.245018	0.161169	0.145047	0.715342	0.017558	0.02022299999999999	0.126919	0.041474	0.024413	0.034035	0.144467	0.302292	0.06384	0.02318	0.005053	0.003832	2.26773	0.00981	0.926196	0.036627	0	0.266409	0.015991	0.066763	0.331997	0.020287	0.140882
MSTRG.29589	5.17158	5.30729	5.22544	5.82346	9.43101	5.11162	5.07672	4.96912	4.9849	10.0099	6.932727000000001	7.433008999999999	13.0351	5.40793	5.09841	15.2653	8.61147	9.30411	5.2771930000000005	6.68784	6.956313000000001	5.72131	9.75775	9.21723	6.9204300000000005	9.96859	6.58241	10.5571	7.64966	7.259296000000001	4.27159	6.31637	6.81379	5.12789	8.67028	8.3442
MSTRG.2963	0.012664	0.041404	0.02034	0.064353	0.033444	0.040824	0.039032	0.09184	0.070015	0.17311600000000002	0.110355	0.108541	0.537134	0.047566	0.024852	0.105337	0.05851699999999999	0.018643	0.070243	0.232284	0.314933	0.06589600000000001	0.05669400000000001	0.039722	0.030784	2.1825	0.006722	0.980916	0.03507599999999999	0.032019	0.295621	0.050446	0.080923	0.331596	0.074635	0.17035799999999998
MSTRG.29720	0.637116	0.152521	0.679843	0.29690700000000003	0.373505	0.193498	0.352489	1.59634	1.89384	0.612595	0.249965	0.5009140000000001	0.181812	0.301711	0.24345	0.049691	0.4982720000000001	1.19291	0	0.218575	0.352146	0.163136	0.22185700000000003	0.303097	0.302146	0.323484	0.478896	0.24825500000000003	0.856467	1.11753	0.531374	0.4382970000000001	0.933891	0.292153	0.332779	0
MSTRG.29735	0.159244	0.382989	0.241408	0.413436	0.173787	0.632927	0.055615	0.201554	0.163564	2.1324	0.067272	0.07778099999999999	5.6156	0.220374	0.421853	3.0513	0.153148	0.20549	0.217325	0.92586	0.280312	0.357813	0.124772	0.263011	0.700523	6.12707	0.197625	2.65402	0.14540999999999998	0.166913	0.036816	0.15001099999999998	0.065936	0.198314	0.04687699999999999	0.103976
MSTRG.29746	4.6792	4.15726	3.39963	4.98187	5.5407	4.55854	3.83857	5.15424	4.48739	6.76063	4.64443	4.44653	8.95653	3.0182	3.79477	7.78901	3.74421	3.78924	2.6042560000000003	5.38948	5.93072	2.61657	6.283612000000001	4.58028	4.7284	8.12546	3.05308	5.16442	4.531683999999999	3.64785	2.55134	4.73459	3.24224	4.326687000000001	5.037641000000001	5.1981
MSTRG.2983	0.7450859999999999	0	0.26894	0	0.7595689999999999	0	0.768977	0	0.35607	0	0.43146899999999994	0.746888	2.49462	0	0	0	0.798617	0.535255	0.621159	0	0.28623899999999997	0	0.879006	0.340837	0.315056	0	0.5106689999999999	0	0.865751	0.384232	0.923705	0	0.191488	0	1.19688	0.72259
MSTRG.29866	0.099733	0.269919	0.030492	0.08730700000000001	0.063735	0.155148	0.094696	0.039466	0.015939	0.29883899999999997	0.013613	0.033918	1.84276	0.05521	0.05194199999999999	0.792187	0.011385	0.043758	0.054179	0.322863	0.104825	0.06289199999999999	0.019514	0.047757	0.103203	0.639666	0.022191	0.281022	0.02654399999999999	0.019568	0.031749	0.155886	0.022311	0.018487	0.02086	0.03965
MSTRG.29886	0.084865	0.376091	0.069494	0.097542	0.063231	0.128174	0.089769	0.091718	0.056204	0.124804	0.055978	0.038333	1.82755	0.097952	0.098605	0.470154	0.041289	0.114663	0.10296	0.457582	0.045819	0.099855	0.027036	0.064805	0.225997	0.541775	0.027592	0.228775	0.042023	0.019507	0.064795	0.158108	0.027997	0.085457	0.07191399999999999	0.030911
MSTRG.29901	1.14027	1.05524	0.586002	1.24825	1.47571	0.97318	1.484	0.900558	1.26496	0.799515	1.8899	1.37089	0.512126	2.66135	0.996844	0.904045	1.09025	0.7838350000000001	1.6215	0.499266	0.7167789999999999	1.48072	0.46128900000000006	1.47272	0.380192	0.16685899999999998	0.431279	0.700019	0.8505379999999999	0.512192	0.206633	0.900673	1.42741	0.967941	1.4328	0.759479
MSTRG.29905	1.29267	1.0282	0.659173	1.25568	1.43061	0.8986860000000001	1.38495	0.722825	1.27417	0.686208	1.7617919999999998	1.38061	0.449932	2.50097	1.00621	0.847917	1.04212	0.785086	1.6672240000000005	0.546495	0.730172	1.60857	0.461167	1.43582	0.408314	0.13902	0.44618900000000006	0.67027	0.718063	0.536511	0.224779	0.836932	1.2452379999999998	1.02599	1.18632	0.7374649999999999
MSTRG.29911	1.03213	1.80609	1.25727	1.68802	1.48099	1.75249	1.25563	1.62526	1.2860200000000002	1.93115	1.38875	1.23447	0.65499	1.5691190000000002	0.8455229999999999	1.24178	1.13863	0.967977	1.1513	1.14427	0.732089	1.59587	0.785528	1.1016	0.8664430000000001	0.6770109999999999	0.5837220000000001	1.39562	1.23158	0.827839	1.37602	1.64506	1.77935	1.62301	1.23	1.42919
MSTRG.2998	0.4297609999999999	0.721968	0.17629	0.497819	0.5646329999999999	0.655142	0.529304	0.478512	0.42698500000000006	0.888006	0.301101	0.336319	1.04185	0.482843	0.686519	1.8592	0.533154	0.46098	0.46472	0.8448190000000001	0.537407	0.737471	0.785738	0.521967	0.49902299999999994	1.21325	0.644613	1.503	0.423831	0.507778	0.405833	0.677496	0.28178000000000003	0.698548	0.736242	0.62202
MSTRG.3	0	0	0	0	0	0	0	0	0	0	0	0	0	0	0	0	0	0	13.244	0	0	0	0	0	0	0	0	0	0	0	0	0	0	0	0	0
MSTRG.30	0.026555	0.023549	0.022791	0.05595199999999999	0.010915	0.124284	0.006248	0.039368	0.02613999999999999	1.37778	0	0.001396	9.14159	0.014202	0.202281	1.38207	0.00340499999999999	0.026836	0.08598	0.668763	0.020641	0.023791	0	0.027007	0.015261	7.02247	0.02022599999999999	3.66076	0	0.004333	0.005484	0.049116	0.008489	0	0	0.009237
MSTRG.300	0.24372800000000003	0.623749	0.103167	0.514523	0.43169700000000005	1.03907	0.308796	0.33692	1.17459	1.81629	0.354854	0.45887	0.780816	0.167431	0.47735	0.150448	0.198277	0	0.073931	0.213587	0.131327	0.218739	0.190303	0.093064	0.161939	0.953728	0.33100100000000005	1.23588	0.150161	0.056795	0.09065	0.297279	0.635376	1.01465	0.44335699999999995	0.037313
MSTRG.30000	0.6994090000000001	0.924976	0.7590439999999999	0.8235309999999999	0.834108	0.866541	0.651766	0.8881889999999999	0.97071	1.29502	0.689947	0.727974	2.83828	0.810623	1.06838	1.7920779999999998	0.971732	0.693611	1.13674	1.1497700000000002	1.01186	0.8065939999999999	0.922566	1.09651	0.968459	2.62959	0.936036	1.94128	0.7912939999999999	1.00271	0.79892	0.833313	0.884027	0.885236	0.805014	0.915244
MSTRG.30051	0.7656689999999999	1.64852	0.741924	1.3486	1.02652	1.35027	0	1.05535	1.32576	0.807137	0.639648	0.920347	0.190679	0	1.13194	0.470602	0.925796	1.1489120000000002	0.970131	0.694391	2.67125	0.5868760000000001	0.507296	1.29896	0.740989	0.323273	0.812805	0.51288	0.710588	0.8630530000000001	0.715543	0	2.25705	1.35085	0.798529	1.99198
MSTRG.30072	1.16395	1.39896	0.785089	1.60901	2.59398	1.3117	0.896518	1.2428	1.2151040000000002	2.77813	0.83862	1.2917	3.12062	1.42869	1.77277	3.46109	1.81399	1.94077	1.00682	1.6850080000000005	1.30403	1.96224	1.98509	1.63076	1.47503	2.53413	1.38457	3.1131	1.82378	1.42206	0.947705	1.5069860000000002	0.833189	1.50295	2.12235	1.87328
MSTRG.30158	0.104259	3.72422	0.239859	5.64916	1.05408	5.94968	3.84443	3.84262	0.098182	5.72	0.38991	4.15132	0.109693	6.81576	0.111744	0.202703	6.56797	3.86842	0.163242	1.1699	0.254123	0.226476	0.594692	0.41539799999999993	4.6062	0.48998	4.51382	5.34426	2.8673439999999997	0.677579	0.13181700000000002	3.3958510000000004	3.28482	0.270198	6.301337999999999	4.2682
MSTRG.30176	3.02796	2.54296	2.25612	2.8028459999999997	4.0536129999999995	2.55574	2.77985	3.3891190000000004	3.85287	3.24396	2.82034	3.93136	3.71799	3.2476130000000003	3.22876	5.0183029999999995	3.4987550000000005	3.37063	3.71087	2.59046	3.91523	2.47312	3.57554	5.31088	3.86069	4.08116	3.73666	3.2149	3.4369910000000004	3.03717	3.16777	3.63477	3.84245	3.51931	3.2869080000000004	3.91294
MSTRG.30177	1.5103030000000002	1.61077	1.92296	1.51507	1.8249	1.41702	1.81516	1.95969	1.99653	1.81435	1.7488240000000002	1.85616	2.31372	1.7054049999999998	2.43891	2.3661	1.94089	1.98633	2.31945	2.1737889999999997	1.6589509999999998	2.03043	2.2151	3.116	2.51831	2.31599	2.0983650000000003	2.82861	2.3988259999999997	1.54263	2.11696	1.62735	2.9870509999999997	1.9733	1.98338	2.47248
MSTRG.30216	2.18706	3.85283	8.75806	3.21324	2.95537	2.83409	0.803971	5.09651	3.00546	2.385	14.3696	8.552164999999999	0.043644	1.22408	1.43222	0.17588199999999998	2.58751	2.63101	0.104457	0.396668	0.8918360000000001	0.6266079999999999	0.466467	0.8734870000000001	0.4236180000000001	0.128794	1.07003	0.072616	2.42881	1.28566	0.313069	0.99898	1.04638	2.24028	1.62313	0.369583
MSTRG.3024	7.80318	10.4187	12.8873	12.3845	8.838455999999999	9.68556	8.48968	9.56653	11.4633	12.1368	1.6375	14.139989000000002	16.8991	9.88122	4.57845	13.4516	13.7928	2.2967	10.955	11.9894	3.28807	9.5131	13.6747	10.4514	13.5758	12.0496	7.53309	12.6954	10.165	14.5812	12.3395	3.54488	8.66172	9.34462	9.44215	9.478
MSTRG.30240	2.03739	2.4823009999999996	4.56538	2.84554	2.22733	2.6423970000000003	3.55025	2.25859	2.42061	3.20744	2.25307	2.7049830000000004	4.53741	3.22754	4.30398	3.22312	2.61308	2.5239	3.20277	3.98521	3.5098580000000004	4.26815	2.84955	3.92717	3.07911	4.080316000000001	3.70333	3.31461	2.7711080000000003	3.0191	3.77789	3.78648	2.9427	3.74867	2.3997029999999997	2.88572
MSTRG.30319	0.05957999999999999	0.056423	0.013171	0.145689	0.088542	0.16329000000000002	0.084395	0.08521799999999999	0.050496	1.13246	0.039545	0.076475	3.01415	0.047936	0.1593	0.932089	0.08262699999999999	0.090867	0.103964	0.588919	0.066341	0.111271	0.02238799999999999	0.067755	0.124713	2.6854419999999997	0.080437	1.87374	0.021188	0.04210299999999999	0.020819	0.143585	0.059384	0.032093000000000003	0.061425	0.133191
MSTRG.30324	0.208986	0.054428	0.509898	0.992196	0.7197859999999999	0.504775	0.579267	0.374249	1.02839	0.177649	3.67964	1.53119	0.25740100000000005	0.089813	1.17618	0.106621	0.4994	0.124299	0.8107770000000001	0.29412	0.47720200000000007	0.301388	0.08153300000000001	0.425755	0.205429	0.073313	0.376432	0.286172	0.03186399999999999	0.081899	0.171423	0.193693	5.8536	0.29167600000000005	0.400503	2.47601
MSTRG.30360	1.10399	0.957549	0.791296	1.27653	1.86795	1.09016	1.60813	2.26543	1.31227	0.72905	1.60185	1.88197	0.268269	1.30975	1.27078	0.327895	1.6934939999999998	1.52769	1.94843	1.71384	1.39451	1.07372	2.8569709999999997	2.3459	1.6362	0.648482	1.6475259999999998	0.478564	2.03901	2.52532	0.998649	1.4992299999999998	1.34279	1.0636	1.95143	1.48306
MSTRG.30362	1.12169	0.942039	0.683266	0.7570720000000001	1.7778900000000002	0.6069640000000001	0.923967	2.0572	0.911134	0.414098	1.04166	1.27388	0.20867800000000003	0.969531	0.831691	0.181886	1.1460290000000002	1.25429	1.64125	1.16999	0.949376	0.48180600000000007	1.7133	1.79316	1.43427	0.567824	1.16972	0.29331799999999997	1.47747	2.10349	0.843532	1.18532	1.1099	0.7058260000000001	1.53038	1.23741
MSTRG.30363	1.12833	0.779217	0.912683	1.03967	1.67287	1.02711	1.39722	2.2346470000000003	1.15954	0.551164	1.41183	1.63195	0.22574499999999997	1.11756	1.08509	0.348199	1.50238	1.58692	1.62736	1.2681	1.19549	0.731377	2.4029849999999997	2.54419	1.62686	0.753782	1.50093	0.380631	2.36019	2.4425	1.05696	1.46893	1.46699	1.19148	1.70991	1.4169120000000002
MSTRG.30364	0.923345	0.8843979999999999	0.688134	0.858241	1.26769	0.845891	1.09014	1.64203	0.958486	0.663682	1.25667	1.24566	0.269959	0.928483	1.03712	0.429137	1.19414	1.47401	1.09809	1.2162620000000002	1.04831	0.8236600000000001	1.99381	1.63679	1.28525	0.6465989999999999	1.21419	0.478888	1.6241	1.6669189999999998	0.794216	1.07777	1.01425	0.79204	1.38078	1.14463
MSTRG.30366	0.963275	0.8445290000000001	0.642734	0.960643	1.09748	0.913484	1.30481	1.74112	1.05489	0.562441	1.36835	1.43405	0.23745500000000003	1.1398	1.04131	0.31172	1.46283	1.4869450000000002	1.28769	1.5016	1.05774	0.914405	2.14092	2.08253	1.03513	0.512029	1.63824	0.677964	1.7904799999999998	2.16236	0.8802610000000001	1.18263	1.2114	1.10121	1.4412	1.15044
MSTRG.30434	0	0	0.597454	0	0	0	0	0	0	0	0	0.7416189999999999	0	0.018365	0	0	0	0	0	0	0	0	0	0	0	0	0	0	0	0	0	0	0	0	0	0
MSTRG.30440	0.03221	0.030366	0.018915	69.24868000000001	73.25402700000001	0.034849	0.156898	0.06129299999999999	0.029744	67.61948199999999	71.57656300000001	87.285	0.148593	0.032811	0.039125	78.7402	80.0821	71.8451	0.025268	0.020963	0.020927	80.7395	96.1385	107.591	0.030256	0.010567	0.029312	86.267	79.3183	72.0222	0.050925	0.034101	0.017643	78.9577	81.67943100000001	87.4191
MSTRG.30451	1.22387	0.48182	0.839335	1.2881209999999998	1.88477	0.527037	0.964041	0.7669560000000001	1.10534	1.36691	1.91046	1.18741	0.8844850000000001	0.633059	0.89465	3.67356	1.2359	1.24711	1.02278	1.68107	1.14271	1.59879	0.8609379999999999	0.979419	0.829105	1.045	0.7022430000000001	2.12353	0.984008	1.49049	1.2153	1.24178	0.973467	1.59649	2.46041	2.69773
MSTRG.30462	1.2877	1.32856	1.64952	1.98032	3.16147	1.1999	1.50534	1.5778219999999998	1.56966	1.70086	1.33569	1.75899	2.11281	1.68783	1.50131	2.85943	1.8549	1.47329	2.0164299999999997	1.68107	1.69411	2.66734	1.79949	2.0677790000000003	1.58737	3.26681	1.49382	3.64808	1.43648	1.98319	1.81302	1.73323	2.23688	1.57722	1.54617	2.45482
MSTRG.30464	10.3122	9.70604	8.87912	14.5939	11.8937	10.1187	10.4224	12.0881	11.9053	13.4365	11.845	12.6593	19.585	11.546	11.151	22.793	12.5939	10.8814	11.6985	10.1969	9.52182	14.5307	12.1648	11.9392	10.5382	13.719723000000002	12.7976	19.3142	11.1321	11.7669	12.4002	10.9741	16.801	10.5635	14.9709	12.0316
MSTRG.30467	0.892647	1.20047	1.20017	1.21339	1.20599	1.03409	1.2337870000000002	1.06616	1.20589	1.28266	1.13113	0.8881479999999999	2.15906	1.4824540000000002	1.2428	2.1534	1.15063	1.07788	1.61689	1.73952	1.47148	1.65913	1.25057	1.44818	0.908527	1.78489	1.28648	1.86164	1.1197629999999998	1.12371	1.25986	1.01622	1.46503	1.31905	1.16469	1.26092
MSTRG.3059	2.80315	4.28212	6.19258	2.34518	3.93558	3.21273	2.64316	2.11162	2.86621	2.45068	1.53781	2.79809	0.6384	6.26834	3.71629	2.1451	4.97133	6.83119	5.33053	5.04509	5.81231	7.29574	11.9094	3.88929	2.71125	1.20888	4.92546	2.2155259999999997	5.4338	6.56391	2.75428	2.88479	1.5698379999999998	2.9217	3.17328	3.18488
MSTRG.306	0.554756	0.272434	1.06193	0.396845	0.227982	0.574451	0.252362	0.940834	0.271119	0.084272	0.038405	0.096642	0.051868	0.800131	0.47284799999999994	0.012903	0.156904	0.420508	0.057348	0.110705	0.078829	0.00722	0.099656	0.112581	2.2309189999999997	0.17721199999999998	0.720159	0.006515	0.287093	0.271996	0.319367	0.309604	0.195393	0.264676	0.214099	0.34321599999999997
MSTRG.30627	0.7348060000000001	1.74762	1.14285	1.1134	1.57654	1.16631	0.726715	1.12488	1.26057	0.950326	1.15932	1.16567	0.35623299999999997	1.12753	1.24035	0.508444	1.35278	1.01214	0.636264	1.30484	1.0776	1.07634	1.28321	0.8791479999999999	0.71455	0.44760200000000006	0.972725	0.6226649999999999	1.11041	0.878289	0.8119310000000001	1.93706	1.5885	0.968163	1.38696	1.14844
MSTRG.30629	1.0676	2.59628	2.02585	1.7672	2.13473	2.01742	1.15868	2.10644	2.22016	1.3473700000000002	1.95647	1.60032	0.524226	2.00547	1.95801	0.671419	2.04435	1.5219280000000002	1.17033	1.98669	2.06133	1.7031	2.01953	1.72039	1.04377	0.829874	1.87091	0.974574	2.00511	1.50177	1.25351	2.6471310000000003	3.01015	2.0112	2.29054	1.9797
MSTRG.30670	1.24431	1.29565	1.22933	1.2975	0.972521	1.14677	1.41904	1.52113	1.48182	1.14511	1.05994	1.39457	1.19672	1.52813	1.75468	1.19349	1.50297	1.2216360000000002	1.46883	1.22236	1.57075	1.53055	1.30865	1.45999	1.2862	1.34319	1.59036	1.11026	1.69092	1.68264	1.27512	1.56922	1.12343	1.33982	1.2643	1.42014
MSTRG.30673	1.22696	1.37613	1.0945	1.28132	1.25314	1.1378	1.38621	1.35827	1.4324	1.2445389999999998	1.1874559999999998	1.24596	0.999329	1.36568	1.26148	1.66943	1.53947	1.18408	1.40987	1.3829360000000002	1.68256	1.74774	1.40844	1.43443	1.2128139999999998	1.19968	1.44014	1.25656	1.30096	1.35811	1.26534	1.5313450000000002	1.13196	1.46178	1.32331	1.15984
MSTRG.30718	0.293439	0.354878	1.44031	0.310985	0.329492	2.17133	0.342779	0.272108	0.33672199999999997	0.341564	0.295916	1.4070280000000002	0.8385020000000001	0.367557	0.348009	9.12016	2.52612	1.68524	0.311513	0.3637	0.285891	0.426925	1.3068620000000002	0.29845900000000003	2.94679	4.88713	1.27934	0.442447	1.26611	1.19796	0.98834	0.324139	0.692086	0.296971	2.5157849999999997	2.18886
MSTRG.30786	0.055472	0.022025	0.016207	0.064987	0.031679	0.109285	0.101716	0.03320299999999999	0.04530199999999999	1.14999	0.06396900000000001	0.05906599999999999	9.11947	0.036018	0.121492	0.491676	0.04346	0.048052	0.044688	0.47015200000000007	0.01436399999999999	0.051916	0.001324	0.024574	0.044389	8.13363	0.047628	4.7522	0.02129499999999999	0.045729	0.016914	0.056849	0.06034199999999999	0.038735	0.06154199999999999	0.042629
MSTRG.308	0.864384	0.7316060000000001	0.7843859999999999	1.54198	1.40404	0.647269	1.34406	1.2362	1.42451	1.46268	0.502758	0.911363	1.94018	1.1564370000000002	1.36257	1.16685	0.997951	1.0287309999999998	1.32571	1.01216	0.850776	1.27776	0.838583	1.18136	1.26787	1.52868	1.06358	1.20336	1.30723	1.0932	1.10051	1.50723	1.498	1.40349	1.4296	1.73059
MSTRG.3081	8.77876	8.08859	7.08144	7.40544	6.92661	5.4049949999999995	4.77593	8.4619	6.80794	10.9146	7.04677	6.966328999999999	15.529420000000002	7.92917	6.855607000000001	22.1654	7.757788000000001	6.46597	8.47715	8.91916	9.38004	9.15812	8.137374000000001	8.425244000000001	7.77352	15.6706	10.0318	11.5859	6.32182	7.7966	8.05818	7.12048	8.02774	7.09937	6.33885	8.96737
MSTRG.30820	1.04864	1.35436	2.74	0.954171	0.981025	1.35124	1.1029	0.895962	1.07628	0.8458030000000001	1.46435	1.40766	2.14036	0.977034	0.98795	2.19811	1.1681	1.11986	1.79061	1.33185	1.1753790000000002	0.73014	1.1	2.00212	1.57558	2.97876	1.2862209999999998	1.94406	1.65354	1.26432	1.27846	0.927141	0.31650900000000004	1.7411709999999998	0.7186020000000001	0.910889
MSTRG.3083	1.54669	0.879073	1.44268	1.32659	1.7618049999999998	0.980743	1.79957	1.17181	2.05347	2.01479	1.07493	1.16065	2.7804	1.08383	1.0817	7.40841	1.32844	1.3179	1.14536	1.68683	1.1754	1.42716	1.1366040000000002	1.87423	1.34718	4.70186	1.13005	1.30995	0.8397129999999999	1.1063889999999998	1.03628	1.37542	0.8556469999999999	1.20124	1.57422	0.923276
MSTRG.30832	1.30633	1.39236	0.880883	2.28248	1.48148	1.175	1.18868	0.988484	1.17855	3.23235	1.87491	1.22346	3.90715	1.00481	1.80398	3.83146	1.38502	1.07494	1.80967	1.58299	1.06768	1.22612	1.60577	1.9830429999999999	1.42669	2.91648	1.29968	2.8807	1.42323	1.15283	1.88509	1.55952	1.6392349999999998	2.18219	1.22842	1.7156
MSTRG.3084	0.858466	0.702706	0.8338409999999999	1.06411	0.821268	0.7192609999999999	0.8892959999999999	0.762914	0.876172	1.234	0.939317	0.944862	2.54941	0.8327950000000001	0.807612	3.25079	0.817174	0.65468	1.02832	1.24886	1.1423020000000002	1.06849	1.11039	1.05062	0.79933	1.98839	0.877676	1.95116	0.814929	0.899766	0.832234	0.784067	0.930248	0.995108	0.7788109999999999	0.957016
MSTRG.3085	1.271	1.48334	1.8174	1.72752	1.58566	1.17402	1.6205120000000002	1.39967	1.6232209999999998	2.6377200000000003	1.35389	1.5546	4.08131	1.90406	2.0953169999999997	3.59962	1.28622	1.15208	1.95049	2.6444490000000003	2.3561229999999997	2.3111	1.55094	1.94651	1.31224	3.0966709999999997	1.6392	3.0099009999999997	1.47983	1.42164	1.90636	1.35893	1.95593	1.50817	1.22973	1.76783
MSTRG.30853	0.751309	1.47599	1.3865	0.995355	1.4223	1.06492	1.30252	1.14876	1.55175	1.51738	1.02351	1.12381	1.24597	1.25698	1.46055	1.53775	1.09172	1.35668	1.32851	1.19981	1.39532	1.15783	1.23369	1.53723	1.48518	1.30132	1.20702	1.01521	1.01175	1.19431	1.23397	0.90367	1.70127	1.22255	1.2638969999999998	1.4601
MSTRG.30856	0.694292	1.03386	0.648722	0.767947	1.52752	0.675231	1.23447	0.7381770000000001	0.859318	0.8294290000000001	0.53361	1.06455	0.594824	1.10161	0.932786	0.630537	0.8410549999999999	0.8734709999999999	1.03819	0.6883630000000001	0.836251	0.488753	0.737004	0.938518	1.36118	0.576724	0.666347	0.453963	0.865458	0.894123	1.15197	0.8842	1.00808	1.02998	1.1672559999999998	1.35823
MSTRG.30859	1.2219870000000002	1.43042	1.61107	1.1259549999999998	1.5717	1.06221	1.62074	1.5001719999999998	1.83879	1.73277	1.27773	1.6150520000000002	0.8319799999999999	2.01025	1.67614	0.730805	1.81231	1.54059	1.13313	1.57025	1.79457	1.04469	1.43483	1.58997	1.28746	1.07732	1.9898	0.965686	1.12183	1.63201	1.60952	0.990036	1.22361	1.7291299999999998	1.42483	2.45682
MSTRG.30861	1.15001	1.6455220000000002	1.8282650000000005	1.3707120000000002	0.992542	1.75243	1.83468	0.8451270000000001	1.54798	1.05059	1.13463	1.9362	0.921195	1.47089	2.12994	0.914368	1.7371869999999998	2.53139	1.74593	1.72449	1.61894	1.42034	2.1262	1.98961	1.99114	0.945795	2.1566509999999997	0.614608	0.963778	1.49205	2.1286099999999997	1.48906	1.39574	1.51003	1.32649	2.0934220000000003
MSTRG.309	1.56425	1.58014	1.04176	1.88182	1.07057	1.36645	1.75439	2.25407	2.19181	1.4515	1.07675	1.59213	2.34781	0.039299	1.52469	3.01936	2.19727	1.6628439999999998	2.2572330000000003	2.14596	1.90208	2.04102	1.76496	1.40907	2.11919	2.0666759999999997	2.6042	2.03763	1.2550370000000002	2.28736	1.89535	2.53087	2.02359	1.36829	2.1592	2.4013720000000003
MSTRG.30906	0.28577800000000003	0.036698	0.199656	0.549573	0.073	1.44021	0.158727	0.642343	0.387339	4.45487	0.06461900000000001	0.116112	6.33694	0.228756	0.920252	8.13773	0.06463200000000001	0.19984	0.7918430000000001	2.4278	0.21818	1.02093	0.129426	0.6218199999999999	0.25182	4.19411	0.26129600000000003	3.4909220000000003	0.07876699999999999	0.29022	0	0.121669	0.04949399999999999	0.239505	0.121077	0.051667
MSTRG.30922	1.67893	0.5014350000000001	1.60669	0.6235890000000001	0.8431120000000001	0.5298689999999999	0.873599	1.04966	0.622279	0.4553390000000001	1.74086	1.18204	0.219876	0.395255	0.460842	0.357021	0.8142739999999999	0.530424	0.716287	0.35533899999999996	0.545492	0.750937	0.708272	0.722464	0.717874	0.14948499999999998	0.5537529999999999	0.366314	0.6135609999999999	0.5699850000000001	0.697818	0.7456659999999999	0.686814	0.858081	0.737347	0.535782
MSTRG.30951	0.135144	0.152902	0.283466	0.309962	0.162351	0.40214	0.196164	0.380964	0.178761	1.33142	0.13093	0.205346	3.26592	0.189491	0.45258100000000007	3.88334	0.154007	0.21242600000000003	0.240961	0.764252	0.168096	0.37191	0.128325	0.151009	0.186788	2.74022	0.303002	2.37041	0.121373	0.173512	0.103169	0.18964	0.13281600000000002	0.190931	0.175282	0.106369
MSTRG.30976	0.008646	0.654487	1.98891	0	0.550036	0.033305	0.008401	0.376622	0.298335	0.040287	0.070101	0.068423	0.013241	0.494933	0.097262	0	1.32274	0.5847140000000001	0.016149	0.033261	0.695419	0	0.206894	0.99557	0.02555	2.26402	4.094098000000001	0	0.091822	0.8809379999999999	0.034641	0.04584	4.23834	0.01334	0.469472	0.120857
MSTRG.3132	0.878524	0.575253	0.860015	0.6166119999999999	1.59436	0.62079	1.12021	1.35132	1.60413	0.608124	1.2658	1.15641	0.438492	1.45919	1.88117	0.290584	2.15579	1.16374	1.3138530000000002	0.886461	1.55922	0.509171	1.56972	1.61559	1.12801	0.360377	1.58903	0.605549	0.950918	1.04888	1.27116	1.19687	2.9606779999999997	1.395	1.6247	2.33743
MSTRG.3147	2.1828540000000003	0.7715569999999999	0.222606	1.74557	1.93777	0.497835	0.998709	0.600433	1.43138	1.6769	1.58009	1.30908	0.379887	0.05880299999999999	0.08281799999999999	0.031728	0.196398	0.328868	0.966065	0.341495	0.1168	0.207734	0.572585	0.828216	0.718382	0.254618	0.750212	0.08799900000000001	0.6241369999999999	0.209323	2.58378	0.89654	2.1282669999999997	2.09036	1.23585	2.70258
MSTRG.3153	2.27347	4.00518	3.34697	2.82116	1.88431	7.75629	4.6754739999999995	2.68289	2.78098	3.3114220000000003	4.1654599999999995	3.0449	4.35467	2.90245	2.81364	3.4857	3.44208	3.33546	1.974	6.90414	4.75709	4.48734	3.84569	2.2263029999999997	1.78432	4.22543	2.8184	3.71071	3.19758	2.183	3.92948	2.3108419999999996	2.02175	4.58254	2.67571	2.2965709999999997
MSTRG.3156	0.988397	1.01216	1.34324	1.16931	1.04749	1.47503	1.12284	1.7439830000000005	1.34854	2.17507	1.20633	1.26937	2.19826	1.26776	1.60156	2.0013240000000003	1.2366	1.8761	0.877383	2.0726400000000003	1.2919	0.989447	1.14226	1.36396	0.990958	2.9055009999999997	1.38868	2.36243	1.42395	1.18241	1.21662	1.80239	1.47774	1.6341	1.28258	1.55373
MSTRG.3157	0.751264	0.969001	0.921612	1.07344	1.04803	1.00497	0.8662120000000001	1.13462	0.881001	1.77862	0.940003	1.0511469999999998	1.8914	0.986886	0.989099	1.8546	1.21529	0.780064	0.918304	1.22261	0.937245	0.998287	0.912973	1.19506	0.947257	1.76718	0.969671	1.58771	0.85236	0.944073	0.673955	1.11504	1.03734	1.07533	0.979293	1.03441
MSTRG.3166	1.1045	1.30949	1.76238	1.14367	1.52995	1.18929	1.6380370000000002	2.20508	1.61976	1.09524	1.15168	1.64746	0.5552560000000001	2.11109	2.3126830000000003	0.526238	1.78609	1.86224	2.23834	2.01767	2.0106189999999997	1.32212	2.95246	1.99376	2.69076	0.969429	2.68953	1.27455	1.67261	1.88619	1.49836	1.42551	0.948456	1.42245	1.1363379999999998	0.873516
MSTRG.3167	1.22672	1.14414	1.8341419999999995	0.954863	1.35625	1.4139	1.52596	1.99788	1.34786	1.03919	1.19193	1.68991	0.8730100000000001	1.70434	2.08006	0.540349	1.44881	1.71	2.04051	1.67937	2.04242	1.6437529999999998	2.1590990000000003	1.823	2.57098	0.70398	2.36105	1.68586	1.43242	2.14352	1.51149	1.1271870000000002	0.99639200000000006	1.36759	0.940856	1.04357
MSTRG.3172	2.60954	1.80978	2.03167	2.70619	1.5436	1.84727	1.34192	1.96243	2.0028509999999997	1.85391	1.1663	1.91054	1.17309	1.22046	1.6736	0.479057	1.29855	1.60693	1.19414	1.33132	1.07968	1.57212	1.70325	1.90803	2.48888	1.17193	2.13458	1.03438	2.3990419999999997	3.18409	1.17011	1.95192	0.921944	2.64757	1.66302	1.86651
MSTRG.3180	1.95635	1.9454	2.8016099999999997	1.76081	2.06809	1.58967	1.61782	2.16615	1.62629	1.57221	1.6919240000000002	1.92233	0.576533	2.13821	2.59059	1.04319	2.21602	2.64124	2.10818	2.55376	2.26162	2.91051	2.33407	1.88406	2.30107	0.821285	2.35639	1.28415	2.6183099999999997	2.52976	2.26248	2.23868	1.52998	1.79127	2.0787560000000003	1.81251
MSTRG.3194	1.10254	1.39568	1.59458	1.48662	1.64493	1.19112	1.81543	1.19871	1.72351	1.21342	1.91424	1.52673	0.528269	1.5426	1.57786	0.788	1.96803	1.70632	1.84572	1.15213	1.33984	1.58679	1.78665	1.76543	1.50043	0.677534	1.43508	0.757166	1.6714950000000002	1.74027	1.7001	1.48801	1.54884	2.00744	1.5455	1.6596400000000002
MSTRG.3195	0.8642280000000001	0.883569	1.1231209999999998	1.07628	1.33304	0.719458	1.30164	0.920443	1.01879	0.933642	1.22713	0.915571	0.499534	0.808177	1.1723	0.5644939999999999	1.16496	1.0235	1.37313	1.04791	1.23453	1.62486	1.36574	1.31953	0.8998209999999999	0.451832	0.837103	0.5898	1.115	1.06048	1.26983	1.09046	1.26074	1.17002	1.05891	1.05187
MSTRG.32	0	0	1.15715	1.32972	0	1.52851	1.22	0.965576	0	0	1.63725	0	4.72253	0.997249	1.17662	1.44764	0	1.39216	1.11497	2.05832	0	1.72133	1.44634	1.86961	1.0317	3.34591	0.902729	2.68947	1.35885	0	1.13246	1.5046	0	1.08646	1.37963	1.54925
MSTRG.3209	12.7917	3.89675	7.56203	8.42187	11.8395	8.54117	5.539019000000001	32.462059000000004	23.8601	4.41612	8.73431	17.268226000000002	0.549431	21.2598	33.456720000000004	0.7669100000000001	24.1444	35.3219	28.782809000000004	10.7567	22.0145	0.299259	29.0809	32.0253	44.7001	7.14107	46.2335	0.224282	29.0991	37.9321	7.285207000000001	9.41832	10.5127	8.23617	10.5943	12.584
MSTRG.3225	0.7984180000000001	0.566896	0.246715	3.00944	1.79494	0.272613	0	0.116294	0	1.43712	0.094646	0	0	0	0	0	0	0	0	0	0	0	0	0	0	0	0	0.055725	0	0	0	0	0	3.99345	2.07901	0.911251
MSTRG.3235	0.391461	1.93301	3.3162239999999996	2.7589669999999997	0.7720739999999999	0.48592700000000005	2.88444	2.5994330000000003	1.81699	0.5154770000000001	3.55758	3.83341	3.88255	1.07456	3.766448000000001	0.819206	2.96252	0.73373	3.98162	1.01914	0.891301	2.3699060000000003	0.900795	3.88544	0.837883	4.44157	4.31313	0.621429	3.99723	6.08872	3.96456	1.15353	0.695983	0.514092	3.80723	0.642634
MSTRG.3244	1.34885	1.29784	1.67447	1.94753	1.69173	1.4312120000000002	1.75443	2.25259	1.7397	2.1711	1.67345	1.59627	1.9846	1.2096360000000002	1.76066	2.11149	1.70441	1.34226	1.49195	1.47119	1.36278	1.87108	1.725	1.12879	1.28547	1.90871	1.43246	2.01366	1.78119	1.45988	1.7284259999999998	2.09293	2.77242	1.90909	1.87421	2.26778
MSTRG.3252	1.57492	0.626786	0.4191029999999999	0.787028	0.111414	1.1598190000000002	2.37337	3.69465	0.22857399999999997	0.097015	0.137797	0.428976	0.07535	1.44547	0.723954	0.099801	0.599608	0.247061	0.805221	0.51364	0.5226029999999999	0.04958299999999999	0.592835	0.515955	4.19981	0.645367	0.659261	0.073651	0.228169	0.485853	0.596761	1.31424	0.291901	0.350437	0.235284	0.135702
MSTRG.3254	0.70631	1.18113	1.16623	1.1764	1.04665	1.49657	1.24658	1.75223	0.913677	1.82623	0.466629	0.805601	4.27013	2.0549459999999997	1.21399	2.30742	1.02572	1.45404	1.02029	1.54111	0.996206	1.00217	1.06108	0.854067	1.7527	3.3739470000000003	1.39375	2.57547	1.2297	1.34183	0.73439	1.50146	0.7877310000000001	0.974513	1.1026	1.01162
MSTRG.3261	7.79174	5.68743	2.05127	4.546101999999999	4.74102	5.2550550000000005	10.5728	2.87631	2.5678	5.0008870000000005	5.48366	8.99995	12.8379	4.87259	4.41178	9.85135	3.13027	5.67358	12.1769	7.47725	6.185573000000001	8.0926380000000009	4.03118	5.78375	12.111	7.46796	3.9149	7.36273	4.40002	6.1072	7.92277	2.89129	8.87636	3.98982	3.87748	5.41661
MSTRG.3267	0.53142	0.35230700000000004	0.4529510000000001	1.09966	0.6392329999999999	0.35468099999999997	0.7018770000000001	0.7241350000000001	0.8627739999999999	0.608532	0.6713939999999999	0.753495	0.110328	0.687116	0.895553	0.28834499999999996	0.953688	0.632825	1.01536	0.646803	0.432235	0.422723	1.17119	2.16106	0.5673229999999999	0.267881	0.812049	0.216198	0.9002549999999999	0.730363	0.5872390000000001	0.6460899999999999	0.8366459999999999	1.1522	1.0423	0.8896069999999999
MSTRG.3296	4.23734	3.86285	3.62733	4.8051379999999995	7.44785	3.30772	5.15294	4.97069	4.43893	5.62088	4.16748	5.59513	10.7553	3.5578199999999995	5.01265	9.73672	5.39035	3.84939	4.69126	5.57256	4.840666000000001	3.4164790000000003	4.71812	5.0117	4.7088790000000005	7.629900999999999	4.79841	6.70563	5.23963	4.29718	3.71805	4.42413	4.57489	4.06361	4.99695	5.8414
MSTRG.3297	1.49819	1.62035	1.4472	1.76395	1.78415	1.60893	1.92298	1.29941	1.47247	1.96426	1.50117	1.93538	3.15602	2.01654	1.99349	3.24652	1.7502650000000002	1.786	1.95471	2.09372	1.51848	1.49819	1.6940560000000002	2.27973	1.87611	3.16348	1.61736	2.72553	1.81204	1.90926	1.97947	1.54933	2.06017	1.79607	1.7517080000000005	2.2919959999999997
MSTRG.3298	1.20921	1.16719	1.08285	1.09719	1.26915	1.10784	1.2498200000000002	1.04043	1.03177	1.92619	1.03918	1.00411	2.09344	1.19898	0.910294	2.35785	1.3686	0.9827	1.1405	1.26524	1.02506	1.47894	1.2887	1.20962	1.21475	1.81482	1.08787	2.06016	1.19117	1.17836	1.06683	0.757987	1.1131	1.01235	1.03375	1.14686
MSTRG.3299	1.33027	1.17003	1.08393	1.30769	1.24128	0.946033	1.28767	1.17609	1.41198	1.3848280000000002	1.1691120000000002	1.10444	2.27867	1.28218	1.0105540000000002	2.0267310000000003	1.60369	1.3112	1.38616	1.22404	1.18014	0.8279860000000001	1.44711	1.47072	1.28123	2.14704	1.19019	1.51197	1.19274	1.14746	1.18868	1.29109	1.68566	1.30617	1.3208719999999998	1.48734
MSTRG.330	1.27329	2.30053	1.06452	1.0293139999999998	1.05321	1.9871	1.09601	1.7168330000000005	0.4376850000000001	3.5241239999999996	1.26964	0.8626280000000001	5.24308	1.85214	0.975746	2.74785	0.751009	1.82211	1.22322	2.60017	0.510537	1.48817	0.961923	1.11642	2.00671	5.038901999999999	0.4686	5.01276	1.23615	3.9764	1.38219	2.5756259999999997	0.5847220000000001	0.8610329999999999	0.907822	1.20822
MSTRG.3305	1.68645	1.96705	1.44794	1.95405	2.34187	1.86148	2.00889	1.90055	2.23099	1.87076	2.10587	2.09969	2.72776	2.31908	2.05249	3.05414	2.13383	1.96648	1.9575	2.19755	2.1423	2.58136	2.3014259999999997	2.07229	2.06928	2.51573	2.00089	2.46048	1.55852	2.0963	1.69077	2.18682	1.62507	1.97689	2.36036	2.05083
MSTRG.3317	0.809908	1.09401	1.10143	0.733853	1.37786	1.24885	1.31285	1.1953260000000001	1.31232	1.82036	1.17381	1.21008	3.95627	1.3494700000000002	1.7593	3.1017	1.42823	1.15652	1.62829	2.04897	1.75513	1.5072709999999998	1.29308	1.43194	1.02825	3.46	1.3833	2.7810669999999997	1.19785	1.26937	1.25573	0.935688	1.2207	1.10589	0.997235	1.16981
MSTRG.333	3.7651	3.96228	2.0505	4.66944	2.9545	2.99391	1.99054	1.39028	3.3411419999999996	4.195416000000001	2.18915	2.40745	3.02621	2.13577	1.90857	3.19353	4.15843	4.1162790000000005	3.14913	1.68534	1.37759	2.31027	1.99018	2.35149	2.58526	1.97304	4.79212	4.93842	4.33605	2.9042	3.10083	2.39012	5.21686	4.87821	4.2225779999999995	6.727021000000001
MSTRG.3332	0.194729	0.320395	0.322169	0.499897	0.198483	0.724342	0.200632	0.5403939999999999	0.219558	2.08469	0.164313	0.131501	3.65428	0.19045	0.700445	4.8009580000000005	0.13716	0.181375	0.412699	1.16707	0.271136	0.50637	0.094863	0.267905	0.396027	3.78228	0.34583400000000003	2.96912	0.162641	0.225419	0.084654	0.219961	0.227693	0.323036	0.130754	0.190212
MSTRG.3334	0.387388	0.730776	0.539428	1.05481	0.362152	1.41013	0.342597	0.806569	0.416508	5.03418	0.249553	0.353812	6.69631	0.457013	1.24292	10.3453	0.23903600000000003	0.402973	0.654278	2.19806	0.5317390000000001	0.8028569999999999	0.159867	0.679899	0.7276630000000001	7.43308	0.748455	5.6275010000000005	0.290747	0.358269	0.125145	0.35565599999999997	0.454624	0.6315430000000001	0.258887	0.385767
MSTRG.3335	0.40762	0.736654	0.540666	1.1801	0.420472	1.73701	0.427709	0.914375	0.522306	5.5557	0.278082	0.289671	7.41118	0.563688	1.53809	11.1729	0.241575	0.493913	0.766962	2.70089	0.590316	0.940989	0.16588599999999998	0.8311790000000001	0.7451180000000001	9.39811	0.8129460000000001	6.527080000000001	0.371936	0.42037299999999994	0.119245	0.462034	0.481026	0.585537	0.309836	0.430194
MSTRG.3377	1.21721	1.87919	1.58197	1.64432	1.65392	1.9642	1.34314	1.42722	1.52572	2.2579279999999997	1.53876	1.70618	2.12177	1.42599	1.81091	3.12417	1.42557	1.5762200000000002	1.82297	2.15653	1.53563	2.55365	1.71385	2.174	1.42752	2.36523	1.48282	2.5882560000000003	1.63791	1.68636	2.25006	2.10092	1.6646330000000005	1.79562	1.83191	2.13561
MSTRG.3404	1.85301	1.93521	2.33585	1.34604	1.53528	1.66554	2.53538	2.08966	1.76196	1.84679	2.09961	2.76736	6.28257	1.61379	2.47202	5.21833	1.87024	1.8394	3.52149	1.81692	1.9269	3.96219	1.80055	2.6467240000000003	2.8408580000000003	5.75666	2.8301369999999997	3.43781	1.97632	3.82128	0.780327	2.04816	0.752997	2.33713	2.18356	1.38198
MSTRG.3414	2.31842	2.0413650000000003	2.6153150000000003	2.89706	2.72812	2.1937	2.60039	2.14773	2.4457419999999996	1.79747	1.88976	2.82676	2.25017	2.51199	2.10562	2.4885599999999997	2.47239	1.77087	2.74567	1.96092	1.92045	2.40906	2.11481	3.18609	2.88129	2.14662	2.60112	1.87348	2.2950459999999997	2.7395	2.28562	2.64459	2.65571	2.42366	2.52608	3.1134
MSTRG.3452	37.3584	16.674135999999997	14.620851000000002	9.59236	35.8231	14.6252	36.7285	22.2619	15.8446	8.9072	42.6689	39.2868	6.146380000000001	27.1098	14.9526	2.24745	39.0531	20.0056	48.906	17.833	19.3295	8.13086	71.4389	32.8561	15.6444	4.94367	9.5034	4.94491	21.5237	19.2967	12.8538	27.1107	8.3767	9.21726	29.2189	25.4809
MSTRG.3465	1.54749	1.32317	1.92673	1.375	1.40996	1.28376	1.95017	1.29576	1.76285	1.6312719999999998	1.6552950000000002	1.76023	2.24174	1.30941	1.7336	2.46569	1.56404	1.47582	1.86513	1.82561	1.5345799999999998	1.66766	1.61241	1.99186	1.74294	1.77319	1.73064	1.82018	1.64117	1.6561990000000002	1.75688	1.48183	1.52928	1.66183	1.48877	1.7163970000000002
MSTRG.347	2.20581	1.6844709999999998	1.90345	1.47012	2.00545	1.84784	2.18028	1.88888	1.79757	2.76486	1.24112	1.74328	3.94951	1.61413	1.64609	4.6797	1.99272	1.54565	2.43326	2.14641	1.42974	1.31729	1.68345	2.68571	2.40424	4.55719	2.05004	3.1787259999999997	1.4418540000000002	1.84062	1.86047	1.6758689999999998	1.52003	1.25961	2.01457	1.7488
MSTRG.3470	1.14764	2.44985	0.572616	1.4787	2.23625	1.61717	1.79741	1.58514	1.88166	3.19228	2.3974330000000004	2.77887	5.24171	2.11314	1.85882	2.38735	1.41721	0.218906	3.03268	3.40456	2.85204	6.40535	1.27359	1.67836	2.08376	3.6012470000000003	1.6723	6.8648039999999995	1.34986	0.267398	0.605019	1.27567	2.3647560000000003	2.43519	2.1944	1.49599
MSTRG.3472	0.58843	1.27998	0.911406	1.42831	1.06958	1.17727	0.8006300000000001	1.20441	0.984172	1.47864	1.35614	1.20771	0.927874	0.749487	0.626038	0.791145	1.03219	0.647233	1.09243	1.26057	0.5850770000000001	1.09042	0.8226379999999999	0.866569	0.486813	0.971528	0.471579	0.97852	0.961495	0.7443029999999999	0.7139439999999999	0.984129	2.0276110000000003	1.76611	1.09347	1.4156799999999998
MSTRG.3492	0.874093	0.580835	0.5152869999999999	0.900929	1.1834	0.573279	0.752835	0.728395	0.832607	1.44382	0.450941	0.634455	2.29773	0.5337069999999999	1.24421	2.12933	1.04522	0.790732	1.43012	1.42337	1.10166	2.06278	0.945986	1.36842	1.66722	1.96831	1.0606	2.04012	0.821154	0.8642639999999999	0.985209	0.772922	1.0577	0.812491	1.06787	0.9839
MSTRG.3511	1.59941	1.53185	1.50036	1.57648	3.13194	1.16503	1.29246	2.29505	1.87611	1.10299	1.26215	1.7095	0.795132	1.80781	1.26672	1.68808	2.3801	1.62332	1.6446040000000002	1.08081	1.24511	1.1501	1.7056	1.40534	1.4695	0.703853	1.44888	1.30961	2.1359209999999997	1.16613	1.40595	1.83212	1.01965	1.47822	1.3391	1.80477
MSTRG.3512	2.12756	2.24276	2.40959	1.79571	3.41667	1.7252	1.9627	3.30413	2.18023	1.55583	1.90908	2.45622	1.09184	2.37861	2.47949	2.65005	3.55768	2.43946	2.3446	1.48435	1.4560110000000002	1.69062	2.4515	2.2487220000000003	3.05259	1.19939	2.28101	1.70396	3.08152	2.57597	3.2096169999999997	3.3467010000000004	2.22628	2.26382	2.52056	2.97425
MSTRG.3513	1.05527	1.3314	1.17463	1.0744790000000002	1.99922	1.02939	1.03116	1.53546	1.16131	0.986407	1.01707	1.368	0.57152	1.1901389999999998	0.902715	1.40013	2.25183	1.38745	1.23963	0.798664	0.940137	1.01222	1.27969	1.22978	1.76295	0.568871	1.42983	1.00235	1.6896	1.47265	2.04996	1.85854	1.08818	1.2066	1.22615	1.47021
MSTRG.3524	13.7918	6.60151	13.6104	9.57951	9.89078	6.404808999999999	10.9397	10.0105	9.35858	7.91484	11.6948	20.0786	9.55901	8.45668	9.43087	6.83864	8.42917	8.94719	18.3182	6.20359	10.3081	11.3475	6.94714	17.388	10.8684	4.27206	12.4306	8.13239	5.7084220000000006	13.6675	7.374630000000001	6.10291	7.90517	6.9522640000000004	7.03147	6.19838
MSTRG.3544	0	0	0	0.016753	0	0	0	0	0	0	0	0.200478	0	0	0.015403	0	2.70804	0	0	0	0	0	0	0	0	0	0	0	0.31557199999999996	0	0	0	0	0.188285	0	0
MSTRG.3579	2.66368	2.6548529999999997	4.77395	2.03701	2.18059	2.5215419999999997	2.73305	2.3932	1.89803	1.62534	3.66547	2.6008	0.812658	1.61825	1.80641	0.961307	2.27419	2.06107	1.76669	1.64012	2.1638040000000003	2.2436	1.8275	1.57864	2.32138	0.8198489999999999	1.66631	1.6324809999999998	2.21341	1.91124	1.7535619999999998	2.02928	1.90332	2.7858	1.96595	1.64146
MSTRG.3598	12.5819	13.4045	15.682	13.6612	18.1639	13.6939	11.0731	20.2663	14.8122	14.5418	13.366	16.8069	5.56253	16.9702	14.046	7.462928999999999	16.5999	17.173289999999998	11.6225	14.264385999999998	13.2767	17.9503	17.7097	16.5221	15.9528	7.019444999999999	16.2862	11.5083	14.344	21.3147	14.6723	14.2605	11.6315	15.1638	15.0897	11.6316
MSTRG.3602	2.15265	2.10487	2.9108	2.3721	2.44522	2.2071810000000003	2.16451	3.2434	2.41126	2.26215	2.30202	2.71983	0.863432	3.01399	2.43611	1.03011	2.54931	3.04785	2.14201	2.4449	2.42828	3.35903	3.20524	2.35056	2.71911	1.28892	2.29462	1.46125	2.96717	3.78731	2.29064	2.43396	2.09186	2.71987	2.56989	2.16945
MSTRG.3603	2.00074	2.1304689999999997	3.25884	2.29861	2.60393	2.42472	2.12929	3.34847	2.5836189999999997	2.1580169999999996	2.5839689999999997	2.2525880000000003	0.732749	3.10146	2.42389	0.977774	2.6786	2.8383	2.10754	2.30779	2.65732	3.3058650000000003	3.23478	2.10134	2.48338	1.19084	2.60822	1.41273	3.11114	3.72175	2.10252	2.39439	2.18123	2.76435	2.45293	2.30207
MSTRG.3604	1.0404	1.06461	1.38662	1.29539	1.40334	1.16684	0.94063	1.79214	1.20513	1.19386	1.18156	1.25325	0.396354	1.57481	0.993657	0.48054300000000005	1.40673	1.58693	1.06414	1.08472	1.2114	1.92848	1.43682	1.05738	1.22961	0.639778	1.02447	0.798053	1.21412	1.7715169999999998	0.947618	1.09602	1.1064969999999998	1.50003	1.18787	1.0944
MSTRG.3605	1.7537	2.67014	3.59257	2.54982	2.97497	2.3887259999999997	2.07499	3.06543	2.48292	2.1645	3.14223	2.91967	0.821382	3.39577	2.3378	0.909588	2.75896	2.9822	2.44809	2.5884	2.27699	3.32522	3.73804	2.98143	2.4857	1.59195	2.58196	1.33333	3.3463809999999996	3.79876	2.60383	2.84188	2.20728	2.94623	2.3746400000000003	2.50823
MSTRG.3606	1.17271	1.34905	2.22801	1.6417	1.34165	1.39794	1.37392	2.28683	1.63565	1.34194	1.7532	1.89212	0.617056	2.2471240000000003	1.62913	0.808971	1.84468	2.1387	1.44722	1.51679	1.5505799999999998	2.43554	2.04807	1.65598	1.6585740000000002	0.907507	1.8671830000000005	1.00466	1.81128	2.6109	1.49653	1.47913	1.5651	1.53536	1.7467560000000002	1.35284
MSTRG.3607	1.31112	1.47627	2.27616	1.68712	1.69212	1.58964	1.35709	2.18778	1.71445	1.48607	1.75109	1.83723	0.588468	2.04428	1.53394	0.624476	1.81171	2.02603	1.43747	1.6811080000000005	1.74492	2.1890669999999997	2.26662	1.6807	1.71342	0.805177	1.67137	0.998277	2.1247689999999997	2.61426	1.41923	1.72095	1.4508	1.91771	1.64529	1.66316
MSTRG.3664	1.92441	1.61205	1.7018209999999998	1.97021	1.88941	1.17422	1.97028	2.5172	1.94934	1.6657990000000005	1.42486	1.728	1.33563	1.67804	1.84921	1.8572	1.98079	1.89525	2.00048	1.27901	1.49365	0.909392	1.40413	1.60627	2.04046	1.40045	2.2068209999999997	1.16826	1.9069	1.89677	1.33681	2.2483619999999997	1.62319	1.92526	2.0821	1.93975
MSTRG.3709	0.297324	0.381621	0.25503899999999996	0.577689	0.26274699999999995	0.567484	0.33760999999999997	0.546784	0.30752199999999996	1.81763	0.444238	0.403199	3.6413	0.513545	0.599745	5.3034	0.27863899999999997	0.49792700000000006	0.60847	1.14499	0.576818	0.402485	0.35159	0.6129020000000001	0.459779	3.22228	0.456827	2.40584	0.26414699999999997	0.5016510000000001	0.138585	0.23709	0.346129	0.207624	0.284773	0.30649899999999997
MSTRG.3712	0.243545	0.235441	0.144594	0.51352	0.207454	0.6519520000000001	0.322465	0.487003	0.346663	1.48374	0.27055999999999997	0.24239699999999997	4.19298	0.230263	0.389601	5.04482	0.28902	0.286777	0.5399930000000001	0.940687	0.4297	0.371632	0.21764	0.566547	0.511734	3.3350129999999996	0.355659	2.18056	0.296875	0.413176	0.123242	0.253657	0.194746	0.34532399999999996	0.28316399999999997	0.26815700000000003
MSTRG.3714	0.30140300000000003	0.323765	0.163273	0.620326	0.26718800000000004	0.618965	0.27047899999999997	0.547818	0.25787	1.46139	0.190575	0.248298	4.36044	0.311255	0.525506	5.65966	0.369923	0.274563	0.44496	1.1801620000000002	0.5670470000000001	0.362391	0.210748	0.5960260000000001	0.44206000000000006	3.53544	0.321753	2.3734740000000003	0.272764	0.375095	0.107117	0.300106	0.228979	0.32811399999999996	0.29417	0.26369000000000004
MSTRG.3755	3.44173	1.60626	5.8746220000000005	2.97497	1.32039	1.70922	1.16905	2.35797	1.46788	2.67044	3.76188	2.2149099999999997	1.8997	1.70918	2.14657	0.976129	0.942267	1.41367	1.90669	2.59901	1.94867	2.97341	1.16377	1.1378	1.46349	1.94344	1.2775	1.86816	1.25304	1.95054	1.83239	3.08544	1.13728	1.90985	1.5453	1.46992
MSTRG.3799	0.892725	0.929	0.748395	1.2297	0.956769	0.779941	1.01691	0.944341	1.19963	1.31571	0.611225	1.36409	2.1944	1.11371	1.04838	1.10148	1.3404	1.30417	1.24365	1.19642	1.24905	1.15643	1.12371	1.29827	1.22065	1.60895	0.938872	1.31864	1.00268	1.15843	1.05012	1.15488	0.8688030000000001	0.977088	1.0025	1.60835
MSTRG.3803	1.20315	1.42005	1.07031	0.823256	1.0681040000000002	1.35625	0.8545020000000001	2.43492	1.3074	1.23255	1.16274	2.07463	2.56182	2.6288150000000003	2.35183	1.3389030000000002	1.60869	1.7548	1.79447	2.52717	2.83384	1.03349	1.69341	1.7155790000000002	1.56488	2.48907	2.25349	1.74833	1.55835	1.5702	0.745101	1.82806	0.6674939999999999	1.06199	0.854718	0.942871
MSTRG.3805	0.963411	1.75778	1.21679	1.45	1.54598	1.61856	1.05571	0.999953	1.49505	1.93362	1.06898	1.17288	2.38002	2.0016689999999997	1.5140790000000002	1.85076	1.01778	1.5666	1.02829	1.71783	1.51529	2.35708	1.08009	1.6853650000000002	1.50512	1.57158	1.30951	2.54661	1.44901	1.50152	1.33218	1.64574	1.14689	2.0709	1.54278	1.94781
MSTRG.3812	1.48956	0.23989699999999997	0.277636	1.80305	1.35957	1.93367	1.58186	1.34664	1.51401	2.21836	1.66002	1.51366	2.98809	1.6823130000000002	1.45871	3.26573	1.6292739999999999	1.46649	1.5904459999999998	1.99917	1.74614	1.50422	1.5660120000000002	1.52838	1.3690950000000002	0.637217	1.48408	2.37959	1.41457	1.50083	0.4810390000000001	1.4415	1.17821	0.31085999999999997	1.5207870000000001	1.66271
MSTRG.3838	1.73758	2.29209	2.3587740000000004	2.2440830000000003	1.49839	2.43998	2.0591049999999997	1.29597	1.85115	3.0611080000000004	2.39342	1.50833	3.28234	2.95337	2.0672	3.5909760000000004	1.66649	2.00284	2.4300040000000003	2.95459	2.17806	3.3491980000000003	2.11991	2.0796669999999997	2.0622529999999997	3.13896	2.03004	2.94482	1.86229	2.1587669999999997	1.7892	1.72824	1.9004	2.75346	1.66766	2.0531
MSTRG.3857	2.71557	1.46326	2.4066490000000003	1.21986	1.02431	1.56844	3.00231	0.902648	0.796212	3.46299	0.583262	2.0163330000000004	3.94532	0.8654959999999999	1.37951	3.24451	1.04142	2.11516	3.13219	1.70891	1.27555	1.26225	0.754642	1.99813	3.16971	2.84474	0.8317610000000001	2.79789	0.8475889999999999	2.18818	3.41062	1.33445	0.484984	1.22862	0.8376299999999999	1.7985520000000002
MSTRG.3898	0	0	0.023639	0	0	0	0	0	0	0.022712	0.05340599999999999	0	1.0943	0	0.021263	0	0	0	0.026498	0.683427	0.016408	3.46277	0	0.166744	0.02654599999999999	0.005613	0.015747	0	0	0	0	0	0	0	0.023777	0
MSTRG.395	0	0.564399	0	0	0.06616	1.30235	0.057787	0.116009	0	0.068514	0	0	0.404614	0	0.044262	0.029206	0	0	0	0.372738	0.03485	0	0	0	0	1.3771	0.030349	0.171209	0	0	0	2.65321	0.152669	0	1.02968	0
MSTRG.3994	0.139066	0.104692	0.07764299999999999	0.119931	0.21303	0.133719	0.428659	0.528911	0.143201	0.119868	0.05957899999999999	0.344992	0.480459	1.09057	0.167726	0.154666	0.16048900000000002	0.6697310000000001	0.381553	0.181017	0.072665	0.565476	0.803614	0.06240399999999999	0.160755	1.98951	0.094313	0.438433	0.458056	0.075172	0.447399	0.328816	0.095414	0.101332	0.25151	0.396243
MSTRG.4075	3.8441	3.35046	1.5116	2.9660849999999996	3.1495	2.9594	2.69361	3.23085	3.17776	3.62816	3.43874	2.39977	3.3228240000000002	3.4237849999999996	2.54571	3.0213	3.04237	2.93434	3.684	3.67692	2.69202	2.37698	4.86004	3.19398	2.94034	3.59547	3.24755	3.64368	3.24032	2.62159	2.32574	2.92674	2.04288	3.45395	2.59259	2.48102
MSTRG.4100	0.957505	3.0005	0.328842	2.20928	0.652216	0.704737	2.57267	1.05651	5.15733	3.09041	2.84034	3.3512230000000005	0.886951	0.35281399999999996	1.04599	1.40943	2.96975	0.369393	2.56505	1.07931	1.05078	2.25767	0.509741	0.311364	0.306487	3.03609	1.33122	0.437209	1.86802	0.378293	1.65461	0.784231	0.486208	0.733057	4.62646	0.380968
MSTRG.4164	0.788114	0.770089	0.786542	1.1168	1.06774	0.810742	0.972435	0.741772	0.889108	1.85165	1.04094	0.847477	3.52027	1.01425	0.922979	3.2239009999999997	0.7827069999999999	0.713475	0.898573	1.5318	1.00076	1.182	0.542412	0.877159	0.8497020000000001	3.27388	0.700738	2.38856	1.09835	0.984496	0.79899	0.7736609999999999	1.27218	0.819349	0.936098	0.904692
MSTRG.4165	0.753572	0.8408909999999999	0.642808	1.01061	1.1642370000000002	0.8451709999999999	0.984643	0.774134	0.918307	2.0574	0.852244	0.87311	3.94617	0.920647	0.974941	3.10227	0.7684989999999999	0.55743	0.94496	1.40935	0.895978	0.8831549999999999	0.600329	0.918389	0.909493	3.05456	0.645301	2.33115	0.946295	0.919495	0.8343139999999999	0.8909020000000001	1.23858	0.831198	0.888545	0.8370110000000001
MSTRG.4275	0.491392	0.403268	0.56507	0.5032979999999999	1.04017	0.441815	0.473664	0.315053	1.6952	0.557917	0.773289	0.717986	0.146759	0.411793	0.25763400000000003	0.208307	0.385922	0.316337	0.429213	0.32723800000000003	0.317481	0.604846	0.379912	0.486285	0.410629	0.156001	0.467847	0.176764	0.365331	0.564555	0.37868	0.8238219999999999	1.1337469999999998	0.5454399999999999	0.711056	0.623592
MSTRG.431	0.386666	0.146056	0.995793	1.06855	1.01671	0.340455	1.76902	0.118968	0.477164	0.649786	1.82547	1.0897709999999998	0.405555	1.05282	0.78094	1.30625	1.13013	0.583909	0.263878	0.296219	0.30891199999999996	0.706897	0.109033	0.21296	0.999146	0.074055	0.617417	0.6611630000000001	0.514223	0.736417	1.1566809999999998	0.301536	0.760414	0.837433	2.75035	1.52065
MSTRG.4332	89.2503	39.6058	47.9016	62.7134	63.2746	35.1899	67.2892	92.969	66.15479599999999	44.735690000000005	49.1318	67.47706099999999	5.50061	87.4897	93.1487	14.8353	75.9675	100.51	74.6231	29.187541999999997	54.832192000000006	16.5558	75.0238	60.02726800000001	134.989	24.1946	97.693	17.61	81.7195	125.822	29.4143	30.235	28.8086	69.73373000000001	43.7754	56.4236
MSTRG.4344	1.49135	1.50082	0.985474	1.3129879999999998	1.25541	1.49713	1.13727	0.877635	1.32123	2.1227810000000003	0.589821	0.971273	2.33698	1.33305	1.94194	2.57364	1.57465	1.77537	1.14669	1.2306	1.47577	1.65913	0.933472	0.922013	1.28567	2.2239560000000003	0.702281	1.95199	1.10618	0.927633	1.18956	1.95395	0.5282640000000001	1.0424	1.52861	0.909746
MSTRG.4375	1.1776199999999999	1.37125	1.34129	1.02387	1.61406	1.74411	1.46451	1.04568	1.39839	2.13962	0.8916040000000001	0.8839670000000001	1.95316	1.15375	1.52508	1.22046	1.2929060000000001	1.0083959999999998	1.42769	1.06163	2.06195	1.41886	1.24558	1.32977	2.1207	1.82822	1.41332	1.56037	1.42581	0.831307	0.952113	1.51159	1.09753	1.63395	1.32349	1.2856530000000002
MSTRG.4376	7.75715	6.414712000000001	15.306754000000002	5.62424	8.11256	12.7966	9.0825	9.58872	15.9925	9.63052	9.8277	11.0494	9.5366	29.296	20.1602	6.558122999999999	11.1124	8.46551	7.07762	23.648107999999997	17.357673000000002	11.8955	15.668967000000002	13.3709	20.3922	10.1019	14.1681	7.64781	13.101	19.6222	10.608	23.2594	11.1459	11.5583	10.0986	9.11691
MSTRG.4396	5.51366	4.36399	2.71782	4.58586	5.3372459999999995	3.1669419999999997	4.28276	3.50754	4.5123	5.11964	2.45097	2.3914	6.58364	4.4637080000000005	4.2904029999999995	6.2826580000000005	4.41362	3.51597	5.62581	5.15949	5.17178	4.34024	3.88898	4.02323	6.06798	6.13178	5.06057	6.15865	3.61906	3.41417	5.47857	6.21241	6.04133	4.26938	3.83959	4.22665
MSTRG.4406	0.0047	1.84151	1.9203	0.736883	0	1.58968	1.35938	1.46897	1.98854	1.22919	0.84416	1.61533	1.07623	1.89424	1.81031	1.61464	1.41625	1.70552	2.1500630000000003	1.8649	1.91356	1.02351	0	1.4564	1.69092	1.15217	1.44899	1.3218	0	1.45018	0	1.98599	1.63252	0	0	1.35236
MSTRG.4416	1.48323	1.1180139999999998	1.25935	1.11711	2.01451	1.41331	1.3364	1.4626	1.4605	1.83872	1.12897	1.38159	1.63542	1.0398	1.73143	3.2122	1.82157	1.34095	1.2509549999999998	1.53728	1.23061	1.48135	1.87009	1.34454	1.48819	1.75528	1.45561	1.36264	1.75238	1.2123620000000002	1.43005	1.7983619999999998	0.791994	1.4488	1.88729	1.2731
MSTRG.4498	3.08298	5.0427	3.28272	5.20573	6.40088	4.31304	2.64074	2.04326	5.51549	5.15904	3.63267	4.32998	0.7288479999999999	3.42403	3.16166	4.90645	4.44383	3.4476	2.5515	2.82818	1.4689709999999998	2.87341	3.1515299999999997	1.86285	4.93462	3.4835849999999997	4.92391	6.67395	5.161694000000001	2.47071	0.922689	4.94718	6.036226999999999	4.39806	6.27424	4.95242
MSTRG.455	1.75169	0.574583	3.33809	6.1001	7.04608	0.369808	0.25571900000000003	1.11484	1.84928	5.89594	5.5107669999999995	4.54596	0.00346599999999999	0.08941900000000001	0.5501	0.048894	1.5226309999999998	3.577141000000001	0.11189	0.02799599999999999	0.346893	0.004685	0.5654140000000001	0.242192	0.127888	0.029991	0.484318	0.026536	0.574271	0.845931	0.085536	4.53343	0.526949	5.433358999999999	4.82156	1.36154
MSTRG.456	0.681688	0.233663	1.75951	4.29511	5.60135	0.22425	0.144036	0.67361	0.8892700000000001	6.20617	3.75665	4.05398	0	0.06081599999999999	0.316996	0.102281	0.940547	2.4909	0.051947	0.036629	0.146991	0	0.387171	0.211152	0.011375	0.0147	0.237384	0.018076	0.42449799999999993	0.467259	0.05461	2.01353	0.198363	4.76214	3.51646	0.650075
MSTRG.4564	0.994057	1.6302	1.49497	1.2230530000000002	1.7392439999999998	1.37619	1.2303	1.02895	1.68211	2.24557	1.32305	1.59461	4.60177	2.1040919999999996	1.87325	2.74959	1.40479	1.5907	1.6990880000000002	2.1466689999999997	1.7913599999999998	2.24478	1.65823	2.03259	1.28304	3.09839	1.7373	3.62927	1.53774	1.75836	1.51154	1.28849	1.72719	1.40993	1.34914	1.7485990000000002
MSTRG.4632	0.404816	0.867749	0.606683	0.915187	0.79003	0.892734	0.7020689999999999	0.620376	0.848425	1.2946	0.493145	0.537259	2.55511	1.14508	1.009	1.48563	0.8946850000000001	1.11913	0.811333	1.09593	0.701018	0.989896	1.05742	0.684924	0.8618020000000001	1.84197	1.13884	1.4022	1.18585	0.734384	0.798772	0.7279439999999999	0.688625	1.10393	0.801862	0.946762
MSTRG.469	18.391	13.3643	17.8443	15.6998	18.3394	11.156467999999998	20.7315	17.3443	18.8509	11.1729	10.8232	14.0669	2.53485	15.3602	18.8656	7.5233	19.2435	17.5475	15.9412	17.5415	22.5882	13.4697	21.1393	23.6524	24.4637	7.85841	22.6835	6.8659539999999994	14.6907	23.0702	16.0586	19.3518	12.9199	15.0052	15.1445	15.384
MSTRG.4704	0.003815	0.025109	1.71989	0.002763	364.78	20.0098	3.47027	0.035093	71.636	0.009384	0.002284	0.038711	0.06180599999999999	0	0.315019	0.028814	99.8446	0.023134	0	0.027851	0	0	0.02803	0.053563	0	0.004673	0.017209	18.8167	0.026672	0.746888	0.047099	0.005986	0.025335	252.003	0.00435	10.1004
MSTRG.4707	0.412236	0	221.389	0	0	16.9033	0.33168400000000003	0	0	173.322	7.08782	0.300819	0	0.313218	0.056863	173.501	2.90625	32.7508	0	0.352229	0.27819699999999997	0.587465	0.231129	0	0	0	0	0	0.384678	0.17435699999999998	0.16103499999999998	2.32255	0	0.230781	0.651476	0.395375
MSTRG.4732	5.84204	4.79086	5.41292	5.14518	6.03109	5.25574	7.76645	5.35546	5.26878	6.827535000000001	3.2867550000000003	3.86483	11.3182	4.39561	5.90249	12.9407	5.90409	3.9483	6.15452	6.29271	7.96917	7.38232	4.899723000000001	5.500751999999999	8.33994	7.771088000000001	7.941358999999999	7.368289999999999	7.56221	6.41607	5.45348	6.32975	4.68545	4.3608709999999995	5.23482	5.56609
MSTRG.4812	2.17347	2.45573	1.43619	1.55642	2.44664	2.3508419999999997	1.7920900000000002	1.84975	2.05393	2.49418	1.48397	2.63956	1.99857	1.71159	1.89791	2.16458	2.5826290000000003	1.98549	1.6518400000000002	1.48325	1.12439	0.961913	2.7424060000000003	1.53129	1.82519	1.83201	1.45035	1.59776	1.79886	1.49164	1.67109	2.82066	1.10264	1.41369	2.14811	1.40876
MSTRG.4837	2.39192	0	0.886928	0	0	0	0	0	0	0	0	0	0	0	0	0	0	0	0	0	0	0	0	0	0	0	0	0	0	0	0	0	0	0	0	0
MSTRG.4866	1.2588469999999998	0.8927639999999999	0.745174	1.2186549999999998	1.12913	0.6887949999999999	1.01876	0.8617549999999999	1.02059	1.02877	0.771428	0.7346560000000001	1.27697	0.671118	0.903782	1.28927	1.09205	0.8673879999999999	0.757279	0.877283	0.796713	0.579125	1.18839	0.43177	0.788794	1.24292	0.67248	1.15025	0.819357	0.7669630000000001	1.19581	1.08116	0.6179399999999999	1.0437610000000002	1.28	0.720146
MSTRG.4950	1.36064	1.36038	2.31363	1.98303	1.12943	1.29526	1.74886	1.16386	1.2738	2.14057	1.82935	1.3128	1.90433	1.43962	1.5144	1.93313	1.28581	1.21126	2.06163	1.68601	1.84851	2.72869	1.43844	1.77727	1.75707	1.37086	1.99883	2.2446029999999997	1.6952619999999998	1.99635	1.39734	0.925673	1.37931	2.03498	1.15903	1.43679
MSTRG.5088	0.786673	1.54104	0.952114	1.63404	1.62027	1.20638	0.421534	0.936713	0.8541549999999999	1.96544	0.754049	1.13841	0.910434	0.805523	1.23195	2.9936990000000003	1.05028	1.2041	0.370714	0.7653270000000001	0.561883	1.10768	0.602116	1.00094	0.374278	1.59935	0.7768619999999999	1.29718	0.947882	0.551391	0.460842	1.26329	0.940415	1.43891	1.24235	1.16258
MSTRG.5235	4.20734	6.03935	4.04227	5.56701	5.052833000000001	4.97272	2.62336	5.31497	4.57381	5.84265	3.25176	4.42273	7.12709	5.878394999999999	4.65258	5.08475	4.74899	5.78392	3.94013	4.50392	4.04957	5.102380999999999	4.61308	4.778080999999999	3.70864	5.885383999999999	5.16299	4.95117	5.02974	7.68346	3.43579	4.76136	4.22083	4.24871	5.50604	4.3415099999999995
MSTRG.5263	1.92181	1.02163	0.500904	1.3119	1.23417	0.98069	0.746689	0.856712	1.1967	2.49605	1.72928	0.769478	2.76576	0.698891	0.783921	1.62366	0.966532	0.653887	0.7702060000000001	0.948658	1.10911	1.04495	0.927062	0.573978	0.6728390000000001	2.22434	0.673712	1.4055	0.919272	0.694859	0.920221	0.775953	1.01387	0.8461420000000001	1.88845	1.0119
MSTRG.528	0.487183	2.1191	0.282019	1.76971	0.884149	1.03321	0.823888	0.436601	0.49281099999999994	0.661037	1.53451	1.34887	0.084024	0.819102	0.138803	0.29678699999999997	0.578283	0.402745	0.31816500000000003	0.177336	0.392591	0.406379	0.11332	0.367295	0.258981	0.044723	0.14656	0.26071700000000003	0.804234	0.125604	0.14256300000000002	0.321343	1.28969	2.43907	0.901064	0.666558
MSTRG.5294	0.813918	0.626851	0.4099890000000001	0.8236530000000001	1.00954	0.5823119999999999	0.715284	0.642003	0.726128	1.10288	0.436303	0.730607	1.3964	0.453224	0.7572800000000001	2.2914	0.7680899999999999	0.453738	0.751306	0.7105560000000001	0.755894	0.492069	0.739279	0.739996	0.897022	1.49036	0.6200180000000001	1.4137540000000002	0.528849	0.5354909999999999	0.632274	1.1695	0.44295200000000007	0.60822	1.06376	0.903774
MSTRG.531	1.2178	0.216507	0.5932430000000001	0.621079	0.490301	0.615458	0.614005	1.21484	1.00617	0.528456	0.450444	0.37816	0.27469	0.8257709999999999	0.967378	0.16159600000000002	0.535691	0.581059	0.814891	0.236249	0.681095	0.200809	0.5267149999999999	0.390882	3.44896	0.556446	2.85542	0.457116	0.701005	1.20913	0.287864	0.345367	0.834325	0.7494770000000001	0.8826069999999999	0.330897
MSTRG.5376	2.72855	2.04485	1.8708599999999995	2.64963	1.68425	3.02939	3.5438199999999997	2.59589	1.7825959999999998	1.98219	1.83867	1.45302	1.5101	2.00961	3.03698	1.9662	2.98991	1.95797	3.00915	1.63483	3.12725	2.32384	2.16576	1.47507	1.57015	2.86932	2.2979529999999997	2.93033	1.56574	1.6582	2.28214	1.64784	3.15663	3.95992	1.6257	1.6738560000000002
MSTRG.5390	1.81824	2.1857	1.41488	1.98483	2.34436	1.90749	1.66699	1.8647240000000005	2.21136	2.0735200000000003	1.64483	1.7568700000000002	2.24684	1.7324700000000002	1.60028	2.75214	2.38805	2.2045220000000003	1.33393	1.69074	1.93025	1.13241	3.21902	1.51827	1.76052	1.9592	1.89508	1.45929	2.15339	2.09624	1.24313	2.31417	1.13215	2.01389	2.77592	1.67214
MSTRG.5440	1.9398990000000005	1.46575	1.88571	2.27105	1.30496	1.62633	1.27354	1.64741	1.6475509999999998	2.51914	1.10808	1.8924330000000005	3.49218	1.51111	1.63826	2.8377830000000004	1.53304	2.28703	1.9927	1.40299	1.39211	1.12447	1.77946	1.92754	1.45831	2.41057	1.87283	2.21052	1.90053	2.38973	1.1273959999999998	1.61582	0.849504	2.20307	1.14874	1.62323
MSTRG.5441	1.61706	2.0434669999999997	1.90624	1.6754209999999998	1.46713	1.98125	1.80788	1.6030719999999998	1.35827	2.10626	0.936395	1.34876	2.0365	1.40293	1.7414009999999998	2.01746	1.46272	2.13703	1.10417	1.68299	1.62653	1.46371	2.06273	1.23155	1.37162	3.28674	1.36647	1.83708	1.38552	1.6616540000000002	1.26268	1.72226	0.875848	1.87284	1.49874	1.2143
MSTRG.5498	1.91163	2.40888	2.75587	1.13225	1.32568	2.80692	1.30991	2.93322	1.94139	1.57988	2.30852	2.29223	1.59289	1.52766	1.92935	0.972636	2.6885779999999997	1.7160669999999998	2.75854	3.9119	1.90804	4.9597739999999995	4.33468	1.8067	1.6684849999999998	0.896013	2.06696	0.956748	2.32485	1.4392120000000002	2.5529	2.29702	0.998097	2.33127	1.69625	0.95706
MSTRG.5566	1.23028	0.342959	0.18845	0.290112	0.167073	0.21077099999999999	2.0064330000000004	0.191855	0.243306	0.241856	0.162	1.5667	0.102018	0.213498	0.223897	0.055184	0.226234	0.914745	1.78902	0.261546	0.375728	0.122303	0.244219	0.828259	1.27254	0.181474	0.297294	0.12157	0.227495	1.18594	2.29254	0.5803560000000001	0.122179	0.090632	0.371525	0.966481
MSTRG.5581	1.14348	1.12965	1.76322	1.54351	1.18571	1.21398	0.999191	0.7601	1.04123	1.56949	1.00807	1.15626	1.89461	1.60109	1.21255	1.46499	0.904584	0.884083	1.1641629999999998	1.41984	1.63826	1.4172	1.53138	1.40353	1.58167	1.30206	1.42052	1.21017	2.05599	1.38799	1.21874	1.20864	1.16843	2.05182	1.14433	1.39761
MSTRG.5584	1.75963	1.58439	2.31257	1.37489	1.95625	1.8410919999999995	1.20833	1.7575900000000002	1.44798	1.72626	2.0518259999999997	1.7658650000000002	1.97277	1.28618	1.97586	1.90538	1.85845	1.55051	1.43829	2.00522	1.56369	2.53884	1.92885	1.7289139999999998	2.2782709999999997	1.91858	2.51873	1.6704169999999998	2.3088	1.79056	1.22477	2.09497	1.12188	1.7107419999999998	1.7338810000000002	1.36615
[truncated: 7,794 more rows]
