# Supplementary material for: RNA sequencing reveals lncRNAs that specifically regulate unsaturated fatty acid generation in buffaloes
Source: Arch Anim Breed. 2026 May 26;69(2):309–21. doi: 10.5194/aab-69-309-2026 (PMC13224979; doi:10.5194/aab-69-309-2026)
Supplement: The supplement related to this article is available online at https://doi.org/10.5194/aab-69-309-2026-supplement. [file aab-69-309-2026-supplement.zip › Table S10.xlsx]

## Sheet: Table S10
Table S10: GO analysis of target genes of 207 lncRNAs.
ID	ONTOLOGY	Description	GeneRatio	BgRatio	pvalue	p.adjust	qvalue	geneID	Count
GO:0007015	BP	actin filament organization	42/693	464/18870	7.57415992750122e-08	0.000353637527015032	0.000321383564923762	NCK1/ARHGEF15/INF2/SHROOM1/FSCN2/BAIAP2/SORBS3/SSH3/CARMIL3/AIF1L/GSN/CSF3/MAGEL2/CTTN/DAAM2/GAS2L1/SPATC1L/PAK2/RHOC/FAM107A/ACTC1/ACTA1/GHRL/WNT11/ACTN2/MYO15A/DLC1/S100A10/DBN1/ARHGEF10/TPM2/PLEC/SCIN/CDC42EP1/SHROOM4/SMAD3/BCAR1/BIN1/RND3/GDPD2/MYO7A/ASAP3	42
GO:0030198	BP	extracellular matrix organization	32/693	321/18870	3.28541404558738e-07	0.000440966032105448	0.000400747162227246	OLFML2B/COL4A2/MMP19/CREB3L1/LRP1/PHLDB1/ADAMTS2/COL4A1/SMPD3/MMP3/ANXA2/OLFML2A/PXDN/ZNF469/ADAMTS12/COL1A2/COL3A1/FKBP10/ADAM15/MMP27/LOXL4/P3H4/COL18A1/CAV1/COL5A1/MMP2/TNFRSF1B/SMAD3/PAPLN/MMP23B/COL1A1/NID2	32
GO:0043062	BP	extracellular structure organization	32/693	322/18870	3.52362552776708e-07	0.000440966032105448	0.000400747162227246	OLFML2B/COL4A2/MMP19/CREB3L1/LRP1/PHLDB1/ADAMTS2/COL4A1/SMPD3/MMP3/ANXA2/OLFML2A/PXDN/ZNF469/ADAMTS12/COL1A2/COL3A1/FKBP10/ADAM15/MMP27/LOXL4/P3H4/COL18A1/CAV1/COL5A1/MMP2/TNFRSF1B/SMAD3/PAPLN/MMP23B/COL1A1/NID2	32
GO:0045229	BP	external encapsulating structure organization	32/693	323/18870	3.7778199366498e-07	0.000440966032105448	0.000400747162227246	OLFML2B/COL4A2/MMP19/CREB3L1/LRP1/PHLDB1/ADAMTS2/COL4A1/SMPD3/MMP3/ANXA2/OLFML2A/PXDN/ZNF469/ADAMTS12/COL1A2/COL3A1/FKBP10/ADAM15/MMP27/LOXL4/P3H4/COL18A1/CAV1/COL5A1/MMP2/TNFRSF1B/SMAD3/PAPLN/MMP23B/COL1A1/NID2	32
GO:0007009	BP	plasma membrane organization	21/693	170/18870	1.18338784316755e-06	0.00110504756794986	0.0010042602938544	TLCD2/ANK2/CRB1/AHNAK/SPACA6/BAIAP2/SPACA5/MYMX/A4GALT/CHMP2A/PRX/ANXA2/GSN/SPESP1/S100A10/CAV1/MYOF/COL5A1/ATP10A/PLEC/BIN1	21
GO:0032970	BP	regulation of actin filament-based process	34/693	379/18870	1.62731365788068e-06	0.00126632124477415	0.00115082479910825	NCK1/SIGLEC15/ANK2/ARHGEF15/LRP1/BAIAP2/SORBS3/SSH3/PDGFA/CARMIL3/GSN/CSF3/MAGEL2/CTTN/ABL2/DAAM2/ATP2A1/PAK2/RHOC/FAM107A/MYLK2/ARHGEF19/WNT11/ACTN2/DLC1/S100A10/CAV1/ARHGEF10/PDGFRB/SCIN/CDC42EP1/SMAD3/BIN1/ASAP3	34
GO:0042060	BP	wound healing	36/693	423/18870	2.75301092624016e-06	0.00183625828780218	0.00166878000656753	HGFAC/DGKQ/SCARB1/AHNAK/PPL/CD59/TLR4/CD44/PDGFA/CHMP2A/ANXA2/ITGA5/ANXA1/COL3A1/MFSD2B/C1QTNF1/RHOC/FKBP10/GNAS/ARHGEF19/S100A10/F2RL2/CAV1/MYOF/NOTCH2/COL5A1/MYOZ1/AXL/TNFRSF12A/PLEC/F13A1/SMAD3/CD34/GNA12/ANXA5/PROS1	36
GO:0010463	BP	mesenchymal cell proliferation	10/693	44/18870	3.34782145812772e-06	0.00191746786597554	0.00174258276149461	PDGFA/TGFBR2/CHRD/LMNA/MSX1/OSR1/WNT2/PRRX1/WNT11/DCHS1	10
GO:0030199	BP	collagen fibril organization	12/693	65/18870	3.69612567868492e-06	0.00191746786597554	0.00174258276149461	ADAMTS2/ANXA2/PXDN/ADAMTS12/COL1A2/COL3A1/FKBP10/LOXL4/P3H4/COL18A1/COL5A1/COL1A1	12
GO:0042391	BP	regulation of membrane potential	36/693	440/18870	6.70207674489789e-06	0.0030026430820892	0.0027287831867303	ANK2/TBC1D24/KCNK13/BAIAP2/HCRT/BEST2/KCNE3/ARL6IP5/INSYN2A/GCLM/KCNK9/KCNK12/GABRG3/GABRG1/SOD2/TSPO/ATP1B3/KCNK7/SEZ6/PTPN3/SLC29A1/GHRL/SLC4A11/CHRNA10/ACTN2/CAV1/GABRE/KCNQ1/CACNB3/GABBR1/DCN/BAD/SCN4A/MECP2/BIN1/NALCN	36
GO:0032963	BP	collagen metabolic process	15/693	106/18870	7.47485624336682e-06	0.0030026430820892	0.0027287831867303	MMP19/CREB3L1/ADAMTS2/SMPD3/MMP3/COL1A2/ADAM15/MMP27/P3H4/P3H1/COL5A1/MMP2/TRAM2/MMP23B/COL1A1	15
GO:0032956	BP	regulation of actin cytoskeleton organization	30/693	337/18870	7.71722359928687e-06	0.0030026430820892	0.0027287831867303	NCK1/SIGLEC15/ARHGEF15/LRP1/BAIAP2/SORBS3/SSH3/PDGFA/CARMIL3/GSN/CSF3/MAGEL2/CTTN/ABL2/DAAM2/PAK2/RHOC/FAM107A/ARHGEF19/WNT11/ACTN2/DLC1/S100A10/ARHGEF10/PDGFRB/SCIN/CDC42EP1/SMAD3/BIN1/ASAP3	30
GO:0051960	BP	regulation of nervous system development	37/693	466/18870	9.85233956371166e-06	0.00353850564792075	0.00321577172318394	NUMB/TBC1D24/NEURL1/SEMA3E/SRPX2/CDKN2B/TIAM1/LRRTM3/BAIAP2/RELA/CLCF1/OXTR/CRABP2/ANXA2/LRTM2/HAPLN3/PLXNA2/TSPO/THY1/DAAM2/SEMA3A/JAM2/WNT2/SEMA6B/RARA/GHRL/S100A10/DBN1/SEMA5B/TPBG/SLIT1/TNFRSF1B/ULK1/SPP1/MECP2/BIN1/HEYL	37
GO:0031032	BP	actomyosin structure organization	21/693	208/18870	2.8307882309408e-05	0.00944067875018756	0.0085796295931747	ARHGEF15/TNNT3/SORBS3/PAK2/RHOC/ACTC1/ACTA1/WNT11/ACTN2/DLC1/MYO18B/S100A10/LDB3/CDC42BPB/MYOZ1/ARHGEF10/PDGFRB/PLEC/SMAD3/ASAP3/CDC42BPA	21
GO:0060485	BP	mesenchyme development	28/693	327/18870	3.12255675960046e-05	0.00971947834038303	0.00883300091084172	S100A4/SEMA3E/SPRED3/PHLDB1/VASN/TIAM1/CPLANE2/FBXL17/TGFBR2/MSX1/OSR1/TGFBR3/SEMA3A/WNT2/SEMA6B/ACTC1/ACTA1/ADAM15/WNT11/SPRY1/TGFBR3L/IL17RD/SEMA5B/RADIL/SMAD3/DCHS1/HEYL/COL1A1	28
GO:0072132	BP	mesenchyme morphogenesis	10/693	57/18870	3.78826756757879e-05	0.0106949071049571	0.00971946444974853	CPLANE2/TGFBR2/MSX1/OSR1/ACTC1/ACTA1/WNT11/SMAD3/DCHS1/HEYL	10
GO:0048762	BP	mesenchymal cell differentiation	24/693	262/18870	3.8940548465254e-05	0.0106949071049571	0.00971946444974853	S100A4/SEMA3E/SPRED3/PHLDB1/VASN/TIAM1/FBXL17/TGFBR2/MSX1/OSR1/TGFBR3/SEMA3A/WNT2/SEMA6B/ADAM15/WNT11/SPRY1/TGFBR3L/IL17RD/SEMA5B/RADIL/SMAD3/HEYL/COL1A1	24
GO:0007160	BP	cell-matrix adhesion	22/693	239/18870	7.51897382938115e-05	0.0195033826718781	0.0177245517580324	SEMA3E/ITGB4/CD63/TIAM1/CD44/ITGA5/CTTN/THY1/ADAMTS12/COL3A1/FAM107A/ADAM15/ACTN2/DLC1/S100A10/ITGBL1/SMAD3/CD34/ACER2/ACTN3/CSF1/NID2	22
GO:1902905	BP	positive regulation of supramolecular fiber organization	18/693	175/18870	8.14899265978394e-05	0.0200250772255428	0.0181986644939552	NCK1/ARHGEF15/BAIAP2/SORBS3/GSN/CSF3/MAGEL2/CTTN/RHOC/WNT11/ACTN2/S100A10/ARHGEF10/SCIN/CDC42EP1/SMAD3/MECP2/BIN1	18
GO:0001503	BP	ossification	33/693	444/18870	0.000106650531933659	0.0248975666799127	0.0226267523276094	CREB3L1/COL6A1/RXRA/SMPD3/SUN1/ECM1/CHRD/ZHX3/SOST/SGMS2/ADAMTS12/OSR1/ATP2B1/CLEC3B/COL1A2/RBMX/EGFR/IGFBP3/WNT11/BMPR1B/HOXA2/UCMA/GABBR1/MMP2/SMAD3/SPP1/DCHS1/ACTN3/GDPD2/COL1A1/CTHRC1/FSTL3/CSF1	33
GO:0010464	BP	regulation of mesenchymal cell proliferation	7/693	32/18870	0.000131864609729295	0.0293178982298133	0.0266439218956786	PDGFA/TGFBR2/CHRD/LMNA/WNT2/PRRX1/WNT11	7
GO:0003012	BP	muscle system process	33/693	452/18870	0.000149038958884103	0.0314359282003411	0.02856877423895	ANK2/SETD3/STAC3/TIAM1/TNNT3/ANKRD2/KCNE3/OXTR/GSN/LMNA/LTB4R/CTTN/ATP2B1/ATP2A1/PAK2/MYLK2/ACTA1/GHRL/SMPX/ASPH/CAV1/MYOF/MYOZ1/KCNQ1/SPHK1/TPM2/TNFRSF1B/APBB1/SMAD3/SCN4A/BIN1/ACTN3/MAP2K3	33
GO:0051495	BP	positive regulation of cytoskeleton organization	18/693	184/18870	0.000154856789164242	0.0314359282003411	0.02856877423895	NCK1/ARHGEF15/BAIAP2/SORBS3/GSN/CSF3/MAGEL2/CTTN/RHOC/WNT11/ACTN2/S100A10/ARHGEF10/SCIN/CDC42EP1/SMAD3/MECP2/BIN1	18
GO:0071229	BP	cellular response to acid chemical	12/693	94/18870	0.000166058167781767	0.0323052327238779	0.0293587927336975	CAPN2/NEURL1/COL6A1/COL4A1/BAIAP2/GCLM/COL1A2/COL3A1/EGFR/MMP2/PLEC/COL1A1	12
GO:0110053	BP	regulation of actin filament organization	23/693	273/18870	0.000197387157312769	0.0355074488365967	0.0322689466380317	NCK1/ARHGEF15/BAIAP2/SORBS3/SSH3/CARMIL3/GSN/CSF3/MAGEL2/CTTN/DAAM2/PAK2/RHOC/WNT11/ACTN2/DLC1/S100A10/ARHGEF10/SCIN/CDC42EP1/SMAD3/BIN1/ASAP3	23
GO:0060317	BP	cardiac epithelial to mesenchymal transition	7/693	34/18870	0.000197728350771367	0.0355074488365967	0.0322689466380317	TGFBR2/MSX1/TGFBR3/WNT2/ADAM15/SPRY1/HEYL	7
GO:0001101	BP	response to acid chemical	15/693	141/18870	0.000215856690191074	0.0373272180185973	0.0339227414487416	CAPN2/NEURL1/COL6A1/COL4A1/BAIAP2/RELA/GCLM/COL1A2/COL3A1/EGFR/PKD2L1/COL18A1/MMP2/PLEC/COL1A1	15
GO:0031102	BP	neuron projection regeneration	9/693	58/18870	0.000245208911162371	0.0387249338418928	0.035192976816104	MAPK8IP3/TSPO/THY1/KLF4/PRRX1/PTPRF/MMP2/ULK1/SPP1	9
GO:0006936	BP	muscle contraction	27/693	351/18870	0.000256219941521963	0.0387249338418928	0.035192976816104	ANK2/SETD3/STAC3/TNNT3/ANKRD2/KCNE3/OXTR/GSN/LTB4R/CTTN/ATP2B1/ATP2A1/MYLK2/ACTA1/GHRL/SMPX/ASPH/CAV1/MYOF/KCNQ1/SPHK1/TPM2/APBB1/SCN4A/BIN1/ACTN3/MAP2K3	27
GO:0048706	BP	embryonic skeletal system development	14/693	128/18870	0.000259899541505132	0.0387249338418928	0.035192976816104	TBX15/SLC39A1/NDST1/TGFBR2/PCGF2/OSR1/PRRX1/HOXA3/WNT11/HOXA2/UCMA/HOXA6/SMAD3/COL1A1	14
GO:0050767	BP	regulation of neurogenesis	29/693	390/18870	0.000272212313952821	0.0387249338418928	0.035192976816104	NUMB/TBC1D24/NEURL1/SEMA3E/CDKN2B/TIAM1/BAIAP2/RELA/CLCF1/CRABP2/ANXA2/HAPLN3/PLXNA2/TSPO/THY1/DAAM2/SEMA3A/WNT2/SEMA6B/S100A10/DBN1/SEMA5B/SLIT1/TNFRSF1B/ULK1/SPP1/MECP2/BIN1/HEYL	29
GO:0071230	BP	cellular response to amino acid stimulus	11/693	85/18870	0.00027275141828765	0.0387249338418928	0.035192976816104	CAPN2/NEURL1/COL6A1/COL4A1/BAIAP2/GCLM/COL1A2/COL3A1/EGFR/MMP2/COL1A1	11
GO:0036005	BP	response to macrophage colony-stimulating factor	5/693	17/18870	0.000281997804802818	0.0387249338418928	0.035192976816104	MST1R/TLR4/PDE1B/SPP1/CSF1	5
GO:1903729	BP	regulation of plasma membrane organization	5/693	17/18870	0.000281997804802818	0.0387249338418928	0.035192976816104	AHNAK/ANXA2/GSN/S100A10/ATP10A	5
GO:0062197	BP	cellular response to chemical stress	25/693	317/18870	0.000294603728117278	0.0393001373308449	0.0357157181365638	TBC1D24/AIFM2/SRXN1/SMPD3/RELA/ANKRD2/MMP3/ARL6IP5/CAMKK2/PCGF2/SOD2/ALDH3B1/TSPO/ANXA1/HM13/EGFR/SLC4A11/PJVK/CAV1/AXL/SPHK1/MMP2/PLEC/BAD/YBX3	25
GO:0001837	BP	epithelial to mesenchymal transition	17/693	178/18870	0.00031080127219363	0.0403091983297794	0.0366327464389626	S100A4/SPRED3/PHLDB1/VASN/TIAM1/TGFBR2/MSX1/TGFBR3/WNT2/ADAM15/WNT11/SPRY1/TGFBR3L/IL17RD/SMAD3/HEYL/COL1A1	17
GO:0031589	BP	cell-substrate adhesion	27/693	356/18870	0.000320726501944181	0.0403375594942131	0.0366585208871894	SEMA3E/ITGB4/CASS4/CD63/TIAM1/SORBS3/CD44/ITGA5/CTTN/THY1/ADAMTS12/COL3A1/FAM107A/ADAM15/ACTN2/DLC1/S100A10/ITGBL1/AXL/RADIL/SMAD3/CD34/ACER2/ACTN3/COL1A1/CSF1/NID2	27
GO:0042542	BP	response to hydrogen peroxide	12/693	101/18870	0.00032829883503536	0.0403375594942131	0.0366585208871894	CAPN2/SMPD3/RELA/SDC1/PCGF2/SOD2/ANXA1/AXL/SPHK1/MMP2/FOSL1/COL1A1	12
GO:0009612	BP	response to mechanical stimulus	19/693	213/18870	0.000339487513819657	0.0406427487698457	0.0369358749853452	CAPN2/PPL/SUN1/RELA/TLR4/LTBR/GSN/SOST/ACTA1/WNT11/CHRNA10/PJVK/PKD2L1/KCNQ1/MMP2/PLEC/BAD/FOSL1/COL1A1	19
GO:0150115	BP	cell-substrate junction organization	12/693	102/18870	0.000359894089467046	0.040799212437851	0.0370780681847747	ITGB4/ITGA5/CTTN/THY1/FAM107A/ACTN2/IQSEC1/DLC1/S100A10/PLEC/SMAD3/ACTN3	12
GO:0061448	BP	connective tissue development	23/693	285/18870	0.000366659946867749	0.040799212437851	0.0370780681847747	SMPD3/SLC39A13/CD44/ECM1/TGFBR2/MSX1/ADAMTS12/OSR1/EVC/COL3A1/PRRX1/RARA/GHRL/HOXA3/WNT11/BMPR1B/COL5A1/PDGFRB/SCIN/SMAD3/CD34/COL1A1/CSF1	23
GO:0035929	BP	steroid hormone secretion	6/693	27/18870	0.00036700940723704	0.040799212437851	0.0370780681847747	TSPO/C1QTNF1/GHRL/KCNQ1/SPP1/CRY2	6
GO:0060348	BP	bone development	19/693	215/18870	0.000381784071731845	0.0414546472306043	0.0376737232105524	SIGLEC15/SMPD3/SPNS2/ECM1/TGFBR2/ANXA2/MSX1/ADAMTS12/EVC/COL3A1/GNAS/RARA/GHRL/BMPR1B/P3H1/NOTCH2/DCHS1/ACTN3/COL1A1	19
GO:0035930	BP	corticosteroid hormone secretion	5/693	19/18870	0.000498533406793187	0.052901192643577	0.0480762718369219	TSPO/C1QTNF1/GHRL/KCNQ1/CRY2	5
GO:0032526	BP	response to retinoic acid	12/693	106/18870	0.000513251820475571	0.0532527277733432	0.0483957447564217	RXRA/SREBF1/ABL2/OSR1/KLF4/WNT2/RARA/WNT11/HOXA2/MMP2/ACER2/COL1A1	12
GO:0001701	BP	in utero embryonic development	28/693	392/18870	0.000651059548389426	0.0647347654283039	0.0588305485095407	CAPN2/SOX18/HEG1/SLC39A1/TGFBR2/PCGF2/MSX1/HM13/COL3A1/KLF4/WNT2/FKBP10/EGFR/MYO18B/MGAT1/DBN1/SEC24D/NOTCH2/TMEM231/SPECC1/MYBPHL/RUNDC1/ADCY9/SMAD3/VASH1/GNA12/FOSL1/YBX3	28
GO:0051216	BP	cartilage development	18/693	207/18870	0.000651645743227733	0.0647347654283039	0.0588305485095407	SMPD3/CD44/ECM1/TGFBR2/MSX1/ADAMTS12/OSR1/EVC/COL3A1/PRRX1/RARA/GHRL/HOXA3/WNT11/BMPR1B/SCIN/SMAD3/COL1A1	18
GO:0001578	BP	microtubule bundle formation	13/693	125/18870	0.000692645677901818	0.0656599768645279	0.0596713748556351	NEURL1/CPLANE2/ODAD1/NAV1/NISCH/CCDC40/DNAJB13/GAS2L1/DNAAF8/ODAD3/TPGS1/SPAG1/MTCL1	13
GO:0031099	BP	regeneration	17/693	191/18870	0.000701055267383813	0.0656599768645279	0.0596713748556351	MYMX/MAPK8IP3/TSPO/THY1/ANXA1/TGFBR3/KLF4/PTPN3/PRRX1/ADAM15/PTPRF/MYOZ1/AXL/MMP2/ULK1/SPP1/PTGFRN	17
GO:0035933	BP	glucocorticoid secretion	4/693	12/18870	0.00070509867511527	0.0656599768645279	0.0596713748556351	TSPO/GHRL/KCNQ1/CRY2	4
GO:0007044	BP	cell-substrate junction assembly	11/693	95/18870	0.000717211141591545	0.0656599768645279	0.0596713748556351	ITGB4/ITGA5/CTTN/THY1/FAM107A/ACTN2/DLC1/S100A10/PLEC/SMAD3/ACTN3	11
GO:0051017	BP	actin filament bundle assembly	15/693	161/18870	0.000888765262345425	0.0798008655748228	0.072522525759401	ARHGEF15/SHROOM1/FSCN2/BAIAP2/SORBS3/AIF1L/PAK2/RHOC/FAM107A/WNT11/DLC1/S100A10/ARHGEF10/SMAD3/ASAP3	15
GO:0036006	BP	cellular response to macrophage colony-stimulating factor stimulus	4/693	13/18870	0.000989014511930471	0.087126580305724	0.0791800893265487	MST1R/TLR4/PDE1B/CSF1	4
GO:2000831	BP	regulation of steroid hormone secretion	5/693	22/18870	0.00103048508331959	0.0890987935929473	0.0809724243832604	TSPO/C1QTNF1/GHRL/SPP1/CRY2	5
GO:0051962	BP	positive regulation of nervous system development	22/693	290/18870	0.00110737235896125	0.0899958383622861	0.0817876530392793	NUMB/TBC1D24/NEURL1/SRPX2/TIAM1/LRRTM3/BAIAP2/RELA/CLCF1/OXTR/CRABP2/LRTM2/HAPLN3/PLXNA2/TSPO/WNT2/GHRL/DBN1/TPBG/TNFRSF1B/MECP2/BIN1	22
GO:0034329	BP	cell junction assembly	30/693	446/18870	0.0011175448106731	0.0899958383622861	0.0817876530392793	ANK2/ARHGEF15/ITGB4/SRPX2/LRRTM3/BSN/OXTR/LRTM2/ITGA5/CTTN/THY1/OPHN1/PAK2/RHOC/FAM107A/CDH18/GHRL/PECAM1/WNT11/ACTN2/DLC1/S100A10/CAV1/TPBG/SLIT1/PLEC/SMAD3/MECP2/ACTN3/MARVELD2	30
GO:0048736	BP	appendage development	16/693	182/18870	0.00113418175060168	0.0899958383622861	0.0817876530392793	LMBR1/ITGB4/CPLANE2/SLC39A1/CRABP2/PLXNA2/MSX1/OSR1/COL3A1/PRRX1/RARA/EN1/ASPH/NOTCH2/TMEM231/GNA12	16
GO:0060173	BP	limb development	16/693	182/18870	0.00113418175060168	0.0899958383622861	0.0817876530392793	LMBR1/ITGB4/CPLANE2/SLC39A1/CRABP2/PLXNA2/MSX1/OSR1/COL3A1/PRRX1/RARA/EN1/ASPH/NOTCH2/TMEM231/GNA12	16
GO:0061572	BP	actin filament bundle organization	15/693	165/18870	0.00114186126274501	0.0899958383622861	0.0817876530392793	ARHGEF15/SHROOM1/FSCN2/BAIAP2/SORBS3/AIF1L/PAK2/RHOC/FAM107A/WNT11/DLC1/S100A10/ARHGEF10/SMAD3/ASAP3	15
GO:0030574	BP	collagen catabolic process	7/693	45/18870	0.00117578627973858	0.0899958383622861	0.0817876530392793	MMP19/ADAMTS2/MMP3/ADAM15/MMP27/MMP2/MMP23B	7
GO:0048701	BP	embryonic cranial skeleton morphogenesis	7/693	45/18870	0.00117578627973858	0.0899958383622861	0.0817876530392793	TBX15/SLC39A1/NDST1/TGFBR2/PRRX1/HOXA2/SMAD3	7
GO:0034599	BP	cellular response to oxidative stress	20/693	255/18870	0.00122555625172202	0.0907113054530654	0.0824378650407067	TBC1D24/AIFM2/SRXN1/SMPD3/RELA/ANKRD2/MMP3/ARL6IP5/CAMKK2/PCGF2/SOD2/ALDH3B1/ANXA1/HM13/EGFR/SLC4A11/PJVK/AXL/SPHK1/MMP2	20
GO:0071559	BP	response to transforming growth factor beta	22/693	293/18870	0.00126441724643687	0.0907113054530654	0.0824378650407067	COL4A2/SPRED3/CDKN2B/VASN/TGFBR2/TGFBR3/CLEC3B/COL1A2/VEPH1/COL3A1/PAK2/WNT2/HTRA1/NFKBIZ/AMHR2/CAV1/SPRY1/TGFBR3L/IL17RD/MXRA5/SMAD3/COL1A1	22
GO:0007264	BP	small GTPase mediated signal transduction	32/693	491/18870	0.00130161847377734	0.0907113054530654	0.0824378650407067	RAB15/ARHGEF15/TIAM1/HEG1/ADCYAP1R1/NISCH/PLEKHG3/ABL2/COL1A2/COL3A1/SYDE1/OPHN1/DOK4/RHOC/ARHGAP29/ARHGAP32/DOCK6/RASGRF1/ARHGEF19/IQSEC1/DLC1/TAX1BP3/F2RL2/SPRY1/ARHGEF40/NOTCH2/ARHGEF10/CDC42EP1/RASGRP4/GNA12/RND3/CSF1	32
GO:0051928	BP	positive regulation of calcium ion transport	12/693	118/18870	0.00133619340722843	0.0907113054530654	0.0824378650407067	ANK2/STAC3/ADCYAP1R1/HCRT/LGALS3/TSPO/THY1/ATP2B1/ATP2A1/CAV1/CACNB3/PDGFRB	12
GO:0042789	BP	mRNA transcription by RNA polymerase II	7/693	46/18870	0.001343591984942	0.0907113054530654	0.0824378650407067	C5AR1/RXRA/SREBF1/ANXA2/RARA/NFKBIZ/S100A10	7
GO:0085029	BP	extracellular matrix assembly	7/693	46/18870	0.001343591984942	0.0907113054530654	0.0824378650407067	PHLDB1/SMPD3/PXDN/COL1A2/COL3A1/FKBP10/SMAD3	7
GO:0035791	BP	platelet-derived growth factor receptor-beta signaling pathway	4/693	14/18870	0.00134461921046344	0.0907113054530654	0.0824378650407067	LRP1/PDGFA/PDGFRL/PDGFRB	4
GO:0010517	BP	regulation of phospholipase activity	8/693	59/18870	0.00134697970434319	0.0907113054530654	0.0824378650407067	SELE/C5AR1/LRP1/ABL2/ANXA1/EGFR/PDGFRB/RASGRP4	8
GO:0055002	BP	striated muscle cell development	9/693	73/18870	0.00137240406333094	0.0907113054530654	0.0824378650407067	TNNT3/SDC1/ACTC1/ACTA1/ACTN2/LDB3/MYOZ1/PDGFRB/PLEC	9
GO:0051056	BP	regulation of small GTPase mediated signal transduction	22/693	295/18870	0.00137941800967394	0.0907113054530654	0.0824378650407067	ARHGEF15/TIAM1/HEG1/ADCYAP1R1/PLEKHG3/ABL2/COL3A1/SYDE1/OPHN1/ARHGAP29/ARHGAP32/RASGRF1/ARHGEF19/IQSEC1/DLC1/F2RL2/SPRY1/ARHGEF40/NOTCH2/ARHGEF10/RASGRP4/CSF1	22
GO:0007517	BP	muscle organ development	25/693	354/18870	0.00145128435515384	0.0926829473941742	0.0842296808616556	NEURL1/DISP1/STAC3/FHL3/HEG1/ANKRD2/FLNB/MYMX/MSX1/TGFBR3/EVC/COL3A1/WNT2/ACTC1/MYLK2/ACTA1/KLHL40/CAV1/MYOZ1/COL6A3/PLEC/SMAD3/HEYL/ACTN3/YBX3	25
GO:0045933	BP	positive regulation of muscle contraction	7/693	47/18870	0.0015295359321969	0.0926829473941742	0.0842296808616556	OXTR/CTTN/ATP2A1/GHRL/KCNQ1/SPHK1/ACTN3	7
GO:0050919	BP	negative chemotaxis	7/693	47/18870	0.0015295359321969	0.0926829473941742	0.0842296808616556	SEMA3E/PDGFA/LRTM2/SEMA3A/SEMA6B/SEMA5B/SLIT1	7
GO:0140353	BP	lipid export from cell	7/693	47/18870	0.0015295359321969	0.0926829473941742	0.0842296808616556	PTGES/TSPO/C1QTNF1/GHRL/KCNQ1/SPP1/CRY2	7
GO:0000302	BP	response to reactive oxygen species	17/693	205/18870	0.00153088066343971	0.0926829473941742	0.0842296808616556	CAPN2/ADCYAP1R1/SMPD3/RELA/MMP3/CAMKK2/SDC1/PCGF2/SOD2/ANXA1/EGFR/PJVK/AXL/SPHK1/MMP2/FOSL1/COL1A1	17
GO:0006937	BP	regulation of muscle contraction	15/693	170/18870	0.00154118027017496	0.0926829473941742	0.0842296808616556	ANK2/SETD3/TNNT3/OXTR/CTTN/ATP2B1/ATP2A1/MYLK2/GHRL/CAV1/KCNQ1/SPHK1/SCN4A/BIN1/ACTN3	15
GO:0031338	BP	regulation of vesicle fusion	5/693	24/18870	0.00156522228348543	0.0926829473941742	0.0842296808616556	SYT9/CPLANE2/ANXA2/ANXA1/SPHK1	5
GO:0110110	BP	positive regulation of animal organ morphogenesis	6/693	35/18870	0.00156820579227667	0.0926829473941742	0.0842296808616556	MSX1/WNT2/WNT11/SPRY1/CD34/CSF1	6
GO:0071711	BP	basement membrane organization	6/693	36/18870	0.0018242724231803	0.10618308039892	0.0964985170019605	PHLDB1/COL4A1/PXDN/COL3A1/CAV1/NID2	6
GO:0006979	BP	response to oxidative stress	27/693	400/18870	0.00184211383857625	0.10618308039892	0.0964985170019605	CAPN2/TBC1D24/AIFM2/SRXN1/ADCYAP1R1/SMPD3/RELA/ANKRD2/MMP3/ARL6IP5/CAMKK2/GCLM/SDC1/PCGF2/SOD2/ALDH3B1/PXDN/ANXA1/HM13/EGFR/SLC4A11/PJVK/AXL/SPHK1/MMP2/FOSL1/COL1A1	27
GO:0002053	BP	positive regulation of mesenchymal cell proliferation	5/693	25/18870	0.00189808752625344	0.107392206340572	0.0975973630685818	PDGFA/TGFBR2/CHRD/WNT2/PRRX1	5
GO:0030282	BP	bone mineralization	12/693	123/18870	0.00190909255220979	0.107392206340572	0.0975973630685818	RXRA/SMPD3/ECM1/SGMS2/OSR1/ATP2B1/CLEC3B/COL1A2/WNT11/BMPR1B/SMAD3/ACTN3	12
GO:0010863	BP	positive regulation of phospholipase C activity	6/693	37/18870	0.0021107931654143	0.115655938138055	0.105107390658317	SELE/C5AR1/ABL2/EGFR/PDGFRB/RASGRP4	6
GO:0048705	BP	skeletal system morphogenesis	18/693	230/18870	0.00215469915786062	0.115655938138055	0.105107390658317	SMPD3/TBX15/SLC39A1/NDST1/TGFBR2/PCGF2/MSX1/OSR1/COL3A1/PRRX1/RARA/HOXA3/BMPR1B/HOXA2/MMP2/SMAD3/ACTN3/COL1A1	18
GO:0060191	BP	regulation of lipase activity	9/693	78/18870	0.00219260996125641	0.115655938138055	0.105107390658317	SELE/C5AR1/LRP1/ABL2/ANXA1/RHOC/EGFR/PDGFRB/RASGRP4	9
GO:0071560	BP	cellular response to transforming growth factor beta stimulus	21/693	287/18870	0.00220779067514668	0.115655938138055	0.105107390658317	COL4A2/SPRED3/CDKN2B/VASN/TGFBR2/TGFBR3/CLEC3B/COL1A2/VEPH1/COL3A1/PAK2/WNT2/HTRA1/NFKBIZ/AMHR2/CAV1/SPRY1/TGFBR3L/IL17RD/SMAD3/COL1A1	21
GO:0009299	BP	mRNA transcription	7/693	50/18870	0.00220943337883771	0.115655938138055	0.105107390658317	C5AR1/RXRA/SREBF1/ANXA2/RARA/NFKBIZ/S100A10	7
GO:0035729	BP	cellular response to hepatocyte growth factor stimulus	4/693	16/18870	0.0023058144554264	0.115655938138055	0.105107390658317	RELA/GCLM/ADAMTS12/BCAR1	4
GO:2000846	BP	regulation of corticosteroid hormone secretion	4/693	16/18870	0.0023058144554264	0.115655938138055	0.105107390658317	TSPO/C1QTNF1/GHRL/CRY2	4
GO:0055001	BP	muscle cell development	16/693	195/18870	0.00231406263069806	0.115655938138055	0.105107390658317	ANK2/STAC3/TNNT3/SDC1/LMNA/ACTC1/ACTA1/ACTN2/KLHL40/MYO18B/LDB3/MYOZ1/PDGFRB/PLEC/BIN1/ACTN3	16
GO:0043200	BP	response to amino acid	12/693	126/18870	0.00234022556799206	0.115655938138055	0.105107390658317	CAPN2/NEURL1/COL6A1/COL4A1/BAIAP2/RELA/GCLM/COL1A2/COL3A1/EGFR/MMP2/COL1A1	12
GO:2000027	BP	regulation of animal organ morphogenesis	12/693	126/18870	0.00234022556799206	0.115655938138055	0.105107390658317	TIAM1/PDGFA/MSX1/WNT2/ARHGEF19/WNT11/SPRY1/CD34/VANGL1/DACT1/CTHRC1/CSF1	12
GO:0048704	BP	embryonic skeletal system morphogenesis	10/693	94/18870	0.00235324783103775	0.115655938138055	0.105107390658317	TBX15/SLC39A1/NDST1/TGFBR2/PCGF2/OSR1/PRRX1/HOXA3/HOXA2/SMAD3	10
GO:0051492	BP	regulation of stress fiber assembly	10/693	94/18870	0.00235324783103775	0.115655938138055	0.105107390658317	ARHGEF15/SORBS3/PAK2/RHOC/WNT11/DLC1/S100A10/ARHGEF10/SMAD3/ASAP3	10
GO:0043270	BP	positive regulation of monoatomic ion transport	17/693	214/18870	0.00241635828659031	0.117520592084272	0.106801976461026	ANK2/STAC3/ADCYAP1R1/HCRT/LGALS3/TSPO/THY1/ATP2B1/ATP2A1/ATP1B3/ACTN2/CHP2/CAV1/KCNQ1/CACNB3/PDGFRB/AHCYL1	17
GO:0051496	BP	positive regulation of stress fiber assembly	7/693	51/18870	0.0024813489968211	0.119437303774822	0.108543872015039	ARHGEF15/SORBS3/RHOC/WNT11/S100A10/ARHGEF10/SMAD3	7
GO:0036296	BP	response to increased oxygen levels	5/693	27/18870	0.00271463383819038	0.125393238764372	0.113956588350753	SOD2/ATP6V0D1/CAV1/MMP2/COL1A1	5
GO:0035082	BP	axoneme assembly	10/693	96/18870	0.00275060572431515	0.125393238764372	0.113956588350753	NEURL1/CPLANE2/ODAD1/NISCH/CCDC40/DNAJB13/DNAAF8/ODAD3/TPGS1/SPAG1	10
GO:1900274	BP	regulation of phospholipase C activity	6/693	39/18870	0.00278415772729189	0.125393238764372	0.113956588350753	SELE/C5AR1/ABL2/EGFR/PDGFRB/RASGRP4	6
GO:0006869	BP	lipid transport	29/693	453/18870	0.00278657343371006	0.125393238764372	0.113956588350753	SCARB1/LRP1/PTGES/RXRA/SLC43A3/SPNS2/ABCG2/SOAT2/CRABP2/ATP8B3/ANXA2/SCARB2/TSPO/ANXA1/MFSD2B/C1QTNF1/STAR/ABCD4/GHRL/ABCC3/ATP8B4/CAV1/TMEM30B/KCNQ1/ATP10A/ATG2A/SPP1/RFT1/CRY2	29
GO:0048568	BP	embryonic organ development	29/693	453/18870	0.00278657343371006	0.125393238764372	0.113956588350753	SOX18/CCDC40/TBX15/PDGFA/SLC39A1/NDST1/TGFBR2/PCGF2/MSX1/OSR1/WNT2/PRRX1/EGFR/RARA/TAL1/HOXA3/WNT11/EN1/CHRNA10/HOXA2/MYO15A/LRIG1/COL18A1/NOTCH2/KCNQ1/SMAD3/VASH1/MYO7A/CTHRC1	29
GO:0050771	BP	negative regulation of axonogenesis	8/693	66/18870	0.00278820250821789	0.125393238764372	0.113956588350753	SEMA3E/THY1/SEMA3A/SEMA6B/SEMA5B/SLIT1/ULK1/SPP1	8
GO:0071805	BP	potassium ion transmembrane transport	17/693	217/18870	0.00279308135178724	0.125393238764372	0.113956588350753	ANK2/SLC12A8/CD63/KCNK13/KCNE3/KCNK9/KCNK12/SLC12A4/ATP1B3/KCNK7/ACTN2/PKD2L1/CAV1/KCNT1/KCNQ1/BIN1/NALCN	17
GO:0007389	BP	pattern specification process	30/693	475/18870	0.00290234272341664	0.127787792787968	0.116132744017833	APC2/PCDH8/DISP1/IRX2/SOX18/CPLANE2/CCDC40/EMX2/TGFBR2/PCGF2/CHRD/PLXNA2/MSX1/OSR1/DAAM2/WNT2/HOXA3/WNT11/EN1/ASPH/BMPR1B/ODAD3/HOXA2/MEIS3/SPRY1/NOTCH2/HOXA6/SMAD3/DCHS1/HEYL	30
GO:0030322	BP	stabilization of membrane potential	4/693	17/18870	0.0029285272710029	0.127787792787968	0.116132744017833	KCNK13/KCNK9/KCNK12/KCNK7	4
GO:0097067	BP	cellular response to thyroid hormone stimulus	4/693	17/18870	0.0029285272710029	0.127787792787968	0.116132744017833	KLF9/GCLM/GAS2L1/BRD8	4
GO:0001667	BP	ameboidal-type cell migration	31/693	497/18870	0.00300587785710031	0.129948552914827	0.11809642925898	MMRN2/SEMA3E/SCARB1/ITGB4/SRPX2/SOX18/PTPRM/TGFBR2/ANXA1/PKN3/DAAM2/SEMA3A/SYDE1/KLF4/SEMA6B/MCC/WNT11/IQSEC1/SEMA5B/CD248/TPBG/FSTL1/PLEC/DCN/RADIL/FGF16/VASH1/GNA12/BCAR1/MECP2/MAP2K3	31
GO:0048562	BP	embryonic organ morphogenesis	21/693	295/18870	0.00305957856265472	0.130004127239482	0.118146934856411	SOX18/CCDC40/TBX15/SLC39A1/NDST1/TGFBR2/PCGF2/MSX1/OSR1/PRRX1/HOXA3/WNT11/CHRNA10/HOXA2/MYO15A/LRIG1/NOTCH2/KCNQ1/SMAD3/MYO7A/CTHRC1	21
GO:2001238	BP	positive regulation of extrinsic apoptotic signaling pathway	7/693	53/18870	0.00310171820059269	0.130004127239482	0.118146934856411	TLR4/LTBR/TIMP3/PAK2/BMPR1B/CAV1/TNFRSF12A	7
GO:0032570	BP	response to progesterone	6/693	40/18870	0.00317557928507672	0.130004127239482	0.118146934856411	RELA/OXTR/SREBF1/TSPO/CAV1/FOSL1	6
GO:0070286	BP	axonemal dynein complex assembly	6/693	40/18870	0.00317557928507672	0.130004127239482	0.118146934856411	ODAD1/NISCH/CCDC40/DNAAF8/ODAD3/SPAG1	6
GO:0048843	BP	negative regulation of axon extension involved in axon guidance	5/693	28/18870	0.0032063528428716	0.130004127239482	0.118146934856411	SEMA3E/SEMA3A/SEMA6B/SEMA5B/SLIT1	5
GO:0007224	BP	smoothened signaling pathway	13/693	148/18870	0.00321142929290712	0.130004127239482	0.118146934856411	DISP1/KIF7/CPLANE2/FBXL17/NDST1/TGFBR2/KIAA0586/EVC/KCTD6/PRRX1/GLIS2/PKD2L1/TMEM231	13
GO:0060078	BP	regulation of postsynaptic membrane potential	13/693	148/18870	0.00321142929290712	0.130004127239482	0.118146934856411	TBC1D24/BAIAP2/HCRT/INSYN2A/GABRG3/GABRG1/SEZ6/SLC29A1/GHRL/CHRNA10/GABRE/GABBR1/MECP2	13
GO:0090596	BP	sensory organ morphogenesis	20/693	277/18870	0.00323430810350794	0.130004127239482	0.118146934856411	LCTL/CRB1/PTPRM/FSCN2/PDE6C/THY1/MSX1/OSR1/WNT2/TENM3/PRRX1/CHRNA10/HOXA2/MYO15A/LRIG1/NOTCH2/COL5A1/KCNQ1/MYO7A/CTHRC1	20
GO:0043547	BP	positive regulation of GTPase activity	18/693	239/18870	0.00325776030992062	0.130004127239482	0.118146934856411	APC2/ARHGEF15/TIAM1/TBC1D2/THY1/SYDE1/ARHGAP29/DOCK6/RASGRF1/ARHGEF19/WNT11/TAX1BP3/S100A10/ARHGEF10/RGS6/RASGRP4/RGS16/ASAP3	18
GO:0001570	BP	vasculogenesis	9/693	83/18870	0.0033624125765746	0.13304325694938	0.120908876861483	SOX18/HEG1/ACKR3/TGFBR2/TGFBR3/MYO18B/CAV1/PDGFRB/CD34	9
GO:0010959	BP	regulation of metal ion transport	26/693	398/18870	0.00344452712746615	0.134020809651162	0.121797270621194	ANK2/STAC3/AHNAK/CD63/ADCYAP1R1/HOMER3/HCRT/KCNE3/LGALS3/FXYD5/TSPO/THY1/OSR1/ATP2B1/ATP2A1/ATP1B3/PSEN2/PTPN3/ACTN2/CHP2/CAV1/KCNQ1/CACNB3/PDGFRB/AHCYL1/BIN1	26
GO:2001233	BP	regulation of apoptotic signaling pathway	26/693	398/18870	0.00344452712746615	0.134020809651162	0.121797270621194	NCK1/CREB3L1/RELA/GSDME/TLR4/ACKR3/CD44/LTBR/GCLM/PCGF2/TIMP3/RPL11/LGALS3/SOD2/LMNA/UNC5B/CTTN/MSX1/MUC1/PAK2/BMPR1B/MEIS3/CAV1/TNFRSF12A/BAD/YBX3	26
GO:0042063	BP	gliogenesis	23/693	338/18870	0.0035070939335435	0.135327451038964	0.122984738113213	CRB1/C5AR1/ITGB4/LRP1/CDKN2B/TIAM1/SUN1/RELA/TLR4/CLCF1/PRX/HAPLN3/TSPO/ANXA1/DAAM2/COL3A1/TAL1/ARHGEF10/PLEC/TNFRSF1B/MECP2/BIN1/CSF1	23
GO:0006813	BP	potassium ion transport	18/693	241/18870	0.00355786142550562	0.136161106522014	0.12374235898372	ANK2/SLC12A8/CD63/KCNK13/HCRT/KCNE3/KCNK9/KCNK12/SLC12A4/ATP1B3/KCNK7/ACTN2/PKD2L1/CAV1/KCNT1/KCNQ1/BIN1/NALCN	18
GO:0072073	BP	kidney epithelium development	13/693	150/18870	0.00360513595934022	0.136597919150509	0.124139331558815	IRX2/EPCAM/SDC1/OSR1/RARA/PECAM1/WNT11/SPRY1/NOTCH2/SMAD3/CD34/DCHS1/HEYL	13
GO:0035728	BP	response to hepatocyte growth factor	4/693	18/18870	0.00365704431223253	0.136597919150509	0.124139331558815	RELA/GCLM/ADAMTS12/BCAR1	4
GO:0090520	BP	sphingolipid mediated signaling pathway	4/693	18/18870	0.00365704431223253	0.136597919150509	0.124139331558815	SMPD3/SPNS2/MFSD2B/SPHK1	4
GO:0001778	BP	plasma membrane repair	5/693	29/18870	0.00375907785151257	0.137835992545718	0.125264484889538	AHNAK/CHMP2A/ANXA2/S100A10/MYOF	5
GO:0072012	BP	glomerulus vasculature development	5/693	29/18870	0.00375907785151257	0.137835992545718	0.125264484889538	OSR1/PECAM1/NOTCH2/PDGFRB/CD34	5
GO:0048880	BP	sensory system development	26/693	401/18870	0.00380302363367894	0.137835992545718	0.125264484889538	LCTL/CRB1/ARHGEF15/SPRED3/PTPRM/FSCN2/COL4A1/PDE6C/TGFBR2/THY1/PXDN/SEMA3A/KLF4/WNT2/TENM3/EGFR/RARA/BMPR1B/MEIS3/SPRY1/NOTCH2/COL5A1/TMEM231/PDGFRB/SMAD3/MYO7A	26
GO:0023061	BP	signal release	30/693	484/18870	0.00380827651282879	0.137835992545718	0.125264484889538	GRM2/SYT9/PTGES/TIAM1/SMPD3/HCRT/OXTR/SREBF1/CPLX4/ADCY5/RPH3AL/TSPO/ANXA1/ACSL4/PPFIA3/C1QTNF1/GLUD1/GHRL/SV2C/PFKL/F2RL2/SEPTIN5/MYOF/SLC16A2/KCNQ1/GABBR1/BAD/SPP1/CRY2/PASK	30
GO:0007596	BP	blood coagulation	17/693	224/18870	0.00386499675938183	0.138812845150414	0.12615224240541	HGFAC/DGKQ/CD59/TLR4/PDGFA/ANXA2/COL3A1/MFSD2B/C1QTNF1/GNAS/F2RL2/CAV1/AXL/F13A1/GNA12/ANXA5/PROS1	17
GO:0051591	BP	response to cAMP	9/693	85/18870	0.00394871932625485	0.140737179651022	0.12790106552136	DGKQ/RELA/SLC26A6/SREBF1/SDC1/KCNQ1/CNGA3/FOSL1/COL1A1	9
GO:0003007	BP	heart morphogenesis	19/693	264/18870	0.00418650668331099	0.148081815942265	0.134575824883785	SOX18/HEG1/CPLANE2/CCDC40/TGFBR2/MSX1/TGFBR3/WNT2/ACTC1/MYLK2/ADAM15/WNT11/DLC1/SPRY1/NOTCH2/COL5A1/SMAD3/DCHS1/HEYL	19
GO:0051897	BP	positive regulation of phosphatidylinositol 3-kinase/protein kinase B signal transduction	14/693	171/18870	0.00430695502911909	0.151196789706444	0.137406693489347	SEMA3E/CASS4/MST1R/MFHAS1/PDGFA/UNC5B/CSF3/C1QTNF1/EGFR/MEIS3/AXL/TPBG/PDGFRB/DCN	14
GO:0030239	BP	myofibril assembly	8/693	71/18870	0.00440282993832101	0.153409052104633	0.139417183671422	TNNT3/ACTC1/ACTA1/ACTN2/LDB3/MYOZ1/PDGFRB/PLEC	8
GO:0055064	BP	chloride ion homeostasis	4/693	19/18870	0.00449931388701635	0.154912365690498	0.140783385622617	SLC12A8/KCNE3/SLC12A4/KCNQ1	4
GO:0007409	BP	axonogenesis	28/693	448/18870	0.00453918112978261	0.154912365690498	0.140783385622617	NUMB/SEMA3E/PTPRM/TIAM1/BAIAP2/CRPPA/CRABP2/LRTM2/PLXNA2/UNC5B/CTTN/THY1/LMX1A/S100A6/SEMA3A/OPHN1/PAK2/SEMA6B/LMO4/BMPR1B/HOXA2/ARHGEF40/NOTCH2/SEMA5B/SLIT1/APBB1/ULK1/SPP1	28
GO:0090257	BP	regulation of muscle system process	18/693	247/18870	0.00459860681666657	0.154912365690498	0.140783385622617	ANK2/SETD3/TNNT3/OXTR/LMNA/CTTN/ATP2B1/ATP2A1/MYLK2/GHRL/CAV1/KCNQ1/SPHK1/TNFRSF1B/SMAD3/SCN4A/BIN1/ACTN3	18
GO:0007204	BP	positive regulation of cytosolic calcium ion concentration	14/693	173/18870	0.00477319744808965	0.154912365690498	0.140783385622617	C5AR1/ADCYAP1R1/HCRT/ACKR3/OXTR/ADCY5/ABL2/C1QTNF1/C5AR2/GHRL/CHRNA10/CCR3/CAV1/CACNB3	14
GO:1904888	BP	cranial skeletal system development	8/693	72/18870	0.0047978260594844	0.154912365690498	0.140783385622617	CPLANE2/TBX15/SLC39A1/NDST1/TGFBR2/PRRX1/HOXA2/SMAD3	8
GO:0050817	BP	coagulation	17/693	229/18870	0.00482182549612522	0.154912365690498	0.140783385622617	HGFAC/DGKQ/CD59/TLR4/PDGFA/ANXA2/COL3A1/MFSD2B/C1QTNF1/GNAS/F2RL2/CAV1/AXL/F13A1/GNA12/ANXA5/PROS1	17
GO:0097191	BP	extrinsic apoptotic signaling pathway	17/693	229/18870	0.00482182549612522	0.154912365690498	0.140783385622617	RELA/TLR4/LTBR/GCLM/TIMP3/LGALS3/LMNA/UNC5B/CTTN/PAK2/NFKBIZ/BMPR1B/CAV1/TNFRSF12A/TNFRSF1B/BAD/SMAD3	17
GO:0014866	BP	skeletal myofibril assembly	3/693	10/18870	0.00487730086881628	0.154912365690498	0.140783385622617	ACTC1/ACTA1/PLEC	3
GO:0038063	BP	collagen-activated tyrosine kinase receptor signaling pathway	3/693	10/18870	0.00487730086881628	0.154912365690498	0.140783385622617	COL4A2/COL4A1/COL1A1	3
GO:0070391	BP	response to lipoteichoic acid	3/693	10/18870	0.00487730086881628	0.154912365690498	0.140783385622617	RELA/TLR4/CD14	3
GO:0071223	BP	cellular response to lipoteichoic acid	3/693	10/18870	0.00487730086881628	0.154912365690498	0.140783385622617	RELA/TLR4/CD14	3
GO:0098903	BP	regulation of membrane repolarization during action potential	3/693	10/18870	0.00487730086881628	0.154912365690498	0.140783385622617	KCNE3/CAV1/CACNB3	3
GO:2000849	BP	regulation of glucocorticoid secretion	3/693	10/18870	0.00487730086881628	0.154912365690498	0.140783385622617	TSPO/GHRL/CRY2	3
GO:1903532	BP	positive regulation of secretion by cell	20/693	288/18870	0.00499091449583538	0.156009818674267	0.141780744006035	RAB15/SCAMP5/PTGES/SMPD3/TLR4/OXTR/CHMP2A/SDC1/ANXA2/RPH3AL/ACSL4/C1QTNF1/GLUD1/GHRL/S100A10/F2RL2/GABBR1/APBB1/BAD/SPP1	20
GO:1902903	BP	regulation of supramolecular fiber organization	25/693	389/18870	0.00501616721032786	0.156009818674267	0.141780744006035	NCK1/APC2/ARHGEF15/BAIAP2/SORBS3/SSH3/CARMIL3/GSN/CSF3/MAGEL2/CTTN/DAAM2/PAK2/RHOC/WNT11/ACTN2/DLC1/S100A10/ARHGEF10/SCIN/CDC42EP1/SMAD3/MECP2/BIN1/ASAP3	25
GO:0061437	BP	renal system vasculature development	5/693	31/18870	0.00506358309142117	0.156009818674267	0.141780744006035	OSR1/PECAM1/NOTCH2/PDGFRB/CD34	5
GO:0061440	BP	kidney vasculature development	5/693	31/18870	0.00506358309142117	0.156009818674267	0.141780744006035	OSR1/PECAM1/NOTCH2/PDGFRB/CD34	5
GO:0006509	BP	membrane protein ectodomain proteolysis	6/693	44/18870	0.00516086645498409	0.156009818674267	0.141780744006035	SPPL2B/TIMP3/RBMX/PSEN2/PTPN3/TNFRSF1B	6
GO:0030501	BP	positive regulation of bone mineralization	6/693	44/18870	0.00516086645498409	0.156009818674267	0.141780744006035	RXRA/OSR1/ATP2B1/BMPR1B/SMAD3/ACTN3	6
GO:0051932	BP	synaptic transmission, GABAergic	7/693	58/18870	0.00516948088851315	0.156009818674267	0.141780744006035	OXTR/GABRG3/GABRG1/GABRE/TPBG/GABBR1/NALCN	7
GO:0110020	BP	regulation of actomyosin structure organization	10/693	105/18870	0.005249368678146	0.156009818674267	0.141780744006035	ARHGEF15/SORBS3/PAK2/RHOC/WNT11/DLC1/S100A10/ARHGEF10/SMAD3/ASAP3	10
GO:0007599	BP	hemostasis	17/693	231/18870	0.00525518230235937	0.156009818674267	0.141780744006035	HGFAC/DGKQ/CD59/TLR4/PDGFA/ANXA2/COL3A1/MFSD2B/C1QTNF1/GNAS/F2RL2/CAV1/AXL/F13A1/GNA12/ANXA5/PROS1	17
GO:0010975	BP	regulation of neuron projection development	28/693	453/18870	0.00526966991674531	0.156009818674267	0.141780744006035	NCK1/TBC1D24/SEMA3E/TIAM1/BAIAP2/CRABP2/KIF26A/PLXNA2/AP2A1/SCARB2/THY1/ABL2/SEMA3A/KLF4/PAK2/SEMA6B/SEZ6/TENM3/PRRX1/NCKIPSD/P3H1/PTPRF/DBN1/SEMA5B/ACAP3/SLIT1/ULK1/SPP1	28
GO:0031214	BP	biomineral tissue development	14/693	175/18870	0.00527940701446438	0.156009818674267	0.141780744006035	RXRA/SMPD3/ECM1/SGMS2/OSR1/ATP2B1/CLEC3B/COL1A2/WNT11/BMPR1B/SMAD3/SPP1/ACTN3/COL1A1	14
GO:0001654	BP	eye development	25/693	391/18870	0.00534813530901725	0.157046816086802	0.14272316074577	LCTL/CRB1/ARHGEF15/SPRED3/PTPRM/FSCN2/COL4A1/PDE6C/TGFBR2/THY1/PXDN/KLF4/WNT2/TENM3/EGFR/RARA/BMPR1B/MEIS3/SPRY1/NOTCH2/COL5A1/TMEM231/PDGFRB/SMAD3/MYO7A	25
GO:0051047	BP	positive regulation of secretion	21/693	310/18870	0.00540284980270858	0.157447674751224	0.143087458583982	RAB15/SCAMP5/PTGES/SMPD3/TLR4/OXTR/CHMP2A/SDC1/ANXA2/RPH3AL/ACSL4/C1QTNF1/GLUD1/GHRL/S100A10/F2RL2/GABBR1/SCIN/APBB1/BAD/SPP1	21
GO:0042474	BP	middle ear morphogenesis	4/693	20/18870	0.00546295209031874	0.157447674751224	0.143087458583982	MSX1/OSR1/PRRX1/HOXA2	4
GO:0055093	BP	response to hyperoxia	4/693	20/18870	0.00546295209031874	0.157447674751224	0.143087458583982	SOD2/CAV1/MMP2/COL1A1	4
GO:0007605	BP	sensory perception of sound	13/693	158/18870	0.00558934996972605	0.158776052384872	0.144294679839799	GSDME/NAV2/SPNS2/SCARB2/TMTC4/CHRNA10/MYO15A/LRIG1/PJVK/KCNQ1/MARVELD2/MYO7A/COL1A1	13
GO:2001236	BP	regulation of extrinsic apoptotic signaling pathway	13/693	158/18870	0.00558934996972605	0.158776052384872	0.144294679839799	RELA/TLR4/LTBR/GCLM/TIMP3/LGALS3/LMNA/UNC5B/CTTN/PAK2/BMPR1B/CAV1/TNFRSF12A	13
GO:1901890	BP	positive regulation of cell junction assembly	10/693	106/18870	0.00561106203544739	0.158776052384872	0.144294679839799	SRPX2/LRRTM3/OXTR/LRTM2/THY1/GHRL/S100A10/CAV1/TPBG/SMAD3	10
GO:0033619	BP	membrane protein proteolysis	7/693	59/18870	0.00568404835561294	0.158963001338293	0.144464577875272	SPPL2B/TIMP3/HM13/RBMX/PSEN2/PTPN3/TNFRSF1B	7
GO:0007411	BP	axon guidance	17/693	233/18870	0.00571980814410651	0.158963001338293	0.144464577875272	SEMA3E/PTPRM/CRPPA/LRTM2/PLXNA2/UNC5B/LMX1A/SEMA3A/OPHN1/SEMA6B/LMO4/BMPR1B/HOXA2/ARHGEF40/NOTCH2/SEMA5B/SLIT1	17
GO:0097485	BP	neuron projection guidance	17/693	233/18870	0.00571980814410651	0.158963001338293	0.144464577875272	SEMA3E/PTPRM/CRPPA/LRTM2/PLXNA2/UNC5B/LMX1A/SEMA3A/OPHN1/SEMA6B/LMO4/BMPR1B/HOXA2/ARHGEF40/NOTCH2/SEMA5B/SLIT1	17
GO:0070570	BP	regulation of neuron projection regeneration	5/693	32/18870	0.00582328583352198	0.159934832686554	0.145347772104812	THY1/KLF4/PRRX1/PTPRF/SPP1	5
GO:0098868	BP	bone growth	5/693	32/18870	0.00582328583352198	0.159934832686554	0.145347772104812	SMPD3/ECM1/TGFBR2/EVC/RARA	5
GO:0008154	BP	actin polymerization or depolymerization	15/693	196/18870	0.00595637494350563	0.16263341877911	0.147800230207887	NCK1/INF2/BAIAP2/SSH3/GSN/CSF3/CTTN/DAAM2/SPATC1L/FAM107A/GHRL/ACTN2/SCIN/CDC42EP1/BIN1	15
GO:0032231	BP	regulation of actin filament bundle assembly	10/693	107/18870	0.00599192758018259	0.162652964371352	0.147817993119437	ARHGEF15/SORBS3/PAK2/RHOC/WNT11/DLC1/S100A10/ARHGEF10/SMAD3/ASAP3	10
GO:0150063	BP	visual system development	25/693	395/18870	0.00606706997227905	0.163740749714283	0.148806565611542	LCTL/CRB1/ARHGEF15/SPRED3/PTPRM/FSCN2/COL4A1/PDE6C/TGFBR2/THY1/PXDN/KLF4/WNT2/TENM3/EGFR/RARA/BMPR1B/MEIS3/SPRY1/NOTCH2/COL5A1/TMEM231/PDGFRB/SMAD3/MYO7A	25
GO:0060538	BP	skeletal muscle organ development	14/693	178/18870	0.00611893255198678	0.163999210042382	0.149041452735477	NEURL1/DISP1/STAC3/FLNB/MYMX/MYLK2/ACTA1/KLHL40/CAV1/MYOZ1/PLEC/HEYL/ACTN3/YBX3	14
GO:0035924	BP	cellular response to vascular endothelial growth factor stimulus	8/693	75/18870	0.00614689692812527	0.163999210042382	0.149041452735477	CD63/RELA/ADAMTS12/ANXA1/SPHK1/PDGFRB/DCN/MAP2K3	8
GO:0060193	BP	positive regulation of lipase activity	7/693	60/18870	0.00623597911584642	0.164549760206747	0.14954178926929	SELE/C5AR1/ABL2/RHOC/EGFR/PDGFRB/RASGRP4	7
GO:0003279	BP	cardiac septum development	10/693	108/18870	0.00639263329400217	0.164549760206747	0.14954178926929	ANK2/HEG1/NDST1/TGFBR2/TGFBR3/LMO4/WNT11/NOTCH2/LUZP1/HEYL	10
GO:0090630	BP	activation of GTPase activity	10/693	108/18870	0.00639263329400217	0.164549760206747	0.14954178926929	APC2/ARHGEF15/TIAM1/TBC1D2/SYDE1/ARHGAP29/RASGRF1/ARHGEF19/TAX1BP3/ARHGEF10	10
GO:0001765	BP	membrane raft assembly	3/693	11/18870	0.006524756121486	0.164549760206747	0.14954178926929	ANXA2/S100A10/CAV1	3
GO:0006188	BP	IMP biosynthetic process	3/693	11/18870	0.006524756121486	0.164549760206747	0.14954178926929	AMPD3/AMPD1/AMPD2	3
GO:0031340	BP	positive regulation of vesicle fusion	3/693	11/18870	0.006524756121486	0.164549760206747	0.14954178926929	SYT9/ANXA2/ANXA1	3
GO:0032261	BP	purine nucleotide salvage	3/693	11/18870	0.006524756121486	0.164549760206747	0.14954178926929	AMPD3/AMPD1/AMPD2	3
GO:2000833	BP	positive regulation of steroid hormone secretion	3/693	11/18870	0.006524756121486	0.164549760206747	0.14954178926929	C1QTNF1/GHRL/SPP1	3
GO:0006907	BP	pinocytosis	4/693	21/18870	0.00655520569682051	0.164549760206747	0.14954178926929	EHD4/CAV1/AXL/MAPKAPK3	4
GO:0055081	BP	monoatomic anion homeostasis	4/693	21/18870	0.00655520569682051	0.164549760206747	0.14954178926929	SLC12A8/KCNE3/SLC12A4/KCNQ1	4
GO:0097734	BP	extracellular exosome biogenesis	4/693	21/18870	0.00655520569682051	0.164549760206747	0.14954178926929	SMPD3/CHMP2A/SDC1/CD34	4
GO:0090287	BP	regulation of cellular response to growth factor stimulus	23/693	357/18870	0.00673823449679432	0.167761349443315	0.152460461409747	MMRN2/CREB3L1/SPRED3/CD63/CDKN2B/VASN/CHRD/SOST/ITGA5/MSX1/ADAMTS12/TGFBR3/VEPH1/HTRA1/SPRY1/TGFBR3L/IL17RD/NOTCH2/FSTL1/DCN/FGF16/SMAD3/FSTL3	23
GO:0006940	BP	regulation of smooth muscle contraction	7/693	61/18870	0.00682687007801024	0.167761349443315	0.152460461409747	SETD3/OXTR/CTTN/ATP2B1/GHRL/CAV1/SPHK1	7
GO:0032092	BP	positive regulation of protein binding	7/693	61/18870	0.00682687007801024	0.167761349443315	0.152460461409747	LRP1/TIAM1/RPL11/ANXA2/CSF3/CAV1/DACT1	7
GO:0032233	BP	positive regulation of actin filament bundle assembly	7/693	61/18870	0.00682687007801024	0.167761349443315	0.152460461409747	ARHGEF15/SORBS3/RHOC/WNT11/S100A10/ARHGEF10/SMAD3	7
GO:0030038	BP	contractile actin filament bundle assembly	10/693	110/18870	0.00725626909838397	0.175078124128986	0.159109900319902	ARHGEF15/SORBS3/PAK2/RHOC/WNT11/DLC1/S100A10/ARHGEF10/SMAD3/ASAP3	10
GO:0043149	BP	stress fiber assembly	10/693	110/18870	0.00725626909838397	0.175078124128986	0.159109900319902	ARHGEF15/SORBS3/PAK2/RHOC/WNT11/DLC1/S100A10/ARHGEF10/SMAD3/ASAP3	10
GO:2001235	BP	positive regulation of apoptotic signaling pathway	12/693	145/18870	0.00726158651049209	0.175078124128986	0.159109900319902	NCK1/GSDME/TLR4/LTBR/TIMP3/RPL11/MSX1/PAK2/BMPR1B/CAV1/TNFRSF12A/BAD	12
GO:0048732	BP	gland development	27/693	443/18870	0.00727461042643464	0.175078124128986	0.159109900319902	NEURL1/CDKN2B/PSAPL1/RELA/CCDC40/OXTR/ATP7B/PDGFA/TGFBR2/SOD2/TSPO/MSX1/ANXA1/TGFBR3/WNT2/PTPN3/EGFR/RARA/SLC29A1/LMO4/HOXA3/WNT11/CAV1/NOTCH2/MMP2/SMAD3/CSF1	27
GO:0010720	BP	positive regulation of cell development	27/693	444/18870	0.00748547669520131	0.17867049535349	0.162374624740994	NUMB/TBC1D24/NEURL1/FOXP3/TIAM1/BAIAP2/RELA/CLCF1/TGFBR2/CRABP2/HAPLN3/PLXNA2/TSPO/ANXA1/WNT2/RARA/NFKBIZ/DBN1/NOTCH2/AXL/TNFRSF1B/BAD/MECP2/BIN1/IL15/ACTN3/CSF1	27
GO:0010927	BP	cellular component assembly involved in morphogenesis	11/693	128/18870	0.00756663652534082	0.17867049535349	0.162374624740994	ANK2/ITGB4/PHLDB1/TNNT3/ACTC1/ACTA1/ACTN2/LDB3/MYOZ1/PDGFRB/PLEC	11
GO:0042462	BP	eye photoreceptor cell development	5/693	34/18870	0.00757694540158299	0.17867049535349	0.162374624740994	CRB1/FSCN2/PDE6C/THY1/MYO7A	5
GO:0048841	BP	regulation of axon extension involved in axon guidance	5/693	34/18870	0.00757694540158299	0.17867049535349	0.162374624740994	SEMA3E/SEMA3A/SEMA6B/SEMA5B/SLIT1	5
GO:0035107	BP	appendage morphogenesis	12/693	146/18870	0.00765634564797701	0.178737389152023	0.162435417405239	LMBR1/CRABP2/PLXNA2/MSX1/OSR1/COL3A1/PRRX1/EN1/ASPH/NOTCH2/TMEM231/GNA12	12
GO:0035108	BP	limb morphogenesis	12/693	146/18870	0.00765634564797701	0.178737389152023	0.162435417405239	LMBR1/CRABP2/PLXNA2/MSX1/OSR1/COL3A1/PRRX1/EN1/ASPH/NOTCH2/TMEM231/GNA12	12
GO:1905954	BP	positive regulation of lipid localization	10/693	111/18870	0.00772056526839675	0.179339896707186	0.162982972489695	SCARB1/LRP1/PTGES/RXRA/ANXA2/PLIN3/C1QTNF1/GHRL/CAV1/SPP1	10
GO:0032720	BP	negative regulation of tumor necrosis factor production	8/693	78/18870	0.00776602401141636	0.179502802521302	0.163131020271075	FOXP3/ORM1/TLR4/TSPO/C5AR2/RARA/GHRL/AXL	8
GO:0007265	BP	Ras protein signal transduction	22/693	341/18870	0.0078129783091974	0.17969850111154	0.16330886992157	RAB15/TIAM1/HEG1/NISCH/ABL2/COL1A2/COL3A1/SYDE1/OPHN1/DOK4/ARHGAP29/RASGRF1/IQSEC1/DLC1/TAX1BP3/F2RL2/SPRY1/NOTCH2/CDC42EP1/RASGRP4/GNA12/CSF1	22
GO:0006935	BP	chemotaxis	28/693	468/18870	0.00807430763398691	0.184798736975906	0.167943932263164	S100A4/SEMA3E/C5AR1/TIAM1/CMTM8/ACKR3/PDGFA/LGALS3/LRTM2/IL17RC/ANXA1/SEMA3A/SEMA6B/C5AR2/CCR3/SEMA5B/TPBG/PDGFRB/SLIT1/MMP2/HSD3B7/PLEC/FGF16/SMAD3/PLP2/BCAR1/FOSL1/CSF1	28
GO:0006863	BP	purine nucleobase transport	3/693	12/18870	0.00846464193694291	0.190924701466601	0.173511170342318	SLC43A3/SLC29A1/SLC29A3	3
GO:0043589	BP	skin morphogenesis	3/693	12/18870	0.00846464193694291	0.190924701466601	0.173511170342318	ITGB4/COL1A2/COL1A1	3
GO:2000009	BP	negative regulation of protein localization to cell surface	3/693	12/18870	0.00846464193694291	0.190924701466601	0.173511170342318	LEPROT/ACTN2/TAX1BP3	3
GO:0042330	BP	taxis	28/693	470/18870	0.00852745022440223	0.191416659123721	0.173958258373307	S100A4/SEMA3E/C5AR1/TIAM1/CMTM8/ACKR3/PDGFA/LGALS3/LRTM2/IL17RC/ANXA1/SEMA3A/SEMA6B/C5AR2/CCR3/SEMA5B/TPBG/PDGFRB/SLIT1/MMP2/HSD3B7/PLEC/FGF16/SMAD3/PLP2/BCAR1/FOSL1/CSF1	28
GO:0086005	BP	ventricular cardiac muscle cell action potential	5/693	35/18870	0.00857840200313403	0.191639038050875	0.174160354946529	ANK2/KCNE3/CAV1/KCNQ1/BIN1	5
GO:0010518	BP	positive regulation of phospholipase activity	6/693	49/18870	0.00876453919949814	0.193878579534504	0.176195636190233	SELE/C5AR1/ABL2/EGFR/PDGFRB/RASGRP4	6
GO:0060071	BP	Wnt signaling pathway, planar cell polarity pathway	6/693	49/18870	0.00876453919949814	0.193878579534504	0.176195636190233	TIAM1/ARHGEF19/WNT11/VANGL1/DACT1/CTHRC1	6
GO:0001885	BP	endothelial cell development	7/693	64/18870	0.00884928151671464	0.193878579534504	0.176195636190233	SOX18/FOXP3/HEG1/VEZF1/PECAM1/COL18A1/MARVELD2	7
GO:0006941	BP	striated muscle contraction	14/693	186/18870	0.00888833984058443	0.193878579534504	0.176195636190233	ANK2/STAC3/TNNT3/KCNE3/GSN/ATP2A1/MYLK2/SMPX/CAV1/KCNQ1/SCN4A/BIN1/ACTN3/MAP2K3	14
GO:0060560	BP	developmental growth involved in morphogenesis	17/693	244/18870	0.00890831495969125	0.193878579534504	0.176195636190233	SEMA3E/SH3GL2/TIAM1/NRN1L/TGFBR2/CRABP2/CTTN/SEMA3A/SEMA6B/WNT11/SPRY1/SEMA5B/SLIT1/ULK1/SPP1/MECP2/CSF1	17
GO:0050768	BP	negative regulation of neurogenesis	12/693	149/18870	0.0089423066088848	0.193878579534504	0.176195636190233	SEMA3E/CDKN2B/TSPO/THY1/DAAM2/SEMA3A/SEMA6B/SEMA5B/SLIT1/ULK1/SPP1/MECP2	12
GO:0051899	BP	membrane depolarization	8/693	80/18870	0.00901084852409241	0.193878579534504	0.176195636190233	ANK2/BEST2/GCLM/TSPO/PTPN3/CHRNA10/CAV1/DCN	8
GO:1903556	BP	negative regulation of tumor necrosis factor superfamily cytokine production	8/693	80/18870	0.00901084852409241	0.193878579534504	0.176195636190233	FOXP3/ORM1/TLR4/TSPO/C5AR2/RARA/GHRL/AXL	8
GO:0140112	BP	extracellular vesicle biogenesis	4/693	23/18870	0.00915252074164475	0.195154117903945	0.177354837454386	SMPD3/CHMP2A/SDC1/CD34	4
GO:0003002	BP	regionalization	26/693	430/18870	0.00918859651933767	0.195154117903945	0.177354837454386	PCDH8/DISP1/IRX2/SOX18/CPLANE2/CCDC40/EMX2/TGFBR2/PCGF2/CHRD/PLXNA2/MSX1/OSR1/DAAM2/WNT2/HOXA3/WNT11/EN1/BMPR1B/ODAD3/HOXA2/SPRY1/NOTCH2/HOXA6/SMAD3/HEYL	26
GO:0051146	BP	striated muscle cell differentiation	20/693	305/18870	0.00919552493871663	0.195154117903945	0.177354837454386	CAPN2/STAC3/TNNT3/MYMX/SDC1/LMNA/MSX1/JAM2/RARA/ACTC1/ACTA1/ACTN2/KLHL40/MYO18B/LDB3/MYOZ1/PDGFRB/PLEC/PTGFRN/ACTN3	20
GO:0030500	BP	regulation of bone mineralization	8/693	81/18870	0.00968635969984938	0.204640784790031	0.185976260776818	RXRA/ECM1/SGMS2/OSR1/ATP2B1/BMPR1B/SMAD3/ACTN3	8
GO:0043473	BP	pigmentation	10/693	115/18870	0.00981042016864326	0.205971830596128	0.187185906851009	CD63/MFSD12/RAB32/SPNS2/SOD2/PMEL/KIF13A/EN1/VANGL1/MYO7A	10
GO:0043087	BP	regulation of GTPase activity	20/693	307/18870	0.00983759225164628	0.205971830596128	0.187185906851009	APC2/ARHGEF15/TIAM1/TBC1D2/PLXNA2/THY1/SYDE1/ARHGAP29/DOCK6/RASGRF1/ARHGEF19/WNT11/TAX1BP3/S100A10/ADAP2/ARHGEF10/RGS6/RASGRP4/RGS16/ASAP3	20
GO:0030048	BP	actin filament-based movement	11/693	133/18870	0.00996793481606834	0.207374902749962	0.188461010017945	ANK2/KCNE3/GSN/ATP2A1/ACTC1/MYLK2/MYO15A/CAV1/KCNQ1/BIN1/MYO7A	11
GO:0060537	BP	muscle tissue development	26/693	433/18870	0.00999343609311233	0.207374902749962	0.188461010017945	NEURL1/STAC3/HEG1/FLNB/LMNA/MSX1/OSR1/TGFBR3/COL3A1/WNT2/RARA/ACTC1/MYLK2/ACTA1/ACTN2/KLHL40/MYO18B/CAV1/NOTCH2/MYOZ1/PDGFRB/PLEC/SMAD3/HEYL/ACTN3/YBX3	26
GO:0032535	BP	regulation of cellular component size	23/693	370/18870	0.0101253392515478	0.208300462508855	0.189302152917495	NCK1/SEMA3E/SLC12A8/BAIAP2/SSH3/CRABP2/GSN/SLC12A4/CSF3/CTTN/DAAM2/SEMA3A/PRR16/SEMA6B/ACTN2/SEMA5B/SLIT1/SCIN/ULK1/CDC42EP1/SPP1/BIN1/BORCS8	23
GO:0015850	BP	organic hydroxy compound transport	20/693	308/18870	0.0101718795142469	0.208300462508855	0.189302152917495	SCARB1/GRM2/LRP1/SYT9/RXRA/OXTR/SLC26A6/SOAT2/ANXA2/TSPO/C1QTNF1/STAR/GHRL/ABCC3/CAV1/KCNQ1/GABBR1/SLC29A3/SPP1/MECP2	20
GO:0046879	BP	hormone secretion	20/693	308/18870	0.0101718795142469	0.208300462508855	0.189302152917495	TIAM1/SMPD3/SREBF1/ADCY5/RPH3AL/TSPO/ANXA1/ACSL4/C1QTNF1/GLUD1/GHRL/PFKL/F2RL2/SLC16A2/KCNQ1/GABBR1/BAD/SPP1/CRY2/PASK	20
GO:0051896	BP	regulation of phosphatidylinositol 3-kinase/protein kinase B signal transduction	17/693	248/18870	0.0103704187592091	0.211438799942127	0.192154254278887	SEMA3E/GRM2/CASS4/MST1R/FBXL2/MFHAS1/PDGFA/UNC5B/CSF3/C1QTNF1/EGFR/MEIS3/AXL/TPBG/PDGFRB/DCN/CAVIN3	17
GO:0035094	BP	response to nicotine	6/693	51/18870	0.0106153597018359	0.212734146969368	0.193331457526918	GRM2/RELA/KCNQ1/GABBR1/MMP2/BAD	6
GO:0036158	BP	outer dynein arm assembly	4/693	24/18870	0.0106699804332766	0.212734146969368	0.193331457526918	ODAD1/NISCH/DNAAF8/ODAD3	4
GO:0044090	BP	positive regulation of vacuole organization	4/693	24/18870	0.0106699804332766	0.212734146969368	0.193331457526918	ANXA2/MCOLN1/ATG2A/ULK1	4
GO:0002638	BP	negative regulation of immunoglobulin production	3/693	13/18870	0.0107073301644467	0.212734146969368	0.193331457526918	FOXP3/PARP3/NDFIP1	3
GO:0009415	BP	response to water	3/693	13/18870	0.0107073301644467	0.212734146969368	0.193331457526918	PKD2L1/COL18A1/PLEC	3
GO:0015851	BP	nucleobase transport	3/693	13/18870	0.0107073301644467	0.212734146969368	0.193331457526918	SLC43A3/SLC29A1/SLC29A3	3
GO:0003230	BP	cardiac atrium development	5/693	37/18870	0.0108485565819022	0.213721142113508	0.194228432518977	ANK2/HEG1/WNT2/WNT11/NOTCH2	5
GO:0043267	BP	negative regulation of potassium ion transport	5/693	37/18870	0.0108485565819022	0.213721142113508	0.194228432518977	HCRT/KCNE3/ACTN2/CAV1/BIN1	5
GO:0018107	BP	peptidyl-threonine phosphorylation	9/693	100/18870	0.0112680838978469	0.218254831066721	0.198348620583683	DGKQ/HIPK4/PRKAG2/TGFBR2/MYLK2/CDC42BPB/SPHK1/ULK1/CDC42BPA	9
GO:0051057	BP	positive regulation of small GTPase mediated signal transduction	7/693	67/18870	0.0112796420220972	0.218254831066721	0.198348620583683	ADCYAP1R1/COL3A1/RASGRF1/F2RL2/NOTCH2/RASGRP4/CSF1	7
GO:0071300	BP	cellular response to retinoic acid	7/693	67/18870	0.0112796420220972	0.218254831066721	0.198348620583683	ABL2/OSR1/WNT2/RARA/WNT11/HOXA2/COL1A1	7
GO:0030100	BP	regulation of endocytosis	19/693	291/18870	0.0114143748206964	0.218254831066721	0.198348620583683	SELE/NUMB/SCAMP5/DGKQ/SCARB1/LRP1/CD63/EHD4/ANXA2/LGALS3/CD14/AP2A1/ABL2/OPHN1/CAV1/AXL/SPHK1/BIN1/IL15	19
GO:0034614	BP	cellular response to reactive oxygen species	12/693	154/18870	0.0114526496172234	0.218254831066721	0.198348620583683	SMPD3/RELA/MMP3/CAMKK2/PCGF2/SOD2/ANXA1/EGFR/PJVK/AXL/SPHK1/MMP2	12
GO:0046883	BP	regulation of hormone secretion	17/693	251/18870	0.0115872433786833	0.218254831066721	0.198348620583683	TIAM1/SREBF1/ADCY5/RPH3AL/TSPO/ANXA1/ACSL4/C1QTNF1/GLUD1/GHRL/PFKL/F2RL2/GABBR1/BAD/SPP1/CRY2/PASK	17
GO:0030838	BP	positive regulation of actin filament polymerization	6/693	52/18870	0.0116375866517269	0.218254831066721	0.198348620583683	NCK1/BAIAP2/CSF3/CTTN/CDC42EP1/BIN1	6
GO:0031103	BP	axon regeneration	6/693	52/18870	0.0116375866517269	0.218254831066721	0.198348620583683	MAPK8IP3/TSPO/KLF4/PTPRF/MMP2/SPP1	6
GO:0035176	BP	social behavior	6/693	52/18870	0.0116375866517269	0.218254831066721	0.198348620583683	OXTR/GRPR/EN1/SEPTIN5/KCNQ1/MECP2	6
GO:1902895	BP	positive regulation of miRNA transcription	6/693	52/18870	0.0116375866517269	0.218254831066721	0.198348620583683	RELA/SREBF1/KLF4/EGFR/SMAD3/FOSL1	6
GO:0048678	BP	response to axon injury	8/693	84/18870	0.0119391552969638	0.218254831066721	0.198348620583683	MAPK8IP3/SOD2/TSPO/KLF4/PTPRF/AXL/MMP2/SPP1	8
GO:0003333	BP	amino acid transmembrane transport	9/693	101/18870	0.0119809295047809	0.218254831066721	0.198348620583683	MFSD12/SLC43A1/ARL6IP5/SFXN1/SLC38A6/SLC25A15/SLC16A2/SLC6A6/SLC38A8	9
GO:0051961	BP	negative regulation of nervous system development	12/693	155/18870	0.012014053194242	0.218254831066721	0.198348620583683	SEMA3E/CDKN2B/TSPO/THY1/DAAM2/SEMA3A/SEMA6B/SEMA5B/SLIT1/ULK1/SPP1/MECP2	12
GO:0060562	BP	epithelial tube morphogenesis	21/693	334/18870	0.0120833554791736	0.218254831066721	0.198348620583683	IRX2/MMRN2/SEMA3E/SOX18/COL4A1/CCDC40/TGFBR2/ADAMTS12/OSR1/WNT2/RARA/LMO4/WNT11/DLC1/SPRY1/NOTCH2/SMAD3/DCHS1/LUZP1/CTHRC1/CSF1	21
GO:0035909	BP	aorta morphogenesis	5/693	38/18870	0.0121240957884865	0.218254831066721	0.198348620583683	LRP1/TGFBR2/COL3A1/FKBP10/PDGFRB	5
GO:0048741	BP	skeletal muscle fiber development	5/693	38/18870	0.0121240957884865	0.218254831066721	0.198348620583683	STAC3/ACTA1/KLHL40/PLEC/ACTN3	5
GO:0048846	BP	axon extension involved in axon guidance	5/693	38/18870	0.0121240957884865	0.218254831066721	0.198348620583683	SEMA3E/SEMA3A/SEMA6B/SEMA5B/SLIT1	5
GO:0060306	BP	regulation of membrane repolarization	5/693	38/18870	0.0121240957884865	0.218254831066721	0.198348620583683	ANK2/KCNE3/CAV1/KCNQ1/CACNB3	5
GO:0086091	BP	regulation of heart rate by cardiac conduction	5/693	38/18870	0.0121240957884865	0.218254831066721	0.198348620583683	ANK2/KCNE3/CAV1/KCNQ1/BIN1	5
GO:1902284	BP	neuron projection extension involved in neuron projection guidance	5/693	38/18870	0.0121240957884865	0.218254831066721	0.198348620583683	SEMA3E/SEMA3A/SEMA6B/SEMA5B/SLIT1	5
GO:1990776	BP	response to angiotensin	5/693	38/18870	0.0121240957884865	0.218254831066721	0.198348620583683	RELA/COL3A1/ACTN2/CAV1/AHCYL1	5
GO:0035567	BP	non-canonical Wnt signaling pathway	7/693	68/18870	0.0121877283919839	0.218254831066721	0.198348620583683	TIAM1/DAAM2/ARHGEF19/WNT11/VANGL1/DACT1/CTHRC1	7
GO:0042692	BP	muscle cell differentiation	25/693	419/18870	0.012251285872123	0.218254831066721	0.198348620583683	ANK2/CAPN2/SETD3/STAC3/TNNT3/MYMX/SDC1/SOD2/LMNA/MSX1/JAM2/RARA/ACTC1/ACTA1/ACTN2/KLHL40/MYO18B/LDB3/MYOZ1/PDGFRB/PLEC/MECP2/BIN1/PTGFRN/ACTN3	25
GO:0007266	BP	Rho protein signal transduction	11/693	137/18870	0.0122795038639358	0.218254831066721	0.198348620583683	HEG1/ABL2/COL1A2/COL3A1/OPHN1/ARHGAP29/DLC1/TAX1BP3/F2RL2/CDC42EP1/GNA12	11
GO:0008045	BP	motor neuron axon guidance	4/693	25/18870	0.0123408171774715	0.218254831066721	0.198348620583683	SEMA3A/LMO4/HOXA2/SLIT1	4
GO:0010954	BP	positive regulation of protein processing	4/693	25/18870	0.0123408171774715	0.218254831066721	0.198348620583683	ANXA2/GSN/CLEC3B/S100A10	4
GO:0018200	BP	peptidyl-glutamic acid modification	4/693	25/18870	0.0123408171774715	0.218254831066721	0.198348620583683	TTLL11/AGBL1/FOLH1B/TPGS1	4
GO:0043266	BP	regulation of potassium ion transport	9/693	102/18870	0.0127268821898259	0.221635702344192	0.201421135180403	ANK2/CD63/HCRT/KCNE3/ATP1B3/ACTN2/CAV1/KCNQ1/BIN1	9
GO:0045778	BP	positive regulation of ossification	6/693	53/18870	0.0127272719859143	0.221635702344192	0.201421135180403	RXRA/OSR1/ATP2B1/BMPR1B/SMAD3/ACTN3	6
GO:0048146	BP	positive regulation of fibroblast proliferation	6/693	53/18870	0.0127272719859143	0.221635702344192	0.201421135180403	PDGFA/S100A6/WNT2/EGFR/SPHK1/CD248	6
GO:0090175	BP	regulation of establishment of planar polarity	6/693	53/18870	0.0127272719859143	0.221635702344192	0.201421135180403	TIAM1/ARHGEF19/WNT11/VANGL1/DACT1/CTHRC1	6
GO:0048041	BP	focal adhesion assembly	8/693	85/18870	0.0127693304627517	0.221635702344192	0.201421135180403	CTTN/THY1/FAM107A/ACTN2/DLC1/S100A10/SMAD3/ACTN3	8
GO:0060541	BP	respiratory system development	15/693	214/18870	0.012821004957015	0.221708415349271	0.201487216303032	DISP1/ADAMTS2/HEG1/SMPD3/CCDC40/PDGFA/TGFBR2/SREBF1/MSX1/COL3A1/WNT2/RARA/WNT11/SPRY1/MECP2	15
GO:0050770	BP	regulation of axonogenesis	12/693	157/18870	0.0132000298758455	0.223473398799373	0.203091222184458	SEMA3E/TIAM1/CRABP2/PLXNA2/THY1/SEMA3A/PAK2/SEMA6B/SEMA5B/SLIT1/ULK1/SPP1	12
GO:0001976	BP	nervous system process involved in regulation of systemic arterial blood pressure	3/693	14/18870	0.0132607967882603	0.223473398799373	0.203091222184458	NAV2/SOD2/MECP2	3
GO:0045989	BP	positive regulation of striated muscle contraction	3/693	14/18870	0.0132607967882603	0.223473398799373	0.203091222184458	ATP2A1/KCNQ1/ACTN3	3
GO:0051127	BP	positive regulation of actin nucleation	3/693	14/18870	0.0132607967882603	0.223473398799373	0.203091222184458	GSN/MAGEL2/SCIN	3
GO:0070141	BP	response to UV-A	3/693	14/18870	0.0132607967882603	0.223473398799373	0.203091222184458	MMP3/EGFR/MMP2	3
GO:0072672	BP	neutrophil extravasation	3/693	14/18870	0.0132607967882603	0.223473398799373	0.203091222184458	CD99L2/XG/PECAM1	3
GO:0002573	BP	myeloid leukocyte differentiation	16/693	235/18870	0.0134181804615921	0.223473398799373	0.203091222184458	SIGLEC15/CEBPE/GAB3/TLR4/PDE1B/LTBR/TGFBR2/ANXA2/CSF3/RARA/TAL1/NDFIP1/NOTCH2/IL15/FSTL3/CSF1	16
GO:0014037	BP	Schwann cell differentiation	5/693	39/18870	0.0134976160916033	0.223473398799373	0.203091222184458	ITGB4/RELA/PRX/ARHGEF10/PLEC	5
GO:0043620	BP	regulation of DNA-templated transcription in response to stress	5/693	39/18870	0.0134976160916033	0.223473398799373	0.203091222184458	NCK1/CREB3L1/RELA/ANKRD2/MUC1	5
GO:0044060	BP	regulation of endocrine process	5/693	39/18870	0.0134976160916033	0.223473398799373	0.203091222184458	TSPO/C1QTNF1/GHRL/SPP1/CRY2	5
GO:0060999	BP	positive regulation of dendritic spine development	5/693	39/18870	0.0134976160916033	0.223473398799373	0.203091222184458	NEURL1/TIAM1/BAIAP2/DBN1/MECP2	5
GO:0008589	BP	regulation of smoothened signaling pathway	8/693	86/18870	0.0136410192027889	0.223473398799373	0.203091222184458	KIF7/CPLANE2/FBXL17/NDST1/EVC/KCTD6/PRRX1/GLIS2	8
GO:0032370	BP	positive regulation of lipid transport	8/693	86/18870	0.0136410192027889	0.223473398799373	0.203091222184458	LRP1/PTGES/RXRA/ANXA2/C1QTNF1/GHRL/CAV1/SPP1	8
GO:0033273	BP	response to vitamin	8/693	86/18870	0.0136410192027889	0.223473398799373	0.203091222184458	RXRA/RELA/SOD2/TSPO/RARA/NFKBIZ/SPP1/COL1A1	8
GO:1901379	BP	regulation of potassium ion transmembrane transport	8/693	86/18870	0.0136410192027889	0.223473398799373	0.203091222184458	ANK2/CD63/KCNE3/ATP1B3/ACTN2/CAV1/KCNQ1/BIN1	8
GO:0030278	BP	regulation of ossification	10/693	121/18870	0.0137202926953999	0.223986176904972	0.203557231708343	RXRA/ECM1/SOST/SGMS2/OSR1/ATP2B1/BMPR1B/SMAD3/ACTN3/CSF1	10
GO:0051703	BP	biological process involved in intraspecies interaction between organisms	6/693	54/18870	0.0138865381423678	0.224138882736965	0.203696009809991	OXTR/GRPR/EN1/SEPTIN5/KCNQ1/MECP2	6
GO:0070169	BP	positive regulation of biomineral tissue development	6/693	54/18870	0.0138865381423678	0.224138882736965	0.203696009809991	RXRA/OSR1/ATP2B1/BMPR1B/SMAD3/ACTN3	6
GO:0086009	BP	membrane repolarization	6/693	54/18870	0.0138865381423678	0.224138882736965	0.203696009809991	ANK2/KCNE3/ATP1B3/CAV1/KCNQ1/CACNB3	6
GO:0090092	BP	regulation of transmembrane receptor protein serine/threonine kinase signaling pathway	19/693	297/18870	0.0139216697352152	0.224138882736965	0.203696009809991	SPRED3/LRP1/CDKN2B/VASN/TGFBR2/CHRD/SOST/MSX1/TGFBR3/VEPH1/HTRA1/SPRY1/TGFBR3L/IL17RD/NOTCH2/UCMA/FSTL1/SMAD3/FSTL3	19
GO:1902893	BP	regulation of miRNA transcription	7/693	70/18870	0.0141600272699032	0.225802352070883	0.205207760299789	RELA/SREBF1/KLF4/EGFR/RARA/SMAD3/FOSL1	7
GO:0031579	BP	membrane raft organization	4/693	26/18870	0.0141700769237029	0.225802352070883	0.205207760299789	ANXA2/GSN/S100A10/CAV1	4
GO:0061311	BP	cell surface receptor signaling pathway involved in heart development	4/693	26/18870	0.0141700769237029	0.225802352070883	0.205207760299789	MSX1/WNT11/NOTCH2/HEYL	4
GO:0009914	BP	hormone transport	20/693	319/18870	0.0144848710173521	0.230033546870807	0.209053043576608	TIAM1/SMPD3/SREBF1/ADCY5/RPH3AL/TSPO/ANXA1/ACSL4/C1QTNF1/GLUD1/GHRL/PFKL/F2RL2/SLC16A2/KCNQ1/GABBR1/BAD/SPP1/CRY2/PASK	20
GO:0031334	BP	positive regulation of protein-containing complex assembly	14/693	198/18870	0.0147966559914289	0.234188429911802	0.212828975205887	NCK1/BAIAP2/MMP3/TLR4/BMF/LGALS3/CSF3/CTTN/RHOC/TAL1/CDC42EP1/MECP2/BIN1/FNIP2	14
GO:0001953	BP	negative regulation of cell-matrix adhesion	5/693	40/18870	0.01497219277825	0.234394249688984	0.21301602292755	SEMA3E/FAM107A/ADAM15/DLC1/ACER2	5
GO:0009167	BP	purine ribonucleoside monophosphate metabolic process	5/693	40/18870	0.01497219277825	0.234394249688984	0.21301602292755	AMPD3/GDA/DLG2/AMPD1/AMPD2	5
GO:1904064	BP	positive regulation of cation transmembrane transport	11/693	141/18870	0.0149779915800434	0.234394249688984	0.21301602292755	ANK2/STAC3/ADCYAP1R1/THY1/ATP2A1/ATP1B3/ACTN2/CHP2/CAV1/KCNQ1/CACNB3	11
GO:0071772	BP	response to BMP	13/693	179/18870	0.0150606714300054	0.234394249688984	0.21301602292755	SMPD3/CHRD/SOST/MSX1/ADAMTS12/TGFBR3/HTRA1/BMPR1B/AMHR2/NOTCH2/FSTL1/HEYL/FSTL3	13
GO:0071773	BP	cellular response to BMP stimulus	13/693	179/18870	0.0150606714300054	0.234394249688984	0.21301602292755	SMPD3/CHRD/SOST/MSX1/ADAMTS12/TGFBR3/HTRA1/BMPR1B/AMHR2/NOTCH2/FSTL1/HEYL/FSTL3	13
GO:0014888	BP	striated muscle adaptation	6/693	55/18870	0.015117451208233	0.234496278043986	0.213108745656188	GSN/LMNA/ACTA1/MYOZ1/SMAD3/ACTN3	6
GO:0070252	BP	actin-mediated cell contraction	9/693	105/18870	0.0151721403883227	0.234565309513506	0.213171481022408	ANK2/KCNE3/GSN/ATP2A1/ACTC1/MYLK2/CAV1/KCNQ1/BIN1	9
GO:0061614	BP	miRNA transcription	7/693	71/18870	0.015227220728045	0.234639912802779	0.213239280023447	RELA/SREBF1/KLF4/EGFR/RARA/SMAD3/FOSL1	7
GO:0002520	BP	immune system development	14/693	199/18870	0.0153997857910032	0.236518420586164	0.214946456106419	FOXP3/CDKN2B/CLCF1/LTBR/SPNS2/TGFBR2/PARP3/LMO4/HOXA3/NFKBIZ/NDFIP1/CD248/SMAD3/IL15	14
GO:0003198	BP	epithelial to mesenchymal transition involved in endocardial cushion formation	3/693	15/18870	0.0161308286332732	0.238699366874129	0.21692848640408	TGFBR2/MSX1/HEYL	3
GO:0003376	BP	sphingosine-1-phosphate receptor signaling pathway	3/693	15/18870	0.0161308286332732	0.238699366874129	0.21692848640408	SPNS2/MFSD2B/SPHK1	3
GO:0038065	BP	collagen-activated signaling pathway	3/693	15/18870	0.0161308286332732	0.238699366874129	0.21692848640408	COL4A2/COL4A1/COL1A1	3
GO:0043101	BP	purine-containing compound salvage	3/693	15/18870	0.0161308286332732	0.238699366874129	0.21692848640408	AMPD3/AMPD1/AMPD2	3
GO:0050910	BP	detection of mechanical stimulus involved in sensory perception of sound	3/693	15/18870	0.0161308286332732	0.238699366874129	0.21692848640408	CHRNA10/PJVK/KCNQ1	3
GO:0070885	BP	negative regulation of calcineurin-NFAT signaling cascade	3/693	15/18870	0.0161308286332732	0.238699366874129	0.21692848640408	HOMER3/MYOZ1/ACTN3	3
GO:0106057	BP	negative regulation of calcineurin-mediated signaling	3/693	15/18870	0.0161308286332732	0.238699366874129	0.21692848640408	HOMER3/MYOZ1/ACTN3	3
GO:1903543	BP	positive regulation of exosomal secretion	3/693	15/18870	0.0161308286332732	0.238699366874129	0.21692848640408	SMPD3/CHMP2A/SDC1	3
GO:0006007	BP	glucose catabolic process	4/693	27/18870	0.0161623278950963	0.238699366874129	0.21692848640408	ENO3/PFKL/BAD/ACTN3	4
GO:0071577	BP	zinc ion transmembrane transport	4/693	27/18870	0.0161623278950963	0.238699366874129	0.21692848640408	SLC39A13/SLC39A1/SLC39A11/SLC39A7	4
GO:1903319	BP	positive regulation of protein maturation	4/693	27/18870	0.0161623278950963	0.238699366874129	0.21692848640408	ANXA2/GSN/CLEC3B/S100A10	4
GO:0050878	BP	regulation of body fluid levels	22/693	365/18870	0.0162231146545448	0.238699366874129	0.21692848640408	HGFAC/NEURL1/DGKQ/HEG1/CD59/TLR4/OXTR/ATP7B/PDGFA/ANXA2/COL3A1/MFSD2B/C1QTNF1/GNAS/SLC29A1/F2RL2/CAV1/AXL/F13A1/GNA12/ANXA5/PROS1	22
GO:0061035	BP	regulation of cartilage development	7/693	72/18870	0.0163503863077361	0.238699366874129	0.21692848640408	SMPD3/ADAMTS12/RARA/WNT11/BMPR1B/SCIN/SMAD3	7
GO:0050954	BP	sensory perception of mechanical stimulus	13/693	181/18870	0.0163778008001357	0.238699366874129	0.21692848640408	GSDME/NAV2/SPNS2/SCARB2/TMTC4/CHRNA10/MYO15A/LRIG1/PJVK/KCNQ1/MARVELD2/MYO7A/COL1A1	13
GO:0060986	BP	endocrine hormone secretion	6/693	56/18870	0.0164220162501572	0.238699366874129	0.21692848640408	TSPO/C1QTNF1/GHRL/KCNQ1/SPP1/CRY2	6
GO:0003158	BP	endothelium development	11/693	143/18870	0.0164838143152585	0.238699366874129	0.21692848640408	SOX18/FOXP3/HEG1/ADAMTS12/VEZF1/PECAM1/COL18A1/FOXJ2/FSTL1/CD34/MARVELD2	11
GO:0048145	BP	regulation of fibroblast proliferation	8/693	89/18870	0.0165163023303292	0.238699366874129	0.21692848640408	PDGFA/SOD2/S100A6/WNT2/EGFR/CAV1/SPHK1/CD248	8
GO:0003203	BP	endocardial cushion morphogenesis	5/693	41/18870	0.0165507476994244	0.238699366874129	0.21692848640408	CPLANE2/TGFBR2/MSX1/DCHS1/HEYL	5
GO:1903115	BP	regulation of actin filament-based movement	5/693	41/18870	0.0165507476994244	0.238699366874129	0.21692848640408	ANK2/ATP2A1/MYLK2/CAV1/BIN1	5
GO:0043410	BP	positive regulation of MAPK cascade	27/693	474/18870	0.0165642739060223	0.238699366874129	0.21692848640408	C5AR1/MST1R/SORBS3/MFHAS1/GSDME/TLR4/ACKR3/ARL6IP5/CD44/LTBR/PDGFA/MAPK8IP3/NDST1/SEMA3A/C1QTNF1/DOK4/EGFR/GHRL/IGFBP3/NOTCH2/SPHK1/PDE6H/TPBG/PDGFRB/CAVIN3/MAPKBP1/MAP2K3	27
GO:0072001	BP	renal system development	20/693	324/18870	0.0168703849855812	0.242362546146703	0.220257560734826	IRX2/COL4A1/EPCAM/EMX2/PDGFA/SDC1/OSR1/RARA/GLIS2/PECAM1/WNT11/SPRY1/NOTCH2/PDGFRB/SMAD3/CD34/TRAF3IP1/DCHS1/HEYL/SEC61A1	20
GO:0048144	BP	fibroblast proliferation	9/693	107/18870	0.0169838008380729	0.24324345433424	0.221058124566586	PDGFA/SOD2/S100A6/COL3A1/WNT2/EGFR/CAV1/SPHK1/CD248	9
GO:0015833	BP	peptide transport	17/693	262/18870	0.0170404857067551	0.243308953409296	0.221117649714888	DISP1/TIAM1/SMPD3/SLC26A6/SREBF1/ADCY5/RPH3AL/ANXA1/ACSL4/GLUD1/GHRL/PFKL/F2RL2/SLC16A2/GABBR1/BAD/PASK	17
GO:0007178	BP	transmembrane receptor protein serine/threonine kinase signaling pathway	24/693	410/18870	0.0171599323973985	0.244267452327603	0.221988727515768	SPRED3/LRP1/CDKN2B/VASN/SMPD3/TGFBR2/CHRD/SOST/MSX1/TGFBR3/COL1A2/VEPH1/COL3A1/HTRA1/BMPR1B/AMHR2/SPRY1/TGFBR3L/IL17RD/NOTCH2/UCMA/FSTL1/SMAD3/FSTL3	24
GO:0050769	BP	positive regulation of neurogenesis	16/693	242/18870	0.0172685973443939	0.24486606225851	0.222532740463765	NUMB/TBC1D24/NEURL1/TIAM1/BAIAP2/RELA/CLCF1/CRABP2/HAPLN3/PLXNA2/TSPO/WNT2/DBN1/TNFRSF1B/MECP2/BIN1	16
GO:0071496	BP	cellular response to external stimulus	21/693	346/18870	0.017306875250655	0.24486606225851	0.222532740463765	ZFYVE1/RXRA/CDKN2B/MAP1LC3C/TLR4/ALB/LTBR/PRKAG2/SREBF1/KIF26A/PLIN3/GAS2L1/FAM107A/WNT11/AXL/PLEC/NUPR2/ULK1/BAD/FOSL1/COL1A1	21
GO:0051881	BP	regulation of mitochondrial membrane potential	7/693	73/18870	0.0175309437159342	0.247022612112952	0.224492599435765	ARL6IP5/GCLM/SOD2/TSPO/SLC4A11/DCN/BAD	7
GO:0002312	BP	B cell activation involved in immune response	8/693	90/18870	0.0175651118486828	0.247022612112952	0.224492599435765	FOXP3/LGALS1/TLR4/CLCF1/PARP3/NFKBIZ/NDFIP1/NOTCH2	8
GO:0046578	BP	regulation of Ras protein signal transduction	13/693	183/18870	0.0177806710877288	0.247953092353655	0.2253382140383	HEG1/ABL2/COL3A1/SYDE1/OPHN1/RASGRF1/IQSEC1/DLC1/F2RL2/SPRY1/NOTCH2/RASGRP4/CSF1	13
GO:0042471	BP	ear morphogenesis	10/693	126/18870	0.0177854636835565	0.247953092353655	0.2253382140383	MSX1/OSR1/PRRX1/CHRNA10/HOXA2/MYO15A/LRIG1/KCNQ1/MYO7A/CTHRC1	10
GO:0009410	BP	response to xenobiotic stimulus	25/693	434/18870	0.0181973039020417	0.247953092353655	0.2253382140383	GRM2/PTPRM/ADCYAP1R1/RELA/CBR3/EMX2/OXTR/TGFBR2/GCLM/SREBF1/GABRG3/BPHL/SOD2/TSPO/SLC29A1/ABCC3/NFKBIZ/COL18A1/KCNQ1/MMP2/SLC29A3/GNA12/ACER2/FOSL1/COL1A1	25
GO:0007595	BP	lactation	5/693	42/18870	0.0182360421744882	0.247953092353655	0.2253382140383	NEURL1/OXTR/ATP7B/SLC29A1/CAV1	5
GO:0009126	BP	purine nucleoside monophosphate metabolic process	5/693	42/18870	0.0182360421744882	0.247953092353655	0.2253382140383	AMPD3/GDA/DLG2/AMPD1/AMPD2	5
GO:0014904	BP	myotube cell development	5/693	42/18870	0.0182360421744882	0.247953092353655	0.2253382140383	STAC3/ACTA1/KLHL40/PLEC/ACTN3	5
GO:0003272	BP	endocardial cushion formation	4/693	28/18870	0.0183216570704671	0.247953092353655	0.2253382140383	TGFBR2/MSX1/DCHS1/HEYL	4
GO:0006829	BP	zinc ion transport	4/693	28/18870	0.0183216570704671	0.247953092353655	0.2253382140383	SLC39A13/SLC39A1/SLC39A11/SLC39A7	4
GO:0007202	BP	activation of phospholipase C activity	4/693	28/18870	0.0183216570704671	0.247953092353655	0.2253382140383	SELE/C5AR1/EGFR/RASGRP4	4
GO:0018149	BP	peptide cross-linking	4/693	28/18870	0.0183216570704671	0.247953092353655	0.2253382140383	ANXA1/COL3A1/KRT10/F13A1	4
GO:0022011	BP	myelination in peripheral nervous system	4/693	28/18870	0.0183216570704671	0.247953092353655	0.2253382140383	ITGB4/PRX/ARHGEF10/PLEC	4
GO:0032292	BP	peripheral nervous system axon ensheathment	4/693	28/18870	0.0183216570704671	0.247953092353655	0.2253382140383	ITGB4/PRX/ARHGEF10/PLEC	4
GO:0044342	BP	type B pancreatic cell proliferation	4/693	28/18870	0.0183216570704671	0.247953092353655	0.2253382140383	RASGRF1/IGFBP3/SERPINB1/BAD	4
GO:0003281	BP	ventricular septum development	7/693	74/18870	0.0187702796936911	0.253290277138276	0.230188614071399	HEG1/TGFBR2/TGFBR3/LMO4/WNT11/LUZP1/HEYL	7
GO:0061387	BP	regulation of extent of cell growth	9/693	109/18870	0.0189485845036663	0.254959484287083	0.231705579051354	SEMA3E/CRABP2/CTTN/SEMA3A/SEMA6B/SEMA5B/SLIT1/ULK1/SPP1	9
GO:0045428	BP	regulation of nitric oxide biosynthetic process	6/693	58/18870	0.0192597912103202	0.256280567994511	0.232906171632802	TLR4/SOD2/TSPO/KLF4/CAV1/SMAD3	6
GO:0048008	BP	platelet-derived growth factor receptor signaling pathway	6/693	58/18870	0.0192597912103202	0.256280567994511	0.232906171632802	LRP1/SMPD3/PDGFA/PDGFRL/PDGFRB/BCAR1	6
GO:0002713	BP	negative regulation of B cell mediated immunity	3/693	16/18870	0.0193212165204686	0.256280567994511	0.232906171632802	FOXP3/PARP3/NDFIP1	3
GO:0002890	BP	negative regulation of immunoglobulin mediated immune response	3/693	16/18870	0.0193212165204686	0.256280567994511	0.232906171632802	FOXP3/PARP3/NDFIP1	3
GO:0051956	BP	negative regulation of amino acid transport	3/693	16/18870	0.0193212165204686	0.256280567994511	0.232906171632802	SLC43A1/ARL6IP5/GABBR1	3
GO:0001704	BP	formation of primary germ layer	10/693	128/18870	0.0196379057581704	0.259014262343392	0.235390535898865	COL4A2/COL6A1/ITGB4/ITGA5/KLF4/TAL1/WNT11/COL5A1/MMP2/SMAD3	10
GO:0007519	BP	skeletal muscle tissue development	12/693	166/18870	0.0196743190901748	0.259014262343392	0.235390535898865	NEURL1/STAC3/FLNB/MYLK2/ACTA1/KLHL40/CAV1/MYOZ1/PLEC/HEYL/ACTN3/YBX3	12
GO:0001738	BP	morphogenesis of a polarized epithelium	8/693	92/18870	0.019804688724907	0.259014262343392	0.235390535898865	TIAM1/OPHN1/ARHGEF19/WNT11/TRAF3IP1/VANGL1/DACT1/CTHRC1	8
GO:0050886	BP	endocrine process	8/693	92/18870	0.019804688724907	0.259014262343392	0.235390535898865	OXTR/TSPO/NDST2/C1QTNF1/GHRL/KCNQ1/SPP1/CRY2	8
GO:1903510	BP	mucopolysaccharide metabolic process	8/693	92/18870	0.019804688724907	0.259014262343392	0.235390535898865	SMPD3/CD44/NDST1/AP2A1/NDST2/CEMIP2/DSE/CHPF2	8
GO:0018210	BP	peptidyl-threonine modification	9/693	110/18870	0.0199904739952261	0.260713751630477	0.236935021096021	DGKQ/HIPK4/PRKAG2/TGFBR2/MYLK2/CDC42BPB/SPHK1/ULK1/CDC42BPA	9
GO:0071222	BP	cellular response to lipopolysaccharide	15/693	226/18870	0.0200715246355891	0.261041639341408	0.237233003389707	CAPN2/SCARB1/CEBPE/RELA/MMP3/TLR4/CD14/TSPO/CSF3/SHPK/RARA/NFKBIZ/AXL/TNFRSF1B/MAP2K3	15
GO:0030041	BP	actin filament polymerization	12/693	167/18870	0.0205181090004552	0.264576680574983	0.240445626674878	NCK1/INF2/BAIAP2/SSH3/GSN/CSF3/CTTN/DAAM2/FAM107A/SCIN/CDC42EP1/BIN1	12
GO:0050808	BP	synapse organization	27/693	483/18870	0.0205576662017947	0.264576680574983	0.240445626674878	PCDH8/ARHGEF15/NEURL1/SEMA3E/C5AR1/SRPX2/TIAM1/LRRTM3/COL4A1/BAIAP2/BSN/OXTR/LRTM2/CTTN/LMX1A/PPFIA3/OPHN1/SEZ6/DIP2A/DLGAP3/GHRL/PTPRF/DBN1/CACNB3/TPBG/SLIT1/MECP2	27
GO:0003416	BP	endochondral bone growth	4/693	29/18870	0.0206516697454999	0.264576680574983	0.240445626674878	ECM1/TGFBR2/EVC/RARA	4
GO:0007214	BP	gamma-aminobutyric acid signaling pathway	4/693	29/18870	0.0206516697454999	0.264576680574983	0.240445626674878	GABRG3/GABRG1/GABRE/GABBR1	4
GO:0097066	BP	response to thyroid hormone	4/693	29/18870	0.0206516697454999	0.264576680574983	0.240445626674878	KLF9/GCLM/GAS2L1/BRD8	4
GO:0031638	BP	zymogen activation	6/693	59/18870	0.0207966677599098	0.264576680574983	0.240445626674878	HGFAC/ANXA2/CLEC3B/ASPH/S100A10/BAD	6
GO:0046579	BP	positive regulation of Ras protein signal transduction	6/693	59/18870	0.0207966677599098	0.264576680574983	0.240445626674878	COL3A1/RASGRF1/F2RL2/NOTCH2/RASGRP4/CSF1	6
GO:0098900	BP	regulation of action potential	6/693	59/18870	0.0207966677599098	0.264576680574983	0.240445626674878	ANK2/KCNE3/CAV1/CACNB3/MECP2/BIN1	6
GO:0071674	BP	mononuclear cell migration	14/693	207/18870	0.0209272148649168	0.2652031390822	0.241014948234232	C5AR1/SPNS2/ECM1/CD99L2/LGALS3/ABL2/ANXA1/JAM2/XG/PECAM1/NLRP12/HSD3B7/PLEC/CSF1	14
GO:0055006	BP	cardiac cell development	8/693	93/18870	0.0209975183509773	0.2652031390822	0.241014948234232	LMNA/TGFBR3/ACTC1/ACTN2/MYO18B/SPRY1/PDGFRB/PLEC	8
GO:0010717	BP	regulation of epithelial to mesenchymal transition	9/693	111/18870	0.0210731130005346	0.2652031390822	0.241014948234232	SPRED3/PHLDB1/VASN/TIAM1/TGFBR2/SPRY1/IL17RD/SMAD3/COL1A1	9
GO:0060840	BP	artery development	9/693	111/18870	0.0210731130005346	0.2652031390822	0.241014948234232	LRP1/NDST1/TGFBR2/COL3A1/FKBP10/PRRX1/WNT11/PDGFRB/LUZP1	9
GO:0006814	BP	sodium ion transport	16/693	248/18870	0.0212016119905591	0.266103027913765	0.241832761556151	ASIC4/KCNE3/SLC38A6/FXYD5/OSR1/ATP1B3/PTPN3/SLC4A11/CHP2/PKD2L1/SLC6A6/KCNQ1/AHCYL1/SLC38A8/SCN4A/NALCN	16
GO:0086003	BP	cardiac muscle cell contraction	7/693	76/18870	0.0214306548910682	0.268256642590878	0.243789953057417	ANK2/KCNE3/GSN/ATP2A1/CAV1/KCNQ1/BIN1	7
GO:0043491	BP	phosphatidylinositol 3-kinase/protein kinase B signal transduction	18/693	290/18870	0.0215063076697967	0.268483824893799	0.243996414908388	SEMA3E/GRM2/CASS4/MST1R/FBXL2/SMPD3/MFHAS1/PDGFA/UNC5B/CSF3/C1QTNF1/EGFR/MEIS3/AXL/TPBG/PDGFRB/DCN/CAVIN3	18
GO:0043254	BP	regulation of protein-containing complex assembly	24/693	419/18870	0.0216283426963972	0.26913298257972	0.244586365338876	NCK1/FBXL2/BAIAP2/MMP3/TLR4/SSH3/BMF/LGALS3/GSN/SOST/CSF3/CTTN/DAAM2/RHOC/LMO4/TAL1/SCIN/ULK1/CDC42EP1/TRAF3IP1/MECP2/BIN1/FNIP2/DACT1	24
GO:0042886	BP	amide transport	21/693	354/18870	0.0216735920860944	0.26913298257972	0.244586365338876	DISP1/GRM2/TIAM1/SMPD3/ARL6IP5/SLC38A6/SLC26A6/SREBF1/ABCG2/ADCY5/RPH3AL/ANXA1/ACSL4/GLUD1/GHRL/PFKL/F2RL2/SLC16A2/GABBR1/BAD/PASK	21
GO:0071526	BP	semaphorin-plexin signaling pathway	5/693	44/18870	0.0219370559404876	0.27096326504269	0.246249714553343	SEMA3E/PLXNA2/SEMA3A/SEMA6B/SEMA5B	5
GO:2000516	BP	positive regulation of CD4-positive, alpha-beta T cell activation	5/693	44/18870	0.0219370559404876	0.27096326504269	0.246249714553343	FOXP3/TGFBR2/ANXA1/RARA/NFKBIZ	5
GO:0032411	BP	positive regulation of transporter activity	8/693	94/18870	0.0222403814308228	0.273985068339081	0.248995910422571	ANK2/STAC3/RXRA/ATP2A1/ATP1B3/ACTN2/CHP2/CACNB3	8
GO:0080164	BP	regulation of nitric oxide metabolic process	6/693	60/18870	0.0224145220536945	0.27431012576628	0.249291320572167	TLR4/SOD2/TSPO/KLF4/CAV1/SMAD3	6
GO:0006865	BP	amino acid transport	11/693	150/18870	0.0226534161858671	0.27431012576628	0.249291320572167	GRM2/MFSD12/SLC43A1/ARL6IP5/SFXN1/SLC38A6/SLC25A15/SLC16A2/SLC6A6/GABBR1/SLC38A8	11
GO:0032409	BP	regulation of transporter activity	17/693	271/18870	0.0228283893353982	0.27431012576628	0.249291320572167	ANK2/STAC3/AHNAK/RXRA/KCNE3/CTTNBP2NL/FXYD5/OSR1/ATP2A1/ATP1B3/PTPN3/NDFIP1/ACTN2/CHP2/CAV1/CACNB3/AHCYL1	17
GO:0007379	BP	segment specification	3/693	17/18870	0.0228339356453541	0.27431012576628	0.249291320572167	IRX2/OSR1/HOXA2	3
GO:0035269	BP	protein O-linked mannosylation	3/693	17/18870	0.0228339356453541	0.27431012576628	0.249291320572167	CRPPA/TMTC4/DPM1	3
GO:0061003	BP	positive regulation of dendritic spine morphogenesis	3/693	17/18870	0.0228339356453541	0.27431012576628	0.249291320572167	TIAM1/BAIAP2/DBN1	3
GO:0072224	BP	metanephric glomerulus development	3/693	17/18870	0.0228339356453541	0.27431012576628	0.249291320572167	OSR1/PDGFRB/CD34	3
GO:1900120	BP	regulation of receptor binding	3/693	17/18870	0.0228339356453541	0.27431012576628	0.249291320572167	ANXA2/ADAM15/PTPRF	3
GO:1903541	BP	regulation of exosomal secretion	3/693	17/18870	0.0228339356453541	0.27431012576628	0.249291320572167	SMPD3/CHMP2A/SDC1	3
GO:0009123	BP	nucleoside monophosphate metabolic process	7/693	77/18870	0.0228542812000606	0.27431012576628	0.249291320572167	AMPD3/GDA/DLG2/AMPD1/NT5M/TK2/AMPD2	7
GO:0045987	BP	positive regulation of smooth muscle contraction	4/693	30/18870	0.0231554918361096	0.275798447405091	0.250643897935977	OXTR/CTTN/GHRL/SPHK1	4
GO:1901021	BP	positive regulation of calcium ion transmembrane transporter activity	4/693	30/18870	0.0231554918361096	0.275798447405091	0.250643897935977	ANK2/STAC3/ATP2A1/CACNB3	4
GO:1901380	BP	negative regulation of potassium ion transmembrane transport	4/693	30/18870	0.0231554918361096	0.275798447405091	0.250643897935977	KCNE3/ACTN2/CAV1/BIN1	4
GO:0042177	BP	negative regulation of protein catabolic process	9/693	113/18870	0.0233638140731933	0.276743443689901	0.251502704628285	RELA/TIMP3/RPL11/ANXA2/OPHN1/PTPN3/EGFR/KLHL40/SMAD3	9
GO:0051924	BP	regulation of calcium ion transport	16/693	251/18870	0.0234067275039537	0.276743443689901	0.251502704628285	ANK2/STAC3/AHNAK/ADCYAP1R1/HOMER3/HCRT/LGALS3/TSPO/THY1/ATP2B1/ATP2A1/PSEN2/CAV1/CACNB3/PDGFRB/BIN1	16
GO:0017157	BP	regulation of exocytosis	13/693	190/18870	0.0234126494447442	0.276743443689901	0.251502704628285	RAB15/SCAMP5/SYT9/CPLANE2/SMPD3/CHMP2A/SDC1/ANXA2/RPH3AL/ANXA1/SV2C/S100A10/SEPTIN5	13
GO:0060996	BP	dendritic spine development	8/693	95/18870	0.0235342536410568	0.277478359217409	0.252170591246943	NEURL1/TIAM1/BAIAP2/PAK2/DIP2A/IQSEC1/DBN1/MECP2	8
GO:0006816	BP	calcium ion transport	25/693	445/18870	0.0238523605359737	0.278695304825622	0.253276543777453	ANK2/STAC3/AHNAK/MCUB/ADCYAP1R1/HOMER3/HCRT/ANXA2/LGALS3/TSPO/MCOLN1/THY1/ATP2B1/ATP2A1/NALF2/PSEN2/CHRNA10/PKD2L1/CAV1/CACNB3/PDGFRB/SCN4A/BIN1/SEC61A1/NALCN	25
GO:0040013	BP	negative regulation of locomotion	24/693	423/18870	0.0238839896902914	0.278695304825622	0.253276543777453	MMRN2/SEMA3E/LRP1/PTPRM/NISCH/CHRD/THY1/SEMA3A/COL3A1/KLF4/SEMA6B/C5AR2/MCC/ADAM15/GHRL/IGFBP3/WNT11/DLC1/SEMA5B/SLIT1/DCN/VASH1/GNA12/MECP2	24
GO:0002347	BP	response to tumor cell	5/693	45/18870	0.0239574434689593	0.278695304825622	0.253276543777453	RELA/GSDME/KLF4/ADAM15/NOTCH2	5
GO:0045214	BP	sarcomere organization	5/693	45/18870	0.0239574434689593	0.278695304825622	0.253276543777453	TNNT3/ACTN2/LDB3/MYOZ1/PLEC	5
GO:1904062	BP	regulation of monoatomic cation transmembrane transport	19/693	315/18870	0.0241058595783654	0.278695304825622	0.253276543777453	ANK2/STAC3/AHNAK/CD63/ADCYAP1R1/KCNE3/FXYD5/THY1/OSR1/ATP2A1/ATP1B3/PSEN2/PTPN3/ACTN2/CHP2/CAV1/KCNQ1/CACNB3/BIN1	19
GO:0048010	BP	vascular endothelial growth factor receptor signaling pathway	6/693	61/18870	0.0241149931783147	0.278695304825622	0.253276543777453	MMRN2/ITGA5/PAK2/AXL/MAPKAPK3/BCAR1	6
GO:0060350	BP	endochondral bone morphogenesis	6/693	61/18870	0.0241149931783147	0.278695304825622	0.253276543777453	SMPD3/TGFBR2/COL3A1/RARA/BMPR1B/COL1A1	6
GO:0090497	BP	mesenchymal cell migration	6/693	61/18870	0.0241149931783147	0.278695304825622	0.253276543777453	SEMA3E/SEMA3A/SEMA6B/SEMA5B/TPBG/RADIL	6
GO:0010001	BP	glial cell differentiation	16/693	252/18870	0.0241789118652015	0.278744048144755	0.253320841399941	CRB1/C5AR1/ITGB4/LRP1/RELA/TLR4/CLCF1/PRX/HAPLN3/DAAM2/TAL1/ARHGEF10/PLEC/TNFRSF1B/MECP2/BIN1	16
GO:0045921	BP	positive regulation of exocytosis	7/693	78/18870	0.0243418558524621	0.279931342303315	0.254399846879116	RAB15/SCAMP5/SMPD3/CHMP2A/SDC1/ANXA2/S100A10	7
GO:0006820	BP	monoatomic anion transport	12/693	172/18870	0.0251453283275714	0.286250635988569	0.260142781316842	SLC12A8/BEST2/SLC26A6/GABRG3/GABRG1/SLC12A4/TSPO/ABCC3/SLC4A11/GABRE/KCNQ1/AHCYL1	12
GO:0043588	BP	skin development	19/693	317/18870	0.0255182035332087	0.286250635988569	0.260142781316842	ITGB4/SOX18/ADAMTS2/PPL/RELA/FLNB/PDGFA/ANXA1/COL1A2/COL3A1/KLF4/CYSRT1/EGFR/NFKBIZ/KRT10/COL5A1/SLC39A7/PLEC/COL1A1	19
GO:0048640	BP	negative regulation of developmental growth	9/693	115/18870	0.0258268900601025	0.286250635988569	0.260142781316842	SEMA3E/SEMA3A/SEMA6B/MYOZ1/SEMA5B/SLIT1/ULK1/SPP1/MECP2	9
GO:0099565	BP	chemical synaptic transmission, postsynaptic	9/693	115/18870	0.0258268900601025	0.286250635988569	0.260142781316842	TBC1D24/BAIAP2/HCRT/INSYN2A/SEZ6/SLC29A1/GHRL/CHRNA10/MECP2	9
GO:0014044	BP	Schwann cell development	4/693	31/18870	0.0258357746131005	0.286250635988569	0.260142781316842	ITGB4/PRX/ARHGEF10/PLEC	4
GO:0043094	BP	cellular metabolic compound salvage	4/693	31/18870	0.0258357746131005	0.286250635988569	0.260142781316842	AMPD3/AMPD1/TK2/AMPD2	4
GO:0060325	BP	face morphogenesis	4/693	31/18870	0.0258357746131005	0.286250635988569	0.260142781316842	MSX1/ASPH/MMP2/COL1A1	4
GO:0060674	BP	placenta blood vessel development	4/693	31/18870	0.0258357746131005	0.286250635988569	0.260142781316842	WNT2/NOTCH2/VASH1/FOSL1	4
GO:0086011	BP	membrane repolarization during action potential	4/693	31/18870	0.0258357746131005	0.286250635988569	0.260142781316842	KCNE3/CAV1/KCNQ1/CACNB3	4
GO:0150117	BP	positive regulation of cell-substrate junction organization	4/693	31/18870	0.0258357746131005	0.286250635988569	0.260142781316842	THY1/IQSEC1/S100A10/SMAD3	4
GO:0097035	BP	regulation of membrane lipid distribution	6/693	62/18870	0.0258996367389033	0.286250635988569	0.260142781316842	TLCD2/ATP8B3/ATP8B4/TMEM30B/ATP10A/RFT1	6
GO:1901888	BP	regulation of cell junction assembly	14/693	213/18870	0.025965588596717	0.286250635988569	0.260142781316842	ARHGEF15/SRPX2/LRRTM3/OXTR/LRTM2/THY1/FAM107A/GHRL/DLC1/S100A10/CAV1/TPBG/SLIT1/SMAD3	14
GO:0003009	BP	skeletal muscle contraction	5/693	46/18870	0.0260938987368958	0.286250635988569	0.260142781316842	STAC3/TNNT3/ATP2A1/SCN4A/ACTN3	5
GO:0030517	BP	negative regulation of axon extension	5/693	46/18870	0.0260938987368958	0.286250635988569	0.260142781316842	SEMA3E/SEMA3A/SEMA6B/SEMA5B/SLIT1	5
GO:1990573	BP	potassium ion import across plasma membrane	5/693	46/18870	0.0260938987368958	0.286250635988569	0.260142781316842	SLC12A8/KCNK9/SLC12A4/ATP1B3/KCNQ1	5
GO:1903034	BP	regulation of response to wounding	12/693	173/18870	0.0261555880720455	0.286250635988569	0.260142781316842	PDGFA/ANXA2/ANXA1/KLF4/C1QTNF1/PTPRF/CAV1/MYOZ1/TNFRSF12A/SMAD3/SPP1/PROS1	12
GO:0006493	BP	protein O-linked glycosylation	8/693	97/18870	0.0262788031035707	0.286250635988569	0.260142781316842	ST6GALNAC2/A4GALT/CRPPA/SLC35C1/TMTC4/GALNT15/DPM1/IL15	8
GO:0002693	BP	positive regulation of cellular extravasation	3/693	18/18870	0.0266693139119784	0.286250635988569	0.260142781316842	CD99L2/THY1/XG	3
GO:0007635	BP	chemosensory behavior	3/693	18/18870	0.0266693139119784	0.286250635988569	0.260142781316842	TAS2R5/LMX1A/TPBG	3
GO:0009125	BP	nucleoside monophosphate catabolic process	3/693	18/18870	0.0266693139119784	0.286250635988569	0.260142781316842	AMPD3/GDA/NT5M	3
GO:0010755	BP	regulation of plasminogen activation	3/693	18/18870	0.0266693139119784	0.286250635988569	0.260142781316842	ANXA2/CLEC3B/S100A10	3
GO:0014819	BP	regulation of skeletal muscle contraction	3/693	18/18870	0.0266693139119784	0.286250635988569	0.260142781316842	ATP2A1/SCN4A/ACTN3	3
GO:0036035	BP	osteoclast development	3/693	18/18870	0.0266693139119784	0.286250635988569	0.260142781316842	SIGLEC15/ANXA2/NOTCH2	3
GO:0038083	BP	peptidyl-tyrosine autophosphorylation	3/693	18/18870	0.0266693139119784	0.286250635988569	0.260142781316842	AATK/EGFR/CAV1	3
GO:0042481	BP	regulation of odontogenesis	3/693	18/18870	0.0266693139119784	0.286250635988569	0.260142781316842	MSX1/CD34/CSF1	3
GO:0043173	BP	nucleotide salvage	3/693	18/18870	0.0266693139119784	0.286250635988569	0.260142781316842	AMPD3/AMPD1/AMPD2	3
GO:0046040	BP	IMP metabolic process	3/693	18/18870	0.0266693139119784	0.286250635988569	0.260142781316842	AMPD3/AMPD1/AMPD2	3
GO:0048535	BP	lymph node development	3/693	18/18870	0.0266693139119784	0.286250635988569	0.260142781316842	SPNS2/CD248/IL15	3
GO:0098751	BP	bone cell development	3/693	18/18870	0.0266693139119784	0.286250635988569	0.260142781316842	SIGLEC15/ANXA2/NOTCH2	3
GO:0008064	BP	regulation of actin polymerization or depolymerization	11/693	154/18870	0.0268591442616227	0.287626937058524	0.26139355509078	NCK1/BAIAP2/SSH3/GSN/CSF3/CTTN/DAAM2/ACTN2/SCIN/CDC42EP1/BIN1	11
GO:0002062	BP	chondrocyte differentiation	9/693	116/18870	0.0271249377566306	0.289808545505054	0.263376187153988	SMPD3/ECM1/TGFBR2/ADAMTS12/OSR1/COL3A1/BMPR1B/SCIN/SMAD3	9
GO:0048844	BP	artery morphogenesis	7/693	80/18870	0.0275135525947532	0.29328944535366	0.266539607088321	LRP1/TGFBR2/COL3A1/FKBP10/PRRX1/WNT11/PDGFRB	7
GO:0001657	BP	ureteric bud development	8/693	98/18870	0.0277313026490388	0.294008539998058	0.267193115787709	EPCAM/SDC1/OSR1/RARA/WNT11/SPRY1/SMAD3/DCHS1	8
GO:0048534	BP	hematopoietic or lymphoid organ development	8/693	98/18870	0.0277313026490388	0.294008539998058	0.267193115787709	CDKN2B/LTBR/SPNS2/LMO4/HOXA3/NFKBIZ/CD248/IL15	8
GO:0051965	BP	positive regulation of synapse assembly	6/693	63/18870	0.0277699220687821	0.294008539998058	0.267193115787709	SRPX2/LRRTM3/OXTR/LRTM2/GHRL/TPBG	6
GO:0030099	BP	myeloid cell differentiation	24/693	430/18870	0.0282641202385679	0.297915164969832	0.270743432041887	SIGLEC15/CDKN2B/CEBPE/GAB3/MFHAS1/TLR4/MB/SFXN1/PDE1B/LTBR/TGFBR2/ANXA2/CSF3/TGFBR3/RARA/TAL1/NDFIP1/NOTCH2/KCNQ1/SCIN/RASGRP4/IL15/FSTL3/CSF1	24
GO:0018212	BP	peptidyl-tyrosine modification	17/693	278/18870	0.0282773894330353	0.297915164969832	0.270743432041887	DGKQ/CASS4/EHD4/AATK/CD44/CLCF1/PDGFA/TPST1/CSF3/ITGA5/ABL2/PAK2/EGFR/PECAM1/CAV1/PDGFRB/IL15	17
GO:0001649	BP	osteoblast differentiation	16/693	257/18870	0.0283303348140085	0.297915164969832	0.270743432041887	CREB3L1/COL6A1/CHRD/ZHX3/RBMX/IGFBP3/WNT11/BMPR1B/HOXA2/UCMA/GABBR1/SMAD3/SPP1/GDPD2/COL1A1/CTHRC1	16
GO:0030833	BP	regulation of actin filament polymerization	10/693	136/18870	0.0284732713525384	0.2987454021236	0.271497946356197	NCK1/BAIAP2/SSH3/GSN/CSF3/CTTN/DAAM2/SCIN/CDC42EP1/BIN1	10
GO:0019082	BP	viral protein processing	4/693	32/18870	0.0286947015816117	0.299721614506812	0.272385122042804	ST6GALNAC2/PARP16/MGAT1/MGAT4B	4
GO:0030149	BP	sphingolipid catabolic process	4/693	32/18870	0.0286947015816117	0.299721614506812	0.272385122042804	SMPD3/SMPDL3B/SPHK1/ACER2	4
GO:0006942	BP	regulation of striated muscle contraction	8/693	99/18870	0.0292384533559195	0.303365197152863	0.275696387082366	ANK2/TNNT3/ATP2A1/CAV1/KCNQ1/SCN4A/BIN1/ACTN3	8
GO:0072163	BP	mesonephric epithelium development	8/693	99/18870	0.0292384533559195	0.303365197152863	0.275696387082366	EPCAM/SDC1/OSR1/RARA/WNT11/SPRY1/SMAD3/DCHS1	8
GO:0072164	BP	mesonephric tubule development	8/693	99/18870	0.0292384533559195	0.303365197152863	0.275696387082366	EPCAM/SDC1/OSR1/RARA/WNT11/SPRY1/SMAD3/DCHS1	8
GO:0043010	BP	camera-type eye development	20/693	344/18870	0.0296069412226853	0.305696409432391	0.277814978170005	LCTL/CRB1/ARHGEF15/SPRED3/PTPRM/COL4A1/PDE6C/TGFBR2/THY1/KLF4/WNT2/TENM3/EGFR/RARA/BMPR1B/SPRY1/NOTCH2/TMEM231/PDGFRB/SMAD3	20
GO:2000630	BP	positive regulation of miRNA metabolic process	6/693	64/18870	0.0297272297120994	0.305696409432391	0.277814978170005	RELA/SREBF1/KLF4/EGFR/SMAD3/FOSL1	6
GO:2001244	BP	positive regulation of intrinsic apoptotic signaling pathway	6/693	64/18870	0.0297272297120994	0.305696409432391	0.277814978170005	NCK1/GSDME/RPL11/MSX1/CAV1/BAD	6
GO:1902074	BP	response to salt	21/693	366/18870	0.0297611913702375	0.305696409432391	0.277814978170005	DGKQ/GRM2/SYT9/TIAM1/BAIAP2/OXTR/DLG2/GCLM/SDC1/SOD2/TSPO/MCOLN1/EN1/CHP2/PKD2L1/COL18A1/CAV1/AHCYL1/PLEC/MECP2/COL1A1	21
GO:0070085	BP	glycosylation	14/693	217/18870	0.0297905046673244	0.305696409432391	0.277814978170005	ST6GALNAC2/A4GALT/CRPPA/SLC35C1/TMTC4/FUT11/GALNT15/B4GALT2/DPM1/MGAT1/MGAT4B/RFT1/ACER2/IL15	14
GO:0007369	BP	gastrulation	13/693	197/18870	0.0302705369277434	0.308163114414332	0.280056704175169	COL4A2/COL6A1/ITGB4/PHLDB1/TGFBR2/ITGA5/OSR1/KLF4/TAL1/WNT11/COL5A1/MMP2/SMAD3	13
GO:0030832	BP	regulation of actin filament length	11/693	157/18870	0.0303637288775585	0.308163114414332	0.280056704175169	NCK1/BAIAP2/SSH3/GSN/CSF3/CTTN/DAAM2/ACTN2/SCIN/CDC42EP1/BIN1	11
GO:0001754	BP	eye photoreceptor cell differentiation	5/693	48/18870	0.0307223548112654	0.308163114414332	0.280056704175169	CRB1/FSCN2/PDE6C/THY1/MYO7A	5
GO:0032964	BP	collagen biosynthetic process	5/693	48/18870	0.0307223548112654	0.308163114414332	0.280056704175169	CREB3L1/P3H4/COL5A1/TRAM2/COL1A1	5
GO:0043277	BP	apoptotic cell clearance	5/693	48/18870	0.0307223548112654	0.308163114414332	0.280056704175169	SCARB1/LRP1/ANXA1/RARA/AXL	5
GO:0000041	BP	transition metal ion transport	8/693	100/18870	0.0308010941783606	0.308163114414332	0.280056704175169	SLC39A13/SFXN1/ATP7B/SLC39A1/REP15/MCOLN1/SLC39A11/SLC39A7	8
GO:0060349	BP	bone morphogenesis	8/693	100/18870	0.0308010941783606	0.308163114414332	0.280056704175169	SMPD3/TGFBR2/MSX1/COL3A1/RARA/BMPR1B/ACTN3/COL1A1	8
GO:0006684	BP	sphingomyelin metabolic process	3/693	19/18870	0.0308261889166588	0.308163114414332	0.280056704175169	SMPD3/SGMS2/SMPDL3B	3
GO:0009168	BP	purine ribonucleoside monophosphate biosynthetic process	3/693	19/18870	0.0308261889166588	0.308163114414332	0.280056704175169	AMPD3/AMPD1/AMPD2	3
GO:0032026	BP	response to magnesium ion	3/693	19/18870	0.0308261889166588	0.308163114414332	0.280056704175169	SMPD3/CD14/CNGA3	3
GO:0038166	BP	angiotensin-activated signaling pathway	3/693	19/18870	0.0308261889166588	0.308163114414332	0.280056704175169	ACTN2/CAV1/AHCYL1	3
GO:0061298	BP	retina vasculature development in camera-type eye	3/693	19/18870	0.0308261889166588	0.308163114414332	0.280056704175169	ARHGEF15/COL4A1/PDGFRB	3
GO:0031668	BP	cellular response to extracellular stimulus	17/693	281/18870	0.0308889135887572	0.308163114414332	0.280056704175169	ZFYVE1/RXRA/CDKN2B/MAP1LC3C/ALB/PRKAG2/SREBF1/KIF26A/PLIN3/GAS2L1/FAM107A/AXL/PLEC/NUPR2/ULK1/FOSL1/COL1A1	17
GO:0071219	BP	cellular response to molecule of bacterial origin	15/693	239/18870	0.0310519986533814	0.309129598534409	0.280935038877298	CAPN2/SCARB1/CEBPE/RELA/MMP3/TLR4/CD14/TSPO/CSF3/SHPK/RARA/NFKBIZ/AXL/TNFRSF1B/MAP2K3	15
GO:0034767	BP	positive regulation of monoatomic ion transmembrane transport	11/693	158/18870	0.0316012785397123	0.309702364945524	0.281455565396716	ANK2/STAC3/ADCYAP1R1/THY1/ATP2A1/ATP1B3/ACTN2/CHP2/CAV1/KCNQ1/CACNB3	11
GO:0002063	BP	chondrocyte development	4/693	33/18870	0.0317339972416099	0.309702364945524	0.281455565396716	SMPD3/ECM1/TGFBR2/BMPR1B	4
GO:0035115	BP	embryonic forelimb morphogenesis	4/693	33/18870	0.0317339972416099	0.309702364945524	0.281455565396716	CRABP2/MSX1/OSR1/EN1	4
GO:0043618	BP	regulation of transcription from RNA polymerase II promoter in response to stress	4/693	33/18870	0.0317339972416099	0.309702364945524	0.281455565396716	NCK1/CREB3L1/ANKRD2/MUC1	4
GO:0045026	BP	plasma membrane fusion	4/693	33/18870	0.0317339972416099	0.309702364945524	0.281455565396716	SPACA6/SPACA5/MYMX/SPESP1	4
GO:0051647	BP	nucleus localization	4/693	33/18870	0.0317339972416099	0.309702364945524	0.281455565396716	SUN1/LMNA/SLIT1/BIN1	4
GO:0061436	BP	establishment of skin barrier	4/693	33/18870	0.0317339972416099	0.309702364945524	0.281455565396716	KLF4/CYSRT1/NFKBIZ/PLEC	4
GO:0010812	BP	negative regulation of cell-substrate adhesion	6/693	65/18870	0.0317728491773197	0.309702364945524	0.281455565396716	SEMA3E/FAM107A/ADAM15/DLC1/ACER2/COL1A1	6
GO:0032507	BP	maintenance of protein location in cell	6/693	65/18870	0.0317728491773197	0.309702364945524	0.281455565396716	SUN1/GSN/TSPO/CAV1/DBN1/SCIN	6
GO:0035904	BP	aorta development	6/693	65/18870	0.0317728491773197	0.309702364945524	0.281455565396716	LRP1/NDST1/TGFBR2/COL3A1/FKBP10/PDGFRB	6
GO:0007601	BP	visual perception	14/693	219/18870	0.0318506015582753	0.309813455574141	0.281556523862736	LCTL/CRB1/FSCN2/PDE6C/CPLX4/TIMP3/PRCD/COL18A1/SEMA5B/PDE6H/CNGA3/RGS16/MYO7A/COL1A1	14
GO:0046777	BP	protein autophosphorylation	13/693	199/18870	0.0324732421432653	0.315213238184835	0.28646381240727	MEX3B/AATK/PDGFA/CAMKK2/PAK2/EGFR/MYLK2/CAV1/NLRP12/PDGFRB/MAPKAPK3/ULK1/PASK	13
GO:0030326	BP	embryonic limb morphogenesis	9/693	120/18870	0.0327770378857831	0.316515903917617	0.287647666848962	LMBR1/CRABP2/MSX1/OSR1/PRRX1/EN1/NOTCH2/TMEM231/GNA12	9
GO:0035113	BP	embryonic appendage morphogenesis	9/693	120/18870	0.0327770378857831	0.316515903917617	0.287647666848962	LMBR1/CRABP2/MSX1/OSR1/PRRX1/EN1/NOTCH2/TMEM231/GNA12	9
GO:0090101	BP	negative regulation of transmembrane receptor protein serine/threonine kinase signaling pathway	12/693	179/18870	0.0328473434634391	0.316515903917617	0.287647666848962	SPRED3/LRP1/VASN/CHRD/SOST/TGFBR3/VEPH1/HTRA1/SPRY1/IL17RD/UCMA/FSTL3	12
GO:0099003	BP	vesicle-mediated transport in synapse	14/693	220/18870	0.0329186609611796	0.316515903917617	0.287647666848962	NUMB/TBC1D24/DGKQ/SH3GL2/SYT9/BSN/CPLX4/AP2A1/PPFIA3/OPHN1/ATP6V0D1/SV2C/SEPTIN5/BIN1	14
GO:0030072	BP	peptide hormone secretion	15/693	241/18870	0.033070035692613	0.316515903917617	0.287647666848962	TIAM1/SMPD3/SREBF1/ADCY5/RPH3AL/ANXA1/ACSL4/GLUD1/GHRL/PFKL/F2RL2/SLC16A2/GABBR1/BAD/PASK	15
GO:0010171	BP	body morphogenesis	5/693	49/18870	0.0332175611307844	0.316515903917617	0.287647666848962	PHLDB1/MSX1/ASPH/MMP2/COL1A1	5
GO:0035987	BP	endodermal cell differentiation	5/693	49/18870	0.0332175611307844	0.316515903917617	0.287647666848962	COL4A2/COL6A1/ITGA5/COL5A1/MMP2	5
GO:0042220	BP	response to cocaine	5/693	49/18870	0.0332175611307844	0.316515903917617	0.287647666848962	GRM2/TIAM1/OXTR/EN1/MECP2	5
GO:0042461	BP	photoreceptor cell development	5/693	49/18870	0.0332175611307844	0.316515903917617	0.287647666848962	CRB1/FSCN2/PDE6C/THY1/MYO7A	5
GO:0090087	BP	regulation of peptide transport	13/693	200/18870	0.0336169389775952	0.31966901850589	0.290513197596069	TIAM1/SLC26A6/SREBF1/ADCY5/RPH3AL/ACSL4/GLUD1/GHRL/PFKL/F2RL2/GABBR1/BAD/PASK	13
GO:0000271	BP	polysaccharide biosynthetic process	6/693	66/18870	0.0339079769585889	0.320956528998446	0.291683279050565	SMPD3/NDST1/AP2A1/NDST2/PPP1R3E/PASK	6
GO:0043583	BP	ear development	14/693	221/18870	0.0340124691016025	0.320956528998446	0.291683279050565	GSDME/MSX1/OSR1/PRRX1/C1QTNF5/CHRNA10/HOXA2/MYO15A/LRIG1/PJVK/KCNQ1/DCHS1/MYO7A/CTHRC1	14
GO:0005976	BP	polysaccharide metabolic process	8/693	102/18870	0.0340960459163052	0.320956528998446	0.291683279050565	SMPD3/PRKAG2/NDST1/AP2A1/NDST2/PPP1R3E/PYGM/PASK	8
GO:0008630	BP	intrinsic apoptotic signaling pathway in response to DNA damage	8/693	102/18870	0.0340960459163052	0.320956528998446	0.291683279050565	ACKR3/CD44/SOD2/MUC1/HIC1/TNFRSF1B/BAD/FNIP2	8
GO:0070167	BP	regulation of biomineral tissue development	8/693	102/18870	0.0340960459163052	0.320956528998446	0.291683279050565	RXRA/ECM1/SGMS2/OSR1/ATP2B1/BMPR1B/SMAD3/ACTN3	8
GO:1904427	BP	positive regulation of calcium ion transmembrane transport	7/693	84/18870	0.0346733690935997	0.323177431933771	0.293701621698556	ANK2/STAC3/ADCYAP1R1/THY1/ATP2A1/CAV1/CACNB3	7
GO:0007626	BP	locomotory behavior	13/693	201/18870	0.0347893230531743	0.323177431933771	0.293701621698556	NAV2/PDE1B/ADCY5/SOD2/LMX1A/GNG7/ASTN1/SEZ6/B4GALT2/TAL1/EN1/MYO15A/MECP2	13
GO:0002828	BP	regulation of type 2 immune response	4/693	34/18870	0.0349549374869468	0.323177431933771	0.293701621698556	ECM1/ANXA1/RARA/NDFIP1	4
GO:0030212	BP	hyaluronan metabolic process	4/693	34/18870	0.0349549374869468	0.323177431933771	0.293701621698556	SMPD3/CD44/AP2A1/CEMIP2	4
GO:0043372	BP	positive regulation of CD4-positive, alpha-beta T cell differentiation	4/693	34/18870	0.0349549374869468	0.323177431933771	0.293701621698556	FOXP3/ANXA1/RARA/NFKBIZ	4
GO:0050775	BP	positive regulation of dendrite morphogenesis	4/693	34/18870	0.0349549374869468	0.323177431933771	0.293701621698556	TBC1D24/TIAM1/BAIAP2/DBN1	4
GO:0055075	BP	potassium ion homeostasis	4/693	34/18870	0.0349549374869468	0.323177431933771	0.293701621698556	SLC12A8/SLC12A4/ATP1B3/KCNQ1	4
GO:0060351	BP	cartilage development involved in endochondral bone morphogenesis	4/693	34/18870	0.0349549374869468	0.323177431933771	0.293701621698556	SMPD3/TGFBR2/RARA/COL1A1	4
GO:1904385	BP	cellular response to angiotensin	4/693	34/18870	0.0349549374869468	0.323177431933771	0.293701621698556	RELA/ACTN2/CAV1/AHCYL1	4
GO:0021516	BP	dorsal spinal cord development	3/693	20/18870	0.0353020542389541	0.323821790258697	0.294287210499895	DAAM2/LMO4/TAL1	3
GO:0043011	BP	myeloid dendritic cell differentiation	3/693	20/18870	0.0353020542389541	0.323821790258697	0.294287210499895	LTBR/TGFBR2/NOTCH2	3
GO:0051900	BP	regulation of mitochondrial depolarization	3/693	20/18870	0.0353020542389541	0.323821790258697	0.294287210499895	GCLM/TSPO/DCN	3
GO:1990182	BP	exosomal secretion	3/693	20/18870	0.0353020542389541	0.323821790258697	0.294287210499895	SMPD3/CHMP2A/SDC1	3
GO:0046942	BP	carboxylic acid transport	20/693	351/18870	0.0354518173719789	0.324557912372097	0.294956193656237	GRM2/PTGES/SLC43A3/MFSD12/SLC43A1/SLC16A5/ARL6IP5/SFXN1/SLC38A6/SLC26A6/ABCG2/CRABP2/ANXA1/ABCD4/ABCC3/SLC25A15/SLC16A2/SLC6A6/GABBR1/SLC38A8	20
GO:0001823	BP	mesonephros development	8/693	103/18870	0.0358298754477177	0.326737672783973	0.296937146237151	EPCAM/SDC1/OSR1/RARA/WNT11/SPRY1/SMAD3/DCHS1	8
GO:0032677	BP	regulation of interleukin-8 production	8/693	103/18870	0.0358298754477177	0.326737672783973	0.296937146237151	RELA/TLR4/CD14/ANXA1/KLF4/C5AR2/ANXA4/MAPKBP1	8
GO:0071216	BP	cellular response to biotic stimulus	16/693	265/18870	0.0360418815482395	0.327027448033877	0.297200492165472	CAPN2/SCARB1/CEBPE/RELA/MMP3/TLR4/CD14/TSPO/CSF3/SHPK/RARA/NFKBIZ/NOTCH2/AXL/TNFRSF1B/MAP2K3	16
GO:0001655	BP	urogenital system development	6/693	67/18870	0.0361337148211947	0.327027448033877	0.297200492165472	PSAPL1/OSR1/ANXA1/RARA/WNT11/MMP2	6
GO:0070301	BP	cellular response to hydrogen peroxide	6/693	67/18870	0.0361337148211947	0.327027448033877	0.297200492165472	SMPD3/RELA/PCGF2/ANXA1/AXL/SPHK1	6
GO:0048545	BP	response to steroid hormone	19/693	330/18870	0.0362755616886128	0.327027448033877	0.297200492165472	KLF9/ACR/GPR83/RXRA/RELA/OXTR/SREBF1/SDC1/TSPO/ANXA1/FAM107A/ACTA1/PAQR7/CAV1/SPP1/HEYL/FOSL1/CRY2/COL1A1	19
GO:0050953	BP	sensory perception of light stimulus	14/693	223/18870	0.0362785276808367	0.327027448033877	0.297200492165472	LCTL/CRB1/FSCN2/PDE6C/CPLX4/TIMP3/PRCD/COL18A1/SEMA5B/PDE6H/CNGA3/RGS16/MYO7A/COL1A1	14
GO:0015849	BP	organic acid transport	20/693	352/18870	0.0363519480680193	0.327027448033877	0.297200492165472	GRM2/PTGES/SLC43A3/MFSD12/SLC43A1/SLC16A5/ARL6IP5/SFXN1/SLC38A6/SLC26A6/ABCG2/CRABP2/ANXA1/ABCD4/ABCC3/SLC25A15/SLC16A2/SLC6A6/GABBR1/SLC38A8	20
GO:0070588	BP	calcium ion transmembrane transport	20/693	352/18870	0.0363519480680193	0.327027448033877	0.297200492165472	ANK2/STAC3/AHNAK/MCUB/ADCYAP1R1/ANXA2/MCOLN1/THY1/ATP2B1/ATP2A1/NALF2/PSEN2/CHRNA10/PKD2L1/CAV1/CACNB3/SCN4A/BIN1/SEC61A1/NALCN	20
GO:0032414	BP	positive regulation of ion transmembrane transporter activity	7/693	85/18870	0.0366391161502142	0.328370367871326	0.298420929284827	ANK2/STAC3/ATP2A1/ATP1B3/ACTN2/CHP2/CACNB3	7
GO:0010721	BP	negative regulation of cell development	17/693	287/18870	0.0366418851276421	0.328370367871326	0.298420929284827	SEMA3E/FOXP3/CDKN2B/TLR4/TSPO/THY1/ANXA1/DAAM2/SEMA3A/SEMA6B/RARA/SEMA5B/SLIT1/ULK1/SPP1/MECP2/FSTL3	17
GO:0001889	BP	liver development	10/693	142/18870	0.0367332042379873	0.328558104573109	0.298591543221067	CDKN2B/RELA/CCDC40/SOD2/ANXA1/TGFBR3/PTPN3/RARA/NOTCH2/SMAD3	10
GO:0021915	BP	neural tube development	11/693	162/18870	0.0369106509722585	0.328885170590601	0.298888778764913	CPLANE2/CHRD/PLXNA2/RARA/LMO4/EN1/DLC1/DCHS1/LUZP1/DACT1/CTHRC1	11
GO:0048592	BP	eye morphogenesis	11/693	162/18870	0.0369106509722585	0.328885170590601	0.298888778764913	LCTL/CRB1/PTPRM/FSCN2/PDE6C/THY1/WNT2/TENM3/NOTCH2/COL5A1/MYO7A	11
GO:0006470	BP	protein dephosphorylation	13/693	203/18870	0.0372214888770069	0.331023107746181	0.300831722633012	NCK1/PTPRM/MFHAS1/PPM1J/CTTNBP2NL/LGALS3/DUSP18/PTPN3/DLC1/PTPRF/PDGFRB/GNA12/CRY2	13
GO:0032637	BP	interleukin-8 production	8/693	104/18870	0.037622230310121	0.333950937866834	0.303492516269957	RELA/TLR4/CD14/ANXA1/KLF4/C5AR2/ANXA4/MAPKBP1	8
GO:1905952	BP	regulation of lipid localization	12/693	183/18870	0.0379386351191015	0.336120469394848	0.305464172905419	SCARB1/LRP1/PTGES/RXRA/ANXA2/PLIN3/TSPO/C1QTNF1/GHRL/CAV1/SPP1/CRY2	12
GO:0086004	BP	regulation of cardiac muscle cell contraction	4/693	35/18870	0.0383583614203419	0.338554233405627	0.307675962362747	ANK2/ATP2A1/CAV1/BIN1	4
GO:1902253	BP	regulation of intrinsic apoptotic signaling pathway by p53 class mediator	4/693	35/18870	0.0383583614203419	0.338554233405627	0.307675962362747	CD44/RPL11/MSX1/MUC1	4
GO:0150116	BP	regulation of cell-substrate junction organization	6/693	68/18870	0.0384510683466021	0.338732147377897	0.307837649464058	THY1/FAM107A/IQSEC1/DLC1/S100A10/SMAD3	6
GO:0002790	BP	peptide secretion	15/693	246/18870	0.0385311589696949	0.338798458059333	0.307897912195144	TIAM1/SMPD3/SREBF1/ADCY5/RPH3AL/ANXA1/ACSL4/GLUD1/GHRL/PFKL/F2RL2/SLC16A2/GABBR1/BAD/PASK	15
GO:2000628	BP	regulation of miRNA metabolic process	7/693	86/18870	0.0386769222088469	0.339440883069748	0.30848174401239	RELA/SREBF1/KLF4/EGFR/RARA/SMAD3/FOSL1	7
GO:0045446	BP	endothelial cell differentiation	9/693	124/18870	0.0391963233572085	0.343353909483689	0.312037877857031	SOX18/FOXP3/HEG1/VEZF1/PECAM1/COL18A1/FOXJ2/FSTL1/MARVELD2	9
GO:0048771	BP	tissue remodeling	12/693	184/18870	0.039293753154207	0.343562796773394	0.312227713314821	SIGLEC15/CRB1/HOXA3/P3H4/CAV1/NOTCH2/AXL/MMP2/SPP1/IL15/CTHRC1/SPP2	12
GO:0001780	BP	neutrophil homeostasis	3/693	21/18870	0.0400931956626431	0.346016877169835	0.314457966175921	ANXA1/AXL/CSF1	3
GO:0009127	BP	purine nucleoside monophosphate biosynthetic process	3/693	21/18870	0.0400931956626431	0.346016877169835	0.314457966175921	AMPD3/AMPD1/AMPD2	3
GO:0035024	BP	negative regulation of Rho protein signal transduction	3/693	21/18870	0.0400931956626431	0.346016877169835	0.314457966175921	HEG1/ABL2/DLC1	3
GO:0048670	BP	regulation of collateral sprouting	3/693	21/18870	0.0400931956626431	0.346016877169835	0.314457966175921	CRABP2/ULK1/SPP1	3
GO:0050849	BP	negative regulation of calcium-mediated signaling	3/693	21/18870	0.0400931956626431	0.346016877169835	0.314457966175921	HOMER3/MYOZ1/ACTN3	3
GO:0071498	BP	cellular response to fluid shear stress	3/693	21/18870	0.0400931956626431	0.346016877169835	0.314457966175921	KLF4/MMP2/PLEC	3
GO:1901018	BP	positive regulation of potassium ion transmembrane transporter activity	3/693	21/18870	0.0400931956626431	0.346016877169835	0.314457966175921	ANK2/ATP1B3/ACTN2	3
GO:0048708	BP	astrocyte differentiation	7/693	87/18870	0.0407875605235199	0.350533473942013	0.318562620973781	C5AR1/LRP1/TLR4/CLCF1/TAL1/MECP2/BIN1	7
GO:0032715	BP	negative regulation of interleukin-6 production	6/693	69/18870	0.0408609457318748	0.350533473942013	0.318562620973781	FOXP3/ORM1/TLR4/C5AR2/GHRL/NLRP12	6
GO:0032835	BP	glomerulus development	6/693	69/18870	0.0408609457318748	0.350533473942013	0.318562620973781	OSR1/PECAM1/NOTCH2/PDGFRB/CD34/HEYL	6
GO:0001952	BP	regulation of cell-matrix adhesion	9/693	125/18870	0.0409255035466095	0.350533473942013	0.318562620973781	SEMA3E/THY1/FAM107A/ADAM15/DLC1/S100A10/SMAD3/ACER2/CSF1	9
GO:0035051	BP	cardiocyte differentiation	11/693	165/18870	0.0412819949963683	0.350533473942013	0.318562620973781	SOX18/LMNA/TGFBR3/EGFR/RARA/ACTC1/ACTN2/MYO18B/SPRY1/PDGFRB/PLEC	11
GO:0061008	BP	hepaticobiliary system development	10/693	145/18870	0.0414301982834658	0.350533473942013	0.318562620973781	CDKN2B/RELA/CCDC40/SOD2/ANXA1/TGFBR3/PTPN3/RARA/NOTCH2/SMAD3	10
GO:0003197	BP	endocardial cushion development	5/693	52/18870	0.041442381155706	0.350533473942013	0.318562620973781	CPLANE2/TGFBR2/MSX1/DCHS1/HEYL	5
GO:0006968	BP	cellular defense response	5/693	52/18870	0.041442381155706	0.350533473942013	0.318562620973781	C5AR1/RELA/VEZF1/CCR3/FOSL1	5
GO:0046638	BP	positive regulation of alpha-beta T cell differentiation	5/693	52/18870	0.041442381155706	0.350533473942013	0.318562620973781	FOXP3/TGFBR2/ANXA1/RARA/NFKBIZ	5
GO:0050819	BP	negative regulation of coagulation	5/693	52/18870	0.041442381155706	0.350533473942013	0.318562620973781	PDGFA/ANXA2/C1QTNF1/ANXA5/PROS1	5
GO:0060324	BP	face development	5/693	52/18870	0.041442381155706	0.350533473942013	0.318562620973781	MSX1/RARA/ASPH/MMP2/COL1A1	5
GO:0090130	BP	tissue migration	21/693	380/18870	0.0418602204491188	0.353427430880535	0.321192630875412	MMRN2/SCARB1/SRPX2/SOX18/PTPRM/TGFBR2/ANXA1/PKN3/DAAM2/KLF4/MCC/ACTC1/ACTA1/IQSEC1/FSTL1/DCN/FGF16/VASH1/BCAR1/MECP2/MAP2K3	21
GO:0010770	BP	positive regulation of cell morphogenesis	4/693	36/18870	0.0419446843801552	0.35350132016416	0.3212597809926	TBC1D24/TIAM1/BAIAP2/DBN1	4
GO:0001822	BP	kidney development	18/693	314/18870	0.0422104095925663	0.355099824121968	0.322712491356349	IRX2/EPCAM/PDGFA/SDC1/OSR1/RARA/GLIS2/PECAM1/WNT11/SPRY1/NOTCH2/PDGFRB/SMAD3/CD34/TRAF3IP1/DCHS1/HEYL/SEC61A1	18
GO:0060079	BP	excitatory postsynaptic potential	8/693	107/18870	0.0433570027795989	0.360420488969116	0.32754787817396	TBC1D24/BAIAP2/HCRT/SEZ6/SLC29A1/GHRL/CHRNA10/MECP2	8
GO:0001736	BP	establishment of planar polarity	6/693	70/18870	0.0433641568376847	0.360420488969116	0.32754787817396	TIAM1/ARHGEF19/WNT11/VANGL1/DACT1/CTHRC1	6
GO:0007164	BP	establishment of tissue polarity	6/693	70/18870	0.0433641568376847	0.360420488969116	0.32754787817396	TIAM1/ARHGEF19/WNT11/VANGL1/DACT1/CTHRC1	6
GO:0050922	BP	negative regulation of chemotaxis	6/693	70/18870	0.0433641568376847	0.360420488969116	0.32754787817396	SEMA3E/SEMA3A/SEMA6B/C5AR2/SEMA5B/SLIT1	6
GO:0061371	BP	determination of heart left/right asymmetry	6/693	70/18870	0.0433641568376847	0.360420488969116	0.32754787817396	SOX18/CCDC40/TGFBR2/ODAD3/NOTCH2/SMAD3	6
GO:0008361	BP	regulation of cell size	12/693	187/18870	0.0435622913297762	0.360420488969116	0.32754787817396	SEMA3E/SLC12A8/CRABP2/SLC12A4/CTTN/SEMA3A/PRR16/SEMA6B/SEMA5B/SLIT1/ULK1/SPP1	12
GO:0007179	BP	transforming growth factor beta receptor signaling pathway	14/693	229/18870	0.0437248371730767	0.360420488969116	0.32754787817396	SPRED3/CDKN2B/VASN/TGFBR2/TGFBR3/COL1A2/VEPH1/COL3A1/HTRA1/AMHR2/SPRY1/TGFBR3L/IL17RD/SMAD3	14
GO:0030509	BP	BMP signaling pathway	11/693	167/18870	0.0443876908715837	0.360420488969116	0.32754787817396	SMPD3/CHRD/SOST/MSX1/TGFBR3/HTRA1/BMPR1B/AMHR2/NOTCH2/FSTL1/FSTL3	11
GO:0007157	BP	heterophilic cell-cell adhesion via plasma membrane cell adhesion molecules	5/693	53/18870	0.0444335383608926	0.360420488969116	0.32754787817396	SELE/CRB1/ITGA5/TENM3/DCHS1	5
GO:0045197	BP	establishment or maintenance of epithelial cell apical/basal polarity	5/693	53/18870	0.0444335383608926	0.360420488969116	0.32754787817396	CRB1/DLG2/OPHN1/WNT11/MTCL1	5
GO:0086002	BP	cardiac muscle cell action potential involved in contraction	5/693	53/18870	0.0444335383608926	0.360420488969116	0.32754787817396	ANK2/KCNE3/CAV1/KCNQ1/BIN1	5
GO:0046683	BP	response to organophosphorus	9/693	127/18870	0.0445368288068352	0.360420488969116	0.32754787817396	DGKQ/RELA/SLC26A6/SREBF1/SDC1/KCNQ1/CNGA3/FOSL1/COL1A1	9
GO:0090288	BP	negative regulation of cellular response to growth factor stimulus	9/693	127/18870	0.0445368288068352	0.360420488969116	0.32754787817396	MMRN2/CREB3L1/CHRD/SOST/ADAMTS12/HTRA1/SPRY1/DCN/FSTL3	9
GO:0035264	BP	multicellular organism growth	10/693	147/18870	0.0447802823207211	0.360420488969116	0.32754787817396	HEG1/SMPD3/COL3A1/RARA/GHRL/EN1/ODAD3/NOTCH2/PLEC/CSF1	10
GO:0006109	BP	regulation of carbohydrate metabolic process	12/693	188/18870	0.0450539759404881	0.360420488969116	0.32754787817396	DGKQ/ADCYAP1R1/SMPD3/PRKAG2/AP2A1/SCARB2/PPP1R3E/C1QTNF1/IGFBP3/BAD/ACTN3/PASK	12
GO:0030324	BP	lung development	12/693	188/18870	0.0450539759404881	0.360420488969116	0.32754787817396	ADAMTS2/HEG1/SMPD3/CCDC40/PDGFA/TGFBR2/SREBF1/COL3A1/WNT2/WNT11/SPRY1/MECP2	12
GO:0002685	BP	regulation of leukocyte migration	14/693	230/18870	0.0450632641161184	0.360420488969116	0.32754787817396	SELE/C5AR1/SMPD3/SPNS2/ECM1/CD99L2/LGALS3/THY1/ABL2/ANXA1/JAM2/XG/C5AR2/CSF1	14
GO:0023019	BP	signal transduction involved in regulation of gene expression	3/693	22/18870	0.045194817916422	0.360420488969116	0.32754787817396	EPCAM/MSX1/SMAD3	3
GO:0035268	BP	protein mannosylation	3/693	22/18870	0.045194817916422	0.360420488969116	0.32754787817396	CRPPA/TMTC4/DPM1	3
GO:0035739	BP	CD4-positive, alpha-beta T cell proliferation	3/693	22/18870	0.045194817916422	0.360420488969116	0.32754787817396	FOXP3/TGFBR2/NDFIP1	3
GO:0045624	BP	positive regulation of T-helper cell differentiation	3/693	22/18870	0.045194817916422	0.360420488969116	0.32754787817396	ANXA1/RARA/NFKBIZ	3
GO:2000561	BP	regulation of CD4-positive, alpha-beta T cell proliferation	3/693	22/18870	0.045194817916422	0.360420488969116	0.32754787817396	FOXP3/TGFBR2/NDFIP1	3
GO:0050890	BP	cognition	18/693	317/18870	0.0455635219695786	0.360420488969116	0.32754787817396	C5AR1/CBR3/ARL6IP5/PDE1B/OXTR/ITGA5/LMX1A/B4GALT2/FAM107A/EGFR/RASGRF1/GRPR/EN1/SPECC1/TPBG/SHROOM4/MECP2/FOSL1	18
GO:0032717	BP	negative regulation of interleukin-8 production	4/693	37/18870	0.0457139119920646	0.360420488969116	0.32754787817396	ANXA1/KLF4/ANXA4/MAPKBP1	4
GO:0044319	BP	wound healing, spreading of cells	4/693	37/18870	0.0457139119920646	0.360420488969116	0.32754787817396	CD44/ITGA5/RHOC/COL5A1	4
GO:0045880	BP	positive regulation of smoothened signaling pathway	4/693	37/18870	0.0457139119920646	0.360420488969116	0.32754787817396	KIF7/NDST1/EVC/PRRX1	4
GO:0060323	BP	head morphogenesis	4/693	37/18870	0.0457139119920646	0.360420488969116	0.32754787817396	MSX1/ASPH/MMP2/COL1A1	4
GO:0090505	BP	epiboly involved in wound healing	4/693	37/18870	0.0457139119920646	0.360420488969116	0.32754787817396	CD44/ITGA5/RHOC/COL5A1	4
GO:1901381	BP	positive regulation of potassium ion transmembrane transport	4/693	37/18870	0.0457139119920646	0.360420488969116	0.32754787817396	ANK2/ATP1B3/ACTN2/KCNQ1	4
GO:0003205	BP	cardiac chamber development	11/693	168/18870	0.045999098654829	0.360420488969116	0.32754787817396	ANK2/HEG1/NDST1/TGFBR2/TGFBR3/WNT2/LMO4/WNT11/NOTCH2/LUZP1/HEYL	11
GO:0031623	BP	receptor internalization	9/693	128/18870	0.0464199406340452	0.360420488969116	0.32754787817396	SELE/NUMB/LRP1/CD63/ACKR3/ANXA2/AP2A1/OPHN1/CAV1	9
GO:0098773	BP	skin epidermis development	9/693	128/18870	0.0464199406340452	0.360420488969116	0.32754787817396	SOX18/RELA/PDGFA/KLF4/CYSRT1/EGFR/NFKBIZ/SLC39A7/PLEC	9
GO:0032412	BP	regulation of monoatomic ion transmembrane transporter activity	14/693	231/18870	0.0464301975862123	0.360420488969116	0.32754787817396	ANK2/STAC3/AHNAK/KCNE3/FXYD5/OSR1/ATP2A1/ATP1B3/PTPN3/ACTN2/CHP2/CAV1/CACNB3/AHCYL1	14
GO:0030308	BP	negative regulation of cell growth	12/693	189/18870	0.0465806096800121	0.360420488969116	0.32754787817396	SEMA3E/MSX1/SEMA3A/SEMA6B/ADAM15/WNT11/SEMA5B/SLIT1/ULK1/SMAD3/SPP1/MECP2	12
GO:0006939	BP	smooth muscle contraction	8/693	109/18870	0.0474841885199489	0.360420488969116	0.32754787817396	SETD3/OXTR/CTTN/ATP2B1/GHRL/CAV1/SPHK1/APBB1	8
GO:0015698	BP	inorganic anion transport	11/693	169/18870	0.0476500124089544	0.360420488969116	0.32754787817396	SLC12A8/BEST2/SLC26A6/GABRG3/GABRG1/SLC12A4/TSPO/SLC4A11/GABRE/KCNQ1/CRY2	11
GO:0034765	BP	regulation of monoatomic ion transmembrane transport	24/693	454/18870	0.0480096356070072	0.360420488969116	0.32754787817396	ANK2/STAC3/AHNAK/CD63/KCNK13/ADCYAP1R1/KCNE3/KCNK12/FXYD5/THY1/OSR1/ATP2A1/ATP1B3/KCNK7/PSEN2/PTPN3/ACTN2/CHP2/CAV1/KCNQ1/CACNB3/SCN4A/BIN1/NALCN	24
GO:2001242	BP	regulation of intrinsic apoptotic signaling pathway	12/693	190/18870	0.0481424946396932	0.360420488969116	0.32754787817396	NCK1/CREB3L1/GSDME/ACKR3/CD44/RPL11/SOD2/MSX1/MUC1/CAV1/BAD/YBX3	12
GO:0097305	BP	response to alcohol	15/693	254/18870	0.0485707595338969	0.360420488969116	0.32754787817396	KLF9/FOXP3/ADCYAP1R1/TGFBR2/SREBF1/ADCY5/CD14/SOD2/TSPO/CSF3/TGFBR3/RARA/ADAM15/GABBR1/FOSL1	15
GO:0006024	BP	glycosaminoglycan biosynthetic process	6/693	72/18870	0.0486533239486506	0.360420488969116	0.32754787817396	SMPD3/NDST1/AP2A1/NDST2/DSE/CHPF2	6
GO:0014015	BP	positive regulation of gliogenesis	6/693	72/18870	0.0486533239486506	0.360420488969116	0.32754787817396	RELA/CLCF1/TSPO/TNFRSF1B/MECP2/BIN1	6
GO:0071260	BP	cellular response to mechanical stimulus	6/693	72/18870	0.0486533239486506	0.360420488969116	0.32754787817396	TLR4/LTBR/WNT11/PLEC/BAD/COL1A1	6
GO:0018108	BP	peptidyl-tyrosine phosphorylation	16/693	276/18870	0.0489940626466929	0.360420488969116	0.32754787817396	DGKQ/CASS4/EHD4/AATK/CD44/CLCF1/PDGFA/CSF3/ITGA5/ABL2/PAK2/EGFR/PECAM1/CAV1/PDGFRB/IL15	16
GO:0014013	BP	regulation of gliogenesis	8/693	110/18870	0.0496405582865939	0.360420488969116	0.32754787817396	CDKN2B/RELA/CLCF1/TSPO/DAAM2/TNFRSF1B/MECP2/BIN1	8
GO:0090263	BP	positive regulation of canonical Wnt signaling pathway	8/693	110/18870	0.0496405582865939	0.360420488969116	0.32754787817396	DAAM2/EGFR/GPC5/CAV1/SMAD3/DACT1/COL1A1/FRAT1	8
GO:0032373	BP	positive regulation of sterol transport	4/693	38/18870	0.0496656550748385	0.360420488969116	0.32754787817396	LRP1/RXRA/ANXA2/CAV1	4
GO:0032376	BP	positive regulation of cholesterol transport	4/693	38/18870	0.0496656550748385	0.360420488969116	0.32754787817396	LRP1/RXRA/ANXA2/CAV1	4
GO:0043403	BP	skeletal muscle tissue regeneration	4/693	38/18870	0.0496656550748385	0.360420488969116	0.32754787817396	MYMX/ANXA1/MYOZ1/PTGFRN	4
GO:0045429	BP	positive regulation of nitric oxide biosynthetic process	4/693	38/18870	0.0496656550748385	0.360420488969116	0.32754787817396	TLR4/SOD2/KLF4/SMAD3	4
GO:0046466	BP	membrane lipid catabolic process	4/693	38/18870	0.0496656550748385	0.360420488969116	0.32754787817396	SMPD3/SMPDL3B/SPHK1/ACER2	4
GO:0090504	BP	epiboly	4/693	38/18870	0.0496656550748385	0.360420488969116	0.32754787817396	CD44/ITGA5/RHOC/COL5A1	4
GO:0098739	BP	import across plasma membrane	13/693	212/18870	0.0496699448347926	0.360420488969116	0.32754787817396	SLC12A8/SLC43A1/ARL6IP5/KCNK9/SLC12A4/NALF2/ATP1B3/SLC39A11/SLC16A2/SLC6A6/KCNQ1/CNGA3/SCN4A	13
GO:0001886	BP	endothelial cell morphogenesis	2/693	10/18870	0.0498425773743891	0.360420488969116	0.32754787817396	HEG1/COL18A1	2
GO:0006171	BP	cAMP biosynthetic process	2/693	10/18870	0.0498425773743891	0.360420488969116	0.32754787817396	ADCY5/ADCY9	2
GO:0006547	BP	histidine metabolic process	2/693	10/18870	0.0498425773743891	0.360420488969116	0.32754787817396	CARNS1/HDC	2
GO:0008627	BP	intrinsic apoptotic signaling pathway in response to osmotic stress	2/693	10/18870	0.0498425773743891	0.360420488969116	0.32754787817396	BAD/YBX3	2
GO:0009128	BP	purine nucleoside monophosphate catabolic process	2/693	10/18870	0.0498425773743891	0.360420488969116	0.32754787817396	AMPD3/GDA	2
GO:0009169	BP	purine ribonucleoside monophosphate catabolic process	2/693	10/18870	0.0498425773743891	0.360420488969116	0.32754787817396	AMPD3/GDA	2
GO:0014012	BP	peripheral nervous system axon regeneration	2/693	10/18870	0.0498425773743891	0.360420488969116	0.32754787817396	TSPO/MMP2	2
GO:0014745	BP	negative regulation of muscle adaptation	2/693	10/18870	0.0498425773743891	0.360420488969116	0.32754787817396	LMNA/SMAD3	2
GO:0014889	BP	muscle atrophy	2/693	10/18870	0.0498425773743891	0.360420488969116	0.32754787817396	GSN/ACTN3	2
GO:0015858	BP	nucleoside transport	2/693	10/18870	0.0498425773743891	0.360420488969116	0.32754787817396	SLC29A1/SLC29A3	2
GO:0030002	BP	intracellular monoatomic anion homeostasis	2/693	10/18870	0.0498425773743891	0.360420488969116	0.32754787817396	KCNE3/KCNQ1	2
GO:0030644	BP	intracellular chloride ion homeostasis	2/693	10/18870	0.0498425773743891	0.360420488969116	0.32754787817396	KCNE3/KCNQ1	2
GO:0032429	BP	regulation of phospholipase A2 activity	2/693	10/18870	0.0498425773743891	0.360420488969116	0.32754787817396	LRP1/ANXA1	2
GO:0033572	BP	transferrin transport	2/693	10/18870	0.0498425773743891	0.360420488969116	0.32754787817396	REP15/MCOLN1	2
GO:0034727	BP	piecemeal microautophagy of the nucleus	2/693	10/18870	0.0498425773743891	0.360420488969116	0.32754787817396	ATG2A/ULK1	2
GO:0035646	BP	endosome to melanosome transport	2/693	10/18870	0.0498425773743891	0.360420488969116	0.32754787817396	CD63/RAB32	2
GO:0042048	BP	olfactory behavior	2/693	10/18870	0.0498425773743891	0.360420488969116	0.32754787817396	LMX1A/TPBG	2
GO:0043485	BP	endosome to pigment granule transport	2/693	10/18870	0.0498425773743891	0.360420488969116	0.32754787817396	CD63/RAB32	2
GO:0048340	BP	paraxial mesoderm morphogenesis	2/693	10/18870	0.0498425773743891	0.360420488969116	0.32754787817396	WNT11/SMAD3	2
GO:0048703	BP	embryonic viscerocranium morphogenesis	2/693	10/18870	0.0498425773743891	0.360420488969116	0.32754787817396	NDST1/HOXA2	2
GO:0048757	BP	pigment granule maturation	2/693	10/18870	0.0498425773743891	0.360420488969116	0.32754787817396	CD63/RAB32	2
GO:0060346	BP	bone trabecula formation	2/693	10/18870	0.0498425773743891	0.360420488969116	0.32754787817396	MMP2/COL1A1	2
GO:0061299	BP	retina vasculature morphogenesis in camera-type eye	2/693	10/18870	0.0498425773743891	0.360420488969116	0.32754787817396	ARHGEF15/COL4A1	2
GO:0072014	BP	proximal tubule development	2/693	10/18870	0.0498425773743891	0.360420488969116	0.32754787817396	NOTCH2/HEYL	2
GO:0072203	BP	cell proliferation involved in metanephros development	2/693	10/18870	0.0498425773743891	0.360420488969116	0.32754787817396	OSR1/PDGFRB	2
GO:0140059	BP	dendrite arborization	2/693	10/18870	0.0498425773743891	0.360420488969116	0.32754787817396	SEMA3A/TPBG	2
GO:0150172	BP	regulation of phosphatidylcholine metabolic process	2/693	10/18870	0.0498425773743891	0.360420488969116	0.32754787817396	CAPN2/SCARB1	2
GO:1903044	BP	protein localization to membrane raft	2/693	10/18870	0.0498425773743891	0.360420488969116	0.32754787817396	CAV1/REEP2	2
GO:0032273	BP	positive regulation of protein polymerization	7/693	91/18870	0.0499718701018179	0.360420488969116	0.32754787817396	NCK1/BAIAP2/CSF3/CTTN/CDC42EP1/MECP2/BIN1	7
GO:0033555	BP	multicellular organismal response to stress	7/693	91/18870	0.0499718701018179	0.360420488969116	0.32754787817396	CAPN2/ASIC4/ADCYAP1R1/TSPO/GNG7/GRPR/MECP2	7
GO:0060021	BP	roof of mouth development	7/693	91/18870	0.0499718701018179	0.360420488969116	0.32754787817396	TGFBR2/MSX1/OSR1/TGFBR3/PRRX1/WNT11/ASPH	7
GO:0016525	BP	negative regulation of angiogenesis	10/693	150/18870	0.050141857829496	0.360420488969116	0.32754787817396	COL4A2/SEMA3E/CREB3L1/PTPRM/KLF4/GHRL/FOXJ2/DCN/VASH1/MECP2	10
GO:0014902	BP	myotube differentiation	9/693	130/18870	0.0503432833359537	0.360420488969116	0.32754787817396	CAPN2/STAC3/MYMX/JAM2/ACTA1/KLHL40/PLEC/PTGFRN/ACTN3	9
GO:0032612	BP	interleukin-1 production	9/693	130/18870	0.0503432833359537	0.360420488969116	0.32754787817396	ORM1/RELA/TLR4/ANXA1/GHRL/SERPINB1/NLRP12/SPHK1/SMAD3	9
GO:0032652	BP	regulation of interleukin-1 production	9/693	130/18870	0.0503432833359537	0.360420488969116	0.32754787817396	ORM1/RELA/TLR4/ANXA1/GHRL/SERPINB1/NLRP12/SPHK1/SMAD3	9
GO:0009101	BP	glycoprotein biosynthetic process	17/693	299/18870	0.0504263418514781	0.360420488969116	0.32754787817396	ST6GALNAC2/A4GALT/NDST1/CRPPA/SLC35C1/TMTC4/NDST2/GALNT15/DSE/CHPF2/DPM1/BMPR1B/MGAT1/MGAT4B/RFT1/ACER2/IL15	17
GO:0001759	BP	organ induction	3/693	23/18870	0.0506011624926386	0.360420488969116	0.32754787817396	WNT2/WNT11/SPRY1	3
GO:0003177	BP	pulmonary valve development	3/693	23/18870	0.0506011624926386	0.360420488969116	0.32754787817396	NOTCH2/TNFRSF1B/HEYL	3
GO:0003283	BP	atrial septum development	3/693	23/18870	0.0506011624926386	0.360420488969116	0.32754787817396	ANK2/WNT11/NOTCH2	3
GO:0018126	BP	protein hydroxylation	3/693	23/18870	0.0506011624926386	0.360420488969116	0.32754787817396	P3H4/ASPH/P3H1	3
GO:0031290	BP	retinal ganglion cell axon guidance	3/693	23/18870	0.0506011624926386	0.360420488969116	0.32754787817396	PTPRM/BMPR1B/SLIT1	3
GO:0046033	BP	AMP metabolic process	3/693	23/18870	0.0506011624926386	0.360420488969116	0.32754787817396	AMPD3/AMPD1/AMPD2	3
GO:0051882	BP	mitochondrial depolarization	3/693	23/18870	0.0506011624926386	0.360420488969116	0.32754787817396	GCLM/TSPO/DCN	3
GO:0060307	BP	regulation of ventricular cardiac muscle cell membrane repolarization	3/693	23/18870	0.0506011624926386	0.360420488969116	0.32754787817396	ANK2/KCNE3/KCNQ1	3
GO:0060392	BP	negative regulation of SMAD protein signal transduction	3/693	23/18870	0.0506011624926386	0.360420488969116	0.32754787817396	LRP1/VEPH1/UCMA	3
GO:0071636	BP	positive regulation of transforming growth factor beta production	3/693	23/18870	0.0506011624926386	0.360420488969116	0.32754787817396	FOXP3/WNT11/SMAD3	3
GO:0097502	BP	mannosylation	3/693	23/18870	0.0506011624926386	0.360420488969116	0.32754787817396	CRPPA/TMTC4/DPM1	3
GO:0002204	BP	somatic recombination of immunoglobulin genes involved in immune response	5/693	55/18870	0.0507938919986461	0.360420488969116	0.32754787817396	FOXP3/CLCF1/PARP3/NFKBIZ/NDFIP1	5
GO:0002208	BP	somatic diversification of immunoglobulins involved in immune response	5/693	55/18870	0.0507938919986461	0.360420488969116	0.32754787817396	FOXP3/CLCF1/PARP3/NFKBIZ/NDFIP1	5
GO:0034142	BP	toll-like receptor 4 signaling pathway	5/693	55/18870	0.0507938919986461	0.360420488969116	0.32754787817396	RELA/MFHAS1/TLR4/CD14/WDFY1	5
GO:0045190	BP	isotype switching	5/693	55/18870	0.0507938919986461	0.360420488969116	0.32754787817396	FOXP3/CLCF1/PARP3/NFKBIZ/NDFIP1	5
GO:0030323	BP	respiratory tube development	12/693	192/18870	0.0513731717661354	0.362802478185238	0.329712615022871	ADAMTS2/HEG1/SMPD3/CCDC40/PDGFA/TGFBR2/SREBF1/COL3A1/WNT2/WNT11/SPRY1/MECP2	12
GO:0006809	BP	nitric oxide biosynthetic process	6/693	73/18870	0.051440402775461	0.362802478185238	0.329712615022871	TLR4/SOD2/TSPO/KLF4/CAV1/SMAD3	6
GO:0050818	BP	regulation of coagulation	6/693	73/18870	0.051440402775461	0.362802478185238	0.329712615022871	PDGFA/ANXA2/C1QTNF1/CAV1/ANXA5/PROS1	6
GO:0072678	BP	T cell migration	6/693	73/18870	0.051440402775461	0.362802478185238	0.329712615022871	SPNS2/ECM1/CD99L2/ABL2/XG/PLEC	6
GO:0007229	BP	integrin-mediated signaling pathway	8/693	111/18870	0.0518593889884238	0.364107499529249	0.330898610229262	ITGB4/CD63/ITGA5/THY1/COL3A1/ADAM15/ITGBL1/BCAR1	8
GO:0032611	BP	interleukin-1 beta production	8/693	111/18870	0.0518593889884238	0.364107499529249	0.330898610229262	ORM1/RELA/TLR4/GHRL/SERPINB1/NLRP12/SPHK1/SMAD3	8
GO:0032651	BP	regulation of interleukin-1 beta production	8/693	111/18870	0.0518593889884238	0.364107499529249	0.330898610229262	ORM1/RELA/TLR4/GHRL/SERPINB1/NLRP12/SPHK1/SMAD3	8
GO:0032102	BP	negative regulation of response to external stimulus	25/693	481/18870	0.0521059114930528	0.365289040181777	0.331972386958268	DTX4/SEMA3E/FBXL2/FOXP3/MFHAS1/PDGFA/ANXA2/SEMA3A/KLF4/C1QTNF1/SEMA6B/C5AR2/GHRL/NDFIP1/SMPDL3B/NLRP12/MYOZ1/SEMA5B/SLIT1/TNFRSF1B/SMAD3/TRAF3IP1/SPP1/MAPKBP1/PROS1	25
GO:0140747	BP	regulation of ncRNA transcription	7/693	92/18870	0.0524562262152107	0.367193583506475	0.333703223977771	RELA/SREBF1/KLF4/EGFR/RARA/SMAD3/FOSL1	7
GO:0002064	BP	epithelial cell development	13/693	214/18870	0.0527839878957603	0.36893478964866	0.335285621191002	SOX18/FOXP3/HEG1/FLNB/SDC1/VEZF1/RARA/PECAM1/COL18A1/NOTCH2/PLEC/BAD/MARVELD2	13
GO:0006486	BP	protein glycosylation	12/693	193/18870	0.053042512553934	0.369635061364654	0.335922023731199	ST6GALNAC2/A4GALT/CRPPA/SLC35C1/TMTC4/GALNT15/DPM1/MGAT1/MGAT4B/RFT1/ACER2/IL15	12
GO:0043413	BP	macromolecule glycosylation	12/693	193/18870	0.053042512553934	0.369635061364654	0.335922023731199	ST6GALNAC2/A4GALT/CRPPA/SLC35C1/TMTC4/GALNT15/DPM1/MGAT1/MGAT4B/RFT1/ACER2/IL15	12
GO:0001662	BP	behavioral fear response	4/693	39/18870	0.0537991452443511	0.371180617087031	0.337326615070921	ASIC4/GNG7/GRPR/MECP2	4
GO:0032885	BP	regulation of polysaccharide biosynthetic process	4/693	39/18870	0.0537991452443511	0.371180617087031	0.337326615070921	SMPD3/AP2A1/PPP1R3E/PASK	4
GO:0045191	BP	regulation of isotype switching	4/693	39/18870	0.0537991452443511	0.371180617087031	0.337326615070921	FOXP3/CLCF1/PARP3/NDFIP1	4
GO:1904407	BP	positive regulation of nitric oxide metabolic process	4/693	39/18870	0.0537991452443511	0.371180617087031	0.337326615070921	TLR4/SOD2/KLF4/SMAD3	4
GO:0010821	BP	regulation of mitochondrion organization	10/693	152/18870	0.0539448424386548	0.371180617087031	0.337326615070921	INF2/CAMKK2/SREBF1/BMF/LMNA/TSPO/CTTN/VAT1/DCN/BAD	10
GO:2000181	BP	negative regulation of blood vessel morphogenesis	10/693	152/18870	0.0539448424386548	0.371180617087031	0.337326615070921	COL4A2/SEMA3E/CREB3L1/PTPRM/KLF4/GHRL/FOXJ2/DCN/VASH1/MECP2	10
GO:0030203	BP	glycosaminoglycan metabolic process	8/693	112/18870	0.0541410882433664	0.371180617087031	0.337326615070921	SMPD3/CD44/NDST1/AP2A1/NDST2/CEMIP2/DSE/CHPF2	8
GO:0030857	BP	negative regulation of epithelial cell differentiation	5/693	56/18870	0.0541636837386941	0.371180617087031	0.337326615070921	SPRED3/OSR1/FOXJ2/CAV1/SPRY1	5
GO:0002224	BP	toll-like receptor signaling pathway	6/693	74/18870	0.0543230606944408	0.371180617087031	0.337326615070921	MFHAS1/TLR4/NFKBIZ/SMPDL3B/MAPKAPK3/FOSL1	6
GO:0006023	BP	aminoglycan biosynthetic process	6/693	74/18870	0.0543230606944408	0.371180617087031	0.337326615070921	SMPD3/NDST1/AP2A1/NDST2/DSE/CHPF2	6
GO:0045123	BP	cellular extravasation	6/693	74/18870	0.0543230606944408	0.371180617087031	0.337326615070921	SELE/CD99L2/THY1/JAM2/XG/PECAM1	6
GO:0060415	BP	muscle tissue morphogenesis	6/693	74/18870	0.0543230606944408	0.371180617087031	0.337326615070921	HEG1/TGFBR3/COL3A1/WNT2/ACTC1/MYLK2	6
GO:0002237	BP	response to molecule of bacterial origin	20/693	369/18870	0.0543458838650886	0.371180617087031	0.337326615070921	SELE/CAPN2/C5AR1/SCARB1/FOXP3/CEBPE/RELA/MMP3/TLR4/CD14/SOD2/TSPO/CSF3/SHPK/RARA/NFKBIZ/AXL/MAPKAPK3/TNFRSF1B/MAP2K3	20
GO:0016311	BP	dephosphorylation	17/693	302/18870	0.0543772846621395	0.371180617087031	0.337326615070921	NCK1/PLPPR3/THNSL2/PTPRM/MFHAS1/SSH3/PPM1J/CTTNBP2NL/LGALS3/DUSP18/PTPN3/CHP2/DLC1/PTPRF/PDGFRB/GNA12/CRY2	17
GO:0030178	BP	negative regulation of Wnt signaling pathway	11/693	173/18870	0.0546551467707263	0.371202727080929	0.3373467084946	APC2/LRP1/SOST/MCC/WNT11/TAX1BP3/HIC1/CAV1/TPBG/DACT1/CTHRC1	11
GO:0048839	BP	inner ear development	12/693	194/18870	0.0547482013295526	0.371202727080929	0.3373467084946	GSDME/MSX1/PRRX1/C1QTNF5/CHRNA10/MYO15A/LRIG1/PJVK/KCNQ1/DCHS1/MYO7A/CTHRC1	12
GO:0045185	BP	maintenance of protein location	7/693	93/18870	0.0550168187157878	0.371202727080929	0.3373467084946	PTPRM/SUN1/GSN/TSPO/CAV1/DBN1/SCIN	7
GO:0006909	BP	phagocytosis	14/693	237/18870	0.0552435216563772	0.371202727080929	0.3373467084946	SCARB1/MST1R/LRP1/CEBPE/TLR4/GSN/CD14/ANXA1/RARA/PECAM1/AXL/SPHK1/IL15/MYO7A	14
GO:0032368	BP	regulation of lipid transport	10/693	153/18870	0.0559159027239838	0.371202727080929	0.3373467084946	LRP1/PTGES/RXRA/ANXA2/TSPO/C1QTNF1/GHRL/CAV1/SPP1/CRY2	10
GO:1901343	BP	negative regulation of vasculature development	10/693	153/18870	0.0559159027239838	0.371202727080929	0.3373467084946	COL4A2/SEMA3E/CREB3L1/PTPRM/KLF4/GHRL/FOXJ2/DCN/VASH1/MECP2	10
GO:0032496	BP	response to lipopolysaccharide	19/693	348/18870	0.0562302456354061	0.371202727080929	0.3373467084946	SELE/CAPN2/SCARB1/FOXP3/CEBPE/RELA/MMP3/TLR4/CD14/SOD2/TSPO/CSF3/SHPK/RARA/NFKBIZ/AXL/MAPKAPK3/TNFRSF1B/MAP2K3	19
GO:0009162	BP	deoxyribonucleoside monophosphate metabolic process	3/693	24/18870	0.0563056170725474	0.371202727080929	0.3373467084946	GDA/NT5M/TK2	3
GO:0032891	BP	negative regulation of organic acid transport	3/693	24/18870	0.0563056170725474	0.371202727080929	0.3373467084946	SLC43A1/ARL6IP5/GABBR1	3
GO:0043576	BP	regulation of respiratory gaseous exchange	3/693	24/18870	0.0563056170725474	0.371202727080929	0.3373467084946	GRPR/MECP2/PASK	3
GO:0051043	BP	regulation of membrane protein ectodomain proteolysis	3/693	24/18870	0.0563056170725474	0.371202727080929	0.3373467084946	TIMP3/PTPN3/TNFRSF1B	3
GO:0060571	BP	morphogenesis of an epithelial fold	3/693	24/18870	0.0563056170725474	0.371202727080929	0.3373467084946	WNT2/EGFR/LUZP1	3
GO:0061484	BP	hematopoietic stem cell homeostasis	3/693	24/18870	0.0563056170725474	0.371202727080929	0.3373467084946	GLIS2/FSTL1/OCIAD2	3
GO:0098884	BP	postsynaptic neurotransmitter receptor internalization	3/693	24/18870	0.0563056170725474	0.371202727080929	0.3373467084946	NUMB/AP2A1/OPHN1	3
GO:0140239	BP	postsynaptic endocytosis	3/693	24/18870	0.0563056170725474	0.371202727080929	0.3373467084946	NUMB/AP2A1/OPHN1	3
GO:2000114	BP	regulation of establishment of cell polarity	3/693	24/18870	0.0563056170725474	0.371202727080929	0.3373467084946	PLEKHG3/GSN/ABL2	3
GO:0007200	BP	phospholipase C-activating G protein-coupled receptor signaling pathway	8/693	113/18870	0.0564860234182367	0.371202727080929	0.3373467084946	C5AR1/GPR83/HCRT/LTB4R/C5AR2/GRPR/ACTN2/F2RL2	8
GO:0032355	BP	response to estradiol	8/693	113/18870	0.0564860234182367	0.371202727080929	0.3373467084946	ADCYAP1R1/OXTR/ANXA1/EGFR/RARA/MMP2/MECP2/COL1A1	8
GO:0090276	BP	regulation of peptide hormone secretion	12/693	195/18870	0.056490483199843	0.371202727080929	0.3373467084946	TIAM1/SREBF1/ADCY5/RPH3AL/ACSL4/GLUD1/GHRL/PFKL/F2RL2/GABBR1/BAD/PASK	12
GO:0030168	BP	platelet activation	9/693	133/18870	0.056626945804786	0.371202727080929	0.3373467084946	DGKQ/TLR4/PDGFA/COL3A1/MFSD2B/C1QTNF1/GNAS/F2RL2/AXL	9
GO:0030879	BP	mammary gland development	9/693	133/18870	0.056626945804786	0.371202727080929	0.3373467084946	NEURL1/OXTR/ATP7B/TGFBR2/MSX1/WNT2/SLC29A1/CAV1/CSF1	9
GO:0061041	BP	regulation of wound healing	9/693	133/18870	0.056626945804786	0.371202727080929	0.3373467084946	PDGFA/ANXA2/ANXA1/C1QTNF1/CAV1/MYOZ1/TNFRSF12A/SMAD3/PROS1	9
GO:0061045	BP	negative regulation of wound healing	6/693	75/18870	0.0573016098359905	0.371202727080929	0.3373467084946	PDGFA/ANXA2/C1QTNF1/MYOZ1/SMAD3/PROS1	6
GO:0019915	BP	lipid storage	7/693	94/18870	0.0576540033249228	0.371202727080929	0.3373467084946	ZFYVE1/SCARB1/SREBF1/SOAT2/PLIN3/CAV1/CRY2	7
GO:0034204	BP	lipid translocation	5/693	57/18870	0.0576599828576869	0.371202727080929	0.3373467084946	ATP8B3/ATP8B4/TMEM30B/ATP10A/RFT1	5
GO:0035088	BP	establishment or maintenance of apical/basal cell polarity	5/693	57/18870	0.0576599828576869	0.371202727080929	0.3373467084946	CRB1/DLG2/OPHN1/WNT11/MTCL1	5
GO:0042733	BP	embryonic digit morphogenesis	5/693	57/18870	0.0576599828576869	0.371202727080929	0.3373467084946	LMBR1/MSX1/OSR1/TMEM231/GNA12	5
GO:0044088	BP	regulation of vacuole organization	5/693	57/18870	0.0576599828576869	0.371202727080929	0.3373467084946	ANXA2/SCARB2/MCOLN1/ATG2A/ULK1	5
GO:0060998	BP	regulation of dendritic spine development	5/693	57/18870	0.0576599828576869	0.371202727080929	0.3373467084946	NEURL1/TIAM1/BAIAP2/DBN1/MECP2	5
GO:0061245	BP	establishment or maintenance of bipolar cell polarity	5/693	57/18870	0.0576599828576869	0.371202727080929	0.3373467084946	CRB1/DLG2/OPHN1/WNT11/MTCL1	5
GO:1901016	BP	regulation of potassium ion transmembrane transporter activity	5/693	57/18870	0.0576599828576869	0.371202727080929	0.3373467084946	ANK2/KCNE3/ATP1B3/ACTN2/CAV1	5
GO:0002209	BP	behavioral defense response	4/693	40/18870	0.0581132510739179	0.371202727080929	0.3373467084946	ASIC4/GNG7/GRPR/MECP2	4
GO:0051125	BP	regulation of actin nucleation	4/693	40/18870	0.0581132510739179	0.371202727080929	0.3373467084946	CARMIL3/GSN/MAGEL2/SCIN	4
GO:0070884	BP	regulation of calcineurin-NFAT signaling cascade	4/693	40/18870	0.0581132510739179	0.371202727080929	0.3373467084946	HOMER3/CHP2/MYOZ1/ACTN3	4
GO:1903146	BP	regulation of autophagy of mitochondrion	4/693	40/18870	0.0581132510739179	0.371202727080929	0.3373467084946	CAMKK2/SREBF1/TSPO/CTTN	4
GO:0022898	BP	regulation of transmembrane transporter activity	14/693	239/18870	0.0584195119399144	0.371202727080929	0.3373467084946	ANK2/STAC3/AHNAK/KCNE3/FXYD5/OSR1/ATP2A1/ATP1B3/PTPN3/ACTN2/CHP2/CAV1/CACNB3/AHCYL1	14
GO:0048588	BP	developmental cell growth	14/693	239/18870	0.0584195119399144	0.371202727080929	0.3373467084946	SEMA3E/SH3GL2/TIAM1/NRN1L/TGFBR2/CRABP2/CTTN/SEMA3A/SEMA6B/SEMA5B/SLIT1/ULK1/SPP1/MECP2	14
GO:0048565	BP	digestive tract development	9/693	134/18870	0.0588291717603394	0.371202727080929	0.3373467084946	CCDC40/OXTR/COL3A1/EGFR/WNT11/KCNQ1/SMAD3/DCHS1/DACT1	9
GO:0051235	BP	maintenance of location	19/693	350/18870	0.0588452619580713	0.371202727080929	0.3373467084946	ANK2/ZFYVE1/SCARB1/PTPRM/SUN1/ALB/ATP7B/SREBF1/SOAT2/PLIN3/GSN/TSPO/MCOLN1/THY1/ATP2A1/CAV1/DBN1/SCIN/CRY2	19
GO:0051963	BP	regulation of synapse assembly	8/693	114/18870	0.0588945212461012	0.371202727080929	0.3373467084946	ARHGEF15/SRPX2/LRRTM3/OXTR/LRTM2/GHRL/TPBG/SLIT1	8
GO:0006349	BP	regulation of gene expression by genomic imprinting	2/693	11/18870	0.0594687598750342	0.371202727080929	0.3373467084946	KCNQ1/MECP2	2
GO:0009120	BP	deoxyribonucleoside metabolic process	2/693	11/18870	0.0594687598750342	0.371202727080929	0.3373467084946	GDA/TK2	2
GO:0030210	BP	heparin biosynthetic process	2/693	11/18870	0.0594687598750342	0.371202727080929	0.3373467084946	NDST1/NDST2	2
GO:0031915	BP	positive regulation of synaptic plasticity	2/693	11/18870	0.0594687598750342	0.371202727080929	0.3373467084946	DBN1/MECP2	2
GO:0031953	BP	negative regulation of protein autophosphorylation	2/693	11/18870	0.0594687598750342	0.371202727080929	0.3373467084946	CAV1/NLRP12	2
GO:0032060	BP	bleb assembly	2/693	11/18870	0.0594687598750342	0.371202727080929	0.3373467084946	EMP1/EMP3	2
GO:0034139	BP	regulation of toll-like receptor 3 signaling pathway	2/693	11/18870	0.0594687598750342	0.371202727080929	0.3373467084946	CAV1/WDFY1	2
GO:0035878	BP	nail development	2/693	11/18870	0.0594687598750342	0.371202727080929	0.3373467084946	ITGB4/MSX1	2
GO:0042045	BP	epithelial fluid transport	2/693	11/18870	0.0594687598750342	0.371202727080929	0.3373467084946	SLC26A6/AHCYL1	2
GO:0042989	BP	sequestering of actin monomers	2/693	11/18870	0.0594687598750342	0.371202727080929	0.3373467084946	GSN/SCIN	2
GO:0046549	BP	retinal cone cell development	2/693	11/18870	0.0594687598750342	0.371202727080929	0.3373467084946	PDE6C/THY1	2
GO:0048671	BP	negative regulation of collateral sprouting	2/693	11/18870	0.0594687598750342	0.371202727080929	0.3373467084946	ULK1/SPP1	2
GO:0061314	BP	Notch signaling involved in heart development	2/693	11/18870	0.0594687598750342	0.371202727080929	0.3373467084946	NOTCH2/HEYL	2
GO:0070213	BP	protein auto-ADP-ribosylation	2/693	11/18870	0.0594687598750342	0.371202727080929	0.3373467084946	PARP16/PARP3	2
GO:0071476	BP	cellular hypotonic response	2/693	11/18870	0.0594687598750342	0.371202727080929	0.3373467084946	TSPO/SLC4A11	2
GO:0071492	BP	cellular response to UV-A	2/693	11/18870	0.0594687598750342	0.371202727080929	0.3373467084946	MMP3/MMP2	2
GO:0098885	BP	modification of postsynaptic actin cytoskeleton	2/693	11/18870	0.0594687598750342	0.371202727080929	0.3373467084946	TIAM1/BAIAP2	2
GO:1902883	BP	negative regulation of response to oxidative stress	2/693	11/18870	0.0594687598750342	0.371202727080929	0.3373467084946	TBC1D24/ADCYAP1R1	2
GO:1904181	BP	positive regulation of membrane depolarization	2/693	11/18870	0.0594687598750342	0.371202727080929	0.3373467084946	TSPO/DCN	2
GO:1904238	BP	pericyte cell differentiation	2/693	11/18870	0.0594687598750342	0.371202727080929	0.3373467084946	OSR1/CD34	2
GO:1905165	BP	regulation of lysosomal protein catabolic process	2/693	11/18870	0.0594687598750342	0.371202727080929	0.3373467084946	LRP1/MARCHF2	2
GO:1905383	BP	protein localization to presynapse	2/693	11/18870	0.0594687598750342	0.371202727080929	0.3373467084946	DLG2/MAPK8IP3	2
GO:1905809	BP	negative regulation of synapse organization	2/693	11/18870	0.0594687598750342	0.371202727080929	0.3373467084946	ARHGEF15/SLIT1	2
GO:2001204	BP	regulation of osteoclast development	2/693	11/18870	0.0594687598750342	0.371202727080929	0.3373467084946	SIGLEC15/NOTCH2	2
GO:0050900	BP	leukocyte migration	21/693	396/18870	0.059694294281255	0.372113030706515	0.338173986715956	SELE/C5AR1/SMPD3/SPNS2/ECM1/CD99L2/LGALS3/IL17RC/THY1/ABL2/ANXA1/JAM2/XG/C5AR2/PECAM1/NLRP12/MMP2/HSD3B7/PLEC/CD34/CSF1	21
GO:0007584	BP	response to nutrient	10/693	155/18870	0.0599986013726929	0.373511293078804	0.339444718783614	RXRA/CDKN2B/RELA/GCLM/SOD2/TSPO/RARA/NFKBIZ/SPP1/COL1A1	10
GO:0051937	BP	catecholamine transport	6/693	76/18870	0.060376263116984	0.375361880816509	0.341126521304313	GRM2/SYT9/OXTR/GABBR1/SLC29A3/MECP2	6
GO:0009952	BP	anterior/posterior pattern specification	13/693	219/18870	0.0611452720341073	0.379130640298475	0.344551546266675	PCDH8/EMX2/PCGF2/PLXNA2/MSX1/OSR1/WNT2/HOXA3/EN1/HOXA2/HOXA6/SMAD3/HEYL	13
GO:0001706	BP	endoderm formation	5/693	58/18870	0.0612826424470611	0.379130640298475	0.344551546266675	COL4A2/COL6A1/ITGA5/COL5A1/MMP2	5
GO:0015804	BP	neutral amino acid transport	5/693	58/18870	0.0612826424470611	0.379130640298475	0.344551546266675	MFSD12/SLC43A1/SFXN1/SLC38A6/SLC6A6	5
GO:0002791	BP	regulation of peptide secretion	12/693	198/18870	0.0619391560891776	0.379130640298475	0.344551546266675	TIAM1/SREBF1/ADCY5/RPH3AL/ACSL4/GLUD1/GHRL/PFKL/F2RL2/GABBR1/BAD/PASK	12
GO:0099504	BP	synaptic vesicle cycle	12/693	198/18870	0.0619391560891776	0.379130640298475	0.344551546266675	TBC1D24/DGKQ/SH3GL2/SYT9/BSN/CPLX4/PPFIA3/OPHN1/ATP6V0D1/SV2C/SEPTIN5/BIN1	12
GO:0072006	BP	nephron development	10/693	156/18870	0.0621107537462882	0.379130640298475	0.344551546266675	IRX2/OSR1/PECAM1/WNT11/NOTCH2/PDGFRB/CD34/DCHS1/HEYL/SEC61A1	10
GO:1905039	BP	carboxylic acid transmembrane transport	10/693	156/18870	0.0621107537462882	0.379130640298475	0.344551546266675	MFSD12/SLC43A1/ARL6IP5/SFXN1/SLC38A6/ABCD4/SLC25A15/SLC16A2/SLC6A6/SLC38A8	10
GO:0007097	BP	nuclear migration	3/693	25/18870	0.0623008170582397	0.379130640298475	0.344551546266675	SUN1/LMNA/SLIT1	3
GO:0008211	BP	glucocorticoid metabolic process	3/693	25/18870	0.0623008170582397	0.379130640298475	0.344551546266675	DGKQ/STAR/MECP2	3
GO:0043501	BP	skeletal muscle adaptation	3/693	25/18870	0.0623008170582397	0.379130640298475	0.344551546266675	ACTA1/MYOZ1/ACTN3	3
GO:0050860	BP	negative regulation of T cell receptor signaling pathway	3/693	25/18870	0.0623008170582397	0.379130640298475	0.344551546266675	LGALS3/THY1/ELF1	3
GO:0072010	BP	glomerular epithelium development	3/693	25/18870	0.0623008170582397	0.379130640298475	0.344551546266675	PECAM1/NOTCH2/CD34	3
GO:1902894	BP	negative regulation of miRNA transcription	3/693	25/18870	0.0623008170582397	0.379130640298475	0.344551546266675	RELA/RARA/SMAD3	3
GO:0002691	BP	regulation of cellular extravasation	4/693	41/18870	0.0626064946819713	0.379130640298475	0.344551546266675	SELE/CD99L2/THY1/XG	4
GO:0032781	BP	positive regulation of ATP-dependent activity	4/693	41/18870	0.0626064946819713	0.379130640298475	0.344551546266675	TNNT3/TOR1AIP2/ATP2A1/ATP1B3	4
GO:0035136	BP	forelimb morphogenesis	4/693	41/18870	0.0626064946819713	0.379130640298475	0.344551546266675	CRABP2/MSX1/OSR1/EN1	4
GO:0048246	BP	macrophage chemotaxis	4/693	41/18870	0.0626064946819713	0.379130640298475	0.344551546266675	C5AR1/LGALS3/MMP2/CSF1	4
GO:0050892	BP	intestinal absorption	4/693	41/18870	0.0626064946819713	0.379130640298475	0.344551546266675	SCARB1/SLC26A6/SOAT2/KCNQ1	4
GO:0072210	BP	metanephric nephron development	4/693	41/18870	0.0626064946819713	0.379130640298475	0.344551546266675	IRX2/OSR1/PDGFRB/CD34	4
GO:0106056	BP	regulation of calcineurin-mediated signaling	4/693	41/18870	0.0626064946819713	0.379130640298475	0.344551546266675	HOMER3/CHP2/MYOZ1/ACTN3	4
GO:0098781	BP	ncRNA transcription	9/693	136/18870	0.0633968381586673	0.383335365004144	0.348372773687977	RELA/SREBF1/KLF4/EGFR/RARA/POLR3D/SMAD3/CAVIN1/FOSL1	9
GO:0035304	BP	regulation of protein dephosphorylation	6/693	77/18870	0.0635471348282732	0.383335365004144	0.348372773687977	MFHAS1/LGALS3/DLC1/PDGFRB/GNA12/CRY2	6
GO:0070373	BP	negative regulation of ERK1 and ERK2 cascade	6/693	77/18870	0.0635471348282732	0.383335365004144	0.348372773687977	SPRED3/TLR4/TIMP3/CHRNA10/SPRY1/NLRP12	6
GO:1903825	BP	organic acid transmembrane transport	10/693	157/18870	0.064270415301984	0.387198153606404	0.351883251724683	MFSD12/SLC43A1/ARL6IP5/SFXN1/SLC38A6/ABCD4/SLC25A15/SLC16A2/SLC6A6/SLC38A8	10
GO:0001755	BP	neural crest cell migration	5/693	59/18870	0.0650313438069826	0.388634749327509	0.353188820899141	SEMA3E/SEMA3A/SEMA6B/SEMA5B/RADIL	5
GO:0009161	BP	ribonucleoside monophosphate metabolic process	5/693	59/18870	0.0650313438069826	0.388634749327509	0.353188820899141	AMPD3/GDA/DLG2/AMPD1/AMPD2	5
GO:0050881	BP	musculoskeletal movement	5/693	59/18870	0.0650313438069826	0.388634749327509	0.353188820899141	STAC3/TNNT3/ATP2A1/SCN4A/ACTN3	5
GO:2001234	BP	negative regulation of apoptotic signaling pathway	14/693	243/18870	0.0651379857253116	0.388634749327509	0.353188820899141	CREB3L1/RELA/ACKR3/CD44/GCLM/PCGF2/LGALS3/SOD2/LMNA/UNC5B/CTTN/MUC1/MEIS3/YBX3	14
GO:0022407	BP	regulation of cell-cell adhesion	25/693	493/18870	0.0654649052982368	0.388634749327509	0.353188820899141	NCK1/SELE/PCDH8/FOXP3/RELA/EPCAM/LGALS1/CD44/TGFBR2/LGALS3/FXYD5/THY1/ABL2/ANXA1/MFSD2B/KLF4/C1QTNF1/TENM3/RARA/NFKBIZ/NDFIP1/CAV1/BAD/IL15/FSTL3	25
GO:0098659	BP	inorganic cation import across plasma membrane	9/693	137/18870	0.0657627459948774	0.388634749327509	0.353188820899141	SLC12A8/KCNK9/SLC12A4/NALF2/ATP1B3/SLC39A11/KCNQ1/CNGA3/SCN4A	9
GO:0099587	BP	inorganic ion import across plasma membrane	9/693	137/18870	0.0657627459948774	0.388634749327509	0.353188820899141	SLC12A8/KCNK9/SLC12A4/NALF2/ATP1B3/SLC39A11/KCNQ1/CNGA3/SCN4A	9
GO:0061337	BP	cardiac conduction	7/693	97/18870	0.0660277447465344	0.388634749327509	0.353188820899141	ANK2/KCNE3/ATP2B1/ATP2A1/CAV1/KCNQ1/BIN1	7
GO:1903035	BP	negative regulation of response to wounding	7/693	97/18870	0.0660277447465344	0.388634749327509	0.353188820899141	PDGFA/ANXA2/C1QTNF1/MYOZ1/SMAD3/SPP1/PROS1	7
GO:0060271	BP	cilium assembly	20/693	378/18870	0.0660763076141376	0.388634749327509	0.353188820899141	NEURL1/CPLANE2/ODAD1/NISCH/PCNT/EHD4/CCDC40/TMEM80/GSN/KIAA0586/DNAJB13/ATP6V0D1/CCDC28B/DNAAF8/ODAD3/TMEM231/TPGS1/KCNQ1/SPAG1/TRAF3IP1	20
GO:1990138	BP	neuron projection extension	11/693	179/18870	0.0663976119303578	0.388634749327509	0.353188820899141	SEMA3E/SH3GL2/TIAM1/NRN1L/CTTN/SEMA3A/SEMA6B/SEMA5B/SLIT1/ULK1/MECP2	11
GO:0010976	BP	positive regulation of neuron projection development	10/693	158/18870	0.066477789407543	0.388634749327509	0.353188820899141	NCK1/TIAM1/BAIAP2/AP2A1/SCARB2/ABL2/TENM3/NCKIPSD/P3H1/DBN1	10
GO:0046209	BP	nitric oxide metabolic process	6/693	78/18870	0.0668142414095909	0.388634749327509	0.353188820899141	TLR4/SOD2/TSPO/KLF4/CAV1/SMAD3	6
GO:2000514	BP	regulation of CD4-positive, alpha-beta T cell activation	6/693	78/18870	0.0668142414095909	0.388634749327509	0.353188820899141	FOXP3/TGFBR2/ANXA1/RARA/NFKBIZ/NDFIP1	6
GO:0050807	BP	regulation of synapse organization	14/693	244/18870	0.0668949194772234	0.388634749327509	0.353188820899141	PCDH8/ARHGEF15/NEURL1/SRPX2/TIAM1/LRRTM3/BAIAP2/OXTR/LRTM2/GHRL/DBN1/TPBG/SLIT1/MECP2	14
GO:0001709	BP	cell fate determination	4/693	42/18870	0.0672770686301274	0.388634749327509	0.353188820899141	KLF4/PRRX1/HOXA2/NOTCH2	4
GO:0030851	BP	granulocyte differentiation	4/693	42/18870	0.0672770686301274	0.388634749327509	0.353188820899141	CEBPE/CSF3/RARA/TAL1	4
GO:0042092	BP	type 2 immune response	4/693	42/18870	0.0672770686301274	0.388634749327509	0.353188820899141	ECM1/ANXA1/RARA/NDFIP1	4
GO:0071542	BP	dopaminergic neuron differentiation	4/693	42/18870	0.0672770686301274	0.388634749327509	0.353188820899141	TIAM1/LMX1A/WNT2/EN1	4
GO:0050727	BP	regulation of inflammatory response	22/693	425/18870	0.0675349532348243	0.388634749327509	0.353188820899141	SELE/FBXL2/FOXP3/PTGES/RELA/MFHAS1/MMP3/LGALS1/TLR4/SHPK/ADAMTS12/ANXA1/KLF4/GHRL/NFKBIZ/NDFIP1/SMPDL3B/NLRP12/SPHK1/TNFRSF1B/SMAD3/IL15	22
GO:0035725	BP	sodium ion transmembrane transport	11/693	180/18870	0.0685016763910331	0.388634749327509	0.353188820899141	ASIC4/FXYD5/OSR1/ATP1B3/PTPN3/SLC4A11/CHP2/PKD2L1/SLC6A6/SCN4A/NALCN	11
GO:0003181	BP	atrioventricular valve morphogenesis	3/693	26/18870	0.0685787396844836	0.388634749327509	0.353188820899141	TGFBR2/DCHS1/HEYL	3
GO:0006929	BP	substrate-dependent cell migration	3/693	26/18870	0.0685787396844836	0.388634749327509	0.353188820899141	NCK1/CTTN/OPHN1	3
GO:0043931	BP	ossification involved in bone maturation	3/693	26/18870	0.0685787396844836	0.388634749327509	0.353188820899141	ADAMTS12/DCHS1/ACTN3	3
GO:0051894	BP	positive regulation of focal adhesion assembly	3/693	26/18870	0.0685787396844836	0.388634749327509	0.353188820899141	THY1/S100A10/SMAD3	3
GO:0060343	BP	trabecula formation	3/693	26/18870	0.0685787396844836	0.388634749327509	0.353188820899141	TGFBR3/MMP2/COL1A1	3
GO:0062009	BP	secondary palate development	3/693	26/18870	0.0685787396844836	0.388634749327509	0.353188820899141	TGFBR2/TGFBR3/WNT11	3
GO:1901017	BP	negative regulation of potassium ion transmembrane transporter activity	3/693	26/18870	0.0685787396844836	0.388634749327509	0.353188820899141	KCNE3/ACTN2/CAV1	3
GO:2000050	BP	regulation of non-canonical Wnt signaling pathway	3/693	26/18870	0.0685787396844836	0.388634749327509	0.353188820899141	TIAM1/DAAM2/DACT1	3
GO:2000629	BP	negative regulation of miRNA metabolic process	3/693	26/18870	0.0685787396844836	0.388634749327509	0.353188820899141	RELA/RARA/SMAD3	3
GO:0016485	BP	protein processing	14/693	245/18870	0.0686830758575937	0.388634749327509	0.353188820899141	CAPN2/HGFAC/DISP1/ADAMTS2/CPLANE2/ANXA2/GSN/CPD/CLEC3B/HM13/PSEN2/ASPH/S100A10/BAD	14
GO:0002011	BP	morphogenesis of an epithelial sheet	5/693	60/18870	0.0689056003300087	0.388634749327509	0.353188820899141	CD44/ITGA5/RHOC/NOTCH2/COL5A1	5
GO:0002381	BP	immunoglobulin production involved in immunoglobulin-mediated immune response	5/693	60/18870	0.0689056003300087	0.388634749327509	0.353188820899141	FOXP3/CLCF1/PARP3/NFKBIZ/NDFIP1	5
GO:0008347	BP	glial cell migration	5/693	60/18870	0.0689056003300087	0.388634749327509	0.353188820899141	TIAM1/SUN1/TSPO/COL3A1/CSF1	5
GO:0042908	BP	xenobiotic transport	5/693	60/18870	0.0689056003300087	0.388634749327509	0.353188820899141	SLC43A3/ATP7B/ABCG2/SLC29A1/ABCC3	5
GO:0050879	BP	multicellular organismal movement	5/693	60/18870	0.0689056003300087	0.388634749327509	0.353188820899141	STAC3/TNNT3/ATP2A1/SCN4A/ACTN3	5
GO:0071709	BP	membrane assembly	5/693	60/18870	0.0689056003300087	0.388634749327509	0.353188820899141	TLCD2/CHMP2A/ANXA2/S100A10/CAV1	5
GO:1902305	BP	regulation of sodium ion transmembrane transport	5/693	60/18870	0.0689056003300087	0.388634749327509	0.353188820899141	FXYD5/OSR1/ATP1B3/PTPN3/CHP2	5
GO:0000422	BP	autophagy of mitochondrion	7/693	98/18870	0.0689736249078802	0.388634749327509	0.353188820899141	MAP1LC3C/CAMKK2/SREBF1/TSPO/CTTN/ATG2A/ULK1	7
GO:0061726	BP	mitochondrion disassembly	7/693	98/18870	0.0689736249078802	0.388634749327509	0.353188820899141	MAP1LC3C/CAMKK2/SREBF1/TSPO/CTTN/ATG2A/ULK1	7
GO:0007162	BP	negative regulation of cell adhesion	17/693	312/18870	0.0690930325812549	0.388634749327509	0.353188820899141	SEMA3E/FOXP3/EPCAM/LGALS3/FXYD5/PLXNA2/ANXA1/MUC1/KLF4/C1QTNF1/FAM107A/ADAM15/NDFIP1/DLC1/MMP2/ACER2/COL1A1	17
GO:0052547	BP	regulation of peptidase activity	17/693	312/18870	0.0690930325812549	0.388634749327509	0.353188820899141	LRP1/ARL6IP5/CD44/ECM1/TIMP3/GSN/KLF4/PAK2/ASPH/SERPINB1/DLC1/CAV1/NLRP12/BAD/SMAD3/ACER2/BIN1	17
GO:0002645	BP	positive regulation of tolerance induction	2/693	12/18870	0.0696695834626525	0.388634749327509	0.353188820899141	FOXP3/TGFBR2	2
GO:0015015	BP	heparan sulfate proteoglycan biosynthetic process, enzymatic modification	2/693	12/18870	0.0696695834626525	0.388634749327509	0.353188820899141	NDST1/NDST2	2
GO:0018095	BP	protein polyglutamylation	2/693	12/18870	0.0696695834626525	0.388634749327509	0.353188820899141	TTLL11/TPGS1	2
GO:0021527	BP	spinal cord association neuron differentiation	2/693	12/18870	0.0696695834626525	0.388634749327509	0.353188820899141	LMO4/TAL1	2
GO:0033629	BP	negative regulation of cell adhesion mediated by integrin	2/693	12/18870	0.0696695834626525	0.388634749327509	0.353188820899141	MUC1/ACER2	2
GO:0036295	BP	cellular response to increased oxygen levels	2/693	12/18870	0.0696695834626525	0.388634749327509	0.353188820899141	ATP6V0D1/CAV1	2
GO:0036444	BP	calcium import into the mitochondrion	2/693	12/18870	0.0696695834626525	0.388634749327509	0.353188820899141	MCUB/PSEN2	2
GO:0042754	BP	negative regulation of circadian rhythm	2/693	12/18870	0.0696695834626525	0.388634749327509	0.353188820899141	GHRL/CRY2	2
GO:0043476	BP	pigment accumulation	2/693	12/18870	0.0696695834626525	0.388634749327509	0.353188820899141	CD63/RAB32	2
GO:0043482	BP	cellular pigment accumulation	2/693	12/18870	0.0696695834626525	0.388634749327509	0.353188820899141	CD63/RAB32	2
GO:0045628	BP	regulation of T-helper 2 cell differentiation	2/693	12/18870	0.0696695834626525	0.388634749327509	0.353188820899141	ANXA1/RARA	2
GO:0048012	BP	hepatocyte growth factor receptor signaling pathway	2/693	12/18870	0.0696695834626525	0.388634749327509	0.353188820899141	ADAMTS12/BCAR1	2
GO:0048548	BP	regulation of pinocytosis	2/693	12/18870	0.0696695834626525	0.388634749327509	0.353188820899141	CAV1/AXL	2
GO:0060049	BP	regulation of protein glycosylation	2/693	12/18870	0.0696695834626525	0.388634749327509	0.353188820899141	ACER2/IL15	2
GO:0060123	BP	regulation of growth hormone secretion	2/693	12/18870	0.0696695834626525	0.388634749327509	0.353188820899141	GHRL/GABBR1	2
GO:0098911	BP	regulation of ventricular cardiac muscle cell action potential	2/693	12/18870	0.0696695834626525	0.388634749327509	0.353188820899141	CAV1/BIN1	2
GO:1900121	BP	negative regulation of receptor binding	2/693	12/18870	0.0696695834626525	0.388634749327509	0.353188820899141	ADAM15/PTPRF	2
GO:1901203	BP	positive regulation of extracellular matrix assembly	2/693	12/18870	0.0696695834626525	0.388634749327509	0.353188820899141	PHLDB1/SMAD3	2
GO:1905671	BP	regulation of lysosome organization	2/693	12/18870	0.0696695834626525	0.388634749327509	0.353188820899141	SCARB2/MCOLN1	2
GO:2000562	BP	negative regulation of CD4-positive, alpha-beta T cell proliferation	2/693	12/18870	0.0696695834626525	0.388634749327509	0.353188820899141	FOXP3/NDFIP1	2
GO:0072659	BP	protein localization to plasma membrane	16/693	290/18870	0.0698034338695052	0.388916745509212	0.353445097259108	ANK2/NUMB/STAC3/LRP1/ARL6IP5/EHD4/LGALS3/KIF13A/ATP1B3/EGFR/ACTN2/S100A10/ZDHHC23/CACNB3/TPBG/DCHS1	16
GO:0045685	BP	regulation of glial cell differentiation	6/693	79/18870	0.0701775024030995	0.390069950857228	0.354493123041221	RELA/CLCF1/DAAM2/TNFRSF1B/MECP2/BIN1	6
GO:2001057	BP	reactive nitrogen species metabolic process	6/693	79/18870	0.0701775024030995	0.390069950857228	0.354493123041221	TLR4/SOD2/TSPO/KLF4/CAV1/SMAD3	6
GO:0001818	BP	negative regulation of cytokine production	20/693	381/18870	0.0703462443836954	0.390419468290438	0.354810762290754	FOXP3/ORM1/HOMER3/TLR4/TSPO/ANXA1/ATP2B1/KLF4/C5AR2/RARA/GHRL/ANXA4/WNT11/SERPINB1/NDFIP1/NLRP12/AXL/CD34/TRAF3IP1/MAPKBP1	20
GO:0016049	BP	cell growth	25/693	497/18870	0.0704076231099912	0.390419468290438	0.354810762290754	SEMA3E/SH3GL2/TIAM1/NRN1L/TGFBR2/CRABP2/KIF26A/CTTN/LMX1A/MSX1/SEMA3A/SEMA6B/FAM107A/EGFR/ADAM15/IGFBP3/WNT11/SEMA5B/SPHK1/SLIT1/ULK1/SMAD3/SPP1/BCAR1/MECP2	25
GO:0060048	BP	cardiac muscle contraction	9/693	139/18870	0.0706596586048002	0.391105217600678	0.355433966959753	ANK2/KCNE3/GSN/ATP2A1/MYLK2/CAV1/KCNQ1/BIN1/MAP2K3	9
GO:0070372	BP	regulation of ERK1 and ERK2 cascade	17/693	313/18870	0.0706988228003795	0.391105217600678	0.355433966959753	C5AR1/SPRED3/TIAM1/MFHAS1/TLR4/ACKR3/CD44/PDGFA/TIMP3/EGFR/CHRNA10/SPRY1/NLRP12/NOTCH2/TPBG/PDGFRB/CAVIN3	17
GO:0017015	BP	regulation of transforming growth factor beta receptor signaling pathway	10/693	160/18870	0.0710363793322434	0.392507520831058	0.356708371333881	SPRED3/CDKN2B/VASN/TGFBR3/VEPH1/HTRA1/SPRY1/TGFBR3L/IL17RD/SMAD3	10
GO:0070371	BP	ERK1 and ERK2 cascade	18/693	336/18870	0.071302048965484	0.393509771418256	0.35761921037684	C5AR1/SPRED3/TIAM1/MFHAS1/TLR4/ACKR3/CD44/OXTR/PDGFA/TIMP3/EGFR/CHRNA10/SPRY1/NLRP12/NOTCH2/TPBG/PDGFRB/CAVIN3	18
GO:1990748	BP	cellular detoxification	8/693	119/18870	0.0718990056580115	0.39477327172071	0.358767471521273	AIFM2/PTGES/SRXN1/ALB/LTC4S/ABCG2/SOD2/PXDN	8
GO:0009124	BP	nucleoside monophosphate biosynthetic process	4/693	43/18870	0.0721228530258655	0.39477327172071	0.358767471521273	AMPD3/AMPD1/TK2/AMPD2	4
GO:0010719	BP	negative regulation of epithelial to mesenchymal transition	4/693	43/18870	0.0721228530258655	0.39477327172071	0.358767471521273	SPRED3/VASN/SPRY1/IL17RD	4
GO:0045622	BP	regulation of T-helper cell differentiation	4/693	43/18870	0.0721228530258655	0.39477327172071	0.358767471521273	FOXP3/ANXA1/RARA/NFKBIZ	4
GO:0046717	BP	acid secretion	4/693	43/18870	0.0721228530258655	0.39477327172071	0.358767471521273	SLC26A6/GHRL/KCNQ1/GABBR1	4
GO:0051955	BP	regulation of amino acid transport	4/693	43/18870	0.0721228530258655	0.39477327172071	0.358767471521273	GRM2/SLC43A1/ARL6IP5/GABBR1	4
GO:0060412	BP	ventricular septum morphogenesis	4/693	43/18870	0.0721228530258655	0.39477327172071	0.358767471521273	TGFBR2/TGFBR3/WNT11/HEYL	4
GO:0010921	BP	regulation of phosphatase activity	5/693	61/18870	0.0729047616828385	0.397190586111054	0.360964311666796	LGALS3/CHP2/PDGFRB/GNA12/CRY2	5
GO:0050432	BP	catecholamine secretion	5/693	61/18870	0.0729047616828385	0.397190586111054	0.360964311666796	GRM2/SYT9/OXTR/GABBR1/MECP2	5
GO:0055008	BP	cardiac muscle tissue morphogenesis	5/693	61/18870	0.0729047616828385	0.397190586111054	0.360964311666796	HEG1/TGFBR3/WNT2/ACTC1/MYLK2	5
GO:1903670	BP	regulation of sprouting angiogenesis	5/693	61/18870	0.0729047616828385	0.397190586111054	0.360964311666796	CREB3L1/ITGA5/KLF4/CEMIP2/GHRL	5
GO:0030111	BP	regulation of Wnt signaling pathway	18/693	338/18870	0.0744861198666091	0.405044870696043	0.368102236199739	APC2/LRP1/TIAM1/SOST/DAAM2/EGFR/MCC/GPC5/WNT11/TAX1BP3/HIC1/CAV1/TPBG/SMAD3/DACT1/COL1A1/CTHRC1/FRAT1	18
GO:0030900	BP	forebrain development	21/693	407/18870	0.0746840309981954	0.405044870696043	0.368102236199739	NUMB/SEMA3E/SUN1/TUBB2A/EMX2/OXTR/NDST1/KIF26A/LMX1A/MSX1/SEMA3A/COL3A1/OPHN1/SEMA6B/EGFR/RARA/DLC1/PHLPP2/AXL/SLIT1/MECP2	21
GO:0044782	BP	cilium organization	21/693	407/18870	0.0746840309981954	0.405044870696043	0.368102236199739	CFAP126/NEURL1/CPLANE2/ODAD1/NISCH/PCNT/EHD4/CCDC40/TMEM80/GSN/KIAA0586/DNAJB13/ATP6V0D1/CCDC28B/DNAAF8/ODAD3/TMEM231/TPGS1/KCNQ1/SPAG1/TRAF3IP1	21
GO:0072009	BP	nephron epithelium development	8/693	120/18870	0.0746934319274562	0.405044870696043	0.368102236199739	IRX2/OSR1/PECAM1/WNT11/NOTCH2/CD34/DCHS1/HEYL	8
GO:0010875	BP	positive regulation of cholesterol efflux	3/693	27/18870	0.075130791158157	0.405484499084993	0.368501767720262	LRP1/RXRA/CAV1	3
GO:0031639	BP	plasminogen activation	3/693	27/18870	0.075130791158157	0.405484499084993	0.368501767720262	ANXA2/CLEC3B/S100A10	3
GO:0032878	BP	regulation of establishment or maintenance of cell polarity	3/693	27/18870	0.075130791158157	0.405484499084993	0.368501767720262	PLEKHG3/GSN/ABL2	3
GO:0046037	BP	GMP metabolic process	3/693	27/18870	0.075130791158157	0.405484499084993	0.368501767720262	GDA/DLG2/AMPD1	3
GO:0060070	BP	canonical Wnt signaling pathway	17/693	316/18870	0.0756657360237551	0.405484499084993	0.368501767720262	APC2/SDC1/SOST/DAAM2/KLF4/WNT2/EGFR/MCC/GPC5/WNT11/CAV1/TPBG/SMAD3/DACT1/COL1A1/CTHRC1/FRAT1	17
GO:0046887	BP	positive regulation of hormone secretion	9/693	141/18870	0.0757776172262981	0.405484499084993	0.368501767720262	RPH3AL/ACSL4/C1QTNF1/GLUD1/GHRL/F2RL2/GABBR1/BAD/SPP1	9
GO:0022617	BP	extracellular matrix disassembly	5/693	62/18870	0.077028018256868	0.405484499084993	0.368501767720262	MMP19/LRP1/MMP3/ADAM15/MMP2	5
GO:0032731	BP	positive regulation of interleukin-1 beta production	5/693	62/18870	0.077028018256868	0.405484499084993	0.368501767720262	ORM1/RELA/TLR4/NLRP12/SMAD3	5
GO:1903053	BP	regulation of extracellular matrix organization	5/693	62/18870	0.077028018256868	0.405484499084993	0.368501767720262	LRP1/PHLDB1/ZNF469/TNFRSF1B/SMAD3	5
GO:0019320	BP	hexose catabolic process	4/693	44/18870	0.0771414327344033	0.405484499084993	0.368501767720262	ENO3/PFKL/BAD/ACTN3	4
GO:0032689	BP	negative regulation of type II interferon production	4/693	44/18870	0.0771414327344033	0.405484499084993	0.368501767720262	FOXP3/TLR4/RARA/AXL	4
GO:0043268	BP	positive regulation of potassium ion transport	4/693	44/18870	0.0771414327344033	0.405484499084993	0.368501767720262	ANK2/ATP1B3/ACTN2/KCNQ1	4
GO:0050913	BP	sensory perception of bitter taste	4/693	44/18870	0.0771414327344033	0.405484499084993	0.368501767720262	TAS2R5/TAS2R4/TAS2R3/REEP2	4
GO:0048644	BP	muscle organ morphogenesis	6/693	81/18870	0.0771916882085366	0.405484499084993	0.368501767720262	HEG1/TGFBR3/COL3A1/WNT2/ACTC1/MYLK2	6
GO:0006022	BP	aminoglycan metabolic process	8/693	121/18870	0.0775525504015105	0.405484499084993	0.368501767720262	SMPD3/CD44/NDST1/AP2A1/NDST2/CEMIP2/DSE/CHPF2	8
GO:0050803	BP	regulation of synapse structure or activity	14/693	250/18870	0.0780965508012407	0.405484499084993	0.368501767720262	PCDH8/ARHGEF15/NEURL1/SRPX2/TIAM1/LRRTM3/BAIAP2/OXTR/LRTM2/GHRL/DBN1/TPBG/SLIT1/MECP2	14
GO:0043281	BP	regulation of cysteine-type endopeptidase activity involved in apoptotic process	10/693	163/18870	0.0782359273346082	0.405484499084993	0.368501767720262	ARL6IP5/CD44/GSN/KLF4/PAK2/DLC1/NLRP12/BAD/SMAD3/ACER2	10
GO:1903844	BP	regulation of cellular response to transforming growth factor beta stimulus	10/693	163/18870	0.0782359273346082	0.405484499084993	0.368501767720262	SPRED3/CDKN2B/VASN/TGFBR3/VEPH1/HTRA1/SPRY1/TGFBR3L/IL17RD/SMAD3	10
GO:0043393	BP	regulation of protein binding	9/693	142/18870	0.0784197203608455	0.405484499084993	0.368501767720262	LRP1/TIAM1/RPL11/ANXA2/CSF3/ADAM15/PTPRF/CAV1/DACT1	9
GO:0050673	BP	epithelial cell proliferation	24/693	480/18870	0.0790389436782599	0.405484499084993	0.368501767720262	KLF9/MMRN2/C5AR1/SCARB1/PTPRM/CDKN2B/ECM1/OSR1/TGFBR3/WNT2/EGFR/RASGRF1/MCC/GHRL/IGFBP3/NFKBIZ/SERPINB1/CCR3/CAV1/NOTCH2/BAD/SMAD3/CD34/VASH1	24
GO:0006836	BP	neurotransmitter transport	12/693	207/18870	0.0803242977426817	0.405484499084993	0.368501767720262	SYT9/HCRT/CPLX4/RPH3AL/PPFIA3/ICA1/SLC29A1/SV2C/SEPTIN5/MYOF/SLC6A6/SLC29A3	12
GO:0001696	BP	gastric acid secretion	2/693	13/18870	0.0803899931532354	0.405484499084993	0.368501767720262	GHRL/KCNQ1	2
GO:0002357	BP	defense response to tumor cell	2/693	13/18870	0.0803899931532354	0.405484499084993	0.368501767720262	RELA/KLF4	2
GO:0002430	BP	complement receptor mediated signaling pathway	2/693	13/18870	0.0803899931532354	0.405484499084993	0.368501767720262	C5AR1/C5AR2	2
GO:0002664	BP	regulation of T cell tolerance induction	2/693	13/18870	0.0803899931532354	0.405484499084993	0.368501767720262	FOXP3/TGFBR2	2
GO:0003334	BP	keratinocyte development	2/693	13/18870	0.0803899931532354	0.405484499084993	0.368501767720262	FLNB/PLEC	2
GO:0006971	BP	hypotonic response	2/693	13/18870	0.0803899931532354	0.405484499084993	0.368501767720262	TSPO/SLC4A11	2
GO:0010524	BP	positive regulation of calcium ion transport into cytosol	2/693	13/18870	0.0803899931532354	0.405484499084993	0.368501767720262	ADCYAP1R1/CAV1	2
GO:0016237	BP	lysosomal microautophagy	2/693	13/18870	0.0803899931532354	0.405484499084993	0.368501767720262	ATG2A/ULK1	2
GO:0018410	BP	C-terminal protein amino acid modification	2/693	13/18870	0.0803899931532354	0.405484499084993	0.368501767720262	AGBL1/FOLH1B	2
GO:0032490	BP	detection of molecule of bacterial origin	2/693	13/18870	0.0803899931532354	0.405484499084993	0.368501767720262	SCARB1/TLR4	2
GO:0032494	BP	response to peptidoglycan	2/693	13/18870	0.0803899931532354	0.405484499084993	0.368501767720262	C5AR1/RELA	2
GO:0032823	BP	regulation of natural killer cell differentiation	2/693	13/18870	0.0803899931532354	0.405484499084993	0.368501767720262	AXL/IL15	2
GO:0034145	BP	positive regulation of toll-like receptor 4 signaling pathway	2/693	13/18870	0.0803899931532354	0.405484499084993	0.368501767720262	CD14/WDFY1	2
GO:0035865	BP	cellular response to potassium ion	2/693	13/18870	0.0803899931532354	0.405484499084993	0.368501767720262	DLG2/MECP2	2
GO:0042670	BP	retinal cone cell differentiation	2/693	13/18870	0.0803899931532354	0.405484499084993	0.368501767720262	PDE6C/THY1	2
GO:0048521	BP	negative regulation of behavior	2/693	13/18870	0.0803899931532354	0.405484499084993	0.368501767720262	GHRL/MECP2	2
GO:0048711	BP	positive regulation of astrocyte differentiation	2/693	13/18870	0.0803899931532354	0.405484499084993	0.368501767720262	CLCF1/BIN1	2
GO:0051481	BP	negative regulation of cytosolic calcium ion concentration	2/693	13/18870	0.0803899931532354	0.405484499084993	0.368501767720262	ATP2B1/SMAD3	2
GO:0051657	BP	maintenance of organelle location	2/693	13/18870	0.0803899931532354	0.405484499084993	0.368501767720262	ALB/ATP2A1	2
GO:0051764	BP	actin crosslink formation	2/693	13/18870	0.0803899931532354	0.405484499084993	0.368501767720262	BAIAP2/GAS2L1	2
GO:0060287	BP	epithelial cilium movement involved in determination of left/right asymmetry	2/693	13/18870	0.0803899931532354	0.405484499084993	0.368501767720262	CCDC40/ODAD3	2
GO:0061430	BP	bone trabecula morphogenesis	2/693	13/18870	0.0803899931532354	0.405484499084993	0.368501767720262	MMP2/COL1A1	2
GO:0070278	BP	extracellular matrix constituent secretion	2/693	13/18870	0.0803899931532354	0.405484499084993	0.368501767720262	CREB3L1/TNFRSF1B	2
GO:0070486	BP	leukocyte aggregation	2/693	13/18870	0.0803899931532354	0.405484499084993	0.368501767720262	CD44/JAM2	2
GO:0070493	BP	thrombin-activated receptor signaling pathway	2/693	13/18870	0.0803899931532354	0.405484499084993	0.368501767720262	DGKQ/F2RL2	2
GO:0072683	BP	T cell extravasation	2/693	13/18870	0.0803899931532354	0.405484499084993	0.368501767720262	CD99L2/XG	2
GO:0090435	BP	protein localization to nuclear envelope	2/693	13/18870	0.0803899931532354	0.405484499084993	0.368501767720262	LMNA/TOR1AIP2	2
GO:0106049	BP	regulation of cellular response to osmotic stress	2/693	13/18870	0.0803899931532354	0.405484499084993	0.368501767720262	BAD/YBX3	2
GO:1903977	BP	positive regulation of glial cell migration	2/693	13/18870	0.0803899931532354	0.405484499084993	0.368501767720262	TIAM1/CSF1	2
GO:1904350	BP	regulation of protein catabolic process in the vacuole	2/693	13/18870	0.0803899931532354	0.405484499084993	0.368501767720262	LRP1/MARCHF2	2
GO:1905244	BP	regulation of modification of synaptic structure	2/693	13/18870	0.0803899931532354	0.405484499084993	0.368501767720262	TIAM1/BAIAP2	2
GO:0021782	BP	glial cell development	8/693	122/18870	0.0804763559518199	0.405484499084993	0.368501767720262	C5AR1/ITGB4/LRP1/TLR4/PRX/ARHGEF10/PLEC/MECP2	8
GO:0032874	BP	positive regulation of stress-activated MAPK cascade	8/693	122/18870	0.0804763559518199	0.405484499084993	0.368501767720262	MFHAS1/TLR4/ARL6IP5/LTBR/MAPK8IP3/SEMA3A/SPHK1/MAPKBP1	8
GO:0140115	BP	export across plasma membrane	6/693	82/18870	0.0808419785227308	0.405484499084993	0.368501767720262	KCNE3/ATP7B/ABCG2/ATP2B1/ATP1B3/KCNQ1	6
GO:0097193	BP	intrinsic apoptotic signaling pathway	17/693	319/18870	0.0808588391615489	0.405484499084993	0.368501767720262	NCK1/CREB3L1/GSDME/ACKR3/ARL6IP5/CD44/RPL11/SOD2/MSX1/MUC1/ATP2A1/HIC1/CAV1/TNFRSF1B/BAD/FNIP2/YBX3	17
GO:0014074	BP	response to purine-containing compound	9/693	143/18870	0.0811173028266753	0.405484499084993	0.368501767720262	DGKQ/RELA/SLC26A6/SREBF1/SDC1/KCNQ1/CNGA3/FOSL1/COL1A1	9
GO:0002090	BP	regulation of receptor internalization	5/693	63/18870	0.0812744058592891	0.405484499084993	0.368501767720262	SELE/NUMB/CD63/ANXA2/OPHN1	5
GO:0016447	BP	somatic recombination of immunoglobulin gene segments	5/693	63/18870	0.0812744058592891	0.405484499084993	0.368501767720262	FOXP3/CLCF1/PARP3/NFKBIZ/NDFIP1	5
GO:0033059	BP	cellular pigmentation	5/693	63/18870	0.0812744058592891	0.405484499084993	0.368501767720262	CD63/RAB32/PMEL/KIF13A/MYO7A	5
GO:0051893	BP	regulation of focal adhesion assembly	5/693	63/18870	0.0812744058592891	0.405484499084993	0.368501767720262	THY1/FAM107A/DLC1/S100A10/SMAD3	5
GO:0060113	BP	inner ear receptor cell differentiation	5/693	63/18870	0.0812744058592891	0.405484499084993	0.368501767720262	GSDME/PJVK/KCNQ1/MYO7A/CTHRC1	5
GO:0090109	BP	regulation of cell-substrate junction assembly	5/693	63/18870	0.0812744058592891	0.405484499084993	0.368501767720262	THY1/FAM107A/DLC1/S100A10/SMAD3	5
GO:0140895	BP	cell surface toll-like receptor signaling pathway	5/693	63/18870	0.0812744058592891	0.405484499084993	0.368501767720262	RELA/MFHAS1/TLR4/CD14/WDFY1	5
GO:0003156	BP	regulation of animal organ formation	3/693	28/18870	0.0819478872486797	0.405484499084993	0.368501767720262	WNT2/WNT11/SPRY1	3
GO:0010922	BP	positive regulation of phosphatase activity	3/693	28/18870	0.0819478872486797	0.405484499084993	0.368501767720262	CHP2/PDGFRB/GNA12	3
GO:0030325	BP	adrenal gland development	3/693	28/18870	0.0819478872486797	0.405484499084993	0.368501767720262	TSPO/WNT11/SMAD3	3
GO:0032703	BP	negative regulation of interleukin-2 production	3/693	28/18870	0.0819478872486797	0.405484499084993	0.368501767720262	FOXP3/HOMER3/CD34	3
GO:0035308	BP	negative regulation of protein dephosphorylation	3/693	28/18870	0.0819478872486797	0.405484499084993	0.368501767720262	MFHAS1/LGALS3/CRY2	3
GO:0048668	BP	collateral sprouting	3/693	28/18870	0.0819478872486797	0.405484499084993	0.368501767720262	CRABP2/ULK1/SPP1	3
GO:0051291	BP	protein heterooligomerization	3/693	28/18870	0.0819478872486797	0.405484499084993	0.368501767720262	COL1A2/MAT2A/KRT10	3
GO:0051953	BP	negative regulation of amine transport	3/693	28/18870	0.0819478872486797	0.405484499084993	0.368501767720262	SLC43A1/ARL6IP5/GABBR1	3
GO:0060402	BP	calcium ion transport into cytosol	3/693	28/18870	0.0819478872486797	0.405484499084993	0.368501767720262	ADCYAP1R1/CAV1/CACNB3	3
GO:0099563	BP	modification of synaptic structure	3/693	28/18870	0.0819478872486797	0.405484499084993	0.368501767720262	TIAM1/BAIAP2/DLGAP3	3
GO:0099623	BP	regulation of cardiac muscle cell membrane repolarization	3/693	28/18870	0.0819478872486797	0.405484499084993	0.368501767720262	ANK2/KCNE3/KCNQ1	3
GO:0099625	BP	ventricular cardiac muscle cell membrane repolarization	3/693	28/18870	0.0819478872486797	0.405484499084993	0.368501767720262	ANK2/KCNE3/KCNQ1	3
GO:1903672	BP	positive regulation of sprouting angiogenesis	3/693	28/18870	0.0819478872486797	0.405484499084993	0.368501767720262	ITGA5/KLF4/GHRL	3
GO:1903779	BP	regulation of cardiac conduction	3/693	28/18870	0.0819478872486797	0.405484499084993	0.368501767720262	ANK2/ATP2B1/ATP2A1	3
GO:0007565	BP	female pregnancy	11/693	186/18870	0.0820223825244385	0.405484499084993	0.368501767720262	CAPN2/ITGB4/OXTR/ITGA5/ACSL4/SYDE1/RARA/GHRL/MMP2/SPP1/FOSL1	11
GO:0014014	BP	negative regulation of gliogenesis	4/693	45/18870	0.0823301146139588	0.405484499084993	0.368501767720262	CDKN2B/TSPO/DAAM2/MECP2	4
GO:0033173	BP	calcineurin-NFAT signaling cascade	4/693	45/18870	0.0823301146139588	0.405484499084993	0.368501767720262	HOMER3/CHP2/MYOZ1/ACTN3	4
GO:0042596	BP	fear response	4/693	45/18870	0.0823301146139588	0.405484499084993	0.368501767720262	ASIC4/GNG7/GRPR/MECP2	4
GO:0045687	BP	positive regulation of glial cell differentiation	4/693	45/18870	0.0823301146139588	0.405484499084993	0.368501767720262	RELA/CLCF1/TNFRSF1B/BIN1	4
GO:0050856	BP	regulation of T cell receptor signaling pathway	4/693	45/18870	0.0823301146139588	0.405484499084993	0.368501767720262	RELA/LGALS3/THY1/ELF1	4
GO:0050912	BP	detection of chemical stimulus involved in sensory perception of taste	4/693	45/18870	0.0823301146139588	0.405484499084993	0.368501767720262	TAS2R5/TAS2R4/TAS2R3/PKD2L1	4
GO:0051602	BP	response to electrical stimulus	4/693	45/18870	0.0823301146139588	0.405484499084993	0.368501767720262	CD14/SOD2/GHRL/MMP2	4
GO:0071604	BP	transforming growth factor beta production	4/693	45/18870	0.0823301146139588	0.405484499084993	0.368501767720262	FOXP3/COL3A1/WNT11/SMAD3	4
GO:1901654	BP	response to ketone	12/693	208/18870	0.0825588507761036	0.40614425279813	0.369101347753776	KLF9/FOXP3/RELA/OXTR/SREBF1/ADCY5/TSPO/TGFBR3/ADAM15/CAV1/SPP1/FOSL1	12
GO:0016055	BP	Wnt signaling pathway	23/693	459/18870	0.0826380467248283	0.40614425279813	0.369101347753776	APC2/LRP1/TIAM1/SDC1/SOST/DAAM2/KLF4/WNT2/EGFR/MCC/ARHGEF19/GPC5/WNT11/TAX1BP3/HIC1/CAV1/TPBG/SMAD3/VANGL1/DACT1/COL1A1/CTHRC1/FRAT1	23
GO:1903039	BP	positive regulation of leukocyte cell-cell adhesion	15/693	275/18870	0.0832542443906001	0.408428689667083	0.371177429641873	NCK1/SELE/FOXP3/RELA/LGALS1/CD44/TGFBR2/THY1/ABL2/ANXA1/RARA/NFKBIZ/CAV1/BAD/IL15	15
GO:0050796	BP	regulation of insulin secretion	10/693	165/18870	0.0832778137851923	0.408428689667083	0.371177429641873	TIAM1/SREBF1/ADCY5/RPH3AL/ACSL4/GLUD1/GHRL/PFKL/F2RL2/BAD	10
GO:0007492	BP	endoderm development	6/693	83/18870	0.0845871572691347	0.413937488337069	0.376183791296846	COL4A2/COL6A1/ITGA5/COL5A1/MMP2/SMAD3	6
GO:0035023	BP	regulation of Rho protein signal transduction	6/693	83/18870	0.0845871572691347	0.413937488337069	0.376183791296846	HEG1/ABL2/COL3A1/OPHN1/DLC1/F2RL2	6
GO:0050730	BP	regulation of peptidyl-tyrosine phosphorylation	13/693	231/18870	0.084686261424493	0.413937488337069	0.376183791296846	DGKQ/CASS4/EHD4/CD44/CLCF1/PDGFA/CSF3/ITGA5/PAK2/EGFR/PECAM1/CAV1/IL15	13
GO:0006643	BP	membrane lipid metabolic process	12/693	209/18870	0.0848320810498277	0.413937488337069	0.376183791296846	PSAPL1/SMPD3/A4GALT/SPNS2/ALDH3B1/SGMS2/PGAP2/PIGZ/DPM1/SMPDL3B/SPHK1/ACER2	12
GO:0031400	BP	negative regulation of protein modification process	22/693	437/18870	0.0848443299075981	0.413937488337069	0.376183791296846	NCK1/TBC1D24/DGKQ/SH3GL2/HEG1/RELA/MFHAS1/PRKAG2/RPL11/LGALS3/TSPO/THY1/PAK2/IGFBP3/KLHL40/P3H1/CAV1/SPRY1/NLRP12/FRY/TRAF3IP1/CRY2	22
GO:0021885	BP	forebrain cell migration	5/693	64/18870	0.0856428106175257	0.414820801868528	0.376986541090065	SUN1/EMX2/COL3A1/EGFR/AXL	5
GO:0030225	BP	macrophage differentiation	5/693	64/18870	0.0856428106175257	0.414820801868528	0.376986541090065	CEBPE/GAB3/TLR4/IL15/CSF1	5
GO:0043462	BP	regulation of ATP-dependent activity	5/693	64/18870	0.0856428106175257	0.414820801868528	0.376986541090065	TNNT3/TOR1AIP2/ATP2A1/ATP1B3/TPM2	5
GO:0044091	BP	membrane biogenesis	5/693	64/18870	0.0856428106175257	0.414820801868528	0.376986541090065	TLCD2/CHMP2A/ANXA2/S100A10/CAV1	5
GO:0046530	BP	photoreceptor cell differentiation	5/693	64/18870	0.0856428106175257	0.414820801868528	0.376986541090065	CRB1/FSCN2/PDE6C/THY1/MYO7A	5
GO:0062208	BP	positive regulation of pattern recognition receptor signaling pathway	5/693	64/18870	0.0856428106175257	0.414820801868528	0.376986541090065	MFHAS1/TLR4/CD14/CAV1/WDFY1	5
GO:0198738	BP	cell-cell signaling by wnt	23/693	461/18870	0.0856473019921314	0.414820801868528	0.376986541090065	APC2/LRP1/TIAM1/SDC1/SOST/DAAM2/KLF4/WNT2/EGFR/MCC/ARHGEF19/GPC5/WNT11/TAX1BP3/HIC1/CAV1/TPBG/SMAD3/VANGL1/DACT1/COL1A1/CTHRC1/FRAT1	23
GO:0022409	BP	positive regulation of cell-cell adhesion	17/693	322/18870	0.0862801726695679	0.417452980512137	0.379378648520347	NCK1/SELE/FOXP3/RELA/LGALS1/CD44/TGFBR2/THY1/ABL2/ANXA1/MFSD2B/RARA/NFKBIZ/CAV1/BAD/IL15/FSTL3	17
GO:0070304	BP	positive regulation of stress-activated protein kinase signaling cascade	8/693	124/18870	0.086517800482041	0.417736929111323	0.379636699225067	MFHAS1/TLR4/ARL6IP5/LTBR/MAPK8IP3/SEMA3A/SPHK1/MAPKBP1	8
GO:0072676	BP	lymphocyte migration	8/693	124/18870	0.086517800482041	0.417736929111323	0.379636699225067	SPNS2/ECM1/CD99L2/ABL2/JAM2/XG/HSD3B7/PLEC	8
GO:0042552	BP	myelination	9/693	145/18870	0.086678915706447	0.418082497348555	0.379950749470083	ANK2/ITGB4/CMTM8/PRX/JAM2/RARA/ARHGEF10/PLEC/TNFRSF1B	9
GO:0050920	BP	regulation of chemotaxis	13/693	232/18870	0.0868743205993151	0.418592572629724	0.38041430268409	SEMA3E/C5AR1/TIAM1/SEMA3A/SEMA6B/C5AR2/SEMA5B/TPBG/PDGFRB/SLIT1/FGF16/SMAD3/CSF1	13
GO:0019722	BP	calcium-mediated signaling	12/693	210/18870	0.0871440356494671	0.419459280873569	0.381201961696149	ANK2/SELE/HOMER3/ACKR3/CAMKK2/MCOLN1/CHP2/CCR3/MYOZ1/SPHK1/PDGFRB/ACTN3	12
GO:0032881	BP	regulation of polysaccharide metabolic process	4/693	46/18870	0.0876859446974886	0.419903257223153	0.381605444616007	SMPD3/AP2A1/PPP1R3E/PASK	4
GO:0048483	BP	autonomic nervous system development	4/693	46/18870	0.0876859446974886	0.419903257223153	0.381605444616007	ACKR3/NAV2/KIF26A/SEMA3A	4
GO:0060119	BP	inner ear receptor cell development	4/693	46/18870	0.0876859446974886	0.419903257223153	0.381605444616007	PJVK/KCNQ1/MYO7A/CTHRC1	4
GO:0097028	BP	dendritic cell differentiation	4/693	46/18870	0.0876859446974886	0.419903257223153	0.381605444616007	LTBR/TGFBR2/NOTCH2/AXL	4
GO:1902622	BP	regulation of neutrophil migration	4/693	46/18870	0.0876859446974886	0.419903257223153	0.381605444616007	C5AR1/CD99L2/XG/C5AR2	4
GO:0061326	BP	renal tubule development	7/693	104/18870	0.0882727532847796	0.422088612121894	0.383591481431469	IRX2/COL4A1/OSR1/WNT11/NOTCH2/DCHS1/HEYL	7
GO:0032024	BP	positive regulation of insulin secretion	6/693	84/18870	0.0884266794364834	0.422088612121894	0.383591481431469	RPH3AL/ACSL4/GLUD1/GHRL/F2RL2/BAD	6
GO:0001773	BP	myeloid dendritic cell activation	3/693	29/18870	0.0890205277298159	0.422088612121894	0.383591481431469	LTBR/TGFBR2/NOTCH2	3
GO:0003171	BP	atrioventricular valve development	3/693	29/18870	0.0890205277298159	0.422088612121894	0.383591481431469	TGFBR2/DCHS1/HEYL	3
GO:0003209	BP	cardiac atrium morphogenesis	3/693	29/18870	0.0890205277298159	0.422088612121894	0.383591481431469	HEG1/WNT2/NOTCH2	3
GO:0007342	BP	fusion of sperm to egg plasma membrane involved in single fertilization	3/693	29/18870	0.0890205277298159	0.422088612121894	0.383591481431469	SPACA6/SPACA5/SPESP1	3
GO:0070977	BP	bone maturation	3/693	29/18870	0.0890205277298159	0.422088612121894	0.383591481431469	ADAMTS12/DCHS1/ACTN3	3
GO:0098901	BP	regulation of cardiac muscle cell action potential	3/693	29/18870	0.0890205277298159	0.422088612121894	0.383591481431469	ANK2/CAV1/BIN1	3
GO:0016358	BP	dendrite development	13/693	233/18870	0.0890975436005774	0.422088612121894	0.383591481431469	TBC1D24/NEURL1/TIAM1/BAIAP2/SEMA3A/PAK2/SEZ6/DIP2A/GHRL/IQSEC1/DBN1/TPBG/MECP2	13
GO:0001508	BP	action potential	9/693	146/18870	0.0895428760230742	0.422088612121894	0.383591481431469	ANK2/KCNE3/PTPN3/CAV1/KCNQ1/CACNB3/SCN4A/MECP2/BIN1	9
GO:0055123	BP	digestive system development	9/693	146/18870	0.0895428760230742	0.422088612121894	0.383591481431469	CCDC40/OXTR/COL3A1/EGFR/WNT11/KCNQ1/SMAD3/DCHS1/DACT1	9
GO:0006821	BP	chloride transport	8/693	125/18870	0.0896352224947202	0.422088612121894	0.383591481431469	SLC12A8/BEST2/SLC26A6/GABRG3/GABRG1/SLC12A4/TSPO/GABRE	8
GO:0071675	BP	regulation of mononuclear cell migration	8/693	125/18870	0.0896352224947202	0.422088612121894	0.383591481431469	C5AR1/SPNS2/ECM1/CD99L2/LGALS3/ABL2/JAM2/CSF1	8
GO:0009100	BP	glycoprotein metabolic process	19/693	370/18870	0.0897249269263824	0.422088612121894	0.383591481431469	ST6GALNAC2/ENGASE/A4GALT/NDST1/CRPPA/SLC35C1/TMTC4/NDST2/ADAMTS12/GALNT15/DSE/CHPF2/DPM1/BMPR1B/MGAT1/MGAT4B/RFT1/ACER2/IL15	19
GO:0001947	BP	heart looping	5/693	65/18870	0.0901319740708761	0.422088612121894	0.383591481431469	SOX18/CCDC40/TGFBR2/NOTCH2/SMAD3	5
GO:0030166	BP	proteoglycan biosynthetic process	5/693	65/18870	0.0901319740708761	0.422088612121894	0.383591481431469	NDST1/NDST2/DSE/CHPF2/BMPR1B	5
GO:0001558	BP	regulation of cell growth	21/693	417/18870	0.0903584236812179	0.422088612121894	0.383591481431469	SEMA3E/CRABP2/KIF26A/CTTN/LMX1A/MSX1/SEMA3A/SEMA6B/FAM107A/EGFR/ADAM15/IGFBP3/WNT11/SEMA5B/SPHK1/SLIT1/ULK1/SMAD3/SPP1/BCAR1/MECP2	21
GO:0050731	BP	positive regulation of peptidyl-tyrosine phosphorylation	10/693	168/18870	0.0912046462824344	0.422088612121894	0.383591481431469	DGKQ/CASS4/EHD4/CD44/CLCF1/CSF3/ITGA5/PAK2/PECAM1/IL15	10
GO:0098742	BP	cell-cell adhesion via plasma-membrane adhesion molecules	15/693	279/18870	0.0913078196080665	0.422088612121894	0.383591481431469	SELE/PCDH8/CRB1/CDHR4/PTPRM/CPLANE2/TGFBR2/FXYD5/ITGA5/KLF4/TENM3/CDH18/PECAM1/PTPRF/DCHS1	15
GO:0006047	BP	UDP-N-acetylglucosamine metabolic process	2/693	14/18870	0.091578192547398	0.422088612121894	0.383591481431469	GNPNAT1/MGAT1	2
GO:0007216	BP	G protein-coupled glutamate receptor signaling pathway	2/693	14/18870	0.091578192547398	0.422088612121894	0.383591481431469	GRM2/HOMER3	2
GO:0009158	BP	ribonucleoside monophosphate catabolic process	2/693	14/18870	0.091578192547398	0.422088612121894	0.383591481431469	AMPD3/GDA	2
GO:0009159	BP	deoxyribonucleoside monophosphate catabolic process	2/693	14/18870	0.091578192547398	0.422088612121894	0.383591481431469	GDA/NT5M	2
GO:0010867	BP	positive regulation of triglyceride biosynthetic process	2/693	14/18870	0.091578192547398	0.422088612121894	0.383591481431469	SCARB1/SREBF1	2
GO:0030213	BP	hyaluronan biosynthetic process	2/693	14/18870	0.091578192547398	0.422088612121894	0.383591481431469	SMPD3/AP2A1	2
GO:0030252	BP	growth hormone secretion	2/693	14/18870	0.091578192547398	0.422088612121894	0.383591481431469	GHRL/GABBR1	2
GO:0046500	BP	S-adenosylmethionine metabolic process	2/693	14/18870	0.091578192547398	0.422088612121894	0.383591481431469	MAT2A/AHCYL1	2
GO:0046512	BP	sphingosine biosynthetic process	2/693	14/18870	0.091578192547398	0.422088612121894	0.383591481431469	SPHK1/ACER2	2
GO:0046520	BP	sphingoid biosynthetic process	2/693	14/18870	0.091578192547398	0.422088612121894	0.383591481431469	SPHK1/ACER2	2
GO:0051775	BP	response to redox state	2/693	14/18870	0.091578192547398	0.422088612121894	0.383591481431469	VASN/SMPD3	2
GO:0055012	BP	ventricular cardiac muscle cell differentiation	2/693	14/18870	0.091578192547398	0.422088612121894	0.383591481431469	LMNA/RARA	2
GO:0070571	BP	negative regulation of neuron projection regeneration	2/693	14/18870	0.091578192547398	0.422088612121894	0.383591481431469	THY1/SPP1	2
GO:0097202	BP	activation of cysteine-type endopeptidase activity	2/693	14/18870	0.091578192547398	0.422088612121894	0.383591481431469	ASPH/BAD	2
GO:0098840	BP	protein transport along microtubule	2/693	14/18870	0.091578192547398	0.422088612121894	0.383591481431469	DLG2/MAPK8IP3	2
GO:0099118	BP	microtubule-based protein transport	2/693	14/18870	0.091578192547398	0.422088612121894	0.383591481431469	DLG2/MAPK8IP3	2
GO:0140052	BP	cellular response to oxidised low-density lipoprotein particle stimulus	2/693	14/18870	0.091578192547398	0.422088612121894	0.383591481431469	SMPD3/TLR4	2
GO:1902043	BP	positive regulation of extrinsic apoptotic signaling pathway via death domain receptors	2/693	14/18870	0.091578192547398	0.422088612121894	0.383591481431469	TIMP3/BMPR1B	2
GO:1905049	BP	negative regulation of metallopeptidase activity	2/693	14/18870	0.091578192547398	0.422088612121894	0.383591481431469	LRP1/TIMP3	2
GO:0010586	BP	miRNA metabolic process	7/693	105/18870	0.0917583939395421	0.422088612121894	0.383591481431469	RELA/SREBF1/KLF4/EGFR/RARA/SMAD3/FOSL1	7
GO:0042472	BP	inner ear morphogenesis	7/693	105/18870	0.0917583939395421	0.422088612121894	0.383591481431469	PRRX1/CHRNA10/MYO15A/LRIG1/KCNQ1/MYO7A/CTHRC1	7
GO:0002028	BP	regulation of sodium ion transport	6/693	85/18870	0.0923599120911369	0.423241076405981	0.384638833739335	FXYD5/OSR1/ATP1B3/PTPN3/CHP2/AHCYL1	6
GO:1901264	BP	carbohydrate derivative transport	6/693	85/18870	0.0923599120911369	0.423241076405981	0.384638833739335	SCARB1/SLC35C1/SLC29A1/ABCC3/SLC29A3/RFT1	6
GO:0007272	BP	ensheathment of neurons	9/693	147/18870	0.0924621756123582	0.423241076405981	0.384638833739335	ANK2/ITGB4/CMTM8/PRX/JAM2/RARA/ARHGEF10/PLEC/TNFRSF1B	9
GO:0008366	BP	axon ensheathment	9/693	147/18870	0.0924621756123582	0.423241076405981	0.384638833739335	ANK2/ITGB4/CMTM8/PRX/JAM2/RARA/ARHGEF10/PLEC/TNFRSF1B	9
GO:0031333	BP	negative regulation of protein-containing complex assembly	9/693	147/18870	0.0924621756123582	0.423241076405981	0.384638833739335	FBXL2/SSH3/GSN/SOST/LMO4/SCIN/ULK1/TRAF3IP1/DACT1	9
GO:0002701	BP	negative regulation of production of molecular mediator of immune response	4/693	47/18870	0.0932057252522249	0.423736641872092	0.38508920052449	FOXP3/PARP3/NDFIP1/AXL	4
GO:0003254	BP	regulation of membrane depolarization	4/693	47/18870	0.0932057252522249	0.423736641872092	0.38508920052449	GCLM/TSPO/PTPN3/DCN	4
GO:0043666	BP	regulation of phosphoprotein phosphatase activity	4/693	47/18870	0.0932057252522249	0.423736641872092	0.38508920052449	LGALS3/PDGFRB/GNA12/CRY2	4
GO:0046633	BP	alpha-beta T cell proliferation	4/693	47/18870	0.0932057252522249	0.423736641872092	0.38508920052449	FOXP3/TGFBR2/NDFIP1/IL15	4
GO:0061383	BP	trabecula morphogenesis	4/693	47/18870	0.0932057252522249	0.423736641872092	0.38508920052449	HEG1/TGFBR3/MMP2/COL1A1	4
GO:0120163	BP	negative regulation of cold-induced thermogenesis	4/693	47/18870	0.0932057252522249	0.423736641872092	0.38508920052449	TLR4/LAMA4/IL15/ACTN3	4
GO:1905314	BP	semi-lunar valve development	4/693	47/18870	0.0932057252522249	0.423736641872092	0.38508920052449	TGFBR2/NOTCH2/TNFRSF1B/HEYL	4
GO:0010631	BP	epithelial cell migration	19/693	372/18870	0.0933002423224175	0.423753727046077	0.385104727423372	MMRN2/SCARB1/SRPX2/SOX18/PTPRM/TGFBR2/ANXA1/PKN3/DAAM2/KLF4/MCC/IQSEC1/FSTL1/DCN/FGF16/VASH1/BCAR1/MECP2/MAP2K3	19
GO:0045765	BP	regulation of angiogenesis	18/693	349/18870	0.093688374258407	0.424892404262399	0.386139550130588	COL4A2/SEMA3E/CREB3L1/C5AR1/PTPRM/ECM1/TGFBR2/ITGA5/KLF4/CEMIP2/GHRL/FOXJ2/CCR3/SPHK1/DCN/CD34/VASH1/MECP2	18
GO:0007159	BP	leukocyte cell-cell adhesion	21/693	419/18870	0.0937329570336841	0.424892404262399	0.386139550130588	NCK1/SELE/FOXP3/RELA/LGALS1/CD44/TGFBR2/LGALS3/ITGA5/THY1/ABL2/ANXA1/JAM2/KLF4/RARA/PECAM1/NFKBIZ/NDFIP1/CAV1/BAD/IL15	21
GO:0021543	BP	pallium development	11/693	191/18870	0.0944722862688668	0.427828423462017	0.388807785951097	SUN1/TUBB2A/EMX2/KIF26A/LMX1A/COL3A1/SEMA6B/EGFR/RARA/PHLPP2/MECP2	11
GO:0015800	BP	acidic amino acid transport	5/693	66/18870	0.0947404984243422	0.428212378647874	0.389156722014086	GRM2/ARL6IP5/SLC38A6/SLC6A6/GABBR1	5
GO:0050909	BP	sensory perception of taste	5/693	66/18870	0.0947404984243422	0.428212378647874	0.389156722014086	TAS2R5/TAS2R4/TAS2R3/PKD2L1/REEP2	5
GO:0035303	BP	regulation of dephosphorylation	7/693	106/18870	0.0953201367213342	0.430415588348075	0.391158985161049	MFHAS1/LGALS3/CHP2/DLC1/PDGFRB/GNA12/CRY2	7
GO:0051099	BP	positive regulation of binding	8/693	127/18870	0.0960626170950044	0.43271814474572	0.393251533963093	LRP1/TIAM1/RPL11/ANXA2/CSF3/RARA/CAV1/DACT1	8
GO:0048679	BP	regulation of axon regeneration	3/693	30/18870	0.0963388650513388	0.43271814474572	0.393251533963093	KLF4/PTPRF/SPP1	3
GO:0090382	BP	phagosome maturation	3/693	30/18870	0.0963388650513388	0.43271814474572	0.393251533963093	RAB32/MCOLN1/MYO7A	3
GO:1901798	BP	positive regulation of signal transduction by p53 class mediator	3/693	30/18870	0.0963388650513388	0.43271814474572	0.393251533963093	RPL11/MSX1/HIC1	3
GO:1902230	BP	negative regulation of intrinsic apoptotic signaling pathway in response to DNA damage	3/693	30/18870	0.0963388650513388	0.43271814474572	0.393251533963093	ACKR3/CD44/MUC1	3
GO:0055013	BP	cardiac muscle cell development	6/693	86/18870	0.0963861363323085	0.43271814474572	0.393251533963093	LMNA/ACTC1/ACTN2/MYO18B/PDGFRB/PLEC	6
GO:0045216	BP	cell-cell junction organization	12/693	214/18870	0.0967795454849431	0.434066952804226	0.394477322260788	ANK2/NUMB/HEG1/PAK2/RHOC/CDH18/PECAM1/WNT11/CAV1/PLEC/SMAD3/MARVELD2	12
GO:0048638	BP	regulation of developmental growth	17/693	328/18870	0.0978133932519439	0.438282853256551	0.398308706130504	SEMA3E/CRABP2/CTTN/TGFBR3/SEMA3A/WNT2/SEMA6B/GHRL/MYOZ1/SEMA5B/SLIT1/ULK1/SPP1/MECP2/ACTN3/CSF1/YBX3	17
GO:0002687	BP	positive regulation of leukocyte migration	9/693	149/18870	0.0984663239041681	0.43929484472086	0.399228397621442	SELE/C5AR1/CD99L2/LGALS3/THY1/ABL2/JAM2/XG/CSF1	9
GO:0046467	BP	membrane lipid biosynthetic process	9/693	149/18870	0.0984663239041681	0.43929484472086	0.399228397621442	A4GALT/SPNS2/ALDH3B1/SGMS2/PGAP2/PIGZ/DPM1/SPHK1/ACER2	9
GO:0090132	BP	epithelium migration	19/693	375/18870	0.0988327136016462	0.43929484472086	0.399228397621442	MMRN2/SCARB1/SRPX2/SOX18/PTPRM/TGFBR2/ANXA1/PKN3/DAAM2/KLF4/MCC/IQSEC1/FSTL1/DCN/FGF16/VASH1/BCAR1/MECP2/MAP2K3	19
GO:0030195	BP	negative regulation of blood coagulation	4/693	48/18870	0.0988860316559486	0.43929484472086	0.399228397621442	PDGFA/ANXA2/C1QTNF1/PROS1	4
GO:0032620	BP	interleukin-17 production	4/693	48/18870	0.0988860316559486	0.43929484472086	0.399228397621442	FOXP3/TLR4/SPHK1/IL15	4
GO:0032660	BP	regulation of interleukin-17 production	4/693	48/18870	0.0988860316559486	0.43929484472086	0.399228397621442	FOXP3/TLR4/SPHK1/IL15	4
GO:0046580	BP	negative regulation of Ras protein signal transduction	4/693	48/18870	0.0988860316559486	0.43929484472086	0.399228397621442	HEG1/ABL2/DLC1/SPRY1	4
GO:0097720	BP	calcineurin-mediated signaling	4/693	48/18870	0.0988860316559486	0.43929484472086	0.399228397621442	HOMER3/CHP2/MYOZ1/ACTN3	4
GO:2001222	BP	regulation of neuron migration	4/693	48/18870	0.0988860316559486	0.43929484472086	0.399228397621442	TBC1D24/KIF26A/SEMA3A/COL3A1	4
GO:0030301	BP	cholesterol transport	8/693	128/18870	0.0993721288590685	0.440199745697864	0.400050765949677	SCARB1/LRP1/RXRA/SOAT2/ANXA2/TSPO/STAR/CAV1	8
GO:0097237	BP	cellular response to toxic substance	8/693	128/18870	0.0993721288590685	0.440199745697864	0.400050765949677	AIFM2/PTGES/SRXN1/ALB/LTC4S/ABCG2/SOD2/PXDN	8
GO:0046888	BP	negative regulation of hormone secretion	5/693	67/18870	0.0994668519407252	0.440199745697864	0.400050765949677	SREBF1/TSPO/GHRL/PFKL/CRY2	5
GO:0048645	BP	animal organ formation	5/693	67/18870	0.0994668519407252	0.440199745697864	0.400050765949677	TGFBR2/WNT2/HOXA3/WNT11/SPRY1	5
GO:0010232	BP	vascular transport	6/693	87/18870	0.100504549355182	0.443950559072227	0.403459481602089	LRP1/ABCG2/SLC29A1/ABCC3/SLC16A2/SLC6A6	6
GO:0150104	BP	transport across blood-brain barrier	6/693	87/18870	0.100504549355182	0.443950559072227	0.403459481602089	LRP1/ABCG2/SLC29A1/ABCC3/SLC16A2/SLC6A6	6
GO:0120161	BP	regulation of cold-induced thermogenesis	9/693	150/18870	0.101550864291913	0.446124777708862	0.405435397852447	HCRT/TLR4/OXTR/LAMA4/GNAS/GHRL/CAV1/IL15/ACTN3	9
GO:0044706	BP	multi-multicellular organism process	12/693	216/18870	0.101829832287718	0.446124777708862	0.405435397852447	CAPN2/ACR/ITGB4/OXTR/ITGA5/ACSL4/SYDE1/RARA/GHRL/MMP2/SPP1/FOSL1	12
GO:0031667	BP	response to nutrient levels	24/693	495/18870	0.102058618153362	0.446124777708862	0.405435397852447	ZFYVE1/RXRA/CDKN2B/MAP1LC3C/HCRT/RELA/ALB/PRKAG2/GCLM/SREBF1/PLIN3/SOD2/TSPO/GAS2L1/FAM107A/RARA/GHRL/WNT11/NFKBIZ/PLEC/NUPR2/ULK1/SPP1/COL1A1	24
GO:1902414	BP	protein localization to cell junction	7/693	108/18870	0.1026701706205	0.446124777708862	0.405435397852447	HEG1/BAIAP2/BSN/DLG2/MAPK8IP3/PAK2/PECAM1	7
GO:2001056	BP	positive regulation of cysteine-type endopeptidase activity	8/693	129/18870	0.102745143241506	0.446124777708862	0.405435397852447	ARL6IP5/GSN/ASPH/DLC1/NLRP12/BAD/SMAD3/ACER2	8
GO:0001768	BP	establishment of T cell polarity	2/693	15/18870	0.103185479303417	0.446124777708862	0.405435397852447	GSN/ABL2	2
GO:0002517	BP	T cell tolerance induction	2/693	15/18870	0.103185479303417	0.446124777708862	0.405435397852447	FOXP3/TGFBR2	2
GO:0002829	BP	negative regulation of type 2 immune response	2/693	15/18870	0.103185479303417	0.446124777708862	0.405435397852447	ANXA1/NDFIP1	2
GO:0003413	BP	chondrocyte differentiation involved in endochondral bone morphogenesis	2/693	15/18870	0.103185479303417	0.446124777708862	0.405435397852447	SMPD3/TGFBR2	2
GO:0007567	BP	parturition	2/693	15/18870	0.103185479303417	0.446124777708862	0.405435397852447	OXTR/MMP2	2
GO:0032230	BP	positive regulation of synaptic transmission, GABAergic	2/693	15/18870	0.103185479303417	0.446124777708862	0.405435397852447	OXTR/NALCN	2
GO:0044849	BP	estrous cycle	2/693	15/18870	0.103185479303417	0.446124777708862	0.405435397852447	OXTR/SLC26A6	2
GO:0048302	BP	regulation of isotype switching to IgG isotypes	2/693	15/18870	0.103185479303417	0.446124777708862	0.405435397852447	FOXP3/NDFIP1	2
GO:0072176	BP	nephric duct development	2/693	15/18870	0.103185479303417	0.446124777708862	0.405435397852447	OSR1/WNT11	2
GO:0090280	BP	positive regulation of calcium ion import	2/693	15/18870	0.103185479303417	0.446124777708862	0.405435397852447	LGALS3/PDGFRB	2
GO:1902166	BP	negative regulation of intrinsic apoptotic signaling pathway in response to DNA damage by p53 class mediator	2/693	15/18870	0.103185479303417	0.446124777708862	0.405435397852447	CD44/MUC1	2
GO:1901342	BP	regulation of vasculature development	18/693	354/18870	0.103374712420375	0.446124777708862	0.405435397852447	COL4A2/SEMA3E/CREB3L1/C5AR1/PTPRM/ECM1/TGFBR2/ITGA5/KLF4/CEMIP2/GHRL/FOXJ2/CCR3/SPHK1/DCN/CD34/VASH1/MECP2	18
GO:0001945	BP	lymph vessel development	3/693	31/18870	0.103892767598293	0.446124777708862	0.405435397852447	SOX18/HEG1/VASH1	3
GO:0006506	BP	GPI anchor biosynthetic process	3/693	31/18870	0.103892767598293	0.446124777708862	0.405435397852447	PGAP2/PIGZ/DPM1	3
GO:0034143	BP	regulation of toll-like receptor 4 signaling pathway	3/693	31/18870	0.103892767598293	0.446124777708862	0.405435397852447	MFHAS1/CD14/WDFY1	3
GO:0099590	BP	neurotransmitter receptor internalization	3/693	31/18870	0.103892767598293	0.446124777708862	0.405435397852447	NUMB/AP2A1/OPHN1	3
GO:1902547	BP	regulation of cellular response to vascular endothelial growth factor stimulus	3/693	31/18870	0.103892767598293	0.446124777708862	0.405435397852447	CD63/ADAMTS12/DCN	3
GO:0060828	BP	regulation of canonical Wnt signaling pathway	14/693	262/18870	0.103952865459431	0.446124777708862	0.405435397852447	APC2/SOST/DAAM2/EGFR/MCC/GPC5/WNT11/CAV1/TPBG/SMAD3/DACT1/COL1A1/CTHRC1/FRAT1	14
GO:0006919	BP	activation of cysteine-type endopeptidase activity involved in apoptotic process	5/693	68/18870	0.104309374448195	0.446124777708862	0.405435397852447	DLC1/NLRP12/BAD/SMAD3/ACER2	5
GO:0016445	BP	somatic diversification of immunoglobulins	5/693	68/18870	0.104309374448195	0.446124777708862	0.405435397852447	FOXP3/CLCF1/PARP3/NFKBIZ/NDFIP1	5
GO:0030193	BP	regulation of blood coagulation	5/693	68/18870	0.104309374448195	0.446124777708862	0.405435397852447	PDGFA/ANXA2/C1QTNF1/CAV1/PROS1	5
GO:0034394	BP	protein localization to cell surface	5/693	68/18870	0.104309374448195	0.446124777708862	0.405435397852447	ANK2/LEPROT/WNT11/ACTN2/TAX1BP3	5
GO:0042490	BP	mechanoreceptor differentiation	5/693	68/18870	0.104309374448195	0.446124777708862	0.405435397852447	GSDME/PJVK/KCNQ1/MYO7A/CTHRC1	5
GO:2000379	BP	positive regulation of reactive oxygen species metabolic process	5/693	68/18870	0.104309374448195	0.446124777708862	0.405435397852447	TLR4/TGFBR2/SOD2/TSPO/PDGFRB	5
GO:0034764	BP	positive regulation of transmembrane transport	12/693	217/18870	0.104412988491276	0.446124777708862	0.405435397852447	ANK2/STAC3/ADCYAP1R1/SLC26A6/THY1/ATP2A1/ATP1B3/ACTN2/CHP2/CAV1/KCNQ1/CACNB3	12
GO:0106106	BP	cold-induced thermogenesis	9/693	151/18870	0.104690127701163	0.446124777708862	0.405435397852447	HCRT/TLR4/OXTR/LAMA4/GNAS/GHRL/CAV1/IL15/ACTN3	9
GO:0046330	BP	positive regulation of JNK cascade	6/693	88/18870	0.104714266613384	0.446124777708862	0.405435397852447	MFHAS1/TLR4/LTBR/MAPK8IP3/SEMA3A/MAPKBP1	6
GO:0007520	BP	myoblast fusion	4/693	49/18870	0.104723229035963	0.446124777708862	0.405435397852447	CAPN2/MYMX/JAM2/PTGFRN	4
GO:0010543	BP	regulation of platelet activation	4/693	49/18870	0.104723229035963	0.446124777708862	0.405435397852447	TLR4/PDGFA/MFSD2B/C1QTNF1	4
GO:0048546	BP	digestive tract morphogenesis	4/693	49/18870	0.104723229035963	0.446124777708862	0.405435397852447	EGFR/WNT11/SMAD3/DACT1	4
GO:0061028	BP	establishment of endothelial barrier	4/693	49/18870	0.104723229035963	0.446124777708862	0.405435397852447	SOX18/FOXP3/PECAM1/MARVELD2	4
GO:1900047	BP	negative regulation of hemostasis	4/693	49/18870	0.104723229035963	0.446124777708862	0.405435397852447	PDGFA/ANXA2/C1QTNF1/PROS1	4
GO:2000404	BP	regulation of T cell migration	4/693	49/18870	0.104723229035963	0.446124777708862	0.405435397852447	SPNS2/ECM1/CD99L2/ABL2	4
GO:2001259	BP	positive regulation of cation channel activity	4/693	49/18870	0.104723229035963	0.446124777708862	0.405435397852447	ANK2/STAC3/ACTN2/CACNB3	4
GO:2000116	BP	regulation of cysteine-type endopeptidase activity	11/693	195/18870	0.105207260062425	0.44777821078529	0.406938027454432	ARL6IP5/CD44/GSN/KLF4/PAK2/ASPH/DLC1/NLRP12/BAD/SMAD3/ACER2	11
GO:0002262	BP	myeloid cell homeostasis	10/693	173/18870	0.105384202538083	0.448122806603196	0.407251193970868	FOXP3/MFHAS1/MB/SFXN1/ANXA1/TGFBR3/TAL1/KCNQ1/AXL/CSF1	10
GO:0045621	BP	positive regulation of lymphocyte differentiation	8/693	130/18870	0.106181330776297	0.45110157724707	0.409958282035585	FOXP3/TGFBR2/ANXA1/RARA/NFKBIZ/AXL/BAD/IL15	8
GO:0090277	BP	positive regulation of peptide hormone secretion	7/693	109/18870	0.10645744390191	0.451863459616381	0.410650675950814	RPH3AL/ACSL4/GLUD1/GHRL/F2RL2/GABBR1/BAD	7
GO:0016331	BP	morphogenesis of embryonic epithelium	9/693	152/18870	0.107883886913489	0.45750215077119	0.415775083080715	PCDH8/IRX2/OSR1/WNT2/RARA/LMO4/DLC1/LUZP1/CTHRC1	9
GO:1903169	BP	regulation of calcium ion transmembrane transport	10/693	174/18870	0.108364442000632	0.459123030581627	0.41724812847889	ANK2/STAC3/AHNAK/ADCYAP1R1/THY1/ATP2A1/PSEN2/CAV1/CACNB3/BIN1	10
GO:0014706	BP	striated muscle tissue development	14/693	264/18870	0.108713278589009	0.459790315351611	0.417854552689597	HEG1/LMNA/MSX1/TGFBR3/WNT2/RARA/ACTC1/MYLK2/ACTN2/MYO18B/NOTCH2/PDGFRB/PLEC/SMAD3	14
GO:0002088	BP	lens development in camera-type eye	6/693	89/18870	0.109014324072442	0.459790315351611	0.417854552689597	LCTL/SPRED3/TGFBR2/WNT2/SPRY1/SMAD3	6
GO:0014910	BP	regulation of smooth muscle cell migration	6/693	89/18870	0.109014324072442	0.459790315351611	0.417854552689597	LRP1/TLR4/PDGFA/IGFBP3/PDGFRB/GNA12	6
GO:0015844	BP	monoamine transport	6/693	89/18870	0.109014324072442	0.459790315351611	0.417854552689597	GRM2/SYT9/OXTR/GABBR1/SLC29A3/MECP2	6
GO:0046849	BP	bone remodeling	6/693	89/18870	0.109014324072442	0.459790315351611	0.417854552689597	SIGLEC15/P3H4/NOTCH2/SPP1/CTHRC1/SPP2	6
GO:1901224	BP	positive regulation of non-canonical NF-kappaB signal transduction	5/693	69/18870	0.109266282941658	0.459974735794595	0.418022152830655	RELA/TLR4/EGFR/NLRP12/SPHK1	5
GO:2000401	BP	regulation of lymphocyte migration	5/693	69/18870	0.109266282941658	0.459974735794595	0.418022152830655	SPNS2/ECM1/CD99L2/ABL2/JAM2	5
GO:0098661	BP	inorganic anion transmembrane transport	8/693	131/18870	0.109680323224207	0.459974735794595	0.418022152830655	SLC12A8/BEST2/SLC26A6/GABRG3/GABRG1/SLC12A4/SLC4A11/GABRE	8
GO:0018205	BP	peptidyl-lysine modification	12/693	219/18870	0.109695	0.459974735794595	0.418022152830655	SETD3/SF3B1/RELA/METTL21A/SETD1B/DIP2A/LOXL4/P3H4/SUMO3/BRD8/MECP2/EP400	12
GO:0071214	BP	cellular response to abiotic stimulus	17/693	334/18870	0.11027237490171	0.459974735794595	0.418022152830655	CRB1/MMP3/TLR4/LTBR/BMF/TSPO/MCOLN1/SWI5/SLC4A11/WNT11/PKD2L1/MMP2/PLEC/BAD/CRY2/COL1A1/YBX3	17
GO:0104004	BP	cellular response to environmental stimulus	17/693	334/18870	0.11027237490171	0.459974735794595	0.418022152830655	CRB1/MMP3/TLR4/LTBR/BMF/TSPO/MCOLN1/SWI5/SLC4A11/WNT11/PKD2L1/MMP2/PLEC/BAD/CRY2/COL1A1/YBX3	17
GO:0007218	BP	neuropeptide signaling pathway	7/693	110/18870	0.110318785642757	0.459974735794595	0.418022152830655	GPR83/HCRT/RELA/RXFP3/LTB4R/NPW/GRPR	7
GO:0008637	BP	apoptotic mitochondrial changes	7/693	110/18870	0.110318785642757	0.459974735794595	0.418022152830655	AIFM2/GCLM/BMF/SOD2/LMNA/ATP2A1/BAD	7
GO:0014812	BP	muscle cell migration	7/693	110/18870	0.110318785642757	0.459974735794595	0.418022152830655	LRP1/TLR4/PDGFA/ANXA1/IGFBP3/PDGFRB/GNA12	7
GO:1902476	BP	chloride transmembrane transport	7/693	110/18870	0.110318785642757	0.459974735794595	0.418022152830655	SLC12A8/BEST2/SLC26A6/GABRG3/GABRG1/SLC12A4/GABRE	7
GO:0030850	BP	prostate gland development	4/693	50/18870	0.110713488623227	0.459974735794595	0.418022152830655	PSAPL1/ANXA1/RARA/MMP2	4
GO:0048066	BP	developmental pigmentation	4/693	50/18870	0.110713488623227	0.459974735794595	0.418022152830655	CD63/RAB32/SPNS2/SOD2	4
GO:0089718	BP	amino acid import across plasma membrane	4/693	50/18870	0.110713488623227	0.459974735794595	0.418022152830655	SLC43A1/ARL6IP5/SLC16A2/SLC6A6	4
GO:2000649	BP	regulation of sodium ion transmembrane transporter activity	4/693	50/18870	0.110713488623227	0.459974735794595	0.418022152830655	FXYD5/OSR1/PTPN3/CHP2	4
GO:0002313	BP	mature B cell differentiation involved in immune response	3/693	32/18870	0.111671877875881	0.459974735794595	0.418022152830655	LGALS1/NFKBIZ/NOTCH2	3
GO:0006505	BP	GPI anchor metabolic process	3/693	32/18870	0.111671877875881	0.459974735794595	0.418022152830655	PGAP2/PIGZ/DPM1	3
GO:0010765	BP	positive regulation of sodium ion transport	3/693	32/18870	0.111671877875881	0.459974735794595	0.418022152830655	ATP1B3/CHP2/AHCYL1	3
GO:0048710	BP	regulation of astrocyte differentiation	3/693	32/18870	0.111671877875881	0.459974735794595	0.418022152830655	CLCF1/MECP2/BIN1	3
GO:0061037	BP	negative regulation of cartilage development	3/693	32/18870	0.111671877875881	0.459974735794595	0.418022152830655	ADAMTS12/RARA/WNT11	3
GO:1901889	BP	negative regulation of cell junction assembly	3/693	32/18870	0.111671877875881	0.459974735794595	0.418022152830655	FAM107A/DLC1/SLIT1	3
GO:0010810	BP	regulation of cell-substrate adhesion	12/693	220/18870	0.112393670250077	0.459974735794595	0.418022152830655	SEMA3E/CASS4/ITGA5/THY1/FAM107A/ADAM15/DLC1/S100A10/SMAD3/ACER2/COL1A1/CSF1	12
GO:0042476	BP	odontogenesis	8/693	132/18870	0.113241714106751	0.459974735794595	0.418022152830655	SMPD3/MSX1/OSR1/COL1A2/SSUH2/CD34/COL1A1/CSF1	8
GO:0046328	BP	regulation of JNK cascade	8/693	132/18870	0.113241714106751	0.459974735794595	0.418022152830655	MFHAS1/TLR4/LTBR/MAPK8IP3/SEMA3A/EGFR/MAPKBP1/DACT1	8
GO:0060047	BP	heart contraction	13/693	243/18870	0.113265051897176	0.459974735794595	0.418022152830655	ANK2/HSPB7/KCNE3/SREBF1/GSN/ATP2B1/ATP2A1/ACTC1/MYLK2/CAV1/KCNQ1/BIN1/MAP2K3	13
GO:0006029	BP	proteoglycan metabolic process	6/693	90/18870	0.113403680546002	0.459974735794595	0.418022152830655	NDST1/NDST2/ADAMTS12/DSE/CHPF2/BMPR1B	6
GO:0015807	BP	L-amino acid transport	6/693	90/18870	0.113403680546002	0.459974735794595	0.418022152830655	SLC43A1/ARL6IP5/SFXN1/SLC38A6/SLC25A15/SLC38A8	6
GO:0002793	BP	positive regulation of peptide secretion	7/693	111/18870	0.11425355272526	0.459974735794595	0.418022152830655	RPH3AL/ACSL4/GLUD1/GHRL/F2RL2/GABBR1/BAD	7
GO:0030512	BP	negative regulation of transforming growth factor beta receptor signaling pathway	7/693	111/18870	0.11425355272526	0.459974735794595	0.418022152830655	SPRED3/VASN/TGFBR3/VEPH1/HTRA1/SPRY1/IL17RD	7
GO:0043280	BP	positive regulation of cysteine-type endopeptidase activity involved in apoptotic process	7/693	111/18870	0.11425355272526	0.459974735794595	0.418022152830655	ARL6IP5/GSN/DLC1/NLRP12/BAD/SMAD3/ACER2	7
GO:0002752	BP	cell surface pattern recognition receptor signaling pathway	5/693	70/18870	0.114335677257348	0.459974735794595	0.418022152830655	RELA/MFHAS1/TLR4/CD14/WDFY1	5
GO:1900046	BP	regulation of hemostasis	5/693	70/18870	0.114335677257348	0.459974735794595	0.418022152830655	PDGFA/ANXA2/C1QTNF1/CAV1/PROS1	5
GO:0001767	BP	establishment of lymphocyte polarity	2/693	16/18870	0.11516608827241	0.459974735794595	0.418022152830655	GSN/ABL2	2
GO:0006855	BP	xenobiotic transmembrane transport	2/693	16/18870	0.11516608827241	0.459974735794595	0.418022152830655	SLC29A1/ABCC3	2
GO:0010958	BP	regulation of amino acid import across plasma membrane	2/693	16/18870	0.11516608827241	0.459974735794595	0.418022152830655	SLC43A1/ARL6IP5	2
GO:0021783	BP	preganglionic parasympathetic fiber development	2/693	16/18870	0.11516608827241	0.459974735794595	0.418022152830655	ACKR3/NAV2	2
GO:0030201	BP	heparan sulfate proteoglycan metabolic process	2/693	16/18870	0.11516608827241	0.459974735794595	0.418022152830655	NDST1/NDST2	2
GO:0030214	BP	hyaluronan catabolic process	2/693	16/18870	0.11516608827241	0.459974735794595	0.418022152830655	CD44/CEMIP2	2
GO:0031645	BP	negative regulation of nervous system process	2/693	16/18870	0.11516608827241	0.459974735794595	0.418022152830655	HCRT/JAM2	2
GO:0032354	BP	response to follicle-stimulating hormone	2/693	16/18870	0.11516608827241	0.459974735794595	0.418022152830655	GCLM/TGFBR3	2
GO:0033275	BP	actin-myosin filament sliding	2/693	16/18870	0.11516608827241	0.459974735794595	0.418022152830655	ACTC1/MYLK2	2
GO:0042448	BP	progesterone metabolic process	2/693	16/18870	0.11516608827241	0.459974735794595	0.418022152830655	DGKQ/DHRS9	2
GO:0043455	BP	regulation of secondary metabolic process	2/693	16/18870	0.11516608827241	0.459974735794595	0.418022152830655	MFSD12/PMEL	2
GO:0043517	BP	positive regulation of DNA damage response, signal transduction by p53 class mediator	2/693	16/18870	0.11516608827241	0.459974735794595	0.418022152830655	MSX1/HIC1	2
GO:0045019	BP	negative regulation of nitric oxide biosynthetic process	2/693	16/18870	0.11516608827241	0.459974735794595	0.418022152830655	TSPO/CAV1	2
GO:0046642	BP	negative regulation of alpha-beta T cell proliferation	2/693	16/18870	0.11516608827241	0.459974735794595	0.418022152830655	FOXP3/NDFIP1	2
GO:0047484	BP	regulation of response to osmotic stress	2/693	16/18870	0.11516608827241	0.459974735794595	0.418022152830655	BAD/YBX3	2
GO:0048021	BP	regulation of melanin biosynthetic process	2/693	16/18870	0.11516608827241	0.459974735794595	0.418022152830655	MFSD12/PMEL	2
GO:0048291	BP	isotype switching to IgG isotypes	2/693	16/18870	0.11516608827241	0.459974735794595	0.418022152830655	FOXP3/NDFIP1	2
GO:0051014	BP	actin filament severing	2/693	16/18870	0.11516608827241	0.459974735794595	0.418022152830655	GSN/SCIN	2
GO:0051770	BP	positive regulation of nitric-oxide synthase biosynthetic process	2/693	16/18870	0.11516608827241	0.459974735794595	0.418022152830655	TLR4/MAP2K3	2
GO:0051895	BP	negative regulation of focal adhesion assembly	2/693	16/18870	0.11516608827241	0.459974735794595	0.418022152830655	FAM107A/DLC1	2
GO:0051969	BP	regulation of transmission of nerve impulse	2/693	16/18870	0.11516608827241	0.459974735794595	0.418022152830655	HCRT/GHRL	2
GO:0060033	BP	anatomical structure regression	2/693	16/18870	0.11516608827241	0.459974735794595	0.418022152830655	AMHR2/CD248	2
GO:0072531	BP	pyrimidine-containing compound transmembrane transport	2/693	16/18870	0.11516608827241	0.459974735794595	0.418022152830655	SLC29A1/SLC29A3	2
GO:0098915	BP	membrane repolarization during ventricular cardiac muscle cell action potential	2/693	16/18870	0.11516608827241	0.459974735794595	0.418022152830655	KCNE3/KCNQ1	2
GO:0099149	BP	regulation of postsynaptic neurotransmitter receptor internalization	2/693	16/18870	0.11516608827241	0.459974735794595	0.418022152830655	NUMB/OPHN1	2
GO:0150118	BP	negative regulation of cell-substrate junction organization	2/693	16/18870	0.11516608827241	0.459974735794595	0.418022152830655	FAM107A/DLC1	2
GO:1900376	BP	regulation of secondary metabolite biosynthetic process	2/693	16/18870	0.11516608827241	0.459974735794595	0.418022152830655	MFSD12/PMEL	2
GO:1902285	BP	semaphorin-plexin signaling pathway involved in neuron projection guidance	2/693	16/18870	0.11516608827241	0.459974735794595	0.418022152830655	PLXNA2/SEMA3A	2
GO:1903789	BP	regulation of amino acid transmembrane transport	2/693	16/18870	0.11516608827241	0.459974735794595	0.418022152830655	SLC43A1/ARL6IP5	2
GO:1904406	BP	negative regulation of nitric oxide metabolic process	2/693	16/18870	0.11516608827241	0.459974735794595	0.418022152830655	TSPO/CAV1	2
GO:2000758	BP	positive regulation of peptidyl-lysine acetylation	2/693	16/18870	0.11516608827241	0.459974735794595	0.418022152830655	SF3B1/DIP2A	2
GO:0030073	BP	insulin secretion	11/693	199/18870	0.116626083901166	0.465168765361757	0.422742454300649	TIAM1/SREBF1/ADCY5/RPH3AL/ANXA1/ACSL4/GLUD1/GHRL/PFKL/F2RL2/BAD	11
GO:0035036	BP	sperm-egg recognition	4/693	51/18870	0.11685280378007	0.465168765361757	0.422742454300649	ACR/PRSS55/ATP8B3/SPESP1	4
GO:0007368	BP	determination of left/right symmetry	8/693	133/18870	0.116865059278077	0.465168765361757	0.422742454300649	DISP1/SOX18/CCDC40/TGFBR2/DAAM2/ODAD3/NOTCH2/SMAD3	8
GO:0048593	BP	camera-type eye morphogenesis	8/693	133/18870	0.116865059278077	0.465168765361757	0.422742454300649	LCTL/CRB1/PTPRM/PDE6C/THY1/WNT2/TENM3/NOTCH2	8
GO:0001764	BP	neuron migration	10/693	177/18870	0.117590816128165	0.467221915686333	0.4246083444289	TBC1D24/SEMA3E/NAV1/EMX2/KIF26A/SEMA3A/COL3A1/ASTN1/ACAP3/AXL	10
GO:0035265	BP	organ growth	10/693	177/18870	0.117590816128165	0.467221915686333	0.4246083444289	PSAPL1/HEG1/SMPD3/ECM1/TGFBR2/TGFBR3/EVC/WNT2/RARA/YBX3	10
GO:0045807	BP	positive regulation of endocytosis	9/693	155/18870	0.117789437150229	0.467221915686333	0.4246083444289	SELE/LRP1/CD63/ANXA2/CD14/AP2A1/AXL/BIN1/IL15	9
GO:0002220	BP	innate immune response activating cell surface receptor signaling pathway	6/693	91/18870	0.117881220106768	0.467221915686333	0.4246083444289	RELA/MFHAS1/TLR4/CD14/PAK2/WDFY1	6
GO:0030901	BP	midbrain development	6/693	91/18870	0.117881220106768	0.467221915686333	0.4246083444289	NDST1/LMX1A/MSX1/WNT2/GLUD1/EN1	6
GO:0003143	BP	embryonic heart tube morphogenesis	5/693	71/18870	0.119515545801195	0.470302183729484	0.427407672693026	SOX18/CCDC40/TGFBR2/NOTCH2/SMAD3	5
GO:0042698	BP	ovulation cycle	5/693	71/18870	0.119515545801195	0.470302183729484	0.427407672693026	OXTR/SLC26A6/BMPR1B/AXL/MMP2	5
GO:0048488	BP	synaptic vesicle endocytosis	5/693	71/18870	0.119515545801195	0.470302183729484	0.427407672693026	TBC1D24/DGKQ/SH3GL2/OPHN1/BIN1	5
GO:1902475	BP	L-alpha-amino acid transmembrane transport	5/693	71/18870	0.119515545801195	0.470302183729484	0.427407672693026	SLC43A1/ARL6IP5/SLC38A6/SLC25A15/SLC38A8	5
GO:0003382	BP	epithelial cell morphogenesis	3/693	33/18870	0.119665665939308	0.470302183729484	0.427407672693026	HEG1/FLNB/COL18A1	3
GO:0015012	BP	heparan sulfate proteoglycan biosynthetic process	3/693	33/18870	0.119665665939308	0.470302183729484	0.427407672693026	NDST1/NDST2/DSE	3
GO:0048799	BP	animal organ maturation	3/693	33/18870	0.119665665939308	0.470302183729484	0.427407672693026	ADAMTS12/DCHS1/ACTN3	3
GO:0050858	BP	negative regulation of antigen receptor-mediated signaling pathway	3/693	33/18870	0.119665665939308	0.470302183729484	0.427407672693026	LGALS3/THY1/ELF1	3
GO:0050869	BP	negative regulation of B cell activation	3/693	33/18870	0.119665665939308	0.470302183729484	0.427407672693026	FOXP3/PARP3/NDFIP1	3
GO:2000765	BP	regulation of cytoplasmic translation	3/693	33/18870	0.119665665939308	0.470302183729484	0.427407672693026	NCK1/PARP16/YBX3	3
GO:0003018	BP	vascular process in circulatory system	14/693	269/18870	0.121175491783701	0.475525236479258	0.432154350249211	SH3GL2/LRP1/OXTR/GCLM/ABCG2/SOD2/ATP2B1/SLC29A1/ABCC3/CAV1/SLC16A2/SLC6A6/MMP2/PLEC	14
GO:0097530	BP	granulocyte migration	9/693	156/18870	0.121198336134144	0.475525236479258	0.432154350249211	C5AR1/CD99L2/LGALS3/IL17RC/ANXA1/XG/C5AR2/PECAM1/CSF1	9
GO:0045785	BP	positive regulation of cell adhesion	23/693	482/18870	0.121637266957633	0.476846682976648	0.4333552725319	NCK1/SELE/CASS4/FOXP3/RELA/LGALS1/CD44/TGFBR2/CHRD/ITGA5/THY1/ABL2/ANXA1/MFSD2B/RARA/NFKBIZ/S100A10/CAV1/BAD/SMAD3/IL15/FSTL3/CSF1	23
GO:0030516	BP	regulation of axon extension	6/693	92/18870	0.122445754564319	0.479613446359735	0.43586968972869	SEMA3E/CTTN/SEMA3A/SEMA6B/SEMA5B/SLIT1	6
GO:0035306	BP	positive regulation of dephosphorylation	4/693	52/18870	0.123137005665433	0.480707925963133	0.436864345922691	CHP2/DLC1/PDGFRB/GNA12	4
GO:0045332	BP	phospholipid translocation	4/693	52/18870	0.123137005665433	0.480707925963133	0.436864345922691	ATP8B3/ATP8B4/TMEM30B/ATP10A	4
GO:0046365	BP	monosaccharide catabolic process	4/693	52/18870	0.123137005665433	0.480707925963133	0.436864345922691	ENO3/PFKL/BAD/ACTN3	4
GO:0071470	BP	cellular response to osmotic stress	4/693	52/18870	0.123137005665433	0.480707925963133	0.436864345922691	TSPO/SLC4A11/BAD/YBX3	4
GO:0022604	BP	regulation of cell morphogenesis	13/693	247/18870	0.123911585998819	0.481975854638898	0.438016631544994	TBC1D24/SEMA3E/TIAM1/BAIAP2/CD44/PLXNA2/ANXA1/DLC1/DBN1/ATP10A/CDC42EP1/GNA12/MECP2	13
GO:0045926	BP	negative regulation of growth	13/693	247/18870	0.123911585998819	0.481975854638898	0.438016631544994	SEMA3E/MSX1/SEMA3A/SEMA6B/ADAM15/WNT11/MYOZ1/SEMA5B/SLIT1/ULK1/SMAD3/SPP1/MECP2	13
GO:0048738	BP	cardiac muscle tissue development	13/693	247/18870	0.123911585998819	0.481975854638898	0.438016631544994	HEG1/LMNA/MSX1/TGFBR3/WNT2/RARA/ACTC1/MYLK2/ACTN2/MYO18B/NOTCH2/PDGFRB/PLEC	13
GO:0015718	BP	monocarboxylic acid transport	10/693	179/18870	0.123977507734876	0.481975854638898	0.438016631544994	PTGES/SLC43A3/SLC16A5/SLC26A6/ABCG2/CRABP2/ANXA1/ABCD4/ABCC3/SLC16A2	10
GO:0042176	BP	regulation of protein catabolic process	18/693	364/18870	0.124554706344057	0.481975854638898	0.438016631544994	APC2/LRP1/RELA/TIMP3/RPL11/ANXA2/PSMC1/OPHN1/PTPN3/EGFR/MARCHF2/NDFIP1/KLHL40/CAV1/TNFRSF1B/SMAD3/GNA12/DACT1	18
GO:0030902	BP	hindbrain development	9/693	157/18870	0.124660169157721	0.481975854638898	0.438016631544994	PLXNA2/LMX1A/OPHN1/SEZ6/B4GALT2/EN1/HOXA2/DLC1/MECP2	9
GO:0002562	BP	somatic diversification of immune receptors via germline recombination within a single locus	5/693	72/18870	0.124803771312578	0.481975854638898	0.438016631544994	FOXP3/CLCF1/PARP3/NFKBIZ/NDFIP1	5
GO:0009988	BP	cell-cell recognition	5/693	72/18870	0.124803771312578	0.481975854638898	0.438016631544994	ACR/PRSS55/ATP8B3/LGALS3/SPESP1	5
GO:0014823	BP	response to activity	5/693	72/18870	0.124803771312578	0.481975854638898	0.438016631544994	COL4A2/GCLM/SOD2/MMP2/CRY2	5
GO:0016444	BP	somatic cell DNA recombination	5/693	72/18870	0.124803771312578	0.481975854638898	0.438016631544994	FOXP3/CLCF1/PARP3/NFKBIZ/NDFIP1	5
GO:0046635	BP	positive regulation of alpha-beta T cell activation	5/693	72/18870	0.124803771312578	0.481975854638898	0.438016631544994	FOXP3/TGFBR2/ANXA1/RARA/NFKBIZ	5
GO:0060411	BP	cardiac septum morphogenesis	5/693	72/18870	0.124803771312578	0.481975854638898	0.438016631544994	TGFBR2/TGFBR3/WNT11/NOTCH2/HEYL	5
GO:0140238	BP	presynaptic endocytosis	5/693	72/18870	0.124803771312578	0.481975854638898	0.438016631544994	TBC1D24/DGKQ/SH3GL2/OPHN1/BIN1	5
GO:0002076	BP	osteoblast development	2/693	17/18870	0.127477041956017	0.483396421465892	0.439307633761092	HOXA2/SMAD3	2
GO:0009886	BP	post-embryonic animal morphogenesis	2/693	17/18870	0.127477041956017	0.483396421465892	0.439307633761092	CRB1/MYO7A	2
GO:0010470	BP	regulation of gastrulation	2/693	17/18870	0.127477041956017	0.483396421465892	0.439307633761092	PHLDB1/OSR1	2
GO:0010544	BP	negative regulation of platelet activation	2/693	17/18870	0.127477041956017	0.483396421465892	0.439307633761092	PDGFA/C1QTNF1	2
GO:0010612	BP	regulation of cardiac muscle adaptation	2/693	17/18870	0.127477041956017	0.483396421465892	0.439307633761092	LMNA/SMAD3	2
GO:0030202	BP	heparin metabolic process	2/693	17/18870	0.127477041956017	0.483396421465892	0.439307633761092	NDST1/NDST2	2
GO:0032905	BP	transforming growth factor beta1 production	2/693	17/18870	0.127477041956017	0.483396421465892	0.439307633761092	FOXP3/COL3A1	2
GO:0036065	BP	fucosylation	2/693	17/18870	0.127477041956017	0.483396421465892	0.439307633761092	SLC35C1/FUT11	2
GO:0060253	BP	negative regulation of glial cell proliferation	2/693	17/18870	0.127477041956017	0.483396421465892	0.439307633761092	CDKN2B/TSPO	2
GO:0070206	BP	protein trimerization	2/693	17/18870	0.127477041956017	0.483396421465892	0.439307633761092	PXDN/COL1A2	2
GO:0071071	BP	regulation of phospholipid biosynthetic process	2/693	17/18870	0.127477041956017	0.483396421465892	0.439307633761092	CAPN2/PDGFA	2
GO:0072109	BP	glomerular mesangium development	2/693	17/18870	0.127477041956017	0.483396421465892	0.439307633761092	PDGFRB/CD34	2
GO:1902165	BP	regulation of intrinsic apoptotic signaling pathway in response to DNA damage by p53 class mediator	2/693	17/18870	0.127477041956017	0.483396421465892	0.439307633761092	CD44/MUC1	2
GO:1903242	BP	regulation of cardiac muscle hypertrophy in response to stress	2/693	17/18870	0.127477041956017	0.483396421465892	0.439307633761092	LMNA/SMAD3	2
GO:1904948	BP	midbrain dopaminergic neuron differentiation	2/693	17/18870	0.127477041956017	0.483396421465892	0.439307633761092	LMX1A/WNT2	2
GO:0009954	BP	proximal/distal pattern formation	3/693	34/18870	0.127863478370181	0.483396421465892	0.439307633761092	IRX2/OSR1/EN1	3
GO:0031128	BP	developmental induction	3/693	34/18870	0.127863478370181	0.483396421465892	0.439307633761092	WNT2/WNT11/SPRY1	3
GO:0034383	BP	low-density lipoprotein particle clearance	3/693	34/18870	0.127863478370181	0.483396421465892	0.439307633761092	SCARB1/SOAT2/ANXA2	3
GO:0034405	BP	response to fluid shear stress	3/693	34/18870	0.127863478370181	0.483396421465892	0.439307633761092	KLF4/MMP2/PLEC	3
GO:0043276	BP	anoikis	3/693	34/18870	0.127863478370181	0.483396421465892	0.439307633761092	BMF/ITGA5/CAV1	3
GO:0045879	BP	negative regulation of smoothened signaling pathway	3/693	34/18870	0.127863478370181	0.483396421465892	0.439307633761092	KIF7/KCTD6/GLIS2	3
GO:0048333	BP	mesodermal cell differentiation	3/693	34/18870	0.127863478370181	0.483396421465892	0.439307633761092	ITGB4/KLF4/TAL1	3
GO:0060074	BP	synapse maturation	3/693	34/18870	0.127863478370181	0.483396421465892	0.439307633761092	ARHGEF15/NEURL1/SEZ6	3
GO:0070528	BP	protein kinase C signaling	3/693	34/18870	0.127863478370181	0.483396421465892	0.439307633761092	DGKQ/SEZ6/WNT11	3
GO:0090075	BP	relaxation of muscle	3/693	34/18870	0.127863478370181	0.483396421465892	0.439307633761092	GSN/ATP2A1/ACTN3	3
GO:1902624	BP	positive regulation of neutrophil migration	3/693	34/18870	0.127863478370181	0.483396421465892	0.439307633761092	C5AR1/CD99L2/XG	3
GO:0098754	BP	detoxification	9/693	158/18870	0.128174541088939	0.484152069817963	0.439994362240581	AIFM2/PTGES/SRXN1/ALB/ATP7B/LTC4S/ABCG2/SOD2/PXDN	9
GO:0010632	BP	regulation of epithelial cell migration	15/693	295/18870	0.128270745419752	0.484152069817963	0.439994362240581	MMRN2/SCARB1/SRPX2/PTPRM/TGFBR2/ANXA1/KLF4/MCC/IQSEC1/DCN/FGF16/VASH1/BCAR1/MECP2/MAP2K3	15
GO:0018022	BP	peptidyl-lysine methylation	4/693	53/18870	0.12956177850662	0.486664476144336	0.442277621340717	SETD3/METTL21A/SETD1B/MECP2	4
GO:0032330	BP	regulation of chondrocyte differentiation	4/693	53/18870	0.12956177850662	0.486664476144336	0.442277621340717	ADAMTS12/BMPR1B/SCIN/SMAD3	4
GO:0048260	BP	positive regulation of receptor-mediated endocytosis	4/693	53/18870	0.12956177850662	0.486664476144336	0.442277621340717	SELE/CD63/ANXA2/AP2A1	4
GO:0050982	BP	detection of mechanical stimulus	4/693	53/18870	0.12956177850662	0.486664476144336	0.442277621340717	CHRNA10/PJVK/PKD2L1/KCNQ1	4
GO:0060390	BP	regulation of SMAD protein signal transduction	4/693	53/18870	0.12956177850662	0.486664476144336	0.442277621340717	LRP1/TGFBR2/VEPH1/UCMA	4
GO:1904645	BP	response to amyloid-beta	4/693	53/18870	0.12956177850662	0.486664476144336	0.442277621340717	LRP1/MMP3/TLR4/MMP2	4
GO:0003170	BP	heart valve development	5/693	73/18870	0.13019813664619	0.487486046512479	0.443024259334649	TGFBR2/NOTCH2/TNFRSF1B/DCHS1/HEYL	5
GO:0030330	BP	DNA damage response, signal transduction by p53 class mediator	5/693	73/18870	0.13019813664619	0.487486046512479	0.443024259334649	CD44/MSX1/MUC1/HIC1/ACER2	5
GO:0032732	BP	positive regulation of interleukin-1 production	5/693	73/18870	0.13019813664619	0.487486046512479	0.443024259334649	ORM1/RELA/TLR4/NLRP12/SMAD3	5
GO:0033344	BP	cholesterol efflux	5/693	73/18870	0.13019813664619	0.487486046512479	0.443024259334649	SCARB1/LRP1/RXRA/SOAT2/CAV1	5
GO:0070482	BP	response to oxygen levels	17/693	343/18870	0.130692759544515	0.488627219362617	0.444061350058213	CAPN2/VASN/MB/OXTR/SOD2/LMNA/TGFBR3/PSEN2/ATP6V0D1/SLC29A1/ADAM15/CAV1/MMP2/BAD/SMAD3/MECP2/COL1A1	17
GO:0044344	BP	cellular response to fibroblast growth factor stimulus	7/693	115/18870	0.130712228953504	0.488627219362617	0.444061350058213	CREB3L1/CD44/NDST1/GCLM/SPRY1/FGF16/COL1A1	7
GO:0001656	BP	metanephros development	6/693	94/18870	0.131830709366505	0.490962339181256	0.446183492292871	IRX2/PDGFA/OSR1/SPRY1/PDGFRB/CD34	6
GO:0009791	BP	post-embryonic development	6/693	94/18870	0.131830709366505	0.490962339181256	0.446183492292871	CRB1/HEG1/SOD2/KLF4/MECP2/MYO7A	6
GO:0021766	BP	hippocampus development	6/693	94/18870	0.131830709366505	0.490962339181256	0.446183492292871	EMX2/LMX1A/SEMA6B/RARA/PHLPP2/MECP2	6
GO:0032271	BP	regulation of protein polymerization	11/693	204/18870	0.131846451363719	0.490962339181256	0.446183492292871	NCK1/BAIAP2/SSH3/GSN/CSF3/CTTN/DAAM2/SCIN/CDC42EP1/MECP2/BIN1	11
GO:0010466	BP	negative regulation of peptidase activity	8/693	137/18870	0.131967816592948	0.490962339181256	0.446183492292871	LRP1/CD44/ECM1/TIMP3/KLF4/PAK2/SERPINB1/BIN1	8
GO:0072175	BP	epithelial tube formation	8/693	137/18870	0.131967816592948	0.490962339181256	0.446183492292871	IRX2/MMRN2/OSR1/RARA/LMO4/DLC1/LUZP1/CTHRC1	8
GO:0007611	BP	learning or memory	14/693	274/18870	0.134431222261369	0.497787674820238	0.452386314481942	ARL6IP5/PDE1B/OXTR/ITGA5/LMX1A/B4GALT2/EGFR/RASGRF1/GRPR/EN1/SPECC1/TPBG/MECP2/FOSL1	14
GO:0010633	BP	negative regulation of epithelial cell migration	7/693	116/18870	0.13500271019635	0.497787674820238	0.452386314481942	MMRN2/PTPRM/KLF4/MCC/DCN/VASH1/MECP2	7
GO:0031669	BP	cellular response to nutrient levels	13/693	251/18870	0.135108653087863	0.497787674820238	0.452386314481942	ZFYVE1/RXRA/CDKN2B/MAP1LC3C/ALB/PRKAG2/SREBF1/PLIN3/GAS2L1/FAM107A/NUPR2/ULK1/COL1A1	13
GO:0007163	BP	establishment or maintenance of cell polarity	12/693	228/18870	0.135350083865297	0.497787674820238	0.452386314481942	CRB1/FSCN2/DLG2/PLEKHG3/GSN/LMNA/ABL2/OPHN1/WNT11/SPRY1/CDC42BPB/MTCL1	12
GO:0050804	BP	modulation of chemical synaptic transmission	23/693	489/18870	0.135426676647523	0.497787674820238	0.452386314481942	PCDH8/TBC1D24/NEURL1/GRM2/BAIAP2/HCRT/OXTR/CPLX4/PPFIA3/OPHN1/FAM107A/DLGAP3/RASGRF1/RARA/GHRL/SV2C/SEPTIN5/DBN1/MYOF/SLC6A6/GABBR1/MECP2/NALCN	23
GO:0007585	BP	respiratory gaseous exchange by respiratory system	5/693	74/18870	0.135696330555737	0.497787674820238	0.452386314481942	TAS2R4/NDST1/GRPR/MECP2/PASK	5
GO:0046637	BP	regulation of alpha-beta T cell differentiation	5/693	74/18870	0.135696330555737	0.497787674820238	0.452386314481942	FOXP3/TGFBR2/ANXA1/RARA/NFKBIZ	5
GO:0009395	BP	phospholipid catabolic process	4/693	54/18870	0.136122674451188	0.497787674820238	0.452386314481942	SCARB1/SMPD3/PLBD2/SMPDL3B	4
GO:0061178	BP	regulation of insulin secretion involved in cellular response to glucose stimulus	4/693	54/18870	0.136122674451188	0.497787674820238	0.452386314481942	TIAM1/ADCY5/GHRL/BAD	4
GO:0072348	BP	sulfur compound transport	4/693	54/18870	0.136122674451188	0.497787674820238	0.452386314481942	MFSD12/SLC26A6/ABCG2/SLC6A6	4
GO:0009156	BP	ribonucleoside monophosphate biosynthetic process	3/693	35/18870	0.136254583084229	0.497787674820238	0.452386314481942	AMPD3/AMPD1/AMPD2	3
GO:0010614	BP	negative regulation of cardiac muscle hypertrophy	3/693	35/18870	0.136254583084229	0.497787674820238	0.452386314481942	LMNA/TNFRSF1B/SMAD3	3
GO:0032633	BP	interleukin-4 production	3/693	35/18870	0.136254583084229	0.497787674820238	0.452386314481942	FOXP3/RARA/NDFIP1	3
GO:0032673	BP	regulation of interleukin-4 production	3/693	35/18870	0.136254583084229	0.497787674820238	0.452386314481942	FOXP3/RARA/NDFIP1	3
GO:0034389	BP	lipid droplet organization	3/693	35/18870	0.136254583084229	0.497787674820238	0.452386314481942	ZFYVE1/PLIN3/PTGFRN	3
GO:0035305	BP	negative regulation of dephosphorylation	3/693	35/18870	0.136254583084229	0.497787674820238	0.452386314481942	MFHAS1/LGALS3/CRY2	3
GO:0050974	BP	detection of mechanical stimulus involved in sensory perception	3/693	35/18870	0.136254583084229	0.497787674820238	0.452386314481942	CHRNA10/PJVK/KCNQ1	3
GO:0060122	BP	inner ear receptor cell stereocilium organization	3/693	35/18870	0.136254583084229	0.497787674820238	0.452386314481942	PJVK/MYO7A/CTHRC1	3
GO:0070633	BP	transepithelial transport	3/693	35/18870	0.136254583084229	0.497787674820238	0.452386314481942	SLC26A6/ABCG2/AHCYL1	3
GO:1901385	BP	regulation of voltage-gated calcium channel activity	3/693	35/18870	0.136254583084229	0.497787674820238	0.452386314481942	STAC3/AHNAK/CACNB3	3
GO:1902882	BP	regulation of response to oxidative stress	3/693	35/18870	0.136254583084229	0.497787674820238	0.452386314481942	TBC1D24/AIFM2/ADCYAP1R1	3
GO:1903725	BP	regulation of phospholipid metabolic process	3/693	35/18870	0.136254583084229	0.497787674820238	0.452386314481942	CAPN2/SCARB1/PDGFA	3
GO:2000515	BP	negative regulation of CD4-positive, alpha-beta T cell activation	3/693	35/18870	0.136254583084229	0.497787674820238	0.452386314481942	FOXP3/ANXA1/NDFIP1	3
GO:0014033	BP	neural crest cell differentiation	6/693	95/18870	0.136648415099808	0.498057338096022	0.452631382774417	SEMA3E/FBXL17/SEMA3A/SEMA6B/SEMA5B/RADIL	6
GO:0072091	BP	regulation of stem cell proliferation	6/693	95/18870	0.136648415099808	0.498057338096022	0.452631382774417	SOX18/EPCAM/TGFBR2/PRRX1/HOXA3/WNT11	6
GO:1902807	BP	negative regulation of cell cycle G1/S phase transition	6/693	95/18870	0.136648415099808	0.498057338096022	0.452631382774417	CDKN2B/MUC1/KLF4/FAM107A/APBB1/DACT1	6
GO:0001659	BP	temperature homeostasis	10/693	183/18870	0.137306652174349	0.498874309055947	0.453373840855028	PTGES/HCRT/TLR4/OXTR/LAMA4/GNAS/GHRL/CAV1/IL15/ACTN3	10
GO:0060759	BP	regulation of response to cytokine stimulus	10/693	183/18870	0.137306652174349	0.498874309055947	0.453373840855028	SPPL2B/TLR4/ECM1/PXDN/KLF4/CAV1/AXL/SPHK1/ULK1/CSF1	10
GO:0061025	BP	membrane fusion	10/693	183/18870	0.137306652174349	0.498874309055947	0.453373840855028	SYT9/SPACA6/CPLANE2/SPACA5/MYMX/CHMP2A/ANXA2/ANXA1/SPESP1/SPHK1	10
GO:0099177	BP	regulation of trans-synaptic signaling	23/693	490/18870	0.137469267492876	0.498874309055947	0.453373840855028	PCDH8/TBC1D24/NEURL1/GRM2/BAIAP2/HCRT/OXTR/CPLX4/PPFIA3/OPHN1/FAM107A/DLGAP3/RASGRF1/RARA/GHRL/SV2C/SEPTIN5/DBN1/MYOF/SLC6A6/GABBR1/MECP2/NALCN	23
GO:0034284	BP	response to monosaccharide	11/693	206/18870	0.138223619143927	0.498874309055947	0.453373840855028	TIAM1/SLC26A6/GCLM/SREBF1/ADCY5/SOD2/SLC29A1/GHRL/PFKL/COL6A3/BAD	11
GO:0044703	BP	multi-organism reproductive process	11/693	206/18870	0.138223619143927	0.498874309055947	0.453373840855028	CAPN2/ITGB4/OXTR/ITGA5/ACSL4/SYDE1/RARA/GHRL/MMP2/SPP1/FOSL1	11
GO:0008277	BP	regulation of G protein-coupled receptor signaling pathway	8/693	139/18870	0.139876712461158	0.498874309055947	0.453373840855028	DGKQ/RGS12/RPH3AL/GNG7/PDE6H/RGS6/RASGRP4/RGS16	8
GO:0060972	BP	left/right pattern formation	8/693	139/18870	0.139876712461158	0.498874309055947	0.453373840855028	DISP1/SOX18/CCDC40/TGFBR2/DAAM2/ODAD3/NOTCH2/SMAD3	8
GO:0021537	BP	telencephalon development	14/693	276/18870	0.139952468809674	0.498874309055947	0.453373840855028	NUMB/SUN1/TUBB2A/EMX2/OXTR/KIF26A/LMX1A/SEMA3A/COL3A1/SEMA6B/EGFR/RARA/PHLPP2/MECP2	14
GO:0001946	BP	lymphangiogenesis	2/693	18/18870	0.140078007961522	0.498874309055947	0.453373840855028	SOX18/VASH1	2
GO:0006735	BP	NADH regeneration	2/693	18/18870	0.140078007961522	0.498874309055947	0.453373840855028	ENO3/PFKL	2
GO:0006825	BP	copper ion transport	2/693	18/18870	0.140078007961522	0.498874309055947	0.453373840855028	ATP7B/SLC39A11	2
GO:0006851	BP	mitochondrial calcium ion transmembrane transport	2/693	18/18870	0.140078007961522	0.498874309055947	0.453373840855028	MCUB/PSEN2	2
GO:0010042	BP	response to manganese ion	2/693	18/18870	0.140078007961522	0.498874309055947	0.453373840855028	SOD2/TSPO	2
GO:0010522	BP	regulation of calcium ion transport into cytosol	2/693	18/18870	0.140078007961522	0.498874309055947	0.453373840855028	ADCYAP1R1/CAV1	2
GO:0032328	BP	alanine transport	2/693	18/18870	0.140078007961522	0.498874309055947	0.453373840855028	SFXN1/SLC6A6	2
GO:0035864	BP	response to potassium ion	2/693	18/18870	0.140078007961522	0.498874309055947	0.453373840855028	DLG2/MECP2	2
GO:0036003	BP	positive regulation of transcription from RNA polymerase II promoter in response to stress	2/693	18/18870	0.140078007961522	0.498874309055947	0.453373840855028	CREB3L1/MUC1	2
GO:0043217	BP	myelin maintenance	2/693	18/18870	0.140078007961522	0.498874309055947	0.453373840855028	PRX/PLEC	2
GO:0044070	BP	regulation of monoatomic anion transport	2/693	18/18870	0.140078007961522	0.498874309055947	0.453373840855028	GABRE/AHCYL1	2
GO:0048339	BP	paraxial mesoderm development	2/693	18/18870	0.140078007961522	0.498874309055947	0.453373840855028	WNT11/SMAD3	2
GO:0048486	BP	parasympathetic nervous system development	2/693	18/18870	0.140078007961522	0.498874309055947	0.453373840855028	ACKR3/NAV2	2
GO:0048569	BP	post-embryonic animal organ development	2/693	18/18870	0.140078007961522	0.498874309055947	0.453373840855028	KLF4/MYO7A	2
GO:0061450	BP	trophoblast cell migration	2/693	18/18870	0.140078007961522	0.498874309055947	0.453373840855028	ITGB4/SYDE1	2
GO:0061621	BP	canonical glycolysis	2/693	18/18870	0.140078007961522	0.498874309055947	0.453373840855028	ENO3/PFKL	2
GO:0061709	BP	reticulophagy	2/693	18/18870	0.140078007961522	0.498874309055947	0.453373840855028	ATG2A/ULK1	2
GO:0061718	BP	glucose catabolic process to pyruvate	2/693	18/18870	0.140078007961522	0.498874309055947	0.453373840855028	ENO3/PFKL	2
GO:0072189	BP	ureter development	2/693	18/18870	0.140078007961522	0.498874309055947	0.453373840855028	EMX2/OSR1	2
GO:0090036	BP	regulation of protein kinase C signaling	2/693	18/18870	0.140078007961522	0.498874309055947	0.453373840855028	SEZ6/WNT11	2
GO:2000811	BP	negative regulation of anoikis	2/693	18/18870	0.140078007961522	0.498874309055947	0.453373840855028	ITGA5/CAV1	2
GO:0015711	BP	organic anion transport	21/693	443/18870	0.140537158246567	0.500128042571054	0.454513226004423	GRM2/PTGES/SLC43A3/MFSD12/SLC43A1/SLC16A5/ARL6IP5/SFXN1/SLC38A6/SLC26A6/ABCG2/CRABP2/ANXA1/ABCD4/ABCC3/SLC4A11/SLC25A15/SLC16A2/SLC6A6/GABBR1/SLC38A8	21
GO:0001707	BP	mesoderm formation	5/693	75/18870	0.14129595346429	0.501811824653544	0.456043436592629	ITGB4/KLF4/TAL1/WNT11/SMAD3	5
GO:0042246	BP	tissue regeneration	5/693	75/18870	0.14129595346429	0.501811824653544	0.456043436592629	MYMX/ANXA1/ADAM15/MYOZ1/PTGFRN	5
GO:0009743	BP	response to carbohydrate	12/693	230/18870	0.141462510104699	0.501811824653544	0.456043436592629	TIAM1/SLC26A6/GCLM/SREBF1/ADCY5/SOD2/SLC29A1/GHRL/PFKL/COL6A3/BAD/MAP2K3	12
GO:0051403	BP	stress-activated MAPK cascade	12/693	230/18870	0.141462510104699	0.501811824653544	0.456043436592629	MFHAS1/TLR4/ARL6IP5/LTBR/MAPK8IP3/SEMA3A/EGFR/SPHK1/SMAD3/MAPKBP1/DACT1/MAP2K3	12
GO:0014909	BP	smooth muscle cell migration	6/693	96/18870	0.141547691811676	0.501811824653544	0.456043436592629	LRP1/TLR4/PDGFA/IGFBP3/PDGFRB/GNA12	6
GO:0006665	BP	sphingolipid metabolic process	9/693	162/18870	0.142748590017869	0.505154418578821	0.459081164971926	PSAPL1/SMPD3/A4GALT/SPNS2/ALDH3B1/SGMS2/SMPDL3B/SPHK1/ACER2	9
GO:0015872	BP	dopamine transport	4/693	55/18870	0.142815127976878	0.505154418578821	0.459081164971926	GRM2/SYT9/GABBR1/SLC29A3	4
GO:0051058	BP	negative regulation of small GTPase mediated signal transduction	4/693	55/18870	0.142815127976878	0.505154418578821	0.459081164971926	HEG1/ABL2/DLC1/SPRY1	4
GO:0043500	BP	muscle adaptation	7/693	118/18870	0.143788269219474	0.506897294951278	0.460665080079945	GSN/LMNA/ACTA1/MYOZ1/TNFRSF1B/SMAD3/ACTN3	7
GO:0008360	BP	regulation of cell shape	8/693	140/18870	0.143918273619347	0.506897294951278	0.460665080079945	SEMA3E/BAIAP2/PLXNA2/ANXA1/DLC1/ATP10A/CDC42EP1/GNA12	8
GO:0010977	BP	negative regulation of neuron projection development	8/693	140/18870	0.143918273619347	0.506897294951278	0.460665080079945	SEMA3E/THY1/SEMA3A/SEMA6B/SEMA5B/SLIT1/ULK1/SPP1	8
GO:0090090	BP	negative regulation of canonical Wnt signaling pathway	8/693	140/18870	0.143918273619347	0.506897294951278	0.460665080079945	APC2/SOST/MCC/WNT11/CAV1/TPBG/DACT1/CTHRC1	8
GO:1902107	BP	positive regulation of leukocyte differentiation	10/693	185/18870	0.144243700419019	0.506897294951278	0.460665080079945	FOXP3/TGFBR2/ANXA1/RARA/NFKBIZ/NOTCH2/AXL/BAD/IL15/CSF1	10
GO:1903708	BP	positive regulation of hemopoiesis	10/693	185/18870	0.144243700419019	0.506897294951278	0.460665080079945	FOXP3/TGFBR2/ANXA1/RARA/NFKBIZ/NOTCH2/AXL/BAD/IL15/CSF1	10
GO:0051051	BP	negative regulation of transport	22/693	469/18870	0.144395018160362	0.506897294951278	0.460665080079945	SCAMP5/HCRT/SLC43A1/KCNE3/ARL6IP5/CTTNBP2NL/SREBF1/ANXA2/LGALS3/TSPO/OSR1/ANXA1/GHRL/NDFIP1/ACTN2/PFKL/CAV1/GABRE/GABBR1/TNFRSF1B/BIN1/CRY2	22
GO:0010594	BP	regulation of endothelial cell migration	12/693	231/18870	0.144573537429642	0.506897294951278	0.460665080079945	MMRN2/SCARB1/SRPX2/PTPRM/ANXA1/KLF4/DCN/FGF16/VASH1/BCAR1/MECP2/MAP2K3	12
GO:0001569	BP	branching involved in blood vessel morphogenesis	3/693	36/18870	0.144828210239145	0.506897294951278	0.460665080079945	SEMA3E/COL4A1/TGFBR2	3
GO:0006882	BP	intracellular zinc ion homeostasis	3/693	36/18870	0.144828210239145	0.506897294951278	0.460665080079945	SLC39A13/ATP7B/SLC39A7	3
GO:0010092	BP	specification of animal organ identity	3/693	36/18870	0.144828210239145	0.506897294951278	0.460665080079945	WNT2/WNT11/SPRY1	3
GO:0032094	BP	response to food	3/693	36/18870	0.144828210239145	0.506897294951278	0.460665080079945	SREBF1/GHRL/PLEC	3
GO:0050931	BP	pigment cell differentiation	3/693	36/18870	0.144828210239145	0.506897294951278	0.460665080079945	CD63/RAB32/SOD2	3
GO:0031647	BP	regulation of protein stability	16/693	325/18870	0.144936365123143	0.506897294951278	0.460665080079945	ANK2/MAPK8IP3/SREBF1/RPL11/GSN/LMNA/MSX1/ATP1B3/MFSD1/FAM107A/ASPH/P3H1/SMAD3/SPAG1/DACT1/WIZ	16
GO:0060326	BP	cell chemotaxis	16/693	325/18870	0.144936365123143	0.506897294951278	0.460665080079945	C5AR1/TIAM1/ACKR3/LGALS3/IL17RC/ANXA1/C5AR2/CCR3/TPBG/PDGFRB/MMP2/HSD3B7/PLEC/FGF16/BCAR1/CSF1	16
GO:0030336	BP	negative regulation of cell migration	18/693	373/18870	0.145656920388948	0.509036048874249	0.462608766221122	MMRN2/LRP1/PTPRM/NISCH/CHRD/THY1/COL3A1/KLF4/C5AR2/MCC/ADAM15/IGFBP3/WNT11/DLC1/DCN/VASH1/GNA12/MECP2	18
GO:0007254	BP	JNK cascade	9/693	163/18870	0.146518810564293	0.51054828232193	0.463983074486749	MFHAS1/TLR4/LTBR/MAPK8IP3/SEMA3A/EGFR/SMAD3/MAPKBP1/DACT1	9
GO:0009953	BP	dorsal/ventral pattern formation	6/693	97/18870	0.146527028980807	0.51054828232193	0.463983074486749	DISP1/CPLANE2/CHRD/EN1/BMPR1B/HOXA2	6
GO:0051952	BP	regulation of amine transport	6/693	97/18870	0.146527028980807	0.51054828232193	0.463983074486749	GRM2/SYT9/SLC43A1/ARL6IP5/OXTR/GABBR1	6
GO:1901874	BP	negative regulation of post-translational protein modification	6/693	97/18870	0.146527028980807	0.51054828232193	0.463983074486749	RELA/RPL11/TSPO/KLHL40/P3H1/CAV1	6
GO:0003015	BP	heart process	13/693	255/18870	0.146846094833813	0.511278461431076	0.464646656678127	ANK2/HSPB7/KCNE3/SREBF1/GSN/ATP2B1/ATP2A1/ACTC1/MYLK2/CAV1/KCNQ1/BIN1/MAP2K3	13
GO:0086001	BP	cardiac muscle cell action potential	5/693	76/18870	0.146994523207058	0.511413881411144	0.464769725506041	ANK2/KCNE3/CAV1/KCNQ1/BIN1	5
GO:0032872	BP	regulation of stress-activated MAPK cascade	10/693	186/18870	0.14777900257212	0.513267780499602	0.466454537361521	MFHAS1/TLR4/ARL6IP5/LTBR/MAPK8IP3/SEMA3A/EGFR/SPHK1/MAPKBP1/DACT1	10
GO:0015918	BP	sterol transport	8/693	141/18870	0.148016959718178	0.513267780499602	0.466454537361521	SCARB1/LRP1/RXRA/SOAT2/ANXA2/TSPO/STAR/CAV1	8
GO:0031644	BP	regulation of nervous system process	7/693	119/18870	0.148281348192065	0.513267780499602	0.466454537361521	TBC1D24/BAIAP2/HCRT/JAM2/DLGAP3/GHRL/TNFRSF1B	7
GO:0001836	BP	release of cytochrome c from mitochondria	4/693	56/18870	0.149634469841354	0.513267780499602	0.466454537361521	BMF/SOD2/LMNA/BAD	4
GO:0001954	BP	positive regulation of cell-matrix adhesion	4/693	56/18870	0.149634469841354	0.513267780499602	0.466454537361521	THY1/S100A10/SMAD3/CSF1	4
GO:0034205	BP	amyloid-beta formation	4/693	56/18870	0.149634469841354	0.513267780499602	0.466454537361521	LRRTM3/RELA/PSEN2/BIN1	4
GO:0043370	BP	regulation of CD4-positive, alpha-beta T cell differentiation	4/693	56/18870	0.149634469841354	0.513267780499602	0.466454537361521	FOXP3/ANXA1/RARA/NFKBIZ	4
GO:0045912	BP	negative regulation of carbohydrate metabolic process	4/693	56/18870	0.149634469841354	0.513267780499602	0.466454537361521	SMPD3/AP2A1/ACTN3/PASK	4
GO:0048168	BP	regulation of neuronal synaptic plasticity	4/693	56/18870	0.149634469841354	0.513267780499602	0.466454537361521	NEURL1/PPFIA3/RASGRF1/DBN1	4
GO:0050433	BP	regulation of catecholamine secretion	4/693	56/18870	0.149634469841354	0.513267780499602	0.466454537361521	GRM2/SYT9/OXTR/GABBR1	4
GO:0060997	BP	dendritic spine morphogenesis	4/693	56/18870	0.149634469841354	0.513267780499602	0.466454537361521	TIAM1/BAIAP2/DIP2A/DBN1	4
GO:0008217	BP	regulation of blood pressure	10/693	187/18870	0.15135826044489	0.513267780499602	0.466454537361521	NAV2/OXTR/SOD2/NDST2/ATP2B1/COL1A2/KCNQ1/SMAD3/GNA12/MECP2	10
GO:0032410	BP	negative regulation of transporter activity	6/693	98/18870	0.151584859681215	0.513267780499602	0.466454537361521	KCNE3/CTTNBP2NL/OSR1/NDFIP1/ACTN2/CAV1	6
GO:0022411	BP	cellular component disassembly	23/693	497/18870	0.15227045989123	0.513267780499602	0.466454537361521	APC2/MMP19/SH3GL2/LRP1/MAP1LC3C/MMP3/CHMP2A/CAMKK2/SREBF1/PLIN3/GSN/TSPO/CTTN/MCOLN1/ADAM15/ASPH/ACTN2/IQSEC1/ATG2A/MMP2/SCIN/ULK1/FRAT1	23
GO:0001937	BP	negative regulation of endothelial cell proliferation	5/693	77/18870	0.152789480733363	0.513267780499602	0.466454537361521	MMRN2/PTPRM/GHRL/CAV1/VASH1	5
GO:0032890	BP	regulation of organic acid transport	5/693	77/18870	0.152789480733363	0.513267780499602	0.466454537361521	GRM2/PTGES/SLC43A1/ARL6IP5/GABBR1	5
GO:0043297	BP	apical junction assembly	5/693	77/18870	0.152789480733363	0.513267780499602	0.466454537361521	PAK2/RHOC/PECAM1/WNT11/MARVELD2	5
GO:0048332	BP	mesoderm morphogenesis	5/693	77/18870	0.152789480733363	0.513267780499602	0.466454537361521	ITGB4/KLF4/TAL1/WNT11/SMAD3	5
GO:0002544	BP	chronic inflammatory response	2/693	19/18870	0.152931163143271	0.513267780499602	0.466454537361521	FOXP3/NFKBIZ	2
GO:0003184	BP	pulmonary valve morphogenesis	2/693	19/18870	0.152931163143271	0.513267780499602	0.466454537361521	NOTCH2/HEYL	2
GO:0010759	BP	positive regulation of macrophage chemotaxis	2/693	19/18870	0.152931163143271	0.513267780499602	0.466454537361521	C5AR1/CSF1	2
GO:0030050	BP	vesicle transport along actin filament	2/693	19/18870	0.152931163143271	0.513267780499602	0.466454537361521	MYO15A/MYO7A	2
GO:0030206	BP	chondroitin sulfate biosynthetic process	2/693	19/18870	0.152931163143271	0.513267780499602	0.466454537361521	DSE/CHPF2	2
GO:0030903	BP	notochord development	2/693	19/18870	0.152931163143271	0.513267780499602	0.466454537361521	WNT11/COL18A1	2
GO:0032516	BP	positive regulation of phosphoprotein phosphatase activity	2/693	19/18870	0.152931163143271	0.513267780499602	0.466454537361521	PDGFRB/GNA12	2
GO:0035338	BP	long-chain fatty-acyl-CoA biosynthetic process	2/693	19/18870	0.152931163143271	0.513267780499602	0.466454537361521	ACSL6/ACSL4	2
GO:0044804	BP	nucleophagy	2/693	19/18870	0.152931163143271	0.513267780499602	0.466454537361521	ATG2A/ULK1	2
GO:0045064	BP	T-helper 2 cell differentiation	2/693	19/18870	0.152931163143271	0.513267780499602	0.466454537361521	ANXA1/RARA	2
GO:0045623	BP	negative regulation of T-helper cell differentiation	2/693	19/18870	0.152931163143271	0.513267780499602	0.466454537361521	FOXP3/ANXA1	2
GO:0048266	BP	behavioral response to pain	2/693	19/18870	0.152931163143271	0.513267780499602	0.466454537361521	CAPN2/TSPO	2
GO:0055003	BP	cardiac myofibril assembly	2/693	19/18870	0.152931163143271	0.513267780499602	0.466454537361521	ACTC1/PDGFRB	2
GO:0060039	BP	pericardium development	2/693	19/18870	0.152931163143271	0.513267780499602	0.466454537361521	HEG1/SMAD3	2
GO:0060438	BP	trachea development	2/693	19/18870	0.152931163143271	0.513267780499602	0.466454537361521	TGFBR2/RARA	2
GO:0060716	BP	labyrinthine layer blood vessel development	2/693	19/18870	0.152931163143271	0.513267780499602	0.466454537361521	WNT2/VASH1	2
GO:0060977	BP	coronary vasculature morphogenesis	2/693	19/18870	0.152931163143271	0.513267780499602	0.466454537361521	TGFBR3/PDGFRB	2
GO:0061577	BP	calcium ion transmembrane transport via high voltage-gated calcium channel	2/693	19/18870	0.152931163143271	0.513267780499602	0.466454537361521	CACNB3/BIN1	2
GO:0070431	BP	nucleotide-binding oligomerization domain containing 2 signaling pathway	2/693	19/18870	0.152931163143271	0.513267780499602	0.466454537361521	RELA/TLR4	2
GO:0086014	BP	atrial cardiac muscle cell action potential	2/693	19/18870	0.152931163143271	0.513267780499602	0.466454537361521	ANK2/KCNQ1	2
GO:0086026	BP	atrial cardiac muscle cell to AV node cell signaling	2/693	19/18870	0.152931163143271	0.513267780499602	0.466454537361521	ANK2/KCNQ1	2
GO:0086066	BP	atrial cardiac muscle cell to AV node cell communication	2/693	19/18870	0.152931163143271	0.513267780499602	0.466454537361521	ANK2/KCNQ1	2
GO:1900242	BP	regulation of synaptic vesicle endocytosis	2/693	19/18870	0.152931163143271	0.513267780499602	0.466454537361521	DGKQ/OPHN1	2
GO:1902307	BP	positive regulation of sodium ion transmembrane transport	2/693	19/18870	0.152931163143271	0.513267780499602	0.466454537361521	ATP1B3/CHP2	2
GO:1902548	BP	negative regulation of cellular response to vascular endothelial growth factor stimulus	2/693	19/18870	0.152931163143271	0.513267780499602	0.466454537361521	ADAMTS12/DCN	2
GO:1903428	BP	positive regulation of reactive oxygen species biosynthetic process	2/693	19/18870	0.152931163143271	0.513267780499602	0.466454537361521	TLR4/SOD2	2
GO:1903817	BP	negative regulation of voltage-gated potassium channel activity	2/693	19/18870	0.152931163143271	0.513267780499602	0.466454537361521	KCNE3/CAV1	2
GO:2000786	BP	positive regulation of autophagosome assembly	2/693	19/18870	0.152931163143271	0.513267780499602	0.466454537361521	ATG2A/ULK1	2
GO:2001224	BP	positive regulation of neuron migration	2/693	19/18870	0.152931163143271	0.513267780499602	0.466454537361521	TBC1D24/SEMA3A	2
GO:0045936	BP	negative regulation of phosphate metabolic process	18/693	376/18870	0.153111855743052	0.513267780499602	0.466454537361521	NCK1/DGKQ/SH3GL2/CDKN2B/HEG1/MFHAS1/PDGFA/PRKAG2/LGALS3/TSPO/THY1/PAK2/IGFBP3/CAV1/SPRY1/NLRP12/TRAF3IP1/CRY2	18
GO:0008207	BP	C21-steroid hormone metabolic process	3/693	37/18870	0.15357358949624	0.513267780499602	0.466454537361521	DGKQ/DHRS9/TSPO	3
GO:0009225	BP	nucleotide-sugar metabolic process	3/693	37/18870	0.15357358949624	0.513267780499602	0.466454537361521	DPM1/GNPNAT1/MGAT1	3
GO:0014059	BP	regulation of dopamine secretion	3/693	37/18870	0.15357358949624	0.513267780499602	0.466454537361521	GRM2/SYT9/GABBR1	3
GO:0014741	BP	negative regulation of muscle hypertrophy	3/693	37/18870	0.15357358949624	0.513267780499602	0.466454537361521	LMNA/TNFRSF1B/SMAD3	3
GO:0042755	BP	eating behavior	3/693	37/18870	0.15357358949624	0.513267780499602	0.466454537361521	HCRT/OXTR/GHRL	3
GO:0070306	BP	lens fiber cell differentiation	3/693	37/18870	0.15357358949624	0.513267780499602	0.466454537361521	SPRED3/SPRY1/SMAD3	3
GO:0072530	BP	purine-containing compound transmembrane transport	3/693	37/18870	0.15357358949624	0.513267780499602	0.466454537361521	SLC43A3/SLC29A1/SLC29A3	3
GO:0001505	BP	regulation of neurotransmitter levels	10/693	188/18870	0.154981028123414	0.517601159018755	0.470392684561013	SYT9/HCRT/PDE1B/CPLX4/RPH3AL/PPFIA3/SLC29A1/SV2C/SEPTIN5/MYOF	10
GO:0010563	BP	negative regulation of phosphorus metabolic process	18/693	377/18870	0.155642763508754	0.519321249944483	0.471955892398059	NCK1/DGKQ/SH3GL2/CDKN2B/HEG1/MFHAS1/PDGFA/PRKAG2/LGALS3/TSPO/THY1/PAK2/IGFBP3/CAV1/SPRY1/NLRP12/TRAF3IP1/CRY2	18
GO:1990778	BP	protein localization to cell periphery	17/693	353/18870	0.155775590113153	0.519321249944483	0.471955892398059	ANK2/NUMB/STAC3/LRP1/ARL6IP5/EHD4/LGALS3/KIF13A/ATP1B3/EGFR/ACTN2/S100A10/ZDHHC23/CAV1/CACNB3/TPBG/DCHS1	17
GO:0006898	BP	receptor-mediated endocytosis	13/693	258/18870	0.155996082345093	0.519321249944483	0.471955892398059	SELE/NUMB/LRP1/CD63/ACKR3/SDC1/ANXA2/CD14/AP2A1/SCARB2/CTTN/OPHN1/CAV1	13
GO:0009799	BP	specification of symmetry	8/693	143/18870	0.156382668618812	0.519321249944483	0.471955892398059	DISP1/SOX18/CCDC40/TGFBR2/DAAM2/ODAD3/NOTCH2/SMAD3	8
GO:0009855	BP	determination of bilateral symmetry	8/693	143/18870	0.156382668618812	0.519321249944483	0.471955892398059	DISP1/SOX18/CCDC40/TGFBR2/DAAM2/ODAD3/NOTCH2/SMAD3	8
GO:0034332	BP	adherens junction organization	4/693	57/18870	0.156575940557102	0.519321249944483	0.471955892398059	NUMB/PAK2/CDH18/PLEC	4
GO:0045010	BP	actin nucleation	4/693	57/18870	0.156575940557102	0.519321249944483	0.471955892398059	CARMIL3/GSN/MAGEL2/SCIN	4
GO:0061005	BP	cell differentiation involved in kidney development	4/693	57/18870	0.156575940557102	0.519321249944483	0.471955892398059	OSR1/GLIS2/NOTCH2/CD34	4
GO:0010596	BP	negative regulation of endothelial cell migration	6/693	99/18870	0.156719563326575	0.519321249944483	0.471955892398059	MMRN2/PTPRM/KLF4/DCN/VASH1/MECP2	6
GO:0098869	BP	cellular oxidant detoxification	6/693	99/18870	0.156719563326575	0.519321249944483	0.471955892398059	PTGES/SRXN1/ALB/LTC4S/SOD2/PXDN	6
GO:2001237	BP	negative regulation of extrinsic apoptotic signaling pathway	6/693	99/18870	0.156719563326575	0.519321249944483	0.471955892398059	RELA/GCLM/LGALS3/LMNA/UNC5B/CTTN	6
GO:0045861	BP	negative regulation of proteolysis	12/693	235/18870	0.157376897980853	0.520307011078395	0.472851745929368	LRP1/CD44/ECM1/TIMP3/RPL11/KLF4/OPHN1/PAK2/PTPN3/SERPINB1/KLHL40/BIN1	12
GO:0030510	BP	regulation of BMP signaling pathway	7/693	121/18870	0.157462798597938	0.520307011078395	0.472851745929368	CHRD/SOST/MSX1/HTRA1/NOTCH2/FSTL1/FSTL3	7
GO:0045471	BP	response to ethanol	7/693	121/18870	0.157462798597938	0.520307011078395	0.472851745929368	ADCYAP1R1/SREBF1/CD14/SOD2/CSF3/RARA/GABBR1	7
GO:0048675	BP	axon extension	7/693	121/18870	0.157462798597938	0.520307011078395	0.472851745929368	SEMA3E/CTTN/SEMA3A/SEMA6B/SEMA5B/SLIT1/ULK1	7
GO:0021700	BP	developmental maturation	16/693	330/18870	0.158376906724568	0.522842975287658	0.475156414285612	ARHGEF15/NEURL1/SOX18/CD63/RAB32/SLC26A6/ADAMTS12/SEZ6/ATP6V0D1/TAL1/AXL/MMP2/DCHS1/MECP2/IL15/ACTN3	16
GO:0070302	BP	regulation of stress-activated protein kinase signaling cascade	10/693	189/18870	0.158646841164798	0.522842975287658	0.475156414285612	MFHAS1/TLR4/ARL6IP5/LTBR/MAPK8IP3/SEMA3A/EGFR/SPHK1/MAPKBP1/DACT1	10
GO:0002200	BP	somatic diversification of immune receptors	5/693	78/18870	0.158678195755539	0.522842975287658	0.475156414285612	FOXP3/CLCF1/PARP3/NFKBIZ/NDFIP1	5
GO:0055117	BP	regulation of cardiac muscle contraction	5/693	78/18870	0.158678195755539	0.522842975287658	0.475156414285612	ANK2/ATP2A1/CAV1/KCNQ1/BIN1	5
GO:0007269	BP	neurotransmitter secretion	8/693	144/18870	0.160648097677271	0.527472551374948	0.479363743975925	SYT9/HCRT/CPLX4/RPH3AL/PPFIA3/SV2C/SEPTIN5/MYOF	8
GO:0034763	BP	negative regulation of transmembrane transport	8/693	144/18870	0.160648097677271	0.527472551374948	0.479363743975925	SLC43A1/KCNE3/ARL6IP5/CTTNBP2NL/OSR1/ACTN2/CAV1/BIN1	8
GO:0050714	BP	positive regulation of protein secretion	8/693	144/18870	0.160648097677271	0.527472551374948	0.479363743975925	TLR4/RPH3AL/ACSL4/GLUD1/GHRL/F2RL2/APBB1/BAD	8
GO:0050852	BP	T cell receptor signaling pathway	8/693	144/18870	0.160648097677271	0.527472551374948	0.479363743975925	FOXP3/RELA/LGALS3/THY1/ELF1/NFKBIZ/CACNB3/BCAR1	8
GO:0099643	BP	signal release from synapse	8/693	144/18870	0.160648097677271	0.527472551374948	0.479363743975925	SYT9/HCRT/CPLX4/RPH3AL/PPFIA3/SV2C/SEPTIN5/MYOF	8
GO:0002285	BP	lymphocyte activation involved in immune response	11/693	213/18870	0.161801620278615	0.529735265437265	0.481420084313696	FOXP3/LGALS1/TLR4/CLCF1/LGALS3/ANXA1/PARP3/RARA/NFKBIZ/NDFIP1/NOTCH2	11
GO:0072080	BP	nephron tubule development	6/693	100/18870	0.161929468426647	0.529735265437265	0.481420084313696	IRX2/OSR1/WNT11/NOTCH2/DCHS1/HEYL	6
GO:0022612	BP	gland morphogenesis	7/693	122/18870	0.162148929889441	0.529735265437265	0.481420084313696	PDGFA/TGFBR2/EGFR/CAV1/NOTCH2/MMP2/CSF1	7
GO:0002335	BP	mature B cell differentiation	3/693	38/18870	0.162479983875217	0.529735265437265	0.481420084313696	LGALS1/NFKBIZ/NOTCH2	3
GO:0007339	BP	binding of sperm to zona pellucida	3/693	38/18870	0.162479983875217	0.529735265437265	0.481420084313696	ACR/PRSS55/ATP8B3	3
GO:0014912	BP	negative regulation of smooth muscle cell migration	3/693	38/18870	0.162479983875217	0.529735265437265	0.481420084313696	LRP1/IGFBP3/GNA12	3
GO:0035633	BP	maintenance of blood-brain barrier	3/693	38/18870	0.162479983875217	0.529735265437265	0.481420084313696	SH3GL2/JAM2/PECAM1	3
GO:0042044	BP	fluid transport	3/693	38/18870	0.162479983875217	0.529735265437265	0.481420084313696	SLC26A6/SLC4A11/AHCYL1	3
GO:0043516	BP	regulation of DNA damage response, signal transduction by p53 class mediator	3/693	38/18870	0.162479983875217	0.529735265437265	0.481420084313696	CD44/MSX1/HIC1	3
GO:1902229	BP	regulation of intrinsic apoptotic signaling pathway in response to DNA damage	3/693	38/18870	0.162479983875217	0.529735265437265	0.481420084313696	ACKR3/CD44/MUC1	3
GO:0043542	BP	endothelial cell migration	14/693	284/18870	0.163256123497186	0.529735265437265	0.481420084313696	MMRN2/SCARB1/SRPX2/SOX18/PTPRM/ANXA1/KLF4/FSTL1/DCN/FGF16/VASH1/BCAR1/MECP2/MAP2K3	14
GO:0061756	BP	leukocyte adhesion to vascular endothelial cell	4/693	58/18870	0.163634703380068	0.529735265437265	0.481420084313696	SELE/RELA/JAM2/KLF4	4
GO:0051651	BP	maintenance of location in cell	12/693	237/18870	0.16399002359138	0.529735265437265	0.481420084313696	ANK2/SUN1/ALB/ATP7B/GSN/TSPO/MCOLN1/THY1/ATP2A1/CAV1/DBN1/SCIN	12
GO:0002643	BP	regulation of tolerance induction	2/693	20/18870	0.166001064132639	0.529735265437265	0.481420084313696	FOXP3/TGFBR2	2
GO:0003417	BP	growth plate cartilage development	2/693	20/18870	0.166001064132639	0.529735265437265	0.481420084313696	TGFBR2/RARA	2
GO:0006098	BP	pentose-phosphate shunt	2/693	20/18870	0.166001064132639	0.529735265437265	0.481420084313696	SHPK/PGLS	2
GO:0006488	BP	dolichol-linked oligosaccharide biosynthetic process	2/693	20/18870	0.166001064132639	0.529735265437265	0.481420084313696	DPM1/RFT1	2
GO:0006670	BP	sphingosine metabolic process	2/693	20/18870	0.166001064132639	0.529735265437265	0.481420084313696	SPHK1/ACER2	2
GO:0006700	BP	C21-steroid hormone biosynthetic process	2/693	20/18870	0.166001064132639	0.529735265437265	0.481420084313696	DGKQ/TSPO	2
GO:0009135	BP	purine nucleoside diphosphate metabolic process	2/693	20/18870	0.166001064132639	0.529735265437265	0.481420084313696	DLG2/BAD	2
GO:0009179	BP	purine ribonucleoside diphosphate metabolic process	2/693	20/18870	0.166001064132639	0.529735265437265	0.481420084313696	DLG2/BAD	2
GO:0014048	BP	regulation of glutamate secretion	2/693	20/18870	0.166001064132639	0.529735265437265	0.481420084313696	GRM2/GABBR1	2
GO:0015812	BP	gamma-aminobutyric acid transport	2/693	20/18870	0.166001064132639	0.529735265437265	0.481420084313696	SLC6A6/GABBR1	2
GO:0031053	BP	primary miRNA processing	2/693	20/18870	0.166001064132639	0.529735265437265	0.481420084313696	SMAD3/MECP2	2
GO:0032332	BP	positive regulation of chondrocyte differentiation	2/693	20/18870	0.166001064132639	0.529735265437265	0.481420084313696	BMPR1B/SMAD3	2
GO:0032515	BP	negative regulation of phosphoprotein phosphatase activity	2/693	20/18870	0.166001064132639	0.529735265437265	0.481420084313696	LGALS3/CRY2	2
GO:0032634	BP	interleukin-5 production	2/693	20/18870	0.166001064132639	0.529735265437265	0.481420084313696	FOXP3/RARA	2
GO:0032674	BP	regulation of interleukin-5 production	2/693	20/18870	0.166001064132639	0.529735265437265	0.481420084313696	FOXP3/RARA	2
GO:0051767	BP	nitric-oxide synthase biosynthetic process	2/693	20/18870	0.166001064132639	0.529735265437265	0.481420084313696	TLR4/MAP2K3	2
GO:0051769	BP	regulation of nitric-oxide synthase biosynthetic process	2/693	20/18870	0.166001064132639	0.529735265437265	0.481420084313696	TLR4/MAP2K3	2
GO:0060216	BP	definitive hemopoiesis	2/693	20/18870	0.166001064132639	0.529735265437265	0.481420084313696	TGFBR3/TAL1	2
GO:0061620	BP	glycolytic process through glucose-6-phosphate	2/693	20/18870	0.166001064132639	0.529735265437265	0.481420084313696	ENO3/PFKL	2
GO:0071786	BP	endoplasmic reticulum tubular network organization	2/693	20/18870	0.166001064132639	0.529735265437265	0.481420084313696	ATL3/REEP2	2
GO:0072079	BP	nephron tubule formation	2/693	20/18870	0.166001064132639	0.529735265437265	0.481420084313696	IRX2/OSR1	2
GO:0072567	BP	chemokine (C-X-C motif) ligand 2 production	2/693	20/18870	0.166001064132639	0.529735265437265	0.481420084313696	TLR4/KLF4	2
GO:0090128	BP	regulation of synapse maturation	2/693	20/18870	0.166001064132639	0.529735265437265	0.481420084313696	ARHGEF15/NEURL1	2
GO:0097623	BP	potassium ion export across plasma membrane	2/693	20/18870	0.166001064132639	0.529735265437265	0.481420084313696	KCNE3/KCNQ1	2
GO:1900424	BP	regulation of defense response to bacterium	2/693	20/18870	0.166001064132639	0.529735265437265	0.481420084313696	MMRN2/MAPKBP1	2
GO:1902004	BP	positive regulation of amyloid-beta formation	2/693	20/18870	0.166001064132639	0.529735265437265	0.481420084313696	LRRTM3/RELA	2
GO:1905146	BP	lysosomal protein catabolic process	2/693	20/18870	0.166001064132639	0.529735265437265	0.481420084313696	LRP1/MARCHF2	2
GO:2000341	BP	regulation of chemokine (C-X-C motif) ligand 2 production	2/693	20/18870	0.166001064132639	0.529735265437265	0.481420084313696	TLR4/KLF4	2
GO:1990845	BP	adaptive thermogenesis	9/693	168/18870	0.166102469179729	0.529735265437265	0.481420084313696	HCRT/TLR4/OXTR/LAMA4/GNAS/GHRL/CAV1/IL15/ACTN3	9
GO:0021761	BP	limbic system development	7/693	123/18870	0.166897110023243	0.531181054327554	0.482734008182609	SEMA3E/EMX2/LMX1A/SEMA6B/RARA/PHLPP2/MECP2	7
GO:0071774	BP	response to fibroblast growth factor	7/693	123/18870	0.166897110023243	0.531181054327554	0.482734008182609	CREB3L1/CD44/NDST1/GCLM/SPRY1/FGF16/COL1A1	7
GO:2001257	BP	regulation of cation channel activity	7/693	123/18870	0.166897110023243	0.531181054327554	0.482734008182609	ANK2/STAC3/AHNAK/KCNE3/ACTN2/CAV1/CACNB3	7
GO:0031098	BP	stress-activated protein kinase signaling cascade	12/693	238/18870	0.167348335001161	0.532254343406283	0.483709406560793	MFHAS1/TLR4/ARL6IP5/LTBR/MAPK8IP3/SEMA3A/EGFR/SPHK1/SMAD3/MAPKBP1/DACT1/MAP2K3	12
GO:1903037	BP	regulation of leukocyte cell-cell adhesion	18/693	382/18870	0.168636389824473	0.535985911566006	0.487100632282935	NCK1/SELE/FOXP3/RELA/LGALS1/CD44/TGFBR2/LGALS3/THY1/ABL2/ANXA1/KLF4/RARA/NFKBIZ/NDFIP1/CAV1/BAD/IL15	18
GO:0030177	BP	positive regulation of Wnt signaling pathway	8/693	146/18870	0.169339905964318	0.537247910616841	0.488247529099319	DAAM2/EGFR/GPC5/CAV1/SMAD3/DACT1/COL1A1/FRAT1	8
GO:1903008	BP	organelle disassembly	8/693	146/18870	0.169339905964318	0.537247910616841	0.488247529099319	MAP1LC3C/CAMKK2/SREBF1/PLIN3/TSPO/CTTN/ATG2A/ULK1	8
GO:0051258	BP	protein polymerization	14/693	286/18870	0.169378651623043	0.537247910616841	0.488247529099319	NCK1/INF2/BAIAP2/SSH3/CHMP2A/GSN/CSF3/CTTN/DAAM2/FAM107A/SCIN/CDC42EP1/MECP2/BIN1	14
GO:0019932	BP	second-messenger-mediated signaling	15/693	310/18870	0.169664028583727	0.537787745728051	0.488738127860079	ANK2/SELE/DGKQ/ADCYAP1R1/HOMER3/ACKR3/CAMKK2/MCOLN1/EGFR/CHP2/CCR3/MYOZ1/SPHK1/PDGFRB/ACTN3	15
GO:0007193	BP	adenylate cyclase-inhibiting G protein-coupled receptor signaling pathway	5/693	80/18870	0.17072605438385	0.539210645987726	0.490031250685152	GRM2/PSAPL1/ADCY5/GPR176/GABBR1	5
GO:0032371	BP	regulation of sterol transport	5/693	80/18870	0.17072605438385	0.539210645987726	0.490031250685152	LRP1/RXRA/ANXA2/TSPO/CAV1	5
GO:0032374	BP	regulation of cholesterol transport	5/693	80/18870	0.17072605438385	0.539210645987726	0.490031250685152	LRP1/RXRA/ANXA2/TSPO/CAV1	5
GO:0097061	BP	dendritic spine organization	5/693	80/18870	0.17072605438385	0.539210645987726	0.490031250685152	TIAM1/BAIAP2/CTTN/DIP2A/DBN1	5
GO:0010718	BP	positive regulation of epithelial to mesenchymal transition	4/693	59/18870	0.170805856803565	0.539210645987726	0.490031250685152	TIAM1/TGFBR2/SMAD3/COL1A1	4
GO:0014009	BP	glial cell proliferation	4/693	59/18870	0.170805856803565	0.539210645987726	0.490031250685152	CDKN2B/TSPO/MECP2/CSF1	4
GO:0001580	BP	detection of chemical stimulus involved in sensory perception of bitter taste	3/693	39/18870	0.171536720427789	0.540057280969217	0.490800667242375	TAS2R5/TAS2R4/TAS2R3	3
GO:0017158	BP	regulation of calcium ion-dependent exocytosis	3/693	39/18870	0.171536720427789	0.540057280969217	0.490800667242375	SCAMP5/SYT9/RPH3AL	3
GO:0032438	BP	melanosome organization	3/693	39/18870	0.171536720427789	0.540057280969217	0.490800667242375	RAB32/PMEL/KIF13A	3
GO:0099622	BP	cardiac muscle cell membrane repolarization	3/693	39/18870	0.171536720427789	0.540057280969217	0.490800667242375	ANK2/KCNE3/KCNQ1	3
GO:0002761	BP	regulation of myeloid leukocyte differentiation	7/693	124/18870	0.171706128542802	0.540226357254949	0.49095432270963	TLR4/RARA/TAL1/NDFIP1/NOTCH2/FSTL3/CSF1	7
GO:0002027	BP	regulation of heart rate	6/693	102/18870	0.172567959087839	0.542207133903851	0.492754440095686	ANK2/KCNE3/SREBF1/CAV1/KCNQ1/BIN1	6
GO:0021510	BP	spinal cord development	6/693	102/18870	0.172567959087839	0.542207133903851	0.492754440095686	CHRD/DAAM2/LMO4/TAL1/SLIT1/MECP2	6
GO:0006006	BP	glucose metabolic process	10/693	193/18870	0.173730630349911	0.545232903495567	0.495504240509211	DGKQ/ENO3/PPP1R3E/C1QTNF1/GHRL/IGFBP3/PFKL/KCNQ1/BAD/ACTN3	10
GO:0098656	BP	monoatomic anion transmembrane transport	8/693	147/18870	0.173764523538531	0.545232903495567	0.495504240509211	SLC12A8/BEST2/SLC26A6/GABRG3/GABRG1/SLC12A4/ABCC3/GABRE	8
GO:0052548	BP	regulation of endopeptidase activity	14/693	288/18870	0.175616111092403	0.550672681457642	0.500447876578047	ARL6IP5/CD44/TIMP3/GSN/KLF4/PAK2/ASPH/SERPINB1/DLC1/NLRP12/BAD/SMAD3/ACER2/BIN1	14
GO:0001838	BP	embryonic epithelial tube formation	7/693	125/18870	0.176574741613451	0.551302401624497	0.501020162313207	IRX2/OSR1/RARA/LMO4/DLC1/LUZP1/CTHRC1	7
GO:0002698	BP	negative regulation of immune effector process	7/693	125/18870	0.176574741613451	0.551302401624497	0.501020162313207	FOXP3/CD59/LGALS3/ANXA1/PARP3/NDFIP1/AXL	7
GO:0072089	BP	stem cell proliferation	7/693	125/18870	0.176574741613451	0.551302401624497	0.501020162313207	SOX18/EPCAM/TGFBR2/PRRX1/HOXA3/WNT11/CD34	7
GO:0008544	BP	epidermis development	18/693	385/18870	0.17669898055355	0.551302401624497	0.501020162313207	SOX18/PPL/RELA/GSDME/FLNB/PDGFA/EMP1/CRABP2/ANXA1/KLF4/CYSRT1/EGFR/NFKBIZ/KRT10/KCNQ1/SLC39A7/PLEC/MYO7A	18
GO:0003151	BP	outflow tract morphogenesis	5/693	81/18870	0.17687963110591	0.551302401624497	0.501020162313207	SOX18/TGFBR2/TGFBR3/WNT11/HEYL	5
GO:0007422	BP	peripheral nervous system development	5/693	81/18870	0.17687963110591	0.551302401624497	0.501020162313207	ITGB4/RELA/PRX/ARHGEF10/PLEC	5
GO:0061333	BP	renal tubule morphogenesis	5/693	81/18870	0.17687963110591	0.551302401624497	0.501020162313207	IRX2/COL4A1/OSR1/WNT11/DCHS1	5
GO:0120193	BP	tight junction organization	5/693	81/18870	0.17687963110591	0.551302401624497	0.501020162313207	PAK2/PECAM1/WNT11/PLEC/MARVELD2	5
GO:1901019	BP	regulation of calcium ion transmembrane transporter activity	5/693	81/18870	0.17687963110591	0.551302401624497	0.501020162313207	ANK2/STAC3/AHNAK/ATP2A1/CACNB3	5
GO:0010906	BP	regulation of glucose metabolic process	6/693	103/18870	0.177992972012705	0.552843271908097	0.502420495555577	DGKQ/PPP1R3E/C1QTNF1/IGFBP3/BAD/ACTN3	6
GO:0015914	BP	phospholipid transport	6/693	103/18870	0.177992972012705	0.552843271908097	0.502420495555577	SCARB1/ATP8B3/SCARB2/ATP8B4/TMEM30B/ATP10A	6
GO:0022600	BP	digestive system process	6/693	103/18870	0.177992972012705	0.552843271908097	0.502420495555577	SCARB1/TLR4/SLC26A6/SOAT2/GHRL/KCNQ1	6
GO:0035282	BP	segmentation	6/693	103/18870	0.177992972012705	0.552843271908097	0.502420495555577	PCDH8/IRX2/PLXNA2/OSR1/HOXA2/SMAD3	6
GO:0007566	BP	embryo implantation	4/693	60/18870	0.178084446551676	0.552843271908097	0.502420495555577	ITGB4/SYDE1/MMP2/SPP1	4
GO:0051785	BP	positive regulation of nuclear division	4/693	60/18870	0.178084446551676	0.552843271908097	0.502420495555577	SMPD3/MSX1/SPHK1/PDGFRB	4
GO:0032946	BP	positive regulation of mononuclear cell proliferation	8/693	148/18870	0.178240398900057	0.552959749145759	0.502526349338088	NCK1/FOXP3/TLR4/CLCF1/TGFBR2/ANXA1/IL15/CSF1	8
GO:0006490	BP	oligosaccharide-lipid intermediate biosynthetic process	2/693	21/18870	0.179254523971586	0.553531330967814	0.503045799310404	DPM1/RFT1	2
GO:0009190	BP	cyclic nucleotide biosynthetic process	2/693	21/18870	0.179254523971586	0.553531330967814	0.503045799310404	ADCY5/ADCY9	2
GO:0060973	BP	cell migration involved in heart development	2/693	21/18870	0.179254523971586	0.553531330967814	0.503045799310404	PDGFRB/DCHS1	2
GO:0099010	BP	modification of postsynaptic structure	2/693	21/18870	0.179254523971586	0.553531330967814	0.503045799310404	TIAM1/BAIAP2	2
GO:0099515	BP	actin filament-based transport	2/693	21/18870	0.179254523971586	0.553531330967814	0.503045799310404	MYO15A/MYO7A	2
GO:1901201	BP	regulation of extracellular matrix assembly	2/693	21/18870	0.179254523971586	0.553531330967814	0.503045799310404	PHLDB1/SMAD3	2
GO:1903975	BP	regulation of glial cell migration	2/693	21/18870	0.179254523971586	0.553531330967814	0.503045799310404	TIAM1/CSF1	2
GO:0051346	BP	negative regulation of hydrolase activity	11/693	218/18870	0.179790083771677	0.554451718051492	0.503882241315184	LRP1/CD44/ECM1/TIMP3/LGALS3/ANXA1/KLF4/PAK2/SERPINB1/BIN1/CRY2	11
GO:0070374	BP	positive regulation of ERK1 and ERK2 cascade	11/693	218/18870	0.179790083771677	0.554451718051492	0.503882241315184	C5AR1/MFHAS1/TLR4/ACKR3/CD44/PDGFA/EGFR/NOTCH2/TPBG/PDGFRB/CAVIN3	11
GO:0006730	BP	one-carbon metabolic process	3/693	40/18870	0.180733217942968	0.555160128010341	0.504526039839408	SFXN1/MAT2A/AHCYL1	3
GO:0009595	BP	detection of biotic stimulus	3/693	40/18870	0.180733217942968	0.555160128010341	0.504526039839408	SCARB1/TLR4/TSPO	3
GO:0046676	BP	negative regulation of insulin secretion	3/693	40/18870	0.180733217942968	0.555160128010341	0.504526039839408	SREBF1/GHRL/PFKL	3
GO:0048753	BP	pigment granule organization	3/693	40/18870	0.180733217942968	0.555160128010341	0.504526039839408	RAB32/PMEL/KIF13A	3
GO:0052652	BP	cyclic purine nucleotide metabolic process	3/693	40/18870	0.180733217942968	0.555160128010341	0.504526039839408	ADCY5/ADCY9/AMPD2	3
GO:0062098	BP	regulation of programmed necrotic cell death	3/693	40/18870	0.180733217942968	0.555160128010341	0.504526039839408	TSPO/CAV1/YBX3	3
GO:0050708	BP	regulation of protein secretion	13/693	266/18870	0.181794546385787	0.558053081574779	0.50715513788097	TIAM1/TLR4/SREBF1/ADCY5/RPH3AL/ACSL4/GLUD1/GHRL/PFKL/P3H1/F2RL2/APBB1/BAD	13
GO:0014032	BP	neural crest cell development	5/693	82/18870	0.18311584231261	0.560634667382019	0.509501266859108	SEMA3E/SEMA3A/SEMA6B/SEMA5B/RADIL	5
GO:0036465	BP	synaptic vesicle recycling	5/693	82/18870	0.18311584231261	0.560634667382019	0.509501266859108	TBC1D24/DGKQ/SH3GL2/OPHN1/BIN1	5
GO:0046928	BP	regulation of neurotransmitter secretion	5/693	82/18870	0.18311584231261	0.560634667382019	0.509501266859108	HCRT/CPLX4/SV2C/SEPTIN5/MYOF	5
GO:0150076	BP	neuroinflammatory response	5/693	82/18870	0.18311584231261	0.560634667382019	0.509501266859108	C5AR1/LRP1/MMP3/SPHK1/TNFRSF1B	5
GO:0021549	BP	cerebellum development	6/693	104/18870	0.1834860466287	0.561399968354785	0.5101967675797	LMX1A/OPHN1/SEZ6/B4GALT2/EN1/MECP2	6
GO:0036293	BP	response to decreased oxygen levels	15/693	315/18870	0.184827703504559	0.565134608816494	0.513590785390603	CAPN2/VASN/MB/OXTR/SOD2/LMNA/TGFBR3/PSEN2/SLC29A1/ADAM15/CAV1/MMP2/BAD/SMAD3/MECP2	15
GO:2000146	BP	negative regulation of cell motility	18/693	388/18870	0.184956440024462	0.565158127273701	0.513612158816897	MMRN2/LRP1/PTPRM/NISCH/CHRD/THY1/COL3A1/KLF4/C5AR2/MCC/ADAM15/IGFBP3/WNT11/DLC1/DCN/VASH1/GNA12/MECP2	18
GO:0003179	BP	heart valve morphogenesis	4/693	61/18870	0.185465477068788	0.565233885400895	0.513681007327391	TGFBR2/NOTCH2/DCHS1/HEYL	4
GO:0034113	BP	heterotypic cell-cell adhesion	4/693	61/18870	0.185465477068788	0.565233885400895	0.513681007327391	CD44/ITGA5/THY1/KLF4	4
GO:1903078	BP	positive regulation of protein localization to plasma membrane	4/693	61/18870	0.185465477068788	0.565233885400895	0.513681007327391	STAC3/LRP1/LGALS3/EGFR	4
GO:1905517	BP	macrophage migration	4/693	61/18870	0.185465477068788	0.565233885400895	0.513681007327391	C5AR1/LGALS3/MMP2/CSF1	4
GO:0003206	BP	cardiac chamber morphogenesis	7/693	127/18870	0.186485618543767	0.567232151779053	0.51549701926962	HEG1/TGFBR2/TGFBR3/WNT2/WNT11/NOTCH2/HEYL	7
GO:0003231	BP	cardiac ventricle development	7/693	127/18870	0.186485618543767	0.567232151779053	0.51549701926962	HEG1/TGFBR2/TGFBR3/LMO4/WNT11/LUZP1/HEYL	7
GO:0021987	BP	cerebral cortex development	7/693	127/18870	0.186485618543767	0.567232151779053	0.51549701926962	SUN1/TUBB2A/EMX2/KIF26A/COL3A1/EGFR/MECP2	7
GO:0050680	BP	negative regulation of epithelial cell proliferation	9/693	173/18870	0.186848438256344	0.567965728007076	0.516163688741311	KLF9/MMRN2/PTPRM/CDKN2B/TGFBR3/MCC/GHRL/CAV1/VASH1	9
GO:0045667	BP	regulation of osteoblast differentiation	8/693	150/18870	0.187342121257118	0.569095877781055	0.51719076176245	CHRD/ZHX3/BMPR1B/HOXA2/UCMA/SMAD3/GDPD2/CTHRC1	8
GO:0048872	BP	homeostasis of number of cells	15/693	316/18870	0.18793796998282	0.570534708614946	0.51849836219338	FOXP3/MFHAS1/MB/SFXN1/SPNS2/ANXA1/TGFBR3/GLIS2/TAL1/NFKBIZ/KCNQ1/AXL/FSTL1/OCIAD2/CSF1	15
GO:0043255	BP	regulation of carbohydrate biosynthetic process	6/693	105/18870	0.189045298306831	0.573315391447095	0.521025429298112	DGKQ/ADCYAP1R1/SMPD3/AP2A1/PPP1R3E/PASK	6
GO:0050848	BP	regulation of calcium-mediated signaling	5/693	83/18870	0.189431783661551	0.573315391447095	0.521025429298112	HOMER3/CHP2/MYOZ1/PDGFRB/ACTN3	5
GO:0009187	BP	cyclic nucleotide metabolic process	3/693	41/18870	0.190059011884626	0.573315391447095	0.521025429298112	ADCY5/ADCY9/AMPD2	3
GO:0014046	BP	dopamine secretion	3/693	41/18870	0.190059011884626	0.573315391447095	0.521025429298112	GRM2/SYT9/GABBR1	3
GO:0031952	BP	regulation of protein autophosphorylation	3/693	41/18870	0.190059011884626	0.573315391447095	0.521025429298112	PDGFA/CAV1/NLRP12	3
GO:0060251	BP	regulation of glial cell proliferation	3/693	41/18870	0.190059011884626	0.573315391447095	0.521025429298112	CDKN2B/TSPO/MECP2	3
GO:0150077	BP	regulation of neuroinflammatory response	3/693	41/18870	0.190059011884626	0.573315391447095	0.521025429298112	MMP3/SPHK1/TNFRSF1B	3
GO:1904994	BP	regulation of leukocyte adhesion to vascular endothelial cell	3/693	41/18870	0.190059011884626	0.573315391447095	0.521025429298112	SELE/RELA/KLF4	3
GO:0001890	BP	placenta development	8/693	151/18870	0.191966009008499	0.573315391447095	0.521025429298112	WNT2/HTRA1/EGFR/GHRL/NOTCH2/SPP1/VASH1/FOSL1	8
GO:0035148	BP	tube formation	8/693	151/18870	0.191966009008499	0.573315391447095	0.521025429298112	IRX2/MMRN2/OSR1/RARA/LMO4/DLC1/LUZP1/CTHRC1	8
GO:0071322	BP	cellular response to carbohydrate stimulus	8/693	151/18870	0.191966009008499	0.573315391447095	0.521025429298112	TIAM1/SLC26A6/GCLM/ADCY5/SLC29A1/GHRL/BAD/MAP2K3	8
GO:0016050	BP	vesicle organization	17/693	366/18870	0.191970012397367	0.573315391447095	0.521025429298112	SYT9/CPLANE2/RAB32/CHMP2A/SDC1/ANXA2/SCARB2/PMEL/ANXA1/KIF13A/ATP6V0D1/S100A10/CAV1/SEC24D/SPHK1/CD34/MYO7A	17
GO:0008090	BP	retrograde axonal transport	2/693	22/18870	0.192660494577103	0.573315391447095	0.521025429298112	DLG2/MECP2	2
GO:0010866	BP	regulation of triglyceride biosynthetic process	2/693	22/18870	0.192660494577103	0.573315391447095	0.521025429298112	SCARB1/SREBF1	2
GO:0015874	BP	norepinephrine transport	2/693	22/18870	0.192660494577103	0.573315391447095	0.521025429298112	OXTR/SLC29A3	2
GO:0019348	BP	dolichol metabolic process	2/693	22/18870	0.192660494577103	0.573315391447095	0.521025429298112	DPM1/RFT1	2
GO:0030431	BP	sleep	2/693	22/18870	0.192660494577103	0.573315391447095	0.521025429298112	HCRT/GHRL	2
GO:0032700	BP	negative regulation of interleukin-17 production	2/693	22/18870	0.192660494577103	0.573315391447095	0.521025429298112	FOXP3/TLR4	2
GO:0034312	BP	diol biosynthetic process	2/693	22/18870	0.192660494577103	0.573315391447095	0.521025429298112	SPHK1/ACER2	2
GO:0035313	BP	wound healing, spreading of epidermal cells	2/693	22/18870	0.192660494577103	0.573315391447095	0.521025429298112	ITGA5/COL5A1	2
GO:0046519	BP	sphingoid metabolic process	2/693	22/18870	0.192660494577103	0.573315391447095	0.521025429298112	SPHK1/ACER2	2
GO:0050908	BP	detection of light stimulus involved in visual perception	2/693	22/18870	0.192660494577103	0.573315391447095	0.521025429298112	CRB1/SEMA5B	2
GO:0050962	BP	detection of light stimulus involved in sensory perception	2/693	22/18870	0.192660494577103	0.573315391447095	0.521025429298112	CRB1/SEMA5B	2
GO:0051220	BP	cytoplasmic sequestering of protein	2/693	22/18870	0.192660494577103	0.573315391447095	0.521025429298112	PTPRM/DBN1	2
GO:0060008	BP	Sertoli cell differentiation	2/693	22/18870	0.192660494577103	0.573315391447095	0.521025429298112	SDC1/RARA	2
GO:0060546	BP	negative regulation of necroptotic process	2/693	22/18870	0.192660494577103	0.573315391447095	0.521025429298112	CAV1/YBX3	2
GO:0072111	BP	cell proliferation involved in kidney development	2/693	22/18870	0.192660494577103	0.573315391447095	0.521025429298112	OSR1/PDGFRB	2
GO:0090208	BP	positive regulation of triglyceride metabolic process	2/693	22/18870	0.192660494577103	0.573315391447095	0.521025429298112	SCARB1/SREBF1	2
GO:0098856	BP	intestinal lipid absorption	2/693	22/18870	0.192660494577103	0.573315391447095	0.521025429298112	SCARB1/SOAT2	2
GO:0150105	BP	protein localization to cell-cell junction	2/693	22/18870	0.192660494577103	0.573315391447095	0.521025429298112	PAK2/PECAM1	2
GO:2000319	BP	regulation of T-helper 17 cell differentiation	2/693	22/18870	0.192660494577103	0.573315391447095	0.521025429298112	FOXP3/NFKBIZ	2
GO:0043030	BP	regulation of macrophage activation	4/693	62/18870	0.192943922504093	0.573793104567905	0.521459571983908	MFHAS1/TLR4/SHPK/SPHK1	4
GO:0009746	BP	response to hexose	10/693	198/18870	0.193490883349691	0.575053427345454	0.522604945413652	TIAM1/SLC26A6/GCLM/SREBF1/ADCY5/SLC29A1/GHRL/PFKL/COL6A3/BAD	10
GO:0002429	BP	immune response-activating cell surface receptor signaling pathway	15/693	318/18870	0.194234020752899	0.576894811002091	0.524278383323247	C5AR1/FOXP3/RELA/MFHAS1/TLR4/LGALS3/CD14/THY1/PAK2/C5AR2/ELF1/NFKBIZ/CACNB3/WDFY1/BCAR1	15
GO:0007631	BP	feeding behavior	6/693	106/18870	0.194668808001961	0.577451502262487	0.524784300846589	GPR83/HCRT/OXTR/NPW/GHRL/EN1	6
GO:0030316	BP	osteoclast differentiation	6/693	106/18870	0.194668808001961	0.577451502262487	0.524784300846589	SIGLEC15/TLR4/ANXA2/NOTCH2/FSTL3/CSF1	6
GO:0048863	BP	stem cell differentiation	12/693	246/18870	0.195409019401284	0.579279181958472	0.526445284682756	SEMA3E/SOX18/FBXL17/EPCAM/MSX1/OSR1/SEMA3A/SEMA6B/TAL1/SLC4A11/SEMA5B/RADIL	12
GO:0060395	BP	SMAD protein signal transduction	5/693	84/18870	0.195824511777062	0.58014254155273	0.527229900463089	LRP1/TGFBR2/VEPH1/UCMA/SMAD3	5
GO:1903531	BP	negative regulation of secretion by cell	8/693	152/18870	0.196637238013777	0.582180890479598	0.529082339174006	SREBF1/TSPO/ANXA1/GHRL/PFKL/GABBR1/TNFRSF1B/CRY2	8
GO:0018105	BP	peptidyl-serine phosphorylation	14/693	295/18870	0.198320897056627	0.58679357944068	0.533274321950013	NCK1/DGKQ/DCLK3/HIPK4/CD44/TGFBR2/CSF3/PKN3/PAK2/EGFR/CAV1/MAPKAPK3/ULK1/FNIP2	14
GO:0016601	BP	Rac protein signal transduction	3/693	42/18870	0.199503776750356	0.587315973295974	0.533749070206867	TIAM1/NISCH/RASGRF1	3
GO:0035307	BP	positive regulation of protein dephosphorylation	3/693	42/18870	0.199503776750356	0.587315973295974	0.533749070206867	DLC1/PDGFRB/GNA12	3
GO:0061001	BP	regulation of dendritic spine morphogenesis	3/693	42/18870	0.199503776750356	0.587315973295974	0.533749070206867	TIAM1/BAIAP2/DBN1	3
GO:0071364	BP	cellular response to epidermal growth factor stimulus	3/693	42/18870	0.199503776750356	0.587315973295974	0.533749070206867	BAIAP2/EGFR/COL1A1	3
GO:0071634	BP	regulation of transforming growth factor beta production	3/693	42/18870	0.199503776750356	0.587315973295974	0.533749070206867	FOXP3/WNT11/SMAD3	3
GO:0140467	BP	integrated stress response signaling	3/693	42/18870	0.199503776750356	0.587315973295974	0.533749070206867	NCK1/CEBPE/FOSL1	3
GO:2000008	BP	regulation of protein localization to cell surface	3/693	42/18870	0.199503776750356	0.587315973295974	0.533749070206867	LEPROT/ACTN2/TAX1BP3	3
GO:2000403	BP	positive regulation of lymphocyte migration	3/693	42/18870	0.199503776750356	0.587315973295974	0.533749070206867	CD99L2/ABL2/JAM2	3
GO:1901796	BP	regulation of signal transduction by p53 class mediator	6/693	107/18870	0.200354624946795	0.588067404490495	0.534431966160045	HIPK4/CD44/RPL11/MSX1/MUC1/HIC1	6
GO:0000768	BP	syncytium formation by plasma membrane fusion	4/693	63/18870	0.200514737191876	0.588067404490495	0.534431966160045	CAPN2/MYMX/JAM2/PTGFRN	4
GO:0002931	BP	response to ischemia	4/693	63/18870	0.200514737191876	0.588067404490495	0.534431966160045	RELA/CAV1/CSF1/MAP2K3	4
GO:0032623	BP	interleukin-2 production	4/693	63/18870	0.200514737191876	0.588067404490495	0.534431966160045	FOXP3/HOMER3/ANXA1/CD34	4
GO:0032663	BP	regulation of interleukin-2 production	4/693	63/18870	0.200514737191876	0.588067404490495	0.534431966160045	FOXP3/HOMER3/ANXA1/CD34	4
GO:0140253	BP	cell-cell fusion	4/693	63/18870	0.200514737191876	0.588067404490495	0.534431966160045	CAPN2/MYMX/JAM2/PTGFRN	4
GO:0007416	BP	synapse assembly	10/693	200/18870	0.201661549928885	0.591059495679827	0.537151159852866	ARHGEF15/SRPX2/LRRTM3/BSN/OXTR/LRTM2/GHRL/TPBG/SLIT1/MECP2	10
GO:0008306	BP	associative learning	5/693	85/18870	0.202291049257432	0.592161071462665	0.538152265010203	PDE1B/B4GALT2/SPECC1/TPBG/MECP2	5
GO:0035050	BP	embryonic heart tube development	5/693	85/18870	0.202291049257432	0.592161071462665	0.538152265010203	SOX18/CCDC40/TGFBR2/NOTCH2/SMAD3	5
GO:0032635	BP	interleukin-6 production	9/693	177/18870	0.204221875357667	0.59683874696056	0.542403307142974	CAPN2/FOXP3/ORM1/RELA/TLR4/IL17RC/C5AR2/GHRL/NLRP12	9
GO:0032675	BP	regulation of interleukin-6 production	9/693	177/18870	0.204221875357667	0.59683874696056	0.542403307142974	CAPN2/FOXP3/ORM1/RELA/TLR4/IL17RC/C5AR2/GHRL/NLRP12	9
GO:0032388	BP	positive regulation of intracellular transport	10/693	201/18870	0.205801465790459	0.59683874696056	0.542403307142974	PCNT/ANXA2/ATP2A1/LEPROT/ACTN2/CHP2/TMEM30B/SMAD3/MECP2/MTCL1	10
GO:0015837	BP	amine transport	6/693	108/18870	0.20610076931893	0.59683874696056	0.542403307142974	GRM2/SYT9/SLC43A1/ARL6IP5/OXTR/GABBR1	6
GO:0008037	BP	cell recognition	8/693	154/18870	0.206117565609308	0.59683874696056	0.542403307142974	ACR/SCARB1/CRTAC1/PRSS55/ATP8B3/LGALS3/SPESP1/PECAM1	8
GO:0006740	BP	NADPH regeneration	2/693	23/18870	0.206189954775623	0.59683874696056	0.542403307142974	SHPK/PGLS	2
GO:0010893	BP	positive regulation of steroid biosynthetic process	2/693	23/18870	0.206189954775623	0.59683874696056	0.542403307142974	SREBF1/STAR	2
GO:0021542	BP	dentate gyrus development	2/693	23/18870	0.206189954775623	0.59683874696056	0.542403307142974	EMX2/LMX1A	2
GO:0036120	BP	cellular response to platelet-derived growth factor stimulus	2/693	23/18870	0.206189954775623	0.59683874696056	0.542403307142974	TLR4/PDGFRB	2
GO:0036303	BP	lymph vessel morphogenesis	2/693	23/18870	0.206189954775623	0.59683874696056	0.542403307142974	SOX18/VASH1	2
GO:0043371	BP	negative regulation of CD4-positive, alpha-beta T cell differentiation	2/693	23/18870	0.206189954775623	0.59683874696056	0.542403307142974	FOXP3/ANXA1	2
GO:0045063	BP	T-helper 1 cell differentiation	2/693	23/18870	0.206189954775623	0.59683874696056	0.542403307142974	ANXA1/NFKBIZ	2
GO:0046058	BP	cAMP metabolic process	2/693	23/18870	0.206189954775623	0.59683874696056	0.542403307142974	ADCY5/ADCY9	2
GO:0060252	BP	positive regulation of glial cell proliferation	2/693	23/18870	0.206189954775623	0.59683874696056	0.542403307142974	TSPO/MECP2	2
GO:0062099	BP	negative regulation of programmed necrotic cell death	2/693	23/18870	0.206189954775623	0.59683874696056	0.542403307142974	CAV1/YBX3	2
GO:0072202	BP	cell differentiation involved in metanephros development	2/693	23/18870	0.206189954775623	0.59683874696056	0.542403307142974	OSR1/CD34	2
GO:0097164	BP	ammonium ion metabolic process	2/693	23/18870	0.206189954775623	0.59683874696056	0.542403307142974	PDE1B/HDC	2
GO:1902254	BP	negative regulation of intrinsic apoptotic signaling pathway by p53 class mediator	2/693	23/18870	0.206189954775623	0.59683874696056	0.542403307142974	CD44/MUC1	2
GO:0055007	BP	cardiac muscle cell differentiation	7/693	131/18870	0.206964439474913	0.598709397712744	0.544103342805305	LMNA/RARA/ACTC1/ACTN2/MYO18B/PDGFRB/PLEC	7
GO:0002712	BP	regulation of B cell mediated immunity	4/693	64/18870	0.208172865630166	0.600300583402606	0.545549402373077	FOXP3/CLCF1/PARP3/NDFIP1	4
GO:0002889	BP	regulation of immunoglobulin mediated immune response	4/693	64/18870	0.208172865630166	0.600300583402606	0.545549402373077	FOXP3/CLCF1/PARP3/NDFIP1	4
GO:0019229	BP	regulation of vasoconstriction	4/693	64/18870	0.208172865630166	0.600300583402606	0.545549402373077	OXTR/ATP2B1/CAV1/MMP2	4
GO:0035773	BP	insulin secretion involved in cellular response to glucose stimulus	4/693	64/18870	0.208172865630166	0.600300583402606	0.545549402373077	TIAM1/ADCY5/GHRL/BAD	4
GO:0048814	BP	regulation of dendrite morphogenesis	4/693	64/18870	0.208172865630166	0.600300583402606	0.545549402373077	TBC1D24/TIAM1/BAIAP2/DBN1	4
GO:0001666	BP	response to hypoxia	14/693	298/18870	0.208449594742895	0.600300583402606	0.545549402373077	CAPN2/VASN/MB/SOD2/LMNA/TGFBR3/PSEN2/SLC29A1/ADAM15/CAV1/MMP2/BAD/SMAD3/MECP2	14
GO:1901879	BP	regulation of protein depolymerization	5/693	86/18870	0.208828389561452	0.600300583402606	0.545549402373077	APC2/GSN/ASPH/ACTN2/SCIN	5
GO:2000134	BP	negative regulation of G1/S transition of mitotic cell cycle	5/693	86/18870	0.208828389561452	0.600300583402606	0.545549402373077	CDKN2B/MUC1/KLF4/FAM107A/DACT1	5
GO:0003176	BP	aortic valve development	3/693	43/18870	0.209057346029693	0.600300583402606	0.545549402373077	TGFBR2/TNFRSF1B/HEYL	3
GO:0014002	BP	astrocyte development	3/693	43/18870	0.209057346029693	0.600300583402606	0.545549402373077	C5AR1/LRP1/TLR4	3
GO:0060443	BP	mammary gland morphogenesis	3/693	43/18870	0.209057346029693	0.600300583402606	0.545549402373077	TGFBR2/CAV1/CSF1	3
GO:1904037	BP	positive regulation of epithelial cell apoptotic process	3/693	43/18870	0.209057346029693	0.600300583402606	0.545549402373077	GSN/WNT11/CD248	3
GO:0050870	BP	positive regulation of T cell activation	12/693	251/18870	0.213963540999395	0.614010923740734	0.558009273618582	NCK1/FOXP3/LGALS1/TGFBR2/THY1/ABL2/ANXA1/RARA/NFKBIZ/CAV1/BAD/IL15	12
GO:0006887	BP	exocytosis	16/693	349/18870	0.215092255111083	0.616870847121405	0.560608354036451	RAB15/SCAMP5/SYT9/CPLANE2/SMPD3/CHMP2A/SDC1/CPLX4/ANXA2/RPH3AL/ANXA1/PPFIA3/SV2C/S100A10/SEPTIN5/SCIN	16
GO:0010950	BP	positive regulation of endopeptidase activity	8/693	156/18870	0.215774603584107	0.616951636113965	0.560681774565813	ARL6IP5/GSN/ASPH/DLC1/NLRP12/BAD/SMAD3/ACER2	8
GO:0046718	BP	viral entry into host cell	8/693	156/18870	0.215774603584107	0.616951636113965	0.560681774565813	SCARB1/LGALS1/GSN/SCARB2/ITGA5/EGFR/CAV1/AXL	8
GO:0045668	BP	negative regulation of osteoblast differentiation	4/693	65/18870	0.215913251961923	0.616951636113965	0.560681774565813	CHRD/HOXA2/UCMA/SMAD3	4
GO:0050435	BP	amyloid-beta metabolic process	4/693	65/18870	0.215913251961923	0.616951636113965	0.560681774565813	LRRTM3/RELA/PSEN2/BIN1	4
GO:0060042	BP	retina morphogenesis in camera-type eye	4/693	65/18870	0.215913251961923	0.616951636113965	0.560681774565813	CRB1/PTPRM/PDE6C/THY1	4
GO:1905330	BP	regulation of morphogenesis of an epithelium	4/693	65/18870	0.215913251961923	0.616951636113965	0.560681774565813	MMRN2/PDGFA/ADAMTS12/WNT2	4
GO:0043271	BP	negative regulation of monoatomic ion transport	7/693	133/18870	0.217510015029833	0.619384422014422	0.562892675122619	HCRT/KCNE3/OSR1/ACTN2/CAV1/GABRE/BIN1	7
GO:0030148	BP	sphingolipid biosynthetic process	6/693	110/18870	0.217765991563806	0.619384422014422	0.562892675122619	A4GALT/SPNS2/ALDH3B1/SGMS2/SPHK1/ACER2	6
GO:0007622	BP	rhythmic behavior	3/693	44/18870	0.218709729929348	0.619384422014422	0.562892675122619	GPR176/GHRL/KCNQ1	3
GO:0045840	BP	positive regulation of mitotic nuclear division	3/693	44/18870	0.218709729929348	0.619384422014422	0.562892675122619	SMPD3/SPHK1/PDGFRB	3
GO:0046640	BP	regulation of alpha-beta T cell proliferation	3/693	44/18870	0.218709729929348	0.619384422014422	0.562892675122619	FOXP3/TGFBR2/NDFIP1	3
GO:0007039	BP	protein catabolic process in the vacuole	2/693	24/18870	0.21981580365772	0.619384422014422	0.562892675122619	LRP1/MARCHF2	2
GO:0010923	BP	negative regulation of phosphatase activity	2/693	24/18870	0.21981580365772	0.619384422014422	0.562892675122619	LGALS3/CRY2	2
GO:0016093	BP	polyprenol metabolic process	2/693	24/18870	0.21981580365772	0.619384422014422	0.562892675122619	DPM1/RFT1	2
GO:0018279	BP	protein N-linked glycosylation via asparagine	2/693	24/18870	0.21981580365772	0.619384422014422	0.562892675122619	DPM1/MGAT1	2
GO:0032288	BP	myelin assembly	2/693	24/18870	0.21981580365772	0.619384422014422	0.562892675122619	ANK2/ITGB4	2
GO:0034114	BP	regulation of heterotypic cell-cell adhesion	2/693	24/18870	0.21981580365772	0.619384422014422	0.562892675122619	CD44/KLF4	2
GO:0034138	BP	toll-like receptor 3 signaling pathway	2/693	24/18870	0.21981580365772	0.619384422014422	0.562892675122619	CAV1/WDFY1	2
GO:0035162	BP	embryonic hemopoiesis	2/693	24/18870	0.21981580365772	0.619384422014422	0.562892675122619	TGFBR2/TAL1	2
GO:0040037	BP	negative regulation of fibroblast growth factor receptor signaling pathway	2/693	24/18870	0.21981580365772	0.619384422014422	0.562892675122619	CREB3L1/SPRY1	2
GO:0042430	BP	indole-containing compound metabolic process	2/693	24/18870	0.21981580365772	0.619384422014422	0.562892675122619	ASMT/PDE1B	2
GO:0042438	BP	melanin biosynthetic process	2/693	24/18870	0.21981580365772	0.619384422014422	0.562892675122619	MFSD12/PMEL	2
GO:0046426	BP	negative regulation of receptor signaling pathway via JAK-STAT	2/693	24/18870	0.21981580365772	0.619384422014422	0.562892675122619	LEPROT/CAV1	2
GO:0050650	BP	chondroitin sulfate proteoglycan biosynthetic process	2/693	24/18870	0.21981580365772	0.619384422014422	0.562892675122619	DSE/CHPF2	2
GO:0060117	BP	auditory receptor cell development	2/693	24/18870	0.21981580365772	0.619384422014422	0.562892675122619	KCNQ1/MYO7A	2
GO:0061615	BP	glycolytic process through fructose-6-phosphate	2/693	24/18870	0.21981580365772	0.619384422014422	0.562892675122619	ENO3/PFKL	2
GO:1903902	BP	positive regulation of viral life cycle	2/693	24/18870	0.21981580365772	0.619384422014422	0.562892675122619	LGALS1/AXL	2
GO:1905048	BP	regulation of metallopeptidase activity	2/693	24/18870	0.21981580365772	0.619384422014422	0.562892675122619	LRP1/TIMP3	2
GO:2000209	BP	regulation of anoikis	2/693	24/18870	0.21981580365772	0.619384422014422	0.562892675122619	ITGA5/CAV1	2
GO:0007043	BP	cell-cell junction assembly	8/693	157/18870	0.220666653754651	0.62140687960221	0.564730671884323	ANK2/PAK2/RHOC/CDH18/PECAM1/WNT11/CAV1/MARVELD2	8
GO:0033627	BP	cell adhesion mediated by integrin	5/693	88/18870	0.22210333521227	0.623928617153306	0.56702241114292	ITGB4/ITGA5/MUC1/ITGBL1/ACER2	5
GO:0043406	BP	positive regulation of MAP kinase activity	5/693	88/18870	0.22210333521227	0.623928617153306	0.56702241114292	MST1R/TLR4/PDGFA/EGFR/PDGFRB	5
GO:0048864	BP	stem cell development	5/693	88/18870	0.22210333521227	0.623928617153306	0.56702241114292	SEMA3E/SEMA3A/SEMA6B/SEMA5B/RADIL	5
GO:0007219	BP	Notch signaling pathway	9/693	181/18870	0.222230304203459	0.623928617153306	0.56702241114292	NEURL1/DTX4/TGFBR2/SLC35C1/PSEN2/ANXA4/NOTCH2/MECP2/HEYL	9
GO:0043534	BP	blood vessel endothelial cell migration	9/693	181/18870	0.222230304203459	0.623928617153306	0.56702241114292	MMRN2/SCARB1/SRPX2/SOX18/ANXA1/KLF4/VASH1/MECP2/MAP2K3	9
GO:0017156	BP	calcium-ion regulated exocytosis	4/693	66/18870	0.223730848964347	0.627386987275999	0.570165356203752	SCAMP5/SYT9/RPH3AL/SCIN	4
GO:0050854	BP	regulation of antigen receptor-mediated signaling pathway	4/693	66/18870	0.223730848964347	0.627386987275999	0.570165356203752	RELA/LGALS3/THY1/ELF1	4
GO:0010799	BP	regulation of peptidyl-threonine phosphorylation	3/693	45/18870	0.228451131023305	0.638705587274139	0.580451628840178	DGKQ/PRKAG2/SPHK1	3
GO:0031641	BP	regulation of myelination	3/693	45/18870	0.228451131023305	0.638705587274139	0.580451628840178	JAM2/RARA/TNFRSF1B	3
GO:0042491	BP	inner ear auditory receptor cell differentiation	3/693	45/18870	0.228451131023305	0.638705587274139	0.580451628840178	GSDME/KCNQ1/MYO7A	3
GO:0090199	BP	regulation of release of cytochrome c from mitochondria	3/693	45/18870	0.228451131023305	0.638705587274139	0.580451628840178	BMF/LMNA/BAD	3
GO:0090278	BP	negative regulation of peptide hormone secretion	3/693	45/18870	0.228451131023305	0.638705587274139	0.580451628840178	SREBF1/GHRL/PFKL	3
GO:0002758	BP	innate immune response-activating signaling pathway	12/693	255/18870	0.229324263818283	0.640379777372944	0.581973122293817	FBXL2/RELA/MFHAS1/TLR4/CD14/PAK2/NFKBIZ/CAV1/SMPDL3B/MAPKAPK3/WDFY1/FOSL1	12
GO:0051259	BP	protein complex oligomerization	12/693	255/18870	0.229324263818283	0.640379777372944	0.581973122293817	EHD4/CHMP2A/ATL3/SOD2/MCOLN1/PXDN/COL1A2/MAT2A/RBMX/KCTD6/KRT10/PKD2L1	12
GO:0008643	BP	carbohydrate transport	8/693	159/18870	0.230572204116567	0.643095353058693	0.584441020432549	MFSD4A/SMPD3/MFSD12/SLC26A6/PRKAG2/SLC35C1/MFSD2B/RFT1	8
GO:0060041	BP	retina development in camera-type eye	8/693	159/18870	0.230572204116567	0.643095353058693	0.584441020432549	CRB1/ARHGEF15/PTPRM/COL4A1/PDE6C/THY1/BMPR1B/PDGFRB	8
GO:0009566	BP	fertilization	10/693	207/18870	0.231362235430008	0.643227770995449	0.584561361022344	ACR/MST1R/SPACA6/SPACA5/PRSS55/ATP8B3/SPESP1/FAM170A/SPAG1/YBX3	10
GO:0006949	BP	syncytium formation	4/693	67/18870	0.231620626553149	0.643227770995449	0.584561361022344	CAPN2/MYMX/JAM2/PTGFRN	4
GO:0070613	BP	regulation of protein processing	4/693	67/18870	0.231620626553149	0.643227770995449	0.584561361022344	ANXA2/GSN/CLEC3B/S100A10	4
GO:0001779	BP	natural killer cell differentiation	2/693	25/18870	0.233512759014197	0.643227770995449	0.584561361022344	AXL/IL15	2
GO:0006706	BP	steroid catabolic process	2/693	25/18870	0.233512759014197	0.643227770995449	0.584561361022344	SCARB1/SPP1	2
GO:0010842	BP	retina layer formation	2/693	25/18870	0.233512759014197	0.643227770995449	0.584561361022344	CRB1/PTPRM	2
GO:0010878	BP	cholesterol storage	2/693	25/18870	0.233512759014197	0.643227770995449	0.584561361022344	SCARB1/SOAT2	2
GO:0035336	BP	long-chain fatty-acyl-CoA metabolic process	2/693	25/18870	0.233512759014197	0.643227770995449	0.584561361022344	ACSL6/ACSL4	2
GO:0035994	BP	response to muscle stretch	2/693	25/18870	0.233512759014197	0.643227770995449	0.584561361022344	RELA/GSN	2
GO:0036119	BP	response to platelet-derived growth factor	2/693	25/18870	0.233512759014197	0.643227770995449	0.584561361022344	TLR4/PDGFRB	2
GO:0043153	BP	entrainment of circadian clock by photoperiod	2/693	25/18870	0.233512759014197	0.643227770995449	0.584561361022344	FBXL17/CRY2	2
GO:0046697	BP	decidualization	2/693	25/18870	0.233512759014197	0.643227770995449	0.584561361022344	GHRL/SPP1	2
GO:0048011	BP	neurotrophin TRK receptor signaling pathway	2/693	25/18870	0.233512759014197	0.643227770995449	0.584561361022344	SPRY1/BCAR1	2
GO:0048143	BP	astrocyte activation	2/693	25/18870	0.233512759014197	0.643227770995449	0.584561361022344	C5AR1/LRP1	2
GO:0048520	BP	positive regulation of behavior	2/693	25/18870	0.233512759014197	0.643227770995449	0.584561361022344	GHRL/GRPR	2
GO:0051016	BP	barbed-end actin filament capping	2/693	25/18870	0.233512759014197	0.643227770995449	0.584561361022344	GSN/SCIN	2
GO:0060396	BP	growth hormone receptor signaling pathway	2/693	25/18870	0.233512759014197	0.643227770995449	0.584561361022344	LEPROT/GHRL	2
GO:0086013	BP	membrane repolarization during cardiac muscle cell action potential	2/693	25/18870	0.233512759014197	0.643227770995449	0.584561361022344	KCNE3/KCNQ1	2
GO:0090200	BP	positive regulation of release of cytochrome c from mitochondria	2/693	25/18870	0.233512759014197	0.643227770995449	0.584561361022344	BMF/BAD	2
GO:1901985	BP	positive regulation of protein acetylation	2/693	25/18870	0.233512759014197	0.643227770995449	0.584561361022344	SF3B1/DIP2A	2
GO:1902993	BP	positive regulation of amyloid precursor protein catabolic process	2/693	25/18870	0.233512759014197	0.643227770995449	0.584561361022344	LRRTM3/RELA	2
GO:0051251	BP	positive regulation of lymphocyte activation	15/693	330/18870	0.234005561262968	0.64420516835896	0.585449613611608	NCK1/FOXP3/LGALS1/TLR4/CLCF1/TGFBR2/THY1/ABL2/ANXA1/RARA/NFKBIZ/CAV1/AXL/BAD/IL15	15
GO:0007589	BP	body fluid secretion	5/693	90/18870	0.235624891230863	0.647517726401942	0.588460045569598	NEURL1/OXTR/ATP7B/SLC29A1/CAV1	5
GO:0046889	BP	positive regulation of lipid biosynthetic process	5/693	90/18870	0.235624891230863	0.647517726401942	0.588460045569598	CAPN2/SCARB1/SREBF1/ANXA1/STAR	5
GO:1903321	BP	negative regulation of protein modification by small protein conjugation or removal	5/693	90/18870	0.235624891230863	0.647517726401942	0.588460045569598	RELA/RPL11/TSPO/KLHL40/CAV1	5
GO:0002792	BP	negative regulation of peptide secretion	3/693	46/18870	0.238271957976269	0.653637938772737	0.59402205615829	SREBF1/GHRL/PFKL	3
GO:0070849	BP	response to epidermal growth factor	3/693	46/18870	0.238271957976269	0.653637938772737	0.59402205615829	BAIAP2/EGFR/COL1A1	3
GO:1901861	BP	regulation of muscle tissue development	3/693	46/18870	0.238271957976269	0.653637938772737	0.59402205615829	SMAD3/ACTN3/YBX3	3
GO:0018394	BP	peptidyl-lysine acetylation	4/693	68/18870	0.239577579809708	0.656448192565451	0.596575997166379	SF3B1/DIP2A/BRD8/EP400	4
GO:0042987	BP	amyloid precursor protein catabolic process	4/693	68/18870	0.239577579809708	0.656448192565451	0.596575997166379	LRRTM3/RELA/PSEN2/BIN1	4
GO:0044272	BP	sulfur compound biosynthetic process	8/693	161/18870	0.240632036366485	0.658302862154529	0.598261509247987	ACSL6/NDST1/NDST2/ACSL4/MAT2A/DIP2A/DSE/CHPF2	8
GO:0070507	BP	regulation of microtubule cytoskeleton organization	8/693	161/18870	0.240632036366485	0.658302862154529	0.598261509247987	APC2/PHLDB1/CHMP2A/PARP3/GAS2L1/FAM107A/TRAF3IP1/MECP2	8
GO:0045766	BP	positive regulation of angiogenesis	9/693	185/18870	0.240818438329393	0.658302862154529	0.598261509247987	C5AR1/ECM1/TGFBR2/ITGA5/KLF4/GHRL/CCR3/SPHK1/CD34	9
GO:1904018	BP	positive regulation of vasculature development	9/693	185/18870	0.240818438329393	0.658302862154529	0.598261509247987	C5AR1/ECM1/TGFBR2/ITGA5/KLF4/GHRL/CCR3/SPHK1/CD34	9
GO:1903522	BP	regulation of blood circulation	12/693	258/18870	0.241125665036133	0.658757009978763	0.598674235940164	ANK2/HSPB7/KCNE3/OXTR/SREBF1/ATP2B1/ATP2A1/GHRL/CAV1/KCNQ1/MMP2/BIN1	12
GO:0050678	BP	regulation of epithelial cell proliferation	18/693	407/18870	0.241457157540821	0.659252538322791	0.599124568989003	KLF9/MMRN2/C5AR1/PTPRM/CDKN2B/ECM1/OSR1/TGFBR3/WNT2/EGFR/MCC/GHRL/CCR3/CAV1/NOTCH2/BAD/SMAD3/VASH1	18
GO:0022037	BP	metencephalon development	6/693	114/18870	0.241730637311762	0.659252538322791	0.599124568989003	LMX1A/OPHN1/SEZ6/B4GALT2/EN1/MECP2	6
GO:2001243	BP	negative regulation of intrinsic apoptotic signaling pathway	6/693	114/18870	0.241730637311762	0.659252538322791	0.599124568989003	CREB3L1/ACKR3/CD44/SOD2/MUC1/YBX3	6
GO:0006497	BP	protein lipidation	5/693	91/18870	0.24247045350552	0.660498569088258	0.600256953927871	PGAP2/PIGZ/DPM1/ZDHHC23/ULK1	5
GO:0106027	BP	neuron projection organization	5/693	91/18870	0.24247045350552	0.660498569088258	0.600256953927871	TIAM1/BAIAP2/CTTN/DIP2A/DBN1	5
GO:0018209	BP	peptidyl-serine modification	14/693	308/18870	0.24379008305878	0.663235425412115	0.602744191776946	NCK1/DGKQ/DCLK3/HIPK4/CD44/TGFBR2/CSF3/PKN3/PAK2/EGFR/CAV1/MAPKAPK3/ULK1/FNIP2	14
GO:0051222	BP	positive regulation of protein transport	14/693	308/18870	0.24379008305878	0.663235425412115	0.602744191776946	TLR4/PCNT/RPH3AL/ACSL4/LEPROT/GLUD1/GHRL/CHP2/F2RL2/TMEM30B/APBB1/BAD/SMAD3/MTCL1	14
GO:0009581	BP	detection of external stimulus	7/693	138/18870	0.244672815730393	0.663235425412115	0.602744191776946	CRB1/PDE6C/CHRNA10/PJVK/PKD2L1/SEMA5B/KCNQ1	7
GO:0071331	BP	cellular response to hexose stimulus	7/693	138/18870	0.244672815730393	0.663235425412115	0.602744191776946	TIAM1/SLC26A6/GCLM/ADCY5/SLC29A1/GHRL/BAD	7
GO:0034612	BP	response to tumor necrosis factor	12/693	259/18870	0.245110187356154	0.663235425412115	0.602744191776946	SELE/SPPL2B/SMPD3/RELA/GSDME/CD14/ADAMTS12/SPHK1/TNFRSF1B/ULK1/COL1A1/YBX3	12
GO:0032640	BP	tumor necrosis factor production	9/693	186/18870	0.245549257096711	0.663235425412115	0.602744191776946	FOXP3/ORM1/TLR4/CD14/TSPO/C5AR2/RARA/GHRL/AXL	9
GO:0032680	BP	regulation of tumor necrosis factor production	9/693	186/18870	0.245549257096711	0.663235425412115	0.602744191776946	FOXP3/ORM1/TLR4/CD14/TSPO/C5AR2/RARA/GHRL/AXL	9
GO:0006582	BP	melanin metabolic process	2/693	26/18870	0.247257260625007	0.663235425412115	0.602744191776946	MFSD12/PMEL	2
GO:0032469	BP	endoplasmic reticulum calcium ion homeostasis	2/693	26/18870	0.247257260625007	0.663235425412115	0.602744191776946	TMTC4/ATP2A1	2
GO:0032816	BP	positive regulation of natural killer cell activation	2/693	26/18870	0.247257260625007	0.663235425412115	0.602744191776946	AXL/IL15	2
GO:0042659	BP	regulation of cell fate specification	2/693	26/18870	0.247257260625007	0.663235425412115	0.602744191776946	LMO4/WNT11	2
GO:0044550	BP	secondary metabolite biosynthetic process	2/693	26/18870	0.247257260625007	0.663235425412115	0.602744191776946	MFSD12/PMEL	2
GO:0048641	BP	regulation of skeletal muscle tissue development	2/693	26/18870	0.247257260625007	0.663235425412115	0.602744191776946	ACTN3/YBX3	2
GO:0051560	BP	mitochondrial calcium ion homeostasis	2/693	26/18870	0.247257260625007	0.663235425412115	0.602744191776946	MCUB/ATP2A1	2
GO:0071378	BP	cellular response to growth hormone stimulus	2/693	26/18870	0.247257260625007	0.663235425412115	0.602744191776946	LEPROT/GHRL	2
GO:0098581	BP	detection of external biotic stimulus	2/693	26/18870	0.247257260625007	0.663235425412115	0.602744191776946	SCARB1/TLR4	2
GO:0099558	BP	maintenance of synapse structure	2/693	26/18870	0.247257260625007	0.663235425412115	0.602744191776946	BSN/OPHN1	2
GO:1900407	BP	regulation of cellular response to oxidative stress	2/693	26/18870	0.247257260625007	0.663235425412115	0.602744191776946	TBC1D24/AIFM2	2
GO:1903421	BP	regulation of synaptic vesicle recycling	2/693	26/18870	0.247257260625007	0.663235425412115	0.602744191776946	DGKQ/OPHN1	2
GO:1904996	BP	positive regulation of leukocyte adhesion to vascular endothelial cell	2/693	26/18870	0.247257260625007	0.663235425412115	0.602744191776946	SELE/RELA	2
GO:1905523	BP	positive regulation of macrophage migration	2/693	26/18870	0.247257260625007	0.663235425412115	0.602744191776946	C5AR1/CSF1	2
GO:0043627	BP	response to estrogen	4/693	69/18870	0.24759673654005	0.663235425412115	0.602744191776946	RARA/GHRL/CAV1/MMP2	4
GO:0045670	BP	regulation of osteoclast differentiation	4/693	69/18870	0.24759673654005	0.663235425412115	0.602744191776946	TLR4/NOTCH2/FSTL3/CSF1	4
GO:0070830	BP	bicellular tight junction assembly	4/693	69/18870	0.24759673654005	0.663235425412115	0.602744191776946	PAK2/PECAM1/WNT11/MARVELD2	4
GO:0048259	BP	regulation of receptor-mediated endocytosis	6/693	115/18870	0.247841742359006	0.663235425412115	0.602744191776946	SELE/NUMB/CD63/ANXA2/AP2A1/OPHN1	6
GO:0051261	BP	protein depolymerization	6/693	115/18870	0.247841742359006	0.663235425412115	0.602744191776946	APC2/SH3GL2/GSN/ASPH/ACTN2/SCIN	6
GO:0003044	BP	regulation of systemic arterial blood pressure mediated by a chemical signal	3/693	47/18870	0.248162837480181	0.663235425412115	0.602744191776946	OXTR/SOD2/NDST2	3
GO:0016339	BP	calcium-dependent cell-cell adhesion via plasma membrane cell adhesion molecules	3/693	47/18870	0.248162837480181	0.663235425412115	0.602744191776946	FXYD5/CDH18/DCHS1	3
GO:0035384	BP	thioester biosynthetic process	3/693	47/18870	0.248162837480181	0.663235425412115	0.602744191776946	ACSL6/ACSL4/DIP2A	3
GO:0035850	BP	epithelial cell differentiation involved in kidney development	3/693	47/18870	0.248162837480181	0.663235425412115	0.602744191776946	OSR1/NOTCH2/CD34	3
GO:0046636	BP	negative regulation of alpha-beta T cell activation	3/693	47/18870	0.248162837480181	0.663235425412115	0.602744191776946	FOXP3/ANXA1/NDFIP1	3
GO:0071616	BP	acyl-CoA biosynthetic process	3/693	47/18870	0.248162837480181	0.663235425412115	0.602744191776946	ACSL6/ACSL4/DIP2A	3
GO:0090102	BP	cochlea development	3/693	47/18870	0.248162837480181	0.663235425412115	0.602744191776946	KCNQ1/DCHS1/CTHRC1	3
GO:1904063	BP	negative regulation of cation transmembrane transport	5/693	92/18870	0.249368424709038	0.666076187051771	0.605325858124853	KCNE3/OSR1/ACTN2/CAV1/BIN1	5
GO:0048813	BP	dendrite morphogenesis	7/693	139/18870	0.250230184843156	0.66799584507301	0.607070431285704	TBC1D24/TIAM1/BAIAP2/SEMA3A/DIP2A/DBN1/TPBG	7
GO:0043524	BP	negative regulation of neuron apoptotic process	8/693	163/18870	0.250836791633636	0.668468595968861	0.607500064332604	SEMA3E/CLCF1/GCLM/SOD2/UNC5B/EN1/AXL/MECP2	8
GO:0044409	BP	entry into host	8/693	163/18870	0.250836791633636	0.668468595968861	0.607500064332604	SCARB1/LGALS1/GSN/SCARB2/ITGA5/EGFR/CAV1/AXL	8
GO:0050905	BP	neuromuscular process	8/693	163/18870	0.250836791633636	0.668468595968861	0.607500064332604	STAC3/TNNT3/ADCY5/ATP2A1/SCN4A/MECP2/ACTN3/MYO7A	8
GO:0002221	BP	pattern recognition receptor signaling pathway	11/693	236/18870	0.251484264460591	0.669811768834283	0.608720731402192	FBXL2/RELA/MFHAS1/TLR4/CD14/NFKBIZ/CAV1/SMPDL3B/MAPKAPK3/WDFY1/FOSL1	11
GO:0045582	BP	positive regulation of T cell differentiation	6/693	116/18870	0.253996598658787	0.675732261617025	0.614101238082814	FOXP3/TGFBR2/ANXA1/RARA/NFKBIZ/BAD	6
GO:0046634	BP	regulation of alpha-beta T cell activation	6/693	116/18870	0.253996598658787	0.675732261617025	0.614101238082814	FOXP3/TGFBR2/ANXA1/RARA/NFKBIZ/NDFIP1	6
GO:0045165	BP	cell fate commitment	13/693	286/18870	0.254222568676432	0.675948276281471	0.614297550854034	APC2/SOX18/FOXP3/TBX15/KLF4/WNT2/PRRX1/RARA/LMO4/TAL1/WNT11/HOXA2/NOTCH2	13
GO:0044000	BP	movement in host	9/693	188/18870	0.255104886660145	0.677908204790105	0.61607872158107	SCARB1/LGALS1/CHMP2A/GSN/SCARB2/ITGA5/EGFR/CAV1/AXL	9
GO:0006487	BP	protein N-linked glycosylation	4/693	70/18870	0.255673164375365	0.678279095045433	0.616415784317197	DPM1/MGAT1/MGAT4B/RFT1	4
GO:0030514	BP	negative regulation of BMP signaling pathway	4/693	70/18870	0.255673164375365	0.678279095045433	0.616415784317197	CHRD/SOST/HTRA1/FSTL3	4
GO:0034101	BP	erythrocyte homeostasis	7/693	140/18870	0.255825548591777	0.678279095045433	0.616415784317197	MFHAS1/MB/SFXN1/TGFBR3/TAL1/KCNQ1/AXL	7
GO:0071326	BP	cellular response to monosaccharide stimulus	7/693	140/18870	0.255825548591777	0.678279095045433	0.616415784317197	TIAM1/SLC26A6/GCLM/ADCY5/SLC29A1/GHRL/BAD	7
GO:0043279	BP	response to alkaloid	5/693	93/18870	0.25631572009011	0.678962021578504	0.617036423664021	GRM2/TIAM1/OXTR/EN1/MECP2	5
GO:0008542	BP	visual learning	3/693	48/18870	0.25811462453513	0.678962021578504	0.617036423664021	PDE1B/B4GALT2/MECP2	3
GO:0021795	BP	cerebral cortex cell migration	3/693	48/18870	0.25811462453513	0.678962021578504	0.617036423664021	SUN1/COL3A1/EGFR	3
GO:0031670	BP	cellular response to nutrient	3/693	48/18870	0.25811462453513	0.678962021578504	0.617036423664021	RXRA/CDKN2B/COL1A1	3
GO:0032527	BP	protein exit from endoplasmic reticulum	3/693	48/18870	0.25811462453513	0.678962021578504	0.617036423664021	MAP1LC3C/HM13/TMEM30B	3
GO:0042088	BP	T-helper 1 type immune response	3/693	48/18870	0.25811462453513	0.678962021578504	0.617036423664021	TLR4/ANXA1/NFKBIZ	3
GO:0046189	BP	phenol-containing compound biosynthetic process	3/693	48/18870	0.25811462453513	0.678962021578504	0.617036423664021	MFSD12/PMEL/HDC	3
GO:0070509	BP	calcium ion import	3/693	48/18870	0.25811462453513	0.678962021578504	0.617036423664021	LGALS3/ATP2A1/PDGFRB	3
GO:1902003	BP	regulation of amyloid-beta formation	3/693	48/18870	0.25811462453513	0.678962021578504	0.617036423664021	LRRTM3/RELA/BIN1	3
GO:0046890	BP	regulation of lipid biosynthetic process	9/693	189/18870	0.259927788934912	0.678962021578504	0.617036423664021	CAPN2/DGKQ/SCARB1/PDGFA/SREBF1/TSPO/ANXA1/STAR/SPHK1	9
GO:0002092	BP	positive regulation of receptor internalization	2/693	27/18870	0.261027378182355	0.678962021578504	0.617036423664021	SELE/CD63	2
GO:0006541	BP	glutamine metabolic process	2/693	27/18870	0.261027378182355	0.678962021578504	0.617036423664021	GLUD1/MECP2	2
GO:0006614	BP	SRP-dependent cotranslational protein targeting to membrane	2/693	27/18870	0.261027378182355	0.678962021578504	0.617036423664021	TRAM2/SEC61A1	2
GO:0007205	BP	protein kinase C-activating G protein-coupled receptor signaling pathway	2/693	27/18870	0.261027378182355	0.678962021578504	0.617036423664021	DGKQ/HCRT	2
GO:0007274	BP	neuromuscular synaptic transmission	2/693	27/18870	0.261027378182355	0.678962021578504	0.617036423664021	STAC3/MYLK2	2
GO:0010884	BP	positive regulation of lipid storage	2/693	27/18870	0.261027378182355	0.678962021578504	0.617036423664021	SCARB1/PLIN3	2
GO:0021801	BP	cerebral cortex radial glia-guided migration	2/693	27/18870	0.261027378182355	0.678962021578504	0.617036423664021	SUN1/COL3A1	2
GO:0021846	BP	cell proliferation in forebrain	2/693	27/18870	0.261027378182355	0.678962021578504	0.617036423664021	NUMB/EMX2	2
GO:0022030	BP	telencephalon glial cell migration	2/693	27/18870	0.261027378182355	0.678962021578504	0.617036423664021	SUN1/COL3A1	2
GO:0030204	BP	chondroitin sulfate metabolic process	2/693	27/18870	0.261027378182355	0.678962021578504	0.617036423664021	DSE/CHPF2	2
GO:0032740	BP	positive regulation of interleukin-17 production	2/693	27/18870	0.261027378182355	0.678962021578504	0.617036423664021	SPHK1/IL15	2
GO:0032753	BP	positive regulation of interleukin-4 production	2/693	27/18870	0.261027378182355	0.678962021578504	0.617036423664021	FOXP3/RARA	2
GO:0042059	BP	negative regulation of epidermal growth factor receptor signaling pathway	2/693	27/18870	0.261027378182355	0.678962021578504	0.617036423664021	PTPN3/EGFR	2
GO:0042730	BP	fibrinolysis	2/693	27/18870	0.261027378182355	0.678962021578504	0.617036423664021	ANXA2/PROS1	2
GO:0044827	BP	modulation by host of viral genome replication	2/693	27/18870	0.261027378182355	0.678962021578504	0.617036423664021	ZFYVE1/FBXL2	2
GO:0045672	BP	positive regulation of osteoclast differentiation	2/693	27/18870	0.261027378182355	0.678962021578504	0.617036423664021	NOTCH2/CSF1	2
GO:0045940	BP	positive regulation of steroid metabolic process	2/693	27/18870	0.261027378182355	0.678962021578504	0.617036423664021	SREBF1/STAR	2
GO:0046949	BP	fatty-acyl-CoA biosynthetic process	2/693	27/18870	0.261027378182355	0.678962021578504	0.617036423664021	ACSL6/ACSL4	2
GO:0048745	BP	smooth muscle tissue development	2/693	27/18870	0.261027378182355	0.678962021578504	0.617036423664021	OSR1/COL3A1	2
GO:0060384	BP	innervation	2/693	27/18870	0.261027378182355	0.678962021578504	0.617036423664021	SEMA3A/LRIG1	2
GO:0071467	BP	cellular response to pH	2/693	27/18870	0.261027378182355	0.678962021578504	0.617036423664021	MCOLN1/PKD2L1	2
GO:0090330	BP	regulation of platelet aggregation	2/693	27/18870	0.261027378182355	0.678962021578504	0.617036423664021	MFSD2B/C1QTNF1	2
GO:0099560	BP	synaptic membrane adhesion	2/693	27/18870	0.261027378182355	0.678962021578504	0.617036423664021	PCDH8/PTPRF	2
GO:1902932	BP	positive regulation of alcohol biosynthetic process	2/693	27/18870	0.261027378182355	0.678962021578504	0.617036423664021	ADCYAP1R1/SREBF1	2
GO:0009582	BP	detection of abiotic stimulus	7/693	141/18870	0.261457340547861	0.679701738874143	0.617708674099418	CRB1/PDE6C/CHRNA10/PJVK/PKD2L1/SEMA5B/KCNQ1	7
GO:0016051	BP	carbohydrate biosynthetic process	10/693	214/18870	0.262591891885208	0.682271309522558	0.62004388377663	DGKQ/ADCYAP1R1/SMPD3/NDST1/ENO3/AP2A1/NDST2/PPP1R3E/DSE/PASK	10
GO:0003208	BP	cardiac ventricle morphogenesis	4/693	71/18870	0.26380197742457	0.684653381098008	0.622208695473181	HEG1/TGFBR2/TGFBR3/HEYL	4
GO:1903317	BP	regulation of protein maturation	4/693	71/18870	0.26380197742457	0.684653381098008	0.622208695473181	ANXA2/GSN/CLEC3B/S100A10	4
GO:0002040	BP	sprouting angiogenesis	9/693	190/18870	0.264779463784375	0.686808509116247	0.624167262289365	MMRN2/SEMA3E/CREB3L1/SRPX2/ITGA5/ANXA1/KLF4/CEMIP2/GHRL	9
GO:0007338	BP	single fertilization	8/693	166/18870	0.266394761533781	0.690231488124986	0.62727804412797	ACR/MST1R/SPACA6/SPACA5/PRSS55/ATP8B3/SPESP1/SPAG1	8
GO:0070665	BP	positive regulation of leukocyte proliferation	8/693	166/18870	0.266394761533781	0.690231488124986	0.62727804412797	NCK1/FOXP3/TLR4/CLCF1/TGFBR2/ANXA1/IL15/CSF1	8
GO:0032924	BP	activin receptor signaling pathway	3/693	49/18870	0.268118411198119	0.693927307031052	0.63063678115277	TGFBR2/SMAD3/FSTL3	3
GO:0048286	BP	lung alveolus development	3/693	49/18870	0.268118411198119	0.693927307031052	0.63063678115277	SMPD3/PDGFA/MECP2	3
GO:0071706	BP	tumor necrosis factor superfamily cytokine production	9/693	191/18870	0.269658937839095	0.69714151759177	0.633557835536162	FOXP3/ORM1/TLR4/CD14/TSPO/C5AR2/RARA/GHRL/AXL	9
GO:1903555	BP	regulation of tumor necrosis factor superfamily cytokine production	9/693	191/18870	0.269658937839095	0.69714151759177	0.633557835536162	FOXP3/ORM1/TLR4/CD14/TSPO/C5AR2/RARA/GHRL/AXL	9
GO:0003073	BP	regulation of systemic arterial blood pressure	5/693	95/18870	0.270345973624992	0.698530908054834	0.634820504868401	NAV2/OXTR/SOD2/NDST2/MECP2	5
GO:0048639	BP	positive regulation of developmental growth	8/693	167/18870	0.27164279553245	0.70073944110842	0.636827605845508	CRABP2/TGFBR3/WNT2/GHRL/MECP2/ACTN3/CSF1/YBX3	8
GO:0051648	BP	vesicle localization	10/693	216/18870	0.271758973628279	0.70073944110842	0.636827605845508	SMPD3/BSN/CHMP2A/SDC1/KIF13A/MYO15A/SEPTIN5/TPGS1/MECP2/MYO7A	10
GO:0043954	BP	cellular component maintenance	4/693	72/18870	0.27197834248998	0.70073944110842	0.636827605845508	BSN/CTTN/OPHN1/PJVK	4
GO:0099518	BP	vesicle cytoskeletal trafficking	4/693	72/18870	0.27197834248998	0.70073944110842	0.636827605845508	KIF13A/MYO15A/MECP2/MYO7A	4
GO:0006906	BP	vesicle fusion	6/693	119/18870	0.27270238006263	0.70073944110842	0.636827605845508	SYT9/CPLANE2/CHMP2A/ANXA2/ANXA1/SPHK1	6
GO:0035710	BP	CD4-positive, alpha-beta T cell activation	6/693	119/18870	0.27270238006263	0.70073944110842	0.636827605845508	FOXP3/TGFBR2/ANXA1/RARA/NFKBIZ/NDFIP1	6
GO:0002274	BP	myeloid leukocyte activation	11/693	241/18870	0.273019118012593	0.70073944110842	0.636827605845508	C5AR1/MFHAS1/TLR4/LTBR/TGFBR2/SHPK/ANXA1/NOTCH2/SPHK1/IL15/CSF1	11
GO:0006027	BP	glycosaminoglycan catabolic process	2/693	28/18870	0.274802723638791	0.70073944110842	0.636827605845508	CD44/CEMIP2	2
GO:0007288	BP	sperm axoneme assembly	2/693	28/18870	0.274802723638791	0.70073944110842	0.636827605845508	NEURL1/TPGS1	2
GO:0009648	BP	photoperiodism	2/693	28/18870	0.274802723638791	0.70073944110842	0.636827605845508	FBXL17/CRY2	2
GO:0010758	BP	regulation of macrophage chemotaxis	2/693	28/18870	0.274802723638791	0.70073944110842	0.636827605845508	C5AR1/CSF1	2
GO:0014047	BP	glutamate secretion	2/693	28/18870	0.274802723638791	0.70073944110842	0.636827605845508	GRM2/GABBR1	2
GO:0021680	BP	cerebellar Purkinje cell layer development	2/693	28/18870	0.274802723638791	0.70073944110842	0.636827605845508	SEZ6/B4GALT2	2
GO:0032104	BP	regulation of response to extracellular stimulus	2/693	28/18870	0.274802723638791	0.70073944110842	0.636827605845508	RXRA/GHRL	2
GO:0032107	BP	regulation of response to nutrient levels	2/693	28/18870	0.274802723638791	0.70073944110842	0.636827605845508	RXRA/GHRL	2
GO:0034698	BP	response to gonadotropin	2/693	28/18870	0.274802723638791	0.70073944110842	0.636827605845508	GCLM/TGFBR3	2
GO:0035116	BP	embryonic hindlimb morphogenesis	2/693	28/18870	0.274802723638791	0.70073944110842	0.636827605845508	MSX1/OSR1	2
GO:0045686	BP	negative regulation of glial cell differentiation	2/693	28/18870	0.274802723638791	0.70073944110842	0.636827605845508	DAAM2/MECP2	2
GO:0046639	BP	negative regulation of alpha-beta T cell differentiation	2/693	28/18870	0.274802723638791	0.70073944110842	0.636827605845508	FOXP3/ANXA1	2
GO:0070423	BP	nucleotide-binding oligomerization domain containing signaling pathway	2/693	28/18870	0.274802723638791	0.70073944110842	0.636827605845508	RELA/TLR4	2
GO:0086010	BP	membrane depolarization during action potential	2/693	28/18870	0.274802723638791	0.70073944110842	0.636827605845508	ANK2/PTPN3	2
GO:0090594	BP	inflammatory response to wounding	2/693	28/18870	0.274802723638791	0.70073944110842	0.636827605845508	TLR4/NFKBIZ	2
GO:1903055	BP	positive regulation of extracellular matrix organization	2/693	28/18870	0.274802723638791	0.70073944110842	0.636827605845508	PHLDB1/SMAD3	2
GO:2000756	BP	regulation of peptidyl-lysine acetylation	2/693	28/18870	0.274802723638791	0.70073944110842	0.636827605845508	SF3B1/DIP2A	2
GO:0050821	BP	protein stabilization	10/693	217/18870	0.276379264992837	0.704374884416788	0.640131473906071	ANK2/MAPK8IP3/RPL11/MSX1/ATP1B3/MFSD1/P3H1/SMAD3/SPAG1/WIZ	10
GO:0032944	BP	regulation of mononuclear cell proliferation	11/693	242/18870	0.277395343159976	0.705461639246192	0.641119109873951	NCK1/FOXP3/TLR4/CLCF1/TGFBR2/LGALS3/ANXA1/NDFIP1/TNFRSF1B/IL15/CSF1	11
GO:0016079	BP	synaptic vesicle exocytosis	5/693	96/18870	0.277422802296053	0.705461639246192	0.641119109873951	SYT9/CPLX4/PPFIA3/SV2C/SEPTIN5	5
GO:0022404	BP	molting cycle process	5/693	96/18870	0.277422802296053	0.705461639246192	0.641119109873951	SOX18/RELA/PDGFA/EGFR/LRIG1	5
GO:0022405	BP	hair cycle process	5/693	96/18870	0.277422802296053	0.705461639246192	0.641119109873951	SOX18/RELA/PDGFA/EGFR/LRIG1	5
GO:0016573	BP	histone acetylation	3/693	50/18870	0.278165533915665	0.705461639246192	0.641119109873951	SF3B1/BRD8/EP400	3
GO:0045910	BP	negative regulation of DNA recombination	3/693	50/18870	0.278165533915665	0.705461639246192	0.641119109873951	FOXP3/PARP3/NDFIP1	3
GO:0060976	BP	coronary vasculature development	3/693	50/18870	0.278165533915665	0.705461639246192	0.641119109873951	NDST1/TGFBR3/PDGFRB	3
GO:0071385	BP	cellular response to glucocorticoid stimulus	3/693	50/18870	0.278165533915665	0.705461639246192	0.641119109873951	KLF9/ANXA1/FAM107A	3
GO:1902041	BP	regulation of extrinsic apoptotic signaling pathway via death domain receptors	3/693	50/18870	0.278165533915665	0.705461639246192	0.641119109873951	TIMP3/LGALS3/BMPR1B	3
GO:0009306	BP	protein secretion	16/693	368/18870	0.279494004899308	0.707540322769482	0.643008204412933	TIAM1/TLR4/SREBF1/ADCY5/RPH3AL/ANXA1/ACSL4/GLUD1/GHRL/C1QTNF5/PFKL/P3H1/F2RL2/APBB1/BAD/CAVIN1	16
GO:0009749	BP	response to glucose	9/693	193/18870	0.279497358500628	0.707540322769482	0.643008204412933	TIAM1/GCLM/SREBF1/ADCY5/SLC29A1/GHRL/PFKL/COL6A3/BAD	9
GO:0002067	BP	glandular epithelial cell differentiation	4/693	73/18870	0.280197484857737	0.707540322769482	0.643008204412933	KLF4/RARA/CAV1/BAD	4
GO:0009247	BP	glycolipid biosynthetic process	4/693	73/18870	0.280197484857737	0.707540322769482	0.643008204412933	A4GALT/PGAP2/PIGZ/DPM1	4
GO:0032413	BP	negative regulation of ion transmembrane transporter activity	4/693	73/18870	0.280197484857737	0.707540322769482	0.643008204412933	KCNE3/OSR1/ACTN2/CAV1	4
GO:0042093	BP	T-helper cell differentiation	4/693	73/18870	0.280197484857737	0.707540322769482	0.643008204412933	FOXP3/ANXA1/RARA/NFKBIZ	4
GO:0071677	BP	positive regulation of mononuclear cell migration	4/693	73/18870	0.280197484857737	0.707540322769482	0.643008204412933	CD99L2/LGALS3/ABL2/JAM2	4
GO:1904377	BP	positive regulation of protein localization to cell periphery	4/693	73/18870	0.280197484857737	0.707540322769482	0.643008204412933	STAC3/LRP1/LGALS3/EGFR	4
GO:0009416	BP	response to light stimulus	14/693	318/18870	0.281263139992805	0.70920236020318	0.644518653600797	CRB1/PDE6C/RELA/FBXL17/MMP3/PDE1B/BMF/B4GALT2/EGFR/MYO15A/SEMA5B/MMP2/MECP2/CRY2	14
GO:0007034	BP	vacuolar transport	8/693	169/18870	0.282224578305839	0.70920236020318	0.644518653600797	LRP1/CHMP2A/SCARB2/KIF13A/LEPROT/ATP6V0D1/NDFIP1/BIN1	8
GO:0034250	BP	positive regulation of amide metabolic process	8/693	169/18870	0.282224578305839	0.70920236020318	0.644518653600797	NCK1/LRRTM3/RELA/TENT5B/PRR16/RBM3/PASK/YBX3	8
GO:0035592	BP	establishment of protein localization to extracellular region	16/693	369/18870	0.283057953396731	0.70920236020318	0.644518653600797	TIAM1/TLR4/SREBF1/ADCY5/RPH3AL/ANXA1/ACSL4/GLUD1/GHRL/C1QTNF5/PFKL/P3H1/F2RL2/APBB1/BAD/CAVIN1	16
GO:0030534	BP	adult behavior	7/693	145/18870	0.28431723118578	0.70920236020318	0.644518653600797	GRM2/SEZ6/GHRL/EN1/SEPTIN5/TPGS1/MECP2	7
GO:0050671	BP	positive regulation of lymphocyte proliferation	7/693	145/18870	0.28431723118578	0.70920236020318	0.644518653600797	NCK1/FOXP3/TLR4/CLCF1/TGFBR2/ANXA1/IL15	7
GO:0050921	BP	positive regulation of chemotaxis	7/693	145/18870	0.28431723118578	0.70920236020318	0.644518653600797	C5AR1/TIAM1/TPBG/PDGFRB/FGF16/SMAD3/CSF1	7
GO:0062207	BP	regulation of pattern recognition receptor signaling pathway	7/693	145/18870	0.28431723118578	0.70920236020318	0.644518653600797	FBXL2/MFHAS1/TLR4/CD14/CAV1/SMPDL3B/WDFY1	7
GO:0051260	BP	protein homooligomerization	9/693	194/18870	0.28445432874631	0.70920236020318	0.644518653600797	EHD4/CHMP2A/ATL3/SOD2/MCOLN1/PXDN/RBMX/KCTD6/PKD2L1	9
GO:0014020	BP	primary neural tube formation	5/693	97/18870	0.284536703019708	0.70920236020318	0.644518653600797	RARA/LMO4/DLC1/LUZP1/CTHRC1	5
GO:0021675	BP	nerve development	5/693	97/18870	0.284536703019708	0.70920236020318	0.644518653600797	ACKR3/NAV2/SEMA3A/HOXA3/LRIG1	5
GO:0042158	BP	lipoprotein biosynthetic process	5/693	97/18870	0.284536703019708	0.70920236020318	0.644518653600797	PGAP2/PIGZ/DPM1/ZDHHC23/ULK1	5
GO:0090174	BP	organelle membrane fusion	6/693	121/18870	0.285352573829942	0.70920236020318	0.644518653600797	SYT9/CPLANE2/CHMP2A/ANXA2/ANXA1/SPHK1	6
GO:0010952	BP	positive regulation of peptidase activity	8/693	170/18870	0.287555858420554	0.70920236020318	0.644518653600797	ARL6IP5/GSN/ASPH/DLC1/NLRP12/BAD/SMAD3/ACER2	8
GO:0001974	BP	blood vessel remodeling	3/693	51/18870	0.28824757954914	0.70920236020318	0.644518653600797	CRB1/HOXA3/AXL	3
GO:0008089	BP	anterograde axonal transport	3/693	51/18870	0.28824757954914	0.70920236020318	0.644518653600797	DLG2/MAPK8IP3/MECP2	3
GO:0021695	BP	cerebellar cortex development	3/693	51/18870	0.28824757954914	0.70920236020318	0.644518653600797	OPHN1/SEZ6/B4GALT2	3
GO:0032365	BP	intracellular lipid transport	3/693	51/18870	0.28824757954914	0.70920236020318	0.644518653600797	ANXA2/STAR/ABCD4	3
GO:0038084	BP	vascular endothelial growth factor signaling pathway	3/693	51/18870	0.28824757954914	0.70920236020318	0.644518653600797	CD63/PDGFRB/DCN	3
GO:0046622	BP	positive regulation of organ growth	3/693	51/18870	0.28824757954914	0.70920236020318	0.644518653600797	TGFBR3/WNT2/YBX3	3
GO:0048013	BP	ephrin receptor signaling pathway	3/693	51/18870	0.28824757954914	0.70920236020318	0.644518653600797	NCK1/TIAM1/MMP2	3
GO:0045669	BP	positive regulation of osteoblast differentiation	4/693	74/18870	0.288454693674994	0.70920236020318	0.644518653600797	ZHX3/BMPR1B/GDPD2/CTHRC1	4
GO:0002418	BP	immune response to tumor cell	2/693	29/18870	0.288564367780197	0.70920236020318	0.644518653600797	GSDME/ADAM15	2
GO:0003401	BP	axis elongation	2/693	29/18870	0.288564367780197	0.70920236020318	0.644518653600797	WNT11/SPRY1	2
GO:0008299	BP	isoprenoid biosynthetic process	2/693	29/18870	0.288564367780197	0.70920236020318	0.644518653600797	CRPPA/DHRS9	2
GO:0009264	BP	deoxyribonucleotide catabolic process	2/693	29/18870	0.288564367780197	0.70920236020318	0.644518653600797	GDA/NT5M	2
GO:0010800	BP	positive regulation of peptidyl-threonine phosphorylation	2/693	29/18870	0.288564367780197	0.70920236020318	0.644518653600797	PRKAG2/SPHK1	2
GO:0015813	BP	L-glutamate transmembrane transport	2/693	29/18870	0.288564367780197	0.70920236020318	0.644518653600797	ARL6IP5/SLC38A6	2
GO:0034656	BP	nucleobase-containing small molecule catabolic process	2/693	29/18870	0.288564367780197	0.70920236020318	0.644518653600797	GDA/MGAT1	2
GO:0035872	BP	nucleotide-binding domain, leucine rich repeat containing receptor signaling pathway	2/693	29/18870	0.288564367780197	0.70920236020318	0.644518653600797	RELA/TLR4	2
GO:0046386	BP	deoxyribose phosphate catabolic process	2/693	29/18870	0.288564367780197	0.70920236020318	0.644518653600797	GDA/NT5M	2
GO:0051156	BP	glucose 6-phosphate metabolic process	2/693	29/18870	0.288564367780197	0.70920236020318	0.644518653600797	SHPK/PGLS	2
GO:0060037	BP	pharyngeal system development	2/693	29/18870	0.288564367780197	0.70920236020318	0.644518653600797	PLXNA2/HOXA2	2
GO:1900746	BP	regulation of vascular endothelial growth factor signaling pathway	2/693	29/18870	0.288564367780197	0.70920236020318	0.644518653600797	CD63/DCN	2
GO:0002757	BP	immune response-activating signaling pathway	20/693	473/18870	0.290038325630379	0.70920236020318	0.644518653600797	C5AR1/FBXL2/FOXP3/RELA/MFHAS1/TLR4/LGALS3/CD14/THY1/PAK2/C5AR2/ELF1/NFKBIZ/CAV1/SMPDL3B/CACNB3/MAPKAPK3/WDFY1/BCAR1/FOSL1	20
GO:0046434	BP	organophosphate catabolic process	7/693	146/18870	0.290107456196933	0.70920236020318	0.644518653600797	SCARB1/AMPD3/SMPD3/GDA/PLBD2/SMPDL3B/NT5M	7
GO:0002768	BP	immune response-regulating cell surface receptor signaling pathway	15/693	346/18870	0.291621950150385	0.70920236020318	0.644518653600797	C5AR1/FOXP3/RELA/MFHAS1/TLR4/LGALS3/CD14/THY1/PAK2/C5AR2/ELF1/NFKBIZ/CACNB3/WDFY1/BCAR1	15
GO:0006835	BP	dicarboxylic acid transport	5/693	98/18870	0.291684651586293	0.70920236020318	0.644518653600797	GRM2/ARL6IP5/SLC38A6/SLC26A6/GABBR1	5
GO:0048661	BP	positive regulation of smooth muscle cell proliferation	5/693	98/18870	0.291684651586293	0.70920236020318	0.644518653600797	SMPD3/TLR4/FOXJ2/PDGFRB/MMP2	5
GO:1902105	BP	regulation of leukocyte differentiation	14/693	321/18870	0.29285835875795	0.70920236020318	0.644518653600797	FOXP3/TLR4/TGFBR2/ANXA1/RARA/TAL1/NFKBIZ/NDFIP1/NOTCH2/AXL/BAD/IL15/FSTL3/CSF1	14
GO:0001959	BP	regulation of cytokine-mediated signaling pathway	8/693	171/18870	0.292912412311609	0.70920236020318	0.644518653600797	SPPL2B/ECM1/PXDN/CAV1/AXL/SPHK1/ULK1/CSF1	8
GO:0030856	BP	regulation of epithelial cell differentiation	8/693	171/18870	0.292912412311609	0.70920236020318	0.644518653600797	SPRED3/CDKN2B/OSR1/VEZF1/FOXJ2/CAV1/SPRY1/BAD	8
GO:0048660	BP	regulation of smooth muscle cell proliferation	8/693	171/18870	0.292912412311609	0.70920236020318	0.644518653600797	SMPD3/TLR4/SOD2/IGFBP3/FOXJ2/PDGFRB/MMP2/GNA12	8
GO:0048511	BP	rhythmic process	13/693	296/18870	0.293895283986935	0.70920236020318	0.644518653600797	KLF9/FBXL17/OXTR/SLC26A6/SREBF1/MAGEL2/GPR176/GHRL/BMPR1B/AXL/MMP2/CAVIN3/CRY2	13
GO:0043123	BP	positive regulation of canonical NF-kappaB signal transduction	9/693	196/18870	0.29443881346704	0.70920236020318	0.644518653600797	S100A4/RELA/LGALS1/TLR4/LTBR/ECM1/RHOC/NDFIP1/LURAP1L	9
GO:0002294	BP	CD4-positive, alpha-beta T cell differentiation involved in immune response	4/693	75/18870	0.296745326926301	0.70920236020318	0.644518653600797	FOXP3/ANXA1/RARA/NFKBIZ	4
GO:0010822	BP	positive regulation of mitochondrion organization	4/693	75/18870	0.296745326926301	0.70920236020318	0.644518653600797	CAMKK2/BMF/DCN/BAD	4
GO:0030968	BP	endoplasmic reticulum unfolded protein response	4/693	75/18870	0.296745326926301	0.70920236020318	0.644518653600797	NCK1/CREB3L1/PARP16/TMTC4	4
GO:0045806	BP	negative regulation of endocytosis	4/693	75/18870	0.296745326926301	0.70920236020318	0.644518653600797	SCAMP5/ANXA2/LGALS3/CAV1	4
GO:0120192	BP	tight junction assembly	4/693	75/18870	0.296745326926301	0.70920236020318	0.644518653600797	PAK2/PECAM1/WNT11/MARVELD2	4
GO:0002065	BP	columnar/cuboidal epithelial cell differentiation	6/693	123/18870	0.298126615388854	0.70920236020318	0.644518653600797	KLF4/RARA/WNT11/CAV1/TMEM231/BAD	6
GO:0007613	BP	memory	6/693	123/18870	0.298126615388854	0.70920236020318	0.644518653600797	OXTR/ITGA5/LMX1A/B4GALT2/RASGRF1/MECP2	6
GO:0010811	BP	positive regulation of cell-substrate adhesion	6/693	123/18870	0.298126615388854	0.70920236020318	0.644518653600797	CASS4/ITGA5/THY1/S100A10/SMAD3/CSF1	6
GO:0051048	BP	negative regulation of secretion	8/693	172/18870	0.298292997573987	0.70920236020318	0.644518653600797	SREBF1/TSPO/ANXA1/GHRL/PFKL/GABBR1/TNFRSF1B/CRY2	8
GO:0010823	BP	negative regulation of mitochondrion organization	3/693	52/18870	0.298356390195081	0.70920236020318	0.644518653600797	LMNA/TSPO/VAT1	3
GO:0032692	BP	negative regulation of interleukin-1 production	3/693	52/18870	0.298356390195081	0.70920236020318	0.644518653600797	GHRL/SERPINB1/NLRP12	3
GO:0043154	BP	negative regulation of cysteine-type endopeptidase activity involved in apoptotic process	3/693	52/18870	0.298356390195081	0.70920236020318	0.644518653600797	CD44/KLF4/PAK2	3
GO:0050687	BP	negative regulation of defense response to virus	3/693	52/18870	0.298356390195081	0.70920236020318	0.644518653600797	FBXL2/FOXP3/TRAF3IP1	3
GO:0051180	BP	vitamin transport	3/693	52/18870	0.298356390195081	0.70920236020318	0.644518653600797	SCARB1/ABCG2/ABCD4	3
GO:0060688	BP	regulation of morphogenesis of a branching structure	3/693	52/18870	0.298356390195081	0.70920236020318	0.644518653600797	PDGFA/WNT2/MECP2	3
GO:0099172	BP	presynapse organization	3/693	52/18870	0.298356390195081	0.70920236020318	0.644518653600797	C5AR1/LRRTM3/BSN	3
GO:1901799	BP	negative regulation of proteasomal protein catabolic process	3/693	52/18870	0.298356390195081	0.70920236020318	0.644518653600797	RPL11/OPHN1/KLHL40	3
GO:0003300	BP	cardiac muscle hypertrophy	5/693	99/18870	0.298863645642661	0.70920236020318	0.644518653600797	TIAM1/LMNA/PAK2/TNFRSF1B/SMAD3	5
GO:0050773	BP	regulation of dendrite development	5/693	99/18870	0.298863645642661	0.70920236020318	0.644518653600797	TBC1D24/TIAM1/BAIAP2/SEZ6/DBN1	5
GO:0051588	BP	regulation of neurotransmitter transport	5/693	99/18870	0.298863645642661	0.70920236020318	0.644518653600797	HCRT/CPLX4/SV2C/SEPTIN5/MYOF	5
GO:1903829	BP	positive regulation of protein localization	20/693	476/18870	0.299650233795376	0.70920236020318	0.644518653600797	STAC3/LRP1/TLR4/PCNT/RPH3AL/LGALS3/ACSL4/LEPROT/GLUD1/EGFR/GLIS2/GHRL/PECAM1/CHP2/F2RL2/TMEM30B/APBB1/BAD/SMAD3/MTCL1	20
GO:0002507	BP	tolerance induction	2/693	30/18870	0.302294760832258	0.70920236020318	0.644518653600797	FOXP3/TGFBR2	2
GO:0006378	BP	mRNA polyadenylation	2/693	30/18870	0.302294760832258	0.70920236020318	0.644518653600797	PAPOLB/AHCYL1	2
GO:0008209	BP	androgen metabolic process	2/693	30/18870	0.302294760832258	0.70920236020318	0.644518653600797	DHRS9/SPP1	2
GO:0009185	BP	ribonucleoside diphosphate metabolic process	2/693	30/18870	0.302294760832258	0.70920236020318	0.644518653600797	DLG2/BAD	2
GO:0009649	BP	entrainment of circadian clock	2/693	30/18870	0.302294760832258	0.70920236020318	0.644518653600797	FBXL17/CRY2	2
GO:0010575	BP	positive regulation of vascular endothelial growth factor production	2/693	30/18870	0.302294760832258	0.70920236020318	0.644518653600797	C5AR1/RELA	2
GO:0033137	BP	negative regulation of peptidyl-serine phosphorylation	2/693	30/18870	0.302294760832258	0.70920236020318	0.644518653600797	NCK1/CAV1	2
GO:0035774	BP	positive regulation of insulin secretion involved in cellular response to glucose stimulus	2/693	30/18870	0.302294760832258	0.70920236020318	0.644518653600797	GHRL/BAD	2
GO:0060045	BP	positive regulation of cardiac muscle cell proliferation	2/693	30/18870	0.302294760832258	0.70920236020318	0.644518653600797	TGFBR3/WNT2	2
GO:0060219	BP	camera-type eye photoreceptor cell differentiation	2/693	30/18870	0.302294760832258	0.70920236020318	0.644518653600797	PDE6C/THY1	2
GO:0060441	BP	epithelial tube branching involved in lung morphogenesis	2/693	30/18870	0.302294760832258	0.70920236020318	0.644518653600797	WNT2/SPRY1	2
GO:0065005	BP	protein-lipid complex assembly	2/693	30/18870	0.302294760832258	0.70920236020318	0.644518653600797	SOAT2/BIN1	2
GO:0071295	BP	cellular response to vitamin	2/693	30/18870	0.302294760832258	0.70920236020318	0.644518653600797	RXRA/COL1A1	2
GO:0090140	BP	regulation of mitochondrial fission	2/693	30/18870	0.302294760832258	0.70920236020318	0.644518653600797	INF2/DCN	2
GO:1900117	BP	regulation of execution phase of apoptosis	2/693	30/18870	0.302294760832258	0.70920236020318	0.644518653600797	PAK2/DLC1	2
GO:0009895	BP	negative regulation of catabolic process	15/693	349/18870	0.302900987133196	0.70920236020318	0.644518653600797	RELA/TIMP3/RPL11/ANXA2/BMF/TENT5B/TSPO/OPHN1/PTPN3/EGFR/HCAR1/KLHL40/SMAD3/ACTN3/YBX3	15
GO:1904951	BP	positive regulation of establishment of protein localization	14/693	324/18870	0.304595283100268	0.70920236020318	0.644518653600797	TLR4/PCNT/RPH3AL/ACSL4/LEPROT/GLUD1/GHRL/CHP2/F2RL2/TMEM30B/APBB1/BAD/SMAD3/MTCL1	14
GO:0002287	BP	alpha-beta T cell activation involved in immune response	4/693	76/18870	0.305064816021814	0.70920236020318	0.644518653600797	FOXP3/ANXA1/RARA/NFKBIZ	4
GO:0002293	BP	alpha-beta T cell differentiation involved in immune response	4/693	76/18870	0.305064816021814	0.70920236020318	0.644518653600797	FOXP3/ANXA1/RARA/NFKBIZ	4
GO:0005977	BP	glycogen metabolic process	4/693	76/18870	0.305064816021814	0.70920236020318	0.644518653600797	PRKAG2/PPP1R3E/PYGM/PASK	4
GO:0007029	BP	endoplasmic reticulum organization	5/693	100/18870	0.306070707601399	0.70920236020318	0.644518653600797	ATL3/TOR1AIP2/TRAM2/REEP2/SEC61A1	5
GO:0034766	BP	negative regulation of monoatomic ion transmembrane transport	5/693	100/18870	0.306070707601399	0.70920236020318	0.644518653600797	KCNE3/OSR1/ACTN2/CAV1/BIN1	5
GO:0045862	BP	positive regulation of proteolysis	15/693	350/18870	0.306688792034298	0.70920236020318	0.644518653600797	ARL6IP5/ANXA2/GSN/PSMC1/CLEC3B/ASPH/KLHL40/DLC1/S100A10/CAV1/NLRP12/TNFRSF1B/BAD/SMAD3/ACER2	15
GO:0002762	BP	negative regulation of myeloid leukocyte differentiation	3/693	53/18870	0.308484066896389	0.70920236020318	0.644518653600797	TLR4/RARA/FSTL3	3
GO:0009584	BP	detection of visible light	3/693	53/18870	0.308484066896389	0.70920236020318	0.644518653600797	CRB1/PDE6C/SEMA5B	3
GO:0030834	BP	regulation of actin filament depolymerization	3/693	53/18870	0.308484066896389	0.70920236020318	0.644518653600797	GSN/ACTN2/SCIN	3
GO:0035315	BP	hair cell differentiation	3/693	53/18870	0.308484066896389	0.70920236020318	0.644518653600797	GSDME/KCNQ1/MYO7A	3
GO:0071622	BP	regulation of granulocyte chemotaxis	3/693	53/18870	0.308484066896389	0.70920236020318	0.644518653600797	C5AR1/C5AR2/CSF1	3
GO:0071825	BP	protein-lipid complex organization	3/693	53/18870	0.308484066896389	0.70920236020318	0.644518653600797	SCARB1/SOAT2/BIN1	3
GO:1902075	BP	cellular response to salt	9/693	199/18870	0.309576869847719	0.70920236020318	0.644518653600797	SYT9/BAIAP2/DLG2/GCLM/MCOLN1/CHP2/PLEC/MECP2/COL1A1	9
GO:0009314	BP	response to radiation	18/693	428/18870	0.310961219468394	0.70920236020318	0.644518653600797	CRB1/PDE6C/RELA/FBXL17/MMP3/PDE1B/BMF/SOD2/ANXA1/SWI5/COL3A1/B4GALT2/EGFR/MYO15A/SEMA5B/MMP2/MECP2/CRY2	18
GO:0071692	BP	protein localization to extracellular region	16/693	377/18870	0.312082074524445	0.70920236020318	0.644518653600797	TIAM1/TLR4/SREBF1/ADCY5/RPH3AL/ANXA1/ACSL4/GLUD1/GHRL/C1QTNF5/PFKL/P3H1/F2RL2/APBB1/BAD/CAVIN1	16
GO:0002002	BP	regulation of angiotensin levels in blood	1/693	10/18870	0.31219778252203	0.70920236020318	0.644518653600797	NDST2	1
GO:0002291	BP	T cell activation via T cell receptor contact with antigen bound to MHC molecule on antigen presenting cell	1/693	10/18870	0.31219778252203	0.70920236020318	0.644518653600797	LGALS3	1
GO:0002361	BP	CD4-positive, CD25-positive, alpha-beta regulatory T cell differentiation	1/693	10/18870	0.31219778252203	0.70920236020318	0.644518653600797	FOXP3	1
GO:0002676	BP	regulation of chronic inflammatory response	1/693	10/18870	0.31219778252203	0.70920236020318	0.644518653600797	FOXP3	1
GO:0003056	BP	regulation of vascular associated smooth muscle contraction	1/693	10/18870	0.31219778252203	0.70920236020318	0.644518653600797	ATP2B1	1
GO:0003418	BP	growth plate cartilage chondrocyte differentiation	1/693	10/18870	0.31219778252203	0.70920236020318	0.644518653600797	TGFBR2	1
GO:0006868	BP	glutamine transport	1/693	10/18870	0.31219778252203	0.70920236020318	0.644518653600797	SLC38A6	1
GO:0007440	BP	foregut morphogenesis	1/693	10/18870	0.31219778252203	0.70920236020318	0.644518653600797	SMAD3	1
GO:0008343	BP	adult feeding behavior	1/693	10/18870	0.31219778252203	0.70920236020318	0.644518653600797	GHRL	1
GO:0009155	BP	purine deoxyribonucleotide catabolic process	1/693	10/18870	0.31219778252203	0.70920236020318	0.644518653600797	GDA	1
GO:0009170	BP	purine deoxyribonucleoside monophosphate metabolic process	1/693	10/18870	0.31219778252203	0.70920236020318	0.644518653600797	GDA	1
GO:0010572	BP	positive regulation of platelet activation	1/693	10/18870	0.31219778252203	0.70920236020318	0.644518653600797	TLR4	1
GO:0010918	BP	positive regulation of mitochondrial membrane potential	1/693	10/18870	0.31219778252203	0.70920236020318	0.644518653600797	BAD	1
GO:0010998	BP	regulation of translational initiation by eIF2 alpha phosphorylation	1/693	10/18870	0.31219778252203	0.70920236020318	0.644518653600797	NCK1	1
GO:0015820	BP	leucine transport	1/693	10/18870	0.31219778252203	0.70920236020318	0.644518653600797	SLC43A1	1
GO:0016081	BP	synaptic vesicle docking	1/693	10/18870	0.31219778252203	0.70920236020318	0.644518653600797	PPFIA3	1
GO:0016102	BP	diterpenoid biosynthetic process	1/693	10/18870	0.31219778252203	0.70920236020318	0.644518653600797	DHRS9	1
GO:0021520	BP	spinal cord motor neuron cell fate specification	1/693	10/18870	0.31219778252203	0.70920236020318	0.644518653600797	LMO4	1
GO:0030242	BP	autophagy of peroxisome	1/693	10/18870	0.31219778252203	0.70920236020318	0.644518653600797	PJVK	1
GO:0031666	BP	positive regulation of lipopolysaccharide-mediated signaling pathway	1/693	10/18870	0.31219778252203	0.70920236020318	0.644518653600797	CD14	1
GO:0032329	BP	serine transport	1/693	10/18870	0.31219778252203	0.70920236020318	0.644518653600797	SFXN1	1
GO:0032377	BP	regulation of intracellular lipid transport	1/693	10/18870	0.31219778252203	0.70920236020318	0.644518653600797	ANXA2	1
GO:0032819	BP	positive regulation of natural killer cell proliferation	1/693	10/18870	0.31219778252203	0.70920236020318	0.644518653600797	IL15	1
GO:0033034	BP	positive regulation of myeloid cell apoptotic process	1/693	10/18870	0.31219778252203	0.70920236020318	0.644518653600797	ANXA1	1
GO:0034356	BP	NAD biosynthesis via nicotinamide riboside salvage pathway	1/693	10/18870	0.31219778252203	0.70920236020318	0.644518653600797	PARP16	1
GO:0034651	BP	cortisol biosynthetic process	1/693	10/18870	0.31219778252203	0.70920236020318	0.644518653600797	DGKQ	1
GO:0035066	BP	positive regulation of histone acetylation	1/693	10/18870	0.31219778252203	0.70920236020318	0.644518653600797	SF3B1	1
GO:0035696	BP	monocyte extravasation	1/693	10/18870	0.31219778252203	0.70920236020318	0.644518653600797	PECAM1	1
GO:0035768	BP	endothelial cell chemotaxis to fibroblast growth factor	1/693	10/18870	0.31219778252203	0.70920236020318	0.644518653600797	FGF16	1
GO:0042135	BP	neurotransmitter catabolic process	1/693	10/18870	0.31219778252203	0.70920236020318	0.644518653600797	PRIMA1	1
GO:0042373	BP	vitamin K metabolic process	1/693	10/18870	0.31219778252203	0.70920236020318	0.644518653600797	AIFM2	1
GO:0042711	BP	maternal behavior	1/693	10/18870	0.31219778252203	0.70920236020318	0.644518653600797	OXTR	1
GO:0042756	BP	drinking behavior	1/693	10/18870	0.31219778252203	0.70920236020318	0.644518653600797	EN1	1
GO:0042797	BP	tRNA transcription by RNA polymerase III	1/693	10/18870	0.31219778252203	0.70920236020318	0.644518653600797	POLR3D	1
GO:0043174	BP	nucleoside salvage	1/693	10/18870	0.31219778252203	0.70920236020318	0.644518653600797	TK2	1
GO:0043353	BP	enucleate erythrocyte differentiation	1/693	10/18870	0.31219778252203	0.70920236020318	0.644518653600797	MB	1
GO:0044829	BP	positive regulation by host of viral genome replication	1/693	10/18870	0.31219778252203	0.70920236020318	0.644518653600797	ZFYVE1	1
GO:0044837	BP	actomyosin contractile ring organization	1/693	10/18870	0.31219778252203	0.70920236020318	0.644518653600797	PLEC	1
GO:0045141	BP	meiotic telomere clustering	1/693	10/18870	0.31219778252203	0.70920236020318	0.644518653600797	SUN1	1
GO:0045542	BP	positive regulation of cholesterol biosynthetic process	1/693	10/18870	0.31219778252203	0.70920236020318	0.644518653600797	SREBF1	1
GO:0045657	BP	positive regulation of monocyte differentiation	1/693	10/18870	0.31219778252203	0.70920236020318	0.644518653600797	CSF1	1
GO:0048023	BP	positive regulation of melanin biosynthetic process	1/693	10/18870	0.31219778252203	0.70920236020318	0.644518653600797	PMEL	1
GO:0048251	BP	elastic fiber assembly	1/693	10/18870	0.31219778252203	0.70920236020318	0.644518653600797	COL3A1	1
GO:0048630	BP	skeletal muscle tissue growth	1/693	10/18870	0.31219778252203	0.70920236020318	0.644518653600797	ACTN3	1
GO:0048664	BP	neuron fate determination	1/693	10/18870	0.31219778252203	0.70920236020318	0.644518653600797	PRRX1	1
GO:0048672	BP	positive regulation of collateral sprouting	1/693	10/18870	0.31219778252203	0.70920236020318	0.644518653600797	CRABP2	1
GO:0048840	BP	otolith development	1/693	10/18870	0.31219778252203	0.70920236020318	0.644518653600797	LRIG1	1
GO:0048865	BP	stem cell fate commitment	1/693	10/18870	0.31219778252203	0.70920236020318	0.644518653600797	SOX18	1
GO:0051409	BP	response to nitrosative stress	1/693	10/18870	0.31219778252203	0.70920236020318	0.644518653600797	GCLM	1
GO:0055015	BP	ventricular cardiac muscle cell development	1/693	10/18870	0.31219778252203	0.70920236020318	0.644518653600797	LMNA	1
GO:0060068	BP	vagina development	1/693	10/18870	0.31219778252203	0.70920236020318	0.644518653600797	AXL	1
[truncated: 3,987 more rows]
