# Supplementary material for: RNA sequencing reveals lncRNAs that specifically regulate unsaturated fatty acid generation in buffaloes
Source: Arch Anim Breed. 2026 May 26;69(2):309–21. doi: 10.5194/aab-69-309-2026 (PMC13224979; doi:10.5194/aab-69-309-2026)
Supplement: The supplement related to this article is available online at https://doi.org/10.5194/aab-69-309-2026-supplement. [file aab-69-309-2026-supplement.zip › Table S12.xlsx]

## Sheet: Table S12
Table S12: The average FPKM values of 7 lncRNAs in six adipose tissue depots.
gene_name	SSAT	BSAT	IAT	OAT	PCAT	PRAT
MSTRG.11229	2.46769	2.93007	1.93897	0.0276313	0.799649	0.0316225
MSTRG.16994	21.8863	6.02931	5.65585	2.02581	2.43425	2.33293
MSTRG.4704	43.6977	64.4235	12.532	16.7122	0.0182407	3.26868
MSTRG.10235	11.8814	15.2913	8.97746	3.50415	4.46513	2.78982
LOC102406739	11.437	10.8089	10.3282	8.92959	7.47224	8.79843
LOC123464935	4.6192	4.18294	4.22676	3.24559	3.3035	2.83093
LOC123333699	4.53582	2.89553	2.04338	0.541382	0.313666	0.861572
