# Supplementary material for: RNA sequencing reveals lncRNAs that specifically regulate unsaturated fatty acid generation in buffaloes
Source: Arch Anim Breed. 2026 May 26;69(2):309–21. doi: 10.5194/aab-69-309-2026 (PMC13224979; doi:10.5194/aab-69-309-2026)
Supplement: The supplement related to this article is available online at https://doi.org/10.5194/aab-69-309-2026-supplement. [file aab-69-309-2026-supplement.zip › Table S9.xlsx]

## Sheet: Table S9
Table S9: The target genes of all lncRNAs in the MEblue module with a correlation greater than 0.85 with UFA across 36 adipose tissues.
lncRNA	mRNA	note
LOC102389309	SLC14A1	non-repeating
LOC102389309	SLC14A2	non-repeating
LOC102389309	C16H11orf91	non-repeating
LOC102389309	SMCO1	non-repeating
LOC102389309	ZNF784	non-repeating
LOC102389309	SOX18	non-repeating
LOC102389309	NRN1L	non-repeating
LOC102389309	MYOZ3	non-repeating
LOC102389309	AIF1L	non-repeating
LOC102389309	STAC3	non-repeating
LOC102389309	PTPRM	non-repeating
LOC102389309	SLC43A3	non-repeating
LOC102389309	KLHL35	non-repeating
LOC102389309	MAP1LC3C	non-repeating
LOC102389309	DCLK3	non-repeating
LOC102389309	PTGES	non-repeating
LOC102389309	SHROOM1	non-repeating
LOC102389309	CBY2	non-repeating
LOC102389309	CCDC116	non-repeating
LOC102389309	AMPD2	non-repeating
LOC102389309	MYO7A	non-repeating
LOC102389309	COL1A1	non-repeating
LOC102389309	AMPD3	non-repeating
LOC102389309	LMBR1	non-repeating
LOC102390938	GALNT10	non-repeating
LOC102390938	MFAP3	non-repeating
LOC102390938	FAM114A2	non-repeating
LOC102390938	SLC38A6	non-repeating
LOC102390938	SDC1	non-repeating
LOC102390938	PSMC1	non-repeating
LOC102390938	CD44	non-repeating
LOC102390938	BEST2	non-repeating
LOC102390938	RBMX	non-repeating
LOC102390938	ATP6V0D1	non-repeating
LOC102390938	VSIG10L	non-repeating
LOC102390938	ARL6IP5	non-repeating
LOC102390938	MCUB	non-repeating
LOC102390938	TIGD5	non-repeating
LOC102390938	MANSC1	non-repeating
LOC102390938	TMEM269	non-repeating
LOC102390938	SLC35C1	non-repeating
LOC102390938	GALNT15	non-repeating
LOC102390938	FSCN2	non-repeating
LOC102390938	LGALS4	non-repeating
LOC102390938	PGAP2	non-repeating
LOC102390938	FOXP3	non-repeating
LOC102390938	ABCD4	non-repeating
LOC102390938	SF3B1	non-repeating
LOC102390938	ZFYVE1	non-repeating
LOC102390938	ELF1	non-repeating
LOC102390938	TBC1D2	non-repeating
LOC102390938	CCDC157	non-repeating
LOC102390938	CPLANE2	non-repeating
LOC102390938	PHTF1	non-repeating
LOC102390938	SACS	non-repeating
LOC102390938	PAQR7	non-repeating
LOC102390938	LURAP1L	non-repeating
LOC102390938	TPD52L2	non-repeating
LOC102391780	RPL38	non-repeating
LOC102391780	TTYH2	non-repeating
LOC102391780	ASMT	non-repeating
LOC102391780	A4GALT	non-repeating
LOC102391780	SPRED3	non-repeating
LOC102391780	DNASE1L1	non-repeating
LOC102391780	AHNAK	non-repeating
LOC102391780	TASOR2	non-repeating
LOC102391780	MMRN2	non-repeating
LOC102391780	EML6	non-repeating
LOC102391780	ZBTB44	non-repeating
LOC102391780	LNX1	non-repeating
LOC102391780	TUBB2A	non-repeating
LOC102391780	DCDC2B	non-repeating
LOC102391780	FLNB	non-repeating
LOC102391780	VMO1	non-repeating
LOC102391780	CTTNBP2NL	non-repeating
LOC102391780	CREG2	non-repeating
LOC102391780	UNC5B	non-repeating
LOC102391780	CD14	non-repeating
LOC102391780	TNNT3	non-repeating
LOC102391780	TMEM185A	non-repeating
LOC102391780	NLRP12	non-repeating
LOC102391780	DPM1	non-repeating
LOC102391780	MYLK4	non-repeating
LOC102391780	PSAPL1	non-repeating
LOC102391780	MFSD12	non-repeating
LOC102391780	KIF13A	non-repeating
LOC102391780	TIAM1	non-repeating
LOC102391780	SLC29A3	non-repeating
LOC102391780	MB	non-repeating
LOC102391780	SMPD3	non-repeating
LOC102391780	ASTN1	non-repeating
LOC102391780	ABL2	non-repeating
LOC102391780	TNFRSF12A	non-repeating
LOC102391780	EHD4	non-repeating
LOC102391780	NEURL1	non-repeating
LOC102391780	ENO3	non-repeating
LOC102391780	COL6A1	non-repeating
LOC102391859	SEPTIN10	non-repeating
LOC102391859	SH3RF3	non-repeating
LOC102391859	SOWAHC	non-repeating
LOC102391859	ACR	non-repeating
LOC102391859	AIFM2	non-repeating
LOC102391859	SOST	non-repeating
LOC102391859	HIPK4	non-repeating
LOC102391859	HEG1	non-repeating
LOC102391859	SH3GL2	non-repeating
LOC102391859	SELE	non-repeating
LOC102391859	CCIN	non-repeating
LOC102391859	RPL11	non-repeating
LOC102391859	TLCD3A	non-repeating
LOC102391859	IRX2	non-repeating
LOC102391859	RUNX1T1	non-repeating
LOC102391859	CREB3L1	non-repeating
LOC102391859	ODAD1	non-repeating
LOC102391859	PLCXD2	non-repeating
LOC102391859	GABRG3	non-repeating
LOC102391859	PLEKHG3	non-repeating
LOC102391859	HCRT	non-repeating
LOC102391859	GAS2L1	non-repeating
LOC102391859	CMTM8	non-repeating
LOC102391859	KCNE3	non-repeating
LOC102391859	GADL1	non-repeating
LOC102391859	TGFBR2	non-repeating
LOC102391859	IL17RE	non-repeating
LOC102391859	SPNS2	non-repeating
LOC102391859	ATP2B1	non-repeating
LOC102391859	EMX2	non-repeating
LOC102391859	TMEM44	non-repeating
LOC102391859	GHRL	non-repeating
LOC102391859	CASS4	non-repeating
LOC102391859	SMPDL3B	non-repeating
LOC102391859	TLCD2	non-repeating
LOC102391859	ACER2	non-repeating
LOC102391859	MARCHF2	non-repeating
LOC102391859	SLC22A15	non-repeating
LOC102391859	EPCAM	non-repeating
LOC102391859	NANOS2	non-repeating
LOC102391859	KLF4	non-repeating
LOC102391859	PAK2	non-repeating
LOC102391859	COL20A1	non-repeating
LOC102391859	NUMB	non-repeating
LOC102391859	LMX1A	non-repeating
LOC102391859	GABRG1	non-repeating
LOC102391859	C5AR1	non-repeating
LOC102395036	PRSS55	non-repeating
LOC102395036	RHBDL2	non-repeating
LOC102395036	ADAMTS12	non-repeating
LOC102395036	ANKRD52	non-repeating
LOC102395036	CCDC40	non-repeating
LOC102395036	CPD	non-repeating
LOC102395036	TSPAN10	non-repeating
LOC102395036	PRX	non-repeating
LOC102395036	MCC	non-repeating
LOC102395036	KYAT1	non-repeating
LOC102395036	ARHGEF19	non-repeating
LOC102395036	S100A6	non-repeating
LOC102395036	FLYWCH2	non-repeating
LOC102395036	GSDME	non-repeating
LOC102395036	TENT5B	non-repeating
LOC102395036	AATK	non-repeating
LOC102395036	NKPD1	non-repeating
LOC102395036	KIF7	non-repeating
LOC102395036	SLC29A1	non-repeating
LOC102395036	CCDC28B	non-repeating
LOC102395036	ALB	non-repeating
LOC102395036	SRL	non-repeating
LOC102395036	SWI5	non-repeating
LOC102395036	KCNK12	non-repeating
LOC102395036	YPEL4	non-repeating
LOC102395036	TAS2R4	non-repeating
LOC102395036	CEBPE	non-repeating
LOC102395036	ATP8B3	non-repeating
LOC102395036	JAM2	non-repeating
LOC102395036	ARHGAP29	non-repeating
LOC102395036	LUZP1	non-repeating
LOC102395036	CD99L2	non-repeating
LOC102395036	OLFML2B	non-repeating
LOC102395383	MRTFB	non-repeating
LOC102395383	ERCC4	non-repeating
LOC102395383	RELA	non-repeating
LOC102395383	CFAP126	non-repeating
LOC102395383	PCDH8	non-repeating
LOC102395383	RAB15	non-repeating
LOC102395383	MST1R	non-repeating
LOC102395383	NCK1	non-repeating
LOC102395383	ASIC4	non-repeating
LOC102395383	CRB1	non-repeating
LOC102395383	LRRC71	non-repeating
LOC102395383	INSYN2A	non-repeating
LOC102395383	EXD1	non-repeating
LOC102395383	CDKN2B	non-repeating
LOC102395383	ACSL6	non-repeating
LOC102395383	INF2	non-repeating
LOC102395383	C13H13orf46	non-repeating
LOC102395383	HGFAC	non-repeating
LOC102395383	PDE6C	non-repeating
LOC102395383	CRTAC1	non-repeating
LOC102395383	TAS2R5	non-repeating
LOC102395383	SAYSD1	non-repeating
LOC102395383	ITGA5	non-repeating
LOC102395383	DGKQ	non-repeating
LOC102395383	TIMP3	non-repeating
LOC102395383	ARHGEF15	non-repeating
LOC102395383	AGBL3	non-repeating
LOC102395836	RNASEH2C	non-repeating
LOC102395836	AP5B1	non-repeating
LOC102395836	OVOL1	non-repeating
LOC102395836	SNX32	non-repeating
LOC102395836	KAT5	non-repeating
LOC102395836	CFL1	non-repeating
LOC102395836	MCOLN1	non-repeating
LOC102395836	HSPB7	non-repeating
LOC102395836	FXYD5	non-repeating
LOC102395836	BBLN	non-repeating
LOC102395836	TRIM66	non-repeating
LOC102395836	CACNB3	non-repeating
LOC102395836	THNSL2	non-repeating
LOC102395836	ZNF684	non-repeating
LOC102398773	LARGE1	non-repeating
LOC102398773	SRXN1	non-repeating
LOC102398773	OXTR	non-repeating
LOC102398773	VGLL1	non-repeating
LOC102398773	SCARB1	non-repeating
LOC102398773	AMPD1	non-repeating
LOC102398773	LRTM2	non-repeating
LOC102398773	ATP2A1	non-repeating
LOC102398773	SLC12A4	non-repeating
LOC102398773	MMP19	non-repeating
LOC102398773	LTC4S	non-repeating
LOC102398773	PDE1B	non-repeating
LOC102398773	SPPL2B	non-repeating
LOC102398773	AP2A1	non-repeating
LOC102398773	NTN5	non-repeating
LOC102398773	PYGM	non-repeating
LOC102398773	ACTA1	non-repeating
LOC102398773	LRRTM3	non-repeating
LOC102398773	FBXL17	non-repeating
LOC102398773	PIGZ	non-repeating
LOC102399413	pnpla1	non-repeating
LOC102399413	bnip5	non-repeating
LOC102399413	kctd20	non-repeating
LOC102399413	pxt1	non-repeating
LOC102399413	COL4A2	non-repeating
LOC102399413	PRSS38	non-repeating
LOC102399413	DTX4	non-repeating
LOC102399413	TAS2R3	non-repeating
LOC102399413	ATP7B	non-repeating
LOC102399413	COL4A1	non-repeating
LOC102399413	BSN	non-repeating
LOC102399413	CDHR4	non-repeating
LOC102399413	MMP3	non-repeating
LOC102399413	METTL21A	non-repeating
LOC102399413	AGBL1	non-repeating
LOC102399413	WDR86	non-repeating
LOC102399413	FBXL2	non-repeating
LOC102399413	TMCO2	non-repeating
LOC102399413	GAN	non-repeating
LOC102399413	LRRC2	non-repeating
LOC102399489	EPB41L4A	non-repeating
LOC102399489	GCLM	non-repeating
LOC102399489	ASPH	non-repeating
LOC102399535	VPS53	non-repeating
LOC102399535	GEMIN4	non-repeating
LOC102399535	ST6GALNAC2	non-repeating
LOC102399535	MFHAS1	non-repeating
LOC102399535	SLC35G2	non-repeating
LOC102399535	MYMX	non-repeating
LOC102399535	REV3L	non-repeating
LOC102399535	OSR1	non-repeating
LOC102399535	TSPAN9	non-repeating
LOC102399535	REP15	non-repeating
LOC102399535	ANXA1	non-repeating
LOC102399535	PDGFRL	non-repeating
LOC102399535	ADAMTS2	non-repeating
LOC102399535	WNT2	non-repeating
LOC102399535	DNAJB13	non-repeating
LOC102399535	KLF9	non-repeating
LOC102399535	GPR83	non-repeating
LOC102399535	SEMA3E	non-repeating
LOC102399535	ZNF469	non-repeating
LOC102399535	GPC5	non-repeating
LOC102399535	C18H19orf33	non-repeating
LOC102399535	FUT11	non-repeating
LOC102399535	PRCD	non-repeating
LOC102399535	EAF1	non-repeating
LOC102399535	SPACA6	non-repeating
LOC102399535	TMED3	non-repeating
LOC102399535	AMHR2	non-repeating
LOC102399535	ME3	non-repeating
LOC102399535	NPW	non-repeating
LOC102399535	TMEM92	non-repeating
LOC102399535	HAPLN3	non-repeating
LOC102399535	ANK2	non-repeating
LOC102399535	VEPH1	non-repeating
LOC102399535	C4H10orf71	non-repeating
LOC102399535	WSCD1	non-repeating
LOC102399535	CD59	non-repeating
LOC102399535	APC2	non-repeating
LOC102399535	PFKL	non-repeating
LOC102399535	GRM2	non-repeating
LOC102399535	COL1A2	non-repeating
LOC102399535	LOXL4	non-repeating
LOC102399535	PCNT	non-repeating
LOC102399535	FOLH1B	non-repeating
LOC102399535	SPACA5	non-repeating
LOC102399535	KCNK7	non-repeating
LOC102399535	F2RL2	non-repeating
LOC102399535	PDE6H	non-repeating
LOC102399535	CDH18	non-repeating
LOC102399535	SLC43A1	non-repeating
LOC102400018	TMEM167A	non-repeating
LOC102400018	DLG2	non-repeating
LOC102400018	TMEM132D	non-repeating
LOC102400018	ADCY5	non-repeating
LOC102400018	ADCYAP1R1	non-repeating
LOC102400018	C21H3orf14	non-repeating
LOC102400018	BPHL	non-repeating
LOC102400018	ORM1	non-repeating
LOC102400018	RXRA	non-repeating
LOC102400018	ITGB4	non-repeating
LOC102400018	CAPN2	non-repeating
LOC102400018	SWT1	non-repeating
LOC102400955	ARHGAP21	non-repeating
LOC102400955	PRTFDC1	non-repeating
LOC102400955	ENKUR	non-repeating
LOC102401106	TOP1	non-repeating
LOC102401106	PLCG1	non-repeating
LOC102401106	ZHX3	non-repeating
LOC102401106	PPM1J	non-repeating
LOC102401106	TMEM87B	non-repeating
LOC102401106	PLXNA2	non-repeating
LOC102401106	PLPPR3	non-repeating
LOC102401106	SH2D7	non-repeating
LOC102401106	TSPAN17	non-repeating
LOC102401106	SETD1B	non-repeating
LOC102401106	TSPO	non-repeating
LOC102401106	GDA	non-repeating
LOC102401106	ACCS	non-repeating
LOC102401106	IRF2BPL	non-repeating
LOC102401106	HSPA12B	non-repeating
LOC102401106	KCNK9	non-repeating
LOC102401106	SLC39A13	non-repeating
LOC102401106	KCNK13	non-repeating
LOC102401106	PPFIA3	non-repeating
LOC102401106	EMP1	non-repeating
LOC102401224	ZNF407	non-repeating
LOC102401224	PTGR3	non-repeating
LOC102401224	CNDP1	non-repeating
LOC102401224	CNDP2	non-repeating
LOC102401224	CLCF1	non-repeating
LOC102401224	IQCK	non-repeating
LOC102401224	RXFP3	non-repeating
LOC102401224	PSEN2	non-repeating
LOC102401224	AOPEP	non-repeating
LOC102401224	NALF2	non-repeating
LOC102401224	THUMPD2	non-repeating
LOC102401224	CCDC71L	non-repeating
LOC102401224	PCGF2	non-repeating
LOC102401224	BMF	non-repeating
LOC102401224	BAD	non-repeating
LOC102401224	PAPLN	non-repeating
LOC102401224	WDFY1	non-repeating
LOC102401224	NCKIPSD	non-repeating
LOC102401975	AGR2	non-repeating
LOC102401975	AGR3	non-repeating
LOC102401975	TSPAN13	non-repeating
LOC102401975	PPL	non-repeating
LOC102401975	SUN1	non-repeating
LOC102401975	ACTR1B	non-repeating
LOC102401975	MAPK8IP3	non-repeating
LOC102401975	NAV2	non-repeating
LOC102401975	TMEM80	non-repeating
LOC102401975	DUSP18	non-repeating
LOC102401975	CSF3	non-repeating
LOC102401975	SLC12A8	non-repeating
LOC102401975	PRSS23	non-repeating
LOC102401975	LMNA	non-repeating
LOC102401975	ANKRD28	non-repeating
LOC102401975	EBF3	non-repeating
LOC102401975	TMEM89	non-repeating
LOC102401975	CD63	non-repeating
LOC102401975	EMP3	non-repeating
LOC102401975	LCTL	non-repeating
LOC102401975	RSRC1	non-repeating
LOC102401975	S100A4	non-repeating
LOC102401975	UBTD1	non-repeating
LOC102401975	PDIA5	non-repeating
LOC102401975	RTL6	non-repeating
LOC102401975	NAV1	non-repeating
LOC102401975	SRPX2	non-repeating
LOC102401975	CCDC92B	non-repeating
LOC102401975	ZNF821	non-repeating
LOC102401975	PTPN3	non-repeating
LOC102401975	FAM189B	non-repeating
LOC102401975	GPR135	non-repeating
LOC102401975	SORBS3	non-repeating
LOC102401975	CRABP2	non-repeating
LOC102401975	SPATA20	non-repeating
LOC102401975	ATL3	non-repeating
LOC102401975	SV2C	non-repeating
LOC102401975	FAM184B	non-repeating
LOC102401975	KRT10	non-repeating
LOC102401975	DHRS9	non-repeating
LOC102401975	TGFBR3	non-repeating
LOC102401975	TBC1D24	non-repeating
LOC102401975	TMTC4	non-repeating
LOC102401975	TMEM231	non-repeating
LOC102401975	TRIP10	non-repeating
LOC102401975	CPLX4	non-repeating
LOC102401975	DLGAP3	non-repeating
LOC102401975	GLUD1	non-repeating
LOC102401975	GRPR	non-repeating
LOC102401975	SSH3	non-repeating
LOC102401975	ADAM33	non-repeating
LOC102401975	GSN	non-repeating
LOC102401975	DAAM2	non-repeating
LOC102401975	SEMA5B	non-repeating
LOC102401975	DIP2C	non-repeating
LOC102401975	SLC39A1	non-repeating
LOC102401975	ANXA2	non-repeating
LOC102401975	GAB3	non-repeating
LOC102401975	C3H17orf100	non-repeating
LOC102401975	WSB1	non-repeating
LOC102401975	SPIN4	non-repeating
LOC102401975	CBR3	non-repeating
LOC102401975	NCBP2L	non-repeating
LOC102401975	PHLDB1	non-repeating
LOC102401975	HOXA2	non-repeating
LOC102401975	S100A3	non-repeating
LOC102402202	FAF1	non-repeating
LOC102402202	MRPL38	non-repeating
LOC102402202	TRIM65	non-repeating
LOC102402202	TRIM47	non-repeating
LOC102402202	CRPPA	non-repeating
LOC102402202	PXDN	non-repeating
LOC102402202	MYO15A	non-repeating
LOC102402202	DLC1	non-repeating
LOC102402202	TEP1	non-repeating
LOC102402202	MB21D2	non-repeating
LOC102402202	CAMKK2	non-repeating
LOC102402202	VASH1	non-repeating
LOC102402202	ODF3L1	non-repeating
LOC102402202	SHROOM4	non-repeating
LOC102402202	DISP1	non-repeating
LOC102402651	KCND3	non-repeating
LOC102402651	WNT2B	non-repeating
LOC102402651	NDST1	non-repeating
LOC102402651	HIC1	non-repeating
LOC102402651	RPH3AL	non-repeating
LOC102402651	FAM229A	non-repeating
LOC102402651	IQANK1	non-repeating
LOC102402651	ACSL4	non-repeating
LOC102402651	FHIP2B	non-repeating
LOC102404194	GPR37L1	non-repeating
LOC102404194	ARL8A	non-repeating
LOC102404194	DNAAF8	non-repeating
LOC102404194	FHL3	non-repeating
LOC102404194	ENGASE	non-repeating
LOC102404194	SPP1	non-repeating
LOC102404194	NISCH	non-repeating
LOC102404801	ORMDL3	non-repeating
LOC102404801	LRRC3C	non-repeating
LOC102404801	GSDMA	non-repeating
LOC102404801	PSMD3	non-repeating
LOC102404801	SMPX	non-repeating
LOC102404801	UBE2QL1	non-repeating
LOC102404801	LDB3	non-repeating
LOC102404801	SCAMP5	non-repeating
LOC102404801	ACTN2	non-repeating
LOC102404801	KLHL40	non-repeating
LOC102404801	TUBA8	non-repeating
LOC102405079	LMO4	non-repeating
LOC102405079	CHMP2A	non-repeating
LOC102406739	APBA2	non-repeating
LOC102406739	KLF13	non-repeating
LOC102406739	STPG4	non-repeating
LOC102406739	TMEM214	non-repeating
LOC102406739	SLC25A15	non-repeating
LOC102406739	DDIT4L	non-repeating
LOC102406739	ATP1B3	non-repeating
LOC102406739	HOXA6	non-repeating
LOC102406739	WIZ	non-repeating
LOC102406739	FRAT1	non-repeating
LOC102407015	BFSP1	non-repeating
LOC102407015	DSTN	non-repeating
LOC102407015	RRBP1	non-repeating
LOC102407015	MEDAG	non-repeating
LOC102407015	PARP16	non-repeating
LOC102407015	KLHL29	non-repeating
LOC102407015	MFSD4A	non-repeating
LOC102407015	FIGNL2	non-repeating
LOC102407015	SHISA4	non-repeating
LOC102407015	HOMER3	non-repeating
LOC102407015	ECM1	non-repeating
LOC102407015	PRKAG2	non-repeating
LOC102407015	EDDM3B	non-repeating
LOC102407015	VASN	non-repeating
LOC102407015	FAM126A	non-repeating
LOC102407015	BAIAP2	non-repeating
LOC102407015	ACKR3	non-repeating
LOC102407015	SEZ6	non-repeating
LOC102407015	C1QTNF1	non-repeating
LOC102407015	CHRD	non-repeating
LOC102407015	THY1	non-repeating
LOC102407015	OLFML2A	non-repeating
LOC102407015	TBX15	non-repeating
LOC102407015	RABAC1	non-repeating
LOC102407015	CARNS1	non-repeating
LOC102407015	LENG9	non-repeating
LOC102407015	SGMS2	non-repeating
LOC102407015	KIF26A	non-repeating
LOC102407015	LRP1	non-repeating
LOC102407015	COL3A1	non-repeating
LOC102407015	KLHDC1	non-repeating
LOC102407015	LGALS1	non-repeating
LOC102407015	TLR4	non-repeating
LOC102407015	TPST1	non-repeating
LOC102407015	CDC42BPB	non-repeating
LOC102407015	HTRA1	non-repeating
LOC102407015	SOAT2	non-repeating
LOC102407015	MAGEL2	non-repeating
LOC102407015	FKBP10	non-repeating
LOC102407464	RCE1	non-repeating
LOC102407464	SPTBN2	non-repeating
LOC102407464	RBM4B	non-repeating
LOC102407464	ETNPPL	non-repeating
LOC102407464	SLC16A2	non-repeating
LOC102407464	C11H15orf62	non-repeating
LOC102407464	TPGS1	non-repeating
LOC102407464	ANXA5	non-repeating
LOC102407464	TUSC1	non-repeating
LOC102408483	SVEP1	non-repeating
LOC102408483	TXNDC8	non-repeating
LOC102408483	TXN	non-repeating
LOC102408483	DRAM1	non-repeating
LOC102408483	FAM43A	non-repeating
LOC102408734	MGAT1	non-repeating
LOC102408734	ZFP62	non-repeating
LOC102408734	BTNL9	non-repeating
LOC102408962	FAM110D	non-repeating
LOC102410360	GGACT	non-repeating
LOC102410360	NALCN	non-repeating
LOC102410360	SREBF1	non-repeating
LOC102410360	SLC16A5	non-repeating
LOC102410360	C10H6orf163	non-repeating
LOC102410360	SYT9	non-repeating
LOC102410360	MEX3B	non-repeating
LOC102412171	VSIG8	non-repeating
LOC102412171	CFAP45	non-repeating
LOC102412171	TAGLN2	non-repeating
LOC102412171	IGSF9	non-repeating
LOC102412171	SLAMF9	non-repeating
LOC102412171	PIGM	non-repeating
LOC102412171	TTLL11	non-repeating
LOC102412171	CHPF2	non-repeating
LOC102412171	RASGRP4	non-repeating
LOC102412171	TMEM30B	non-repeating
LOC102414293	CD109	non-repeating
LOC102414293	SLC17A5	non-repeating
LOC102414293	EEF1A1	non-repeating
LOC102414293	MTO1	non-repeating
LOC102416336	GNG7	non-repeating
LOC102416336	LGALS3	non-repeating
LOC102416336	RAB32	non-repeating
LOC102416336	SPESP1	non-repeating
LOC102416336	RHOC	non-repeating
LOC102416336	ULK1	non-repeating
LOC102416336	SOD2	non-repeating
LOC102416336	FAM171A2	non-repeating
LOC102416336	MUC1	non-repeating
LOC112578216	SLC26A6	non-repeating
LOC112578216	IL17RC	non-repeating
LOC112578216	PLIN3	non-repeating
LOC112578216	SLC35E4	non-repeating
LOC112578216	SSUH2	non-repeating
LOC112578216	ODAD3	non-repeating
LOC112578216	DENND2C	non-repeating
LOC112578216	PLEKHM2	non-repeating
LOC112578216	SPATA25	non-repeating
LOC112578216	KCNT1	non-repeating
LOC112578474	MARCO	non-repeating
LOC112578474	EN1	non-repeating
LOC112578474	RTL5	non-repeating
LOC112578474	SERPINB1	non-repeating
LOC112578474	SHPK	non-repeating
LOC112578778	PCMTD2	non-repeating
LOC112579163	LACTB2	non-repeating
LOC112579163	TRAM1	non-repeating
LOC112579163	XKR9	non-repeating
LOC112579539	RTN4RL2	non-repeating
LOC112579539	TIMM10	non-repeating
LOC112579539	SMTNL1	non-repeating
LOC112579539	POLR3D	non-repeating
LOC112579629	GVQW3	non-repeating
LOC112579629	WNT11	non-repeating
LOC112579690	SIGLEC15	non-repeating
LOC112579690	PGLS	non-repeating
LOC112579690	PSME4	non-repeating
LOC112580182	IL34	non-repeating
LOC112580182	MTSS2	non-repeating
LOC112580182	VAC14	non-repeating
LOC112580182	MAPKBP1	non-repeating
LOC112580198	BCO1	non-repeating
LOC112580198	PKD1L2	non-repeating
LOC112580373	WWOX	non-repeating
LOC112580373	ZNF142	non-repeating
LOC112580373	VAT1	non-repeating
LOC112580373	MFSD1	non-repeating
LOC112580373	PABPC1L	non-repeating
LOC112580373	MAP7D1	non-repeating
LOC112580373	FBXO36	non-repeating
LOC112580373	SLC6A6	non-repeating
LOC112580373	SPECC1	non-repeating
LOC112580373	MAPKAPK3	non-repeating
LOC112580373	ZNF786	non-repeating
LOC112580373	LRIG1	non-repeating
LOC112580441	TPRG1	non-repeating
LOC112580441	NUPR2	non-repeating
LOC112580915	PPCDC	non-repeating
LOC112580915	MYLK2	non-repeating
LOC112581534	WBP1L	non-repeating
LOC112581534	SFXN2	non-repeating
LOC112581534	ARL3	non-repeating
LOC112581534	TRIM8	non-repeating
LOC112581534	DIP2A	non-repeating
LOC112581534	B4GALT2	non-repeating
LOC112581534	FAM53A	non-repeating
LOC112581534	SKIDA1	non-repeating
LOC112581534	MEIS3	non-repeating
LOC112581534	PJVK	non-repeating
LOC112581534	PTPRF	non-repeating
LOC112581534	FAM102B	non-repeating
LOC112581534	ADAM15	non-repeating
LOC112581534	CHIC2	non-repeating
LOC112581534	CD248	non-repeating
LOC112581534	COL6A3	non-repeating
LOC112581534	TM2D2	non-repeating
LOC112581534	VANGL1	non-repeating
LOC112581534	RND3	non-repeating
LOC112581534	CTHRC1	non-repeating
LOC112581534	SLC4A11	non-repeating
LOC112581534	CUEDC1	non-repeating
LOC112581898	ZNF263	non-repeating
LOC112581898	VWCE	non-repeating
LOC112581898	SETD3	non-repeating
LOC112581898	DCAF10	non-repeating
LOC112581898	SPATC1L	non-repeating
LOC112581898	LTB4R	non-repeating
LOC112581898	KIAA0586	non-repeating
LOC112581898	MAT2A	non-repeating
LOC112581898	ACTC1	non-repeating
LOC112582147	NR4A2	non-repeating
LOC112582169	GALNT13	non-repeating
LOC112582256	RBM3	non-repeating
LOC112582256	WDR13	non-repeating
LOC112582272	DOCK11	non-repeating
LOC112582764	LEMD1	non-repeating
LOC112582764	CDK18	non-repeating
LOC112582764	ELK4	non-repeating
LOC112582764	SLC45A3	non-repeating
LOC112582928	CTDSP1	non-repeating
LOC112582928	SLC11A1	non-repeating
LOC112582928	CATIP	non-repeating
LOC112582928	TMBIM1	non-repeating
LOC112582928	PNKD	non-repeating
LOC112583650	TANC2	non-repeating
LOC112583650	KLF6	non-repeating
LOC112583650	CLEC3B	non-repeating
LOC112583655	ACBD4	non-repeating
LOC112583655	HEXIM1	non-repeating
LOC112583655	HEXIM2	non-repeating
LOC112583655	FMNL1	non-repeating
LOC112583990	BRINP1	non-repeating
LOC112583990	FAM107A	non-repeating
LOC112583990	SYDE1	non-repeating
LOC112583990	ICA1	non-repeating
LOC112583990	KCTD6	non-repeating
LOC112584586	VDR	non-repeating
LOC112584586	HDAC7	non-repeating
LOC112584586	SLC48A1	non-repeating
LOC112584586	PARGEF3	non-repeating
LOC112584586	ENDOU	non-repeating
LOC112584586	RNASE7	non-repeating
LOC112584586	ABCG2	non-repeating
LOC112585086	SPSB1	non-repeating
LOC112585096	PIGC	non-repeating
LOC112585096	DNM3	non-repeating
LOC112585096	MAP2K3	non-repeating
LOC112586095	P2RY1	non-repeating
LOC112586095	RAP2B	non-repeating
LOC112586231	CAMK2D	non-repeating
LOC112586231	ARSJ	non-repeating
LOC112586284	NFKBIZ	non-repeating
LOC112586451	ARL4A	non-repeating
LOC112586451	SCIN	non-repeating
LOC112586451	PRR16	non-repeating
LOC112586451	FAM170A	non-repeating
LOC112586485	STARD3NL	non-repeating
LOC112586644	NOM1	non-repeating
LOC112586644	LTBR	non-repeating
LOC112586644	GREB1	non-repeating
LOC112586644	VEZF1	non-repeating
LOC112586644	PECAM1	non-repeating
LOC112586644	RGS12	non-repeating
LOC112586644	UCMA	non-repeating
LOC112586644	SEMA6B	non-repeating
LOC112586644	RUNDC1	non-repeating
LOC112586966	SAFB	non-repeating
LOC112586966	HSD11B1L	non-repeating
LOC112587480	PRDM1	non-repeating
LOC112587870	dph6	non-repeating
LOC112587870	cdin1	non-repeating
LOC123327717	CHRNA10	non-repeating
LOC123327717	TPBG	non-repeating
LOC123327717	C1QTNF6	non-repeating
LOC123327717	GGN	non-repeating
LOC123327736	MFSD4B	non-repeating
LOC123327736	SLC16A10	non-repeating
LOC123327736	RPF2	non-repeating
LOC123327736	SLC38A8	non-repeating
LOC123327966	CIPC	non-repeating
LOC123327966	ZDHHC22	non-repeating
LOC123327989	SUGCT	non-repeating
LOC123327989	FLYWCH1	non-repeating
LOC123328215	SMAD3	non-repeating
LOC123328215	EFHD2	non-repeating
LOC123328261	YTHDC2	non-repeating
LOC123328261	KCNN2	non-repeating
LOC123328412	SFXN5	non-repeating
LOC123328412	RAB11FIP5	non-repeating
LOC123328414	ZNF638	non-repeating
LOC123328414	DYSF	non-repeating
LOC123328512	EVA1A	non-repeating
LOC123328565	SNRPG	non-repeating
LOC123328565	PCYOX1	non-repeating
LOC123328565	IL15	non-repeating
LOC123328565	PPP1R3E	non-repeating
LOC123328585	OST4	non-repeating
LOC123328585	EMILIN1	non-repeating
LOC123328585	KHK	non-repeating
LOC123328585	CGREF1	non-repeating
LOC123328585	ABHD1	non-repeating
LOC123328585	PREB	non-repeating
LOC123328597	SF3B6	non-repeating
LOC123328597	TP53I3	non-repeating
LOC123328597	FKBP1B	non-repeating
LOC123328597	PFN4	non-repeating
LOC123328597	FAM228A	non-repeating
LOC123328597	ITSN2	non-repeating
LOC123328597	NATD1	non-repeating
LOC123328597	TNFRSF1B	non-repeating
LOC123328597	FNIP2	non-repeating
LOC123328597	PASK	non-repeating
LOC123328600	EMILIN3	non-repeating
LOC123329233	ZNF436	non-repeating
LOC123329252	CDNF	non-repeating
LOC123329252	FAM107B	non-repeating
LOC123329252	FRMD4A	non-repeating
LOC123329259	MALRD1	non-repeating
LOC123329259	ARL5B	non-repeating
LOC123329259	PLXDC2	non-repeating
LOC123329259	STAR	non-repeating
LOC123329271	CELF2	non-repeating
LOC123329271	GABRE	non-repeating
LOC123329292	BTBD3	non-repeating
LOC123329469	PEX2	non-repeating
LOC123329498	MTSS1	non-repeating
LOC123329498	TATDN1	non-repeating
LOC123329498	NDUFB9	non-repeating
LOC123329498	RNF139	non-repeating
LOC123329498	SPP2	non-repeating
LOC123329699	PHF21A	non-repeating
LOC123329699	BOD1L1	non-repeating
LOC123329703	TNFRSF21	non-repeating
LOC123329703	CD2AP	non-repeating
LOC123329703	ADGRF2	non-repeating
LOC123329706	ACCSL	non-repeating
LOC123329706	EXT2	non-repeating
LOC123329706	ALX4	non-repeating
LOC123329838	PDGFD	non-repeating
LOC123330032	YDJC	non-repeating
LOC123330032	UBE2L3	non-repeating
LOC123330032	MIC2	non-repeating
LOC123330050	NR3C2	non-repeating
LOC123330050	ARHGAP10	non-repeating
LOC123330220	MAF	non-repeating
LOC123330416	TK2	non-repeating
LOC123330416	BEAN1	non-repeating
LOC123330416	CDH5	non-repeating
LOC123330419	TRADD	non-repeating
LOC123330419	B3GNT9	non-repeating
LOC123330419	FBXL8	non-repeating
LOC123330419	HSF4	non-repeating
LOC123330419	PHAF1	non-repeating
LOC123330422	PRIM2	non-repeating
LOC123330422	RAB23	non-repeating
LOC123330422	MFSD2B	non-repeating
LOC123330422	IGFBP3	non-repeating
LOC123330430	CDH3	non-repeating
LOC123330430	ZFP90	non-repeating
LOC123330567	ERBIN	non-repeating
LOC123330567	SREK1	non-repeating
LOC123330575	CCDC152	non-repeating
LOC123330575	SELENOP	non-repeating
LOC123330577	HSPB3	non-repeating
LOC123330577	SNX18	non-repeating
LOC123330577	ESM1	non-repeating
LOC123330579	LRRC14B	non-repeating
LOC123330579	CCDC127	non-repeating
LOC123330651	CEMIP2	non-repeating
LOC123330651	MS4A8	non-repeating
LOC123330651	LCN9	non-repeating
LOC123330651	CNGA3	non-repeating
LOC123330651	CMYA5	non-repeating
LOC123330651	MSANTD2	non-repeating
LOC123330651	HCAR1	non-repeating
LOC123330717	TMEM179	non-repeating
LOC123330717	TENM3	non-repeating
LOC123330846	HDGFL3	non-repeating
LOC123330846	TM6SF1	non-repeating
LOC123330846	BTBD1	non-repeating
LOC123330846	DSE	non-repeating
LOC123330846	CTTN	non-repeating
LOC123330846	ANKRD2	non-repeating
LOC123330846	P3H4	non-repeating
LOC123330846	IQSEC1	non-repeating
LOC123330846	OPHN1	non-repeating
LOC123330846	PRIMA1	non-repeating
LOC123330846	ALDH3B1	non-repeating
LOC123330846	LEPROT	non-repeating
LOC123330846	LAMA4	non-repeating
LOC123330846	ARHGEF10	non-repeating
LOC123330846	TNRC18	non-repeating
LOC123330846	BTBD19	non-repeating
LOC123330846	PMEL	non-repeating
LOC123330846	COL5A1	non-repeating
LOC123330846	ATP8B4	non-repeating
LOC123330846	SCARB2	non-repeating
LOC123330846	FSTL1	non-repeating
LOC123330846	DCN	non-repeating
LOC123330846	C18H19orf84	non-repeating
LOC123330846	GLIS2	non-repeating
LOC123330846	EVA1B	non-repeating
LOC123330846	MGAT4B	non-repeating
LOC123330846	NT5M	non-repeating
LOC123330891	HOXO10	non-repeating
LOC123330891	HOXO11	non-repeating
LOC123330891	HOXD9	non-repeating
LOC123330891	HOXD8	non-repeating
LOC123330891	HOXD4	non-repeating
LOC123330891	HOXD3	non-repeating
LOC123330891	ATG2A	non-repeating
LOC123330999	CAND2	non-repeating
LOC123330999	MKRN2	non-repeating
LOC123330999	RAF1	non-repeating
LOC123330999	TMEM40	non-repeating
LOC123330999	FOSL1	non-repeating
LOC123330999	SPAG1	non-repeating
LOC123331154	MAPK4	non-repeating
LOC123331154	SKA1	non-repeating
LOC123331402	LIPJ	non-repeating
LOC123331402	RNLS	non-repeating
LOC123331451	DHX32	non-repeating
LOC123331451	BCCIP	non-repeating
LOC123331451	UROS	non-repeating
LOC123331451	EDRF1	non-repeating
LOC123331451	SPHK1	non-repeating
LOC123331451	MYOZ1	non-repeating
LOC123331451	TPM2	non-repeating
LOC123331451	ACTN3	non-repeating
LOC123331451	GDPD2	non-repeating
LOC123331546	PPP2CB	non-repeating
LOC123331546	TRX15	non-repeating
LOC123331546	PURG	non-repeating
LOC123331546	WRN	non-repeating
LOC123331625	GNA12	non-repeating
LOC123331625	AMZI	non-repeating
LOC123331625	BRAT1	non-repeating
LOC123331625	IQCE	non-repeating
LOC123331625	PARP3	non-repeating
LOC123331625	RARA	non-repeating
LOC123331625	DIPK1B	non-repeating
LOC123331625	MYOF	non-repeating
LOC123331625	P3H1	non-repeating
LOC123331625	PLBD2	non-repeating
LOC123331625	ACAP3	non-repeating
LOC123331625	TOM1L2	non-repeating
LOC123331625	ZNF316	non-repeating
LOC123331836	CHRDL1	non-repeating
LOC123331836	PAK3	non-repeating
LOC123331836	PPP1R42	non-repeating
LOC123331992	NOP58	non-repeating
LOC123331992	SUMO1	non-repeating
LOC123331992	KIAA2012	non-repeating
LOC123331992	FZD7	non-repeating
LOC123332199	TRIP12	non-repeating
LOC123332199	SLC16A14	non-repeating
LOC123332496	SDK2	non-repeating
LOC123332496	CDC42EP4	non-repeating
LOC123332496	CPSF4L	non-repeating
LOC123332496	ITGBL1	non-repeating
LOC123332496	HDC	non-repeating
LOC123332526	CYTH1	non-repeating
LOC123332526	DNAH17	non-repeating
LOC123332526	PGS1	non-repeating
LOC123332526	SOCS3	non-repeating
LOC123332623	RSAD1	non-repeating
LOC123332623	ACSF2	non-repeating
LOC123332623	CHAD	non-repeating
LOC123332623	GPR176	non-repeating
LOC123332623	UBXN11	non-repeating
LOC123332623	CRY2	non-repeating
LOC123332623	EP400	non-repeating
LOC123332647	TMEM107	non-repeating
LOC123332647	RGS6	non-repeating
LOC123332647	SIRPB2	non-repeating
LOC123332647	SCN4A	non-repeating
LOC123332647	DPF1	non-repeating
LOC123332647	MTCL1	non-repeating
LOC123332647	PRRG2	non-repeating
LOC123332682	IFNAR1	non-repeating
LOC123332682	IFNGR2	non-repeating
LOC123332744	FBXO8	non-repeating
LOC123332744	TAL1	non-repeating
LOC123332744	C1QTNF7	non-repeating
LOC123332778	KLHL9	non-repeating
LOC123332793	SLC23A2	non-repeating
LOC123332793	HM13	non-repeating
LOC123332793	GLB1L	non-repeating
LOC123332793	XG	non-repeating
LOC123332793	C5AR2	non-repeating
LOC123332793	PPDPFL	non-repeating
LOC123332793	OGFRL1	non-repeating
LOC123332793	RASGRF1	non-repeating
LOC123332793	C1QTNF5	non-repeating
LOC123332793	ARSI	non-repeating
LOC123332793	MMP27	non-repeating
LOC123332793	BMPR1B	non-repeating
LOC123332793	S100A10	non-repeating
LOC123332793	CALU	non-repeating
LOC123332793	SEPTIN5	non-repeating
LOC123332793	SEC22C	non-repeating
LOC123332793	DBN1	non-repeating
LOC123332793	IL17RD	non-repeating
LOC123332793	COPZ2	non-repeating
LOC123332793	MYBPHL	non-repeating
LOC123332793	PDGFRB	non-repeating
LOC123332793	PLEC	non-repeating
LOC123332793	APBB1	non-repeating
LOC123332793	PDE1C	non-repeating
LOC123332793	F13A1	non-repeating
LOC123332793	OCIAD2	non-repeating
LOC123332793	FGF16	non-repeating
LOC123332793	MMP23B	non-repeating
LOC123332793	DCHS1	non-repeating
LOC123332793	CAVIN3	non-repeating
LOC123332793	PTGFRN	non-repeating
LOC123332793	DACT1	non-repeating
LOC123332793	SEC61A1	non-repeating
LOC123332793	ANXA4	non-repeating
LOC123332793	ASAP3	non-repeating
LOC123332800	ADAMTSL1	non-repeating
LOC123332828	SMARCA2	non-repeating
LOC123332828	VLDLR	non-repeating
LOC123332828	KCNV2	non-repeating
LOC123332953	SHOC1	non-repeating
LOC123333219	CEP97	non-repeating
LOC123333219	PCNP	non-repeating
LOC123333219	ZBTB11	non-repeating
LOC123333219	TRMT10C	non-repeating
LOC123333219	SENP7	non-repeating
LOC123333262	PPM1H	non-repeating
LOC123333262	MON2	non-repeating
LOC123333262	USP	non-repeating
LOC123333262	FRY	non-repeating
LOC123333316	HOXC5	non-repeating
LOC123333316	HOXC8	non-repeating
LOC123333316	HOXC4	non-repeating
LOC123333327	PLEKHG7	non-repeating
LOC123333327	EEA1	non-repeating
LOC123333327	NUDT4	non-repeating
LOC123333345	SPICE1	non-repeating
LOC123333345	CFAP44	non-repeating
LOC123333345	BOC	non-repeating
LOC123333345	RMP64	non-repeating
LOC123333345	GTPBP8	non-repeating
LOC123333480	LRMDA	non-repeating
LOC123333480	ZNF503	non-repeating
LOC123333562	POR4	non-repeating
LOC123333562	PDC	non-repeating
LOC123333689	THAP3	non-repeating
LOC123333689	PHF13	non-repeating
LOC123333689	KLHL21	non-repeating
LOC123333689	ZBTB48	non-repeating
LOC123333690	PER3	non-repeating
LOC123333690	VAMP3	non-repeating
LOC123333690	CAMTA1	non-repeating
LOC123333690	DNA3C11	non-repeating
LOC123333699	PRRC2C	non-repeating
LOC123333699	MYOC	non-repeating
LOC123333699	VAMP4	non-repeating
LOC123333711	SCCPDH	non-repeating
LOC123333764	DOK4	non-repeating
LOC123333946	POGK	non-repeating
LOC123333946	TADA1	non-repeating
LOC123333946	ILDR2	non-repeating
LOC123333946	MAEL	non-repeating
LOC123333946	GPA33	non-repeating
LOC123333970	TMEM79	non-repeating
LOC123333970	SMG5	non-repeating
LOC123333970	PAQR6	non-repeating
LOC123333970	BGLAP	non-repeating
LOC123333970	PMF1	non-repeating
LOC123334013	MAGI3	non-repeating
LOC123334013	RSBN1	non-repeating
LOC123334138	MPL	non-repeating
LOC123334138	ELOVL1	non-repeating
LOC123334138	CDC20	non-repeating
LOC123334138	TIE1	non-repeating
LOC123334149	ZMYND12	non-repeating
LOC123334149	RIMKLA	non-repeating
LOC123334149	FOXJ3	non-repeating
LOC123334149	GUCA2A	non-repeating
LOC123334414	IGFBP7	non-repeating
LOC123334414	POKR2B	non-repeating
LOC123334414	NDST2	non-repeating
LOC123334418	CEP135	non-repeating
LOC123334418	EXOC1	non-repeating
LOC123334418	EXOC1L	non-repeating
LOC123334501	DNAJB14	non-repeating
LOC123334501	DAPP1	non-repeating
LOC123334501	LANTOR3	non-repeating
LOC123334555	REST	non-repeating
LOC123334670	HDAC9	non-repeating
LOC123334670	TWIST1	non-repeating
LOC123334671	FERD3L	non-repeating
LOC123334671	POLR1F	non-repeating
LOC123334671	ZNF438	non-repeating
LOC123334671	GNAS	non-repeating
LOC123334671	REPS2	non-repeating
LOC123334671	MARVELD2	non-repeating
LOC123334671	PHF7	non-repeating
LOC123334680	ELAPOR2	non-repeating
LOC123334680	GRM3	non-repeating
LOC123334767	NDUFA4L2	non-repeating
LOC123334767	TOR1AIP2	non-repeating
LOC123334767	MSX1	non-repeating
LOC123334767	SEMA3A	non-repeating
LOC123334767	RIN1	non-repeating
LOC123334767	GINM1	non-repeating
LOC123334767	SLC39A11	non-repeating
LOC123334767	TGFBR3L	non-repeating
LOC123334767	USP35	non-repeating
LOC123334767	S100A5	non-repeating
LOC123334767	SLIT1	non-repeating
LOC123334767	REX1BD	non-repeating
LOC123334767	SH3BGRL3	non-repeating
LOC123334767	BRD8	non-repeating
LOC123334767	C16H11orf49	non-repeating
LOC123334767	PLP2	non-repeating
LOC123334767	HEYL	non-repeating
LOC123334767	NDFIP1	non-repeating
LOC123334767	BORCS8	non-repeating
LOC123334793	ATP6V1F	non-repeating
LOC123334793	SPMIP1	non-repeating
LOC123334793	KCP	non-repeating
LOC123334958	SLC25A46	non-repeating
LOC123334958	TMEM232	non-repeating
LOC123334968	NUDT12	non-repeating
LOC123334968	MACIR	non-repeating
LOC123334968	PPIP5K2	non-repeating
LOC123335078	TARC7	non-repeating
LOC123335078	SMIM32	non-repeating
LOC123335078	SMAD5	non-repeating
LOC123335140	SFXN1	non-repeating
LOC123335140	PPP1R16A	non-repeating
LOC123335140	PDGFA	non-repeating
LOC123335140	PKN3	non-repeating
LOC123335140	EVC	non-repeating
LOC123335140	CYSRT1	non-repeating
LOC123335140	MOK	non-repeating
LOC123335140	ABCC3	non-repeating
LOC123335140	COL18A1	non-repeating
LOC123335140	ADAP2	non-repeating
LOC123335140	PHLPP2	non-repeating
LOC123335140	ARHGEF40	non-repeating
LOC123335140	MMP24OS	non-repeating
LOC123335140	GNPNAT1	non-repeating
LOC123335140	ATP10A	non-repeating
LOC123335140	CCDC183	non-repeating
LOC123335140	CD34	non-repeating
LOC123335140	TRAF3IP1	non-repeating
LOC123335140	PRRX1	non-repeating
LOC123335146	C3	non-repeating
LOC123335146	GPR108	non-repeating
LOC123335146	CARMIL3	non-repeating
LOC123335146	CDC42EP1	non-repeating
LOC123335253	EVI5L	non-repeating
LOC123335253	CD209	non-repeating
LOC123335253	CLEC4G	non-repeating
LOC123335253	REEP2	non-repeating
LOC123464771	WDPCP	non-repeating
LOC123464771	MDH1	non-repeating
LOC123464771	UGP2	non-repeating
LOC123464771	VPS54	non-repeating
LOC123464771	PELI1	non-repeating
LOC123464897	ARHGAP32	non-repeating
LOC123464897	EGFR	non-repeating
LOC123464897	PAPOLB	non-repeating
LOC123464897	C14H20orf202	non-repeating
LOC123464897	DOCK6	non-repeating
LOC123464897	SPRY1	non-repeating
LOC123464897	TAX1BP3	non-repeating
LOC123464897	MXRA5	non-repeating
LOC123464897	ERGIC1	non-repeating
LOC123464897	TRAM2	non-repeating
LOC123464897	BCAR1	non-repeating
LOC123464897	BIN1	non-repeating
LOC123464897	HSD3B7	non-repeating
LOC123464897	CHP2	non-repeating
LOC123464897	BTBD6	non-repeating
LOC123464935	ENPP2	non-repeating
LOC123464935	TAF2	non-repeating
LOC123464935	DSCC1	non-repeating
LOC123464935	FOXJ2	non-repeating
LOC123464948	SDR16C5	non-repeating
LOC123464948	CHCHD7	non-repeating
LOC123464948	PLAG1	non-repeating
LOC123465099	EXOSC5	non-repeating
LOC123465099	BCKDHA	non-repeating
LOC123465099	B3GNT8	non-repeating
LOC123465099	DMAC2	non-repeating
LOC123465099	ERICH4	non-repeating
LOC123465099	GABBR1	non-repeating
LOC123465099	CD300E	non-repeating
LOC123465252	SMIM4	non-repeating
LOC123465252	STAB1	non-repeating
LOC123465252	PBRM1	non-repeating
LOC123465252	NT5DC2	non-repeating
LOC123465252	CSF1	non-repeating
LOC123465252	YBX3	non-repeating
LOC123465482	RBFOX3	non-repeating
LOC123465648	ATP23	non-repeating
LOC123465800	NVL	non-repeating
LOC123465800	DEGS1	non-repeating
LOC123465800	FBX028	non-repeating
LOC123465800	TP53BP2	non-repeating
LOC123465868	RGS4	non-repeating
LOC123465868	RGS5	non-repeating
LOC123465868	NUF2	non-repeating
LOC123465868	HOXA3	non-repeating
LOC123465868	ZDHHC23	non-repeating
LOC123465868	AHCYL1	non-repeating
MSTRG.10235	EPHX3	non-repeating
MSTRG.11229	CAV1	non-repeating
MSTRG.11229	SLC39A7	non-repeating
MSTRG.11229	PROS1	non-repeating
MSTRG.11229	CDC42BPA	non-repeating
MSTRG.11230	NID2	non-repeating
MSTRG.11527	RADIL	non-repeating
MSTRG.11527	CAVIN1	non-repeating
MSTRG.11527	FSTL3	non-repeating
MSTRG.12914	SUMO3	non-repeating
MSTRG.12914	ADCY9	non-repeating
MSTRG.13020	SEC24D	non-repeating
MSTRG.13268	CLVS1	non-repeating
MSTRG.16994	RPRM	non-repeating
MSTRG.18817	MYO18B	non-repeating
MSTRG.18817	CCR3	non-repeating
MSTRG.19292	NOTCH2	non-repeating
MSTRG.19292	KCNQ1	non-repeating
MSTRG.19292	AXL	non-repeating
MSTRG.19292	MMP2	non-repeating
MSTRG.19292	MECP2	non-repeating
MSTRG.23244	PKD2L1	non-repeating
MSTRG.23244	BCL2L15	non-repeating
MSTRG.4704	CAMK20	non-repeating
MSTRG.4704	LARP7	non-repeating
MSTRG.4704	RFT1	non-repeating
MSTRG.4704	SPRYD3	non-repeating
MSTRG.9817	RGS16	non-repeating
LOC102391780	AMPD3
LOC102391859	LMBR1
LOC102391859	MAP1LC3C
LOC102391859	C16H11orf91
LOC102391859	PTGES
LOC102391859	EHD4
LOC102391859	SMCO1
LOC102391859	MYOZ3
LOC102391859	SLC43A3
LOC102391859	DCLK3
LOC102391859	PTPRM
LOC102391859	STAC3
LOC102391859	SHROOM1
LOC102395383	NEURL1
LOC102395383	CASS4
LOC102395383	ODAD1
LOC102395383	SLC22A15
LOC102395383	NUMB
LOC102395383	PTGES
LOC102395383	SMPD3
LOC102395383	PSAPL1
LOC102395383	NANOS2
LOC102395383	IL17RE
LOC102395383	GADL1
LOC102395383	AMPD3
LOC102395383	HCRT
LOC102395383	ACR
LOC102395383	C16H11orf91
LOC102395383	STAC3
LOC102395383	CMTM8
LOC102395383	KLHL35
LOC102395383	TLCD2
LOC102395383	SELE
LOC102395383	SMCO1
LOC102395836	MANSC1
LOC102395836	LGALS4
LOC102395836	SLC35C1
LOC102395836	ABCD4
LOC102395836	MCUB
LOC102395836	PSMC1
LOC102395836	ATP6V0D1
LOC102395836	ELF1
LOC102395836	TBC1D2
LOC102395836	FOXP3
LOC102395836	SLC38A6
LOC102395836	BEST2
LOC102395836	FSCN2
LOC102398773	AHNAK
LOC102398773	COL6A1
LOC102398773	VMO1
LOC102398773	MYLK4
LOC102398773	PSAPL1
LOC102398773	TUBB2A
LOC102398773	MB
LOC102398773	SMPD3
LOC102398773	A4GALT
LOC102398773	NEURL1
LOC102398773	DNASE1L1
LOC102398773	EML6
LOC102398773	ENO3
LOC102398773	TMEM185A
LOC102398773	HGFAC
LOC102398773	CREG2
LOC102398773	TNNT3
LOC102398773	AMPD3
LOC102398773	MFSD12
LOC102398773	ARHGEF15
LOC102398773	TASOR2
LOC102398773	ASTN1
LOC102398773	CFAP126
LOC102398773	CRB1
LOC102398773	ZBTB44
LOC102398773	INSYN2A
LOC102398773	TAS2R5
LOC102398773	RELA
LOC102398773	DCDC2B
LOC102398773	SPRED3
LOC102398773	CTTNBP2NL
LOC102398773	MST1R
LOC102398773	TIAM1
LOC102399413	LRRC71
LOC102399413	ASIC4
LOC102399413	PCDH8
LOC102399413	INF2
LOC102399413	RAB15
LOC102399413	EXD1
LOC102399413	MST1R
LOC102399413	CRB1
LOC102399413	SAYSD1
LOC102399413	DGKQ
LOC102399413	AGBL3
LOC102399413	CASS4
LOC102399413	CDKN2B
LOC102399413	NCK1
LOC102399413	IL17RE
LOC102399413	TAS2R5
LOC102399413	NANOS2
LOC102399413	SRL
LOC102399413	GADL1
LOC102399413	NUMB
LOC102399413	C13H13orf46
LOC102399413	HGFAC
LOC102399413	THNSL2
LOC102399413	CEBPE
LOC102399413	ODAD1
LOC102399413	ARHGEF15
LOC102399413	TIMP3
LOC102399413	KIF7
LOC102399413	RELA
LOC102399413	FSCN2
LOC102399413	CFAP126
LOC102399413	INSYN2A
LOC102399413	FOXP3
LOC102399413	CMTM8
LOC102399413	NEURL1
LOC102399413	ITGA5
LOC102399413	PTGES
LOC102399413	AATK
LOC102399489	LMBR1
LOC102399489	EHD4
LOC102399489	MYOZ3
LOC102399489	PTGES
LOC102399489	MAP1LC3C
LOC102399489	C16H11orf91
LOC102399489	SMCO1
LOC102399489	SHROOM1
LOC102399489	HEG1
LOC102399489	ODAD1
LOC102399489	AIFM2
LOC102399489	STAC3
LOC102399489	HIPK4
LOC102399489	ACR
LOC102399489	SPRED3
LOC102399489	CMTM8
LOC102399489	RPL11
LOC102399489	PAK2
LOC102399489	PTPRM
LOC102399489	SELE
LOC102399489	SH3GL2
LOC102399489	NUMB
LOC102399489	NANOS2
LOC102399489	ITGA5
LOC102399489	NEURL1
LOC102399489	IL17RE
LOC102399489	CCIN
LOC102399489	IRX2
LOC102399489	TGFBR2
LOC102399489	KCNE3
LOC102399489	SLC43A3
LOC102399489	SLC22A15
LOC102399489	CASS4
LOC102399489	AMPD3
LOC102399489	SOST
LOC102399489	GADL1
LOC102399489	HCRT
LOC102399489	KLHL35
LOC102399489	TLCD2
LOC102399489	DCLK3
LOC102399535	TLCD3A
LOC102399535	SLC43A3
LOC102399535	CCIN
LOC102399535	EPCAM
LOC102399535	KCNE3
LOC102399535	TGFBR2
LOC102399535	PTPRM
LOC102399535	IRX2
LOC102399535	SH3GL2
LOC102399535	ACR
LOC102399535	LMX1A
LOC102399535	TMCO2
LOC102399535	RUNX1T1
LOC102399535	GABRG3
LOC102399535	NRN1L
LOC102399535	MAP1LC3C
LOC102399535	PTGES
LOC102399535	DCLK3
LOC102399535	TLCD3A
LOC102399535	SELE
LOC102399535	MARCHF2
LOC102399535	SOX18
LOC102399535	C5AR1
LOC102400018	NCK1
LOC102400018	SLC35G2
LOC102400018	TMCO2
LOC102400018	RAB15
LOC102400018	PTPRM
LOC102400018	ST6GALNAC2
LOC102400018	SOX18
LOC102400018	KCNE3
LOC102400018	PCNT
LOC102400018	DTX4
LOC102400018	EPCAM
LOC102400018	CPLANE2
LOC102400018	SLC43A3
LOC102400018	LRRC2
LOC102400018	APC2
LOC102400018	C13H13orf46
LOC102400018	PRSS38
LOC102400018	GRM2
LOC102400018	C4H10orf71
LOC102400018	FSCN2
LOC102400018	SAYSD1
LOC102400018	ZFYVE1
LOC102400018	PTGES
LOC102400018	ODAD1
LOC102400018	INF2
LOC102400018	TMEM92
LOC102400018	NPW
LOC102400018	NRN1L
LOC102400018	NANOS2
LOC102400018	ZNF784
LOC102400018	ACR
LOC102400018	FOXP3
LOC102400018	CDKN2B
LOC102400018	PCDH8
LOC102400018	ARL6IP5
LOC102400018	EXD1
LOC102400018	KLF9
LOC102400018	ANK2
LOC102400018	AIF1L
LOC102400018	OSR1
LOC102400955	LMBR1
LOC102400955	MAP1LC3C
LOC102400955	EHD4
LOC102400955	MYOZ3
LOC102400955	SMCO1
LOC102400955	C16H11orf91
LOC102400955	HEG1
LOC102400955	AIFM2
LOC102400955	PAK2
LOC102400955	PTGES
LOC102400955	SHROOM1
LOC102400955	RPL11
LOC102400955	SOST
LOC102400955	STAC3
LOC102400955	ASPH
LOC102400955	SH3GL2
LOC102400955	HIPK4
LOC102400955	SMPDL3B
LOC102400955	SPRED3
LOC102400955	SELE
LOC102400955	GHRL
LOC102400955	ACR
LOC102400955	ODAD1
LOC102400955	CCDC116
LOC102400955	TGFBR2
LOC102400955	RUNX1T1
LOC102400955	CCIN
LOC102400955	KLF4
LOC102400955	TLCD3A
LOC102400955	PTPRM
LOC102400955	EMX2
LOC102400955	ACER2
LOC102400955	GABRG3
LOC102400955	DCLK3
LOC102400955	IRX2
LOC102400955	SLC43A3
LOC102400955	CMTM8
LOC102400955	LMX1A
LOC102401106	METTL21A
LOC102401106	NCK1
LOC102401106	FSCN2
LOC102401106	WDR86
LOC102401106	ORM1
LOC102401106	TAS2R3
LOC102401106	BSN
LOC102401106	FOXP3
LOC102401106	NANOS2
LOC102401106	C13H13orf46
LOC102401106	APC2
LOC102401106	ITGA5
LOC102401106	ODAD1
LOC102401106	RAB15
LOC102401106	RXRA
LOC102401106	CMTM8
LOC102401106	CPLANE2
LOC102401106	INF2
LOC102401106	THNSL2
LOC102401106	TMEM132D
LOC102401106	TPD52L2
LOC102401106	TMEM92
LOC102401106	PTGES
LOC102401106	CEBPE
LOC102401106	C4H10orf71
LOC102401106	ASIC4
LOC102401224	ZFYVE1
LOC102401224	SF3B1
LOC102401224	CPLANE2
LOC102401224	ARL6IP5
LOC102401224	SLC38A6
LOC102401224	C21H3orf14
LOC102401224	MCUB
LOC102401224	BPHL
LOC102401224	DLG2
LOC102401224	TMEM269
LOC102401224	BEST2
LOC102401224	TMEM132D
LOC102401224	PGAP2
LOC102401224	FSCN2
LOC102401224	DTX4
LOC102401224	GALNT15
LOC102401224	ADCY5
LOC102401224	FOXP3
LOC102401224	ORM1
LOC102401224	VSIG10L
LOC102401224	PSMC1
LOC102401224	INF2
LOC102401224	C13H13orf46
LOC102401224	PCNT
LOC102401224	LRRC2
LOC102401224	ITGB4
LOC102401224	SWT1
LOC102401224	PRSS38
LOC102401224	SAYSD1
LOC102401224	LURAP1L
LOC102401224	ADCYAP1R1
LOC102401224	CDHR4
LOC102401975	SLC39A13
LOC102401975	PLPPR3
LOC102401975	TBC1D2
LOC102401975	HSPA12B
LOC102401975	THUMPD2
LOC102401975	SLC38A6
LOC102401975	CD44
LOC102401975	CAPN2
LOC102401975	PGAP2
LOC102401975	ACCS
LOC102401975	RXRA
LOC102401975	CPLANE2
LOC102401975	CDHR4
LOC102401975	ITGB4
LOC102401975	KCNK9
LOC102401975	GAN
LOC102401975	TMEM269
LOC102401975	ARL6IP5
LOC102401975	CLCF1
LOC102401975	ORM1
LOC102401975	CCDC71L
LOC102402202	SPNS2
LOC102402202	HIPK4
LOC102402202	MMRN2
LOC102402202	CD14
LOC102402202	ABL2
LOC102402202	CREG2
LOC102402202	UNC5B
LOC102402202	SPRED3
LOC102402202	CTTNBP2NL
LOC102402202	GAS2L1
LOC102402202	GABRG1
LOC102402202	RPL11
LOC102402202	HEG1
LOC102402202	ASMT
LOC102402202	GCLM
LOC102402202	NUMB
LOC102402202	EHD4
LOC102402202	COL20A1
LOC102402202	LMBR1
LOC102402202	GADL1
LOC102402202	YPEL4
LOC102402202	KIF13A
LOC102402202	IL17RE
LOC102402202	HCRT
LOC102402651	CTTNBP2NL
LOC102402651	GDA
LOC102402651	SETD1B
LOC102402651	PLXNA2
LOC102402651	TMEM87B
LOC102402651	SH2D7
LOC102402651	SHROOM1
LOC102402651	TAS2R3
LOC102402651	ITGA5
LOC102402651	PPM1J
LOC102402651	TSPAN17
LOC102402651	METTL21A
LOC102402651	TSPO
LOC102402651	WDR86
LOC102402651	GCLM
LOC102402651	EMP1
LOC102402651	IRF2BPL
LOC102402651	KCNK13
LOC102402651	TIAM1
LOC102404194	SRL
LOC102404194	CEBPE
LOC102404194	THNSL2
LOC102404194	ASIC4
LOC102404194	KIF7
LOC102404194	LRRC71
LOC102404194	AATK
LOC102404194	DGKQ
LOC102404194	TAS2R3
LOC102404194	CRB1
LOC102404194	NKPD1
LOC102404194	BBLN
LOC102404194	METTL21A
LOC102404194	S100A3
LOC102404194	INF2
LOC102404194	ZNF684
LOC102404194	KCNK12
LOC102404194	WDR86
LOC102404194	GAN
LOC102404194	LGALS4
LOC102404194	PRSS55
LOC102404194	ATP8B3
LOC102404194	MST1R
LOC102404194	SWI5
LOC102404194	NAV1
LOC102404194	TAS2R5
LOC102404194	HSPB7
LOC102404194	RHBDL2
LOC102404194	FXYD5
LOC102404194	PLXNA2
LOC102404194	HGFAC
LOC102404194	EXD1
LOC102404194	TBC1D2
LOC102404194	NUMB
LOC102404194	ARHGEF15
LOC102404194	AGBL3
LOC102404194	BSN
LOC102404194	INSYN2A
LOC102404194	TMEM87B
LOC102404801	SRXN1
LOC102404801	MYLK4
LOC102404801	VMO1
LOC102404801	TUBB2A
LOC102404801	VGLL1
LOC102404801	TNNT3
LOC102404801	TMEM185A
LOC102404801	COL6A1
LOC102404801	PSAPL1
LOC102404801	MB
LOC102404801	SCARB1
LOC102404801	PDE1B
LOC102404801	MFSD12
LOC102404801	AP2A1
LOC102404801	ENO3
LOC102404801	SLC12A4
LOC102404801	AHNAK
LOC102404801	TASOR2
LOC102404801	AMPD3
LOC102404801	MMP19
LOC102404801	FBXL17
LOC102404801	A4GALT
LOC102404801	SPPL2B
LOC102404801	NEURL1
LOC102404801	AMPD1
LOC102404801	ASTN1
LOC102404801	ATP2A1
LOC102404801	SMPD3
LOC102404801	OXTR
LOC102404801	EML6
LOC102404801	INSYN2A
LOC102404801	ZBTB44
LOC102404801	PYGM
LOC102404801	TIAM1
LOC102404801	DNASE1L1
LOC102404801	NTN5
LOC102404801	ACTA1
LOC102404801	LNX1
LOC102404801	LRTM2
LOC102404801	LRRTM3
LOC102405079	CPLANE2
LOC102405079	MCUB
LOC102405079	DTX4
LOC102405079	CDHR4
LOC102405079	C21H3orf14
LOC102405079	ZFYVE1
LOC102405079	LRRC2
LOC102405079	SLC38A6
LOC102405079	SAYSD1
LOC102405079	DLG2
LOC102405079	INF2
LOC102405079	GAN
LOC102405079	FSCN2
LOC102405079	AOPEP
LOC102405079	CLCF1
LOC102405079	ITGB4
LOC102405079	THNSL2
LOC102405079	THUMPD2
LOC102405079	PRSS38
LOC102405079	ARL6IP5
LOC102405079	TMEM89
LOC102405079	ANKRD28
LOC102405079	SF3B1
LOC102405079	FOXP3
LOC102405079	SLC39A13
LOC102405079	NAV1
LOC102405079	PCGF2
LOC102405079	BPHL
LOC102405079	RAB15
LOC102405079	CAPN2
LOC102405079	TBC1D2
LOC102405079	SLC12A8
LOC102405079	EXD1
LOC102405079	NCK1
LOC102405079	ATP7B
LOC102405079	ORM1
LOC102405079	TMEM269
LOC102405079	PGAP2
LOC102405079	SUN1
LOC102405079	C13H13orf46
LOC102405079	CRABP2
LOC102405079	ACTR1B
LOC102405079	PLPPR3
LOC102405079	CD63
LOC102405079	SORBS3
LOC102405079	TMCO2
LOC102405079	NALF2
LOC102405079	COL4A2
LOC102405079	ADCY5
LOC102405079	PRSS23
LOC102405079	BBLN
LOC102405079	RXRA
LOC102405079	TMEM132D
LOC102405079	PCNT
LOC102405079	FXYD5
LOC102405079	C4H10orf71
LOC102405079	BEST2
LOC102405079	EBF3
LOC102405079	DHRS9
LOC102405079	CDKN2B
LOC102405079	HSPB7
LOC102406739	ADCYAP1R1
LOC102406739	SOX18
LOC102406739	ADCY5
LOC102406739	NRN1L
LOC102406739	AIF1L
LOC102406739	GRM2
LOC102406739	BPHL
LOC102406739	NPW
LOC102406739	ZNF784
LOC102406739	DLG2
LOC102406739	ST6GALNAC2
LOC102406739	C21H3orf14
LOC102406739	EPCAM
LOC102406739	TMEM132D
LOC102406739	SWT1
LOC102406739	F2RL2
LOC102406739	KLF9
LOC102406739	OSR1
LOC102406739	SLC35G2
LOC102406739	SLC43A3
LOC102406739	TMCO2
LOC102406739	PCNT
LOC102406739	RXFP3
LOC102406739	MFHAS1
LOC102406739	IQCK
LOC102406739	DNAJB13
LOC102406739	PRSS38
LOC102407015	SEMA3E
LOC102407015	C4H10orf71
LOC102407015	ANK2
LOC102407015	SPACA6
LOC102407015	ADAMTS2
LOC102407015	APC2
LOC102407015	CAPN2
LOC102407015	C18H19orf33
LOC102407015	EAF1
LOC102407015	SPACA5
LOC102407015	SLC35G2
LOC102407015	GAB3
LOC102407015	KCNE3
LOC102407015	CBR3
LOC102407015	RXRA
LOC102407015	CD63
LOC102407015	PRCD
LOC102407015	CD59
LOC102407015	C5AR1
LOC102407015	EBF3
LOC102407015	WSCD1
LOC102407015	ITGB4
LOC102407015	VEPH1
LOC102407015	REP15
LOC102407015	TMEM92
LOC102407015	LRRC2
LOC102407015	PCNT
LOC102407015	SLC43A1
LOC102407015	ZHX3
LOC102407015	TMCO2
LOC102407015	SLC12A8
LOC102407015	PTPRM
LOC102407015	ME3
LOC102407015	ST6GALNAC2
LOC102407015	TMTC4
LOC102407015	TMEM89
LOC102407015	ZNF469
LOC102407015	COL1A2
LOC102407015	CPLX4
LOC102407015	TGFBR2
LOC102407015	PRSS23
LOC102407015	LCTL
LOC102407015	ANXA1
LOC102407015	MYMX
LOC102407015	CCIN
LOC102407015	SH3GL2
LOC102407015	SLC43A3
LOC102407015	DNAJB13
LOC102407015	ACR
LOC102407015	ANXA2
LOC102407015	SSH3
LOC102407015	EPCAM
LOC102407015	TBC1D24
LOC102407015	CREB3L1
LOC102407015	REV3L
LOC102407015	TSPAN9
LOC102407015	CRABP2
LOC102407015	NCK1
LOC102407015	TMED3
LOC102407015	KCNK13
LOC102407015	CMTM8
LOC102407015	KCNK7
LOC102407015	PLPPR3
LOC102407015	FUT11
LOC102407015	KCNK9
LOC102407015	PDGFRL
LOC102407015	NPW
LOC102407015	SLC39A13
LOC102407015	DLG2
LOC102407015	GPR83
LOC102407015	DHRS9
LOC102407015	NANOS2
LOC102407015	WNT2
LOC102407015	LOXL4
LOC102407015	SRPX2
LOC102407015	BSN
LOC102407015	RAB15
LOC102407464	MCUB
LOC102407464	CPLANE2
LOC102407464	PCGF2
LOC102407464	AOPEP
LOC102407464	CLCF1
LOC102407464	DTX4
LOC102407464	ZFYVE1
LOC102407464	CDHR4
LOC102407464	THUMPD2
LOC102407464	C21H3orf14
LOC102407464	SLC38A6
LOC102407464	SF3B1
LOC102407464	DLG2
LOC102407464	LRRC2
LOC102407464	ITGB4
LOC102407464	ANKRD28
LOC102407464	TMEM269
LOC102407464	ARL6IP5
LOC102407464	GAN
LOC102407464	PGAP2
LOC102407464	CHMP2A
LOC102407464	TMEM89
LOC102407464	PRSS38
LOC102407464	CCDC71L
LOC102407464	SAYSD1
LOC102407464	CRABP2
LOC102407464	NALF2
LOC102407464	BPHL
LOC102407464	ATP7B
LOC102407464	TGFBR3
LOC102407464	ATL3
LOC102407464	INF2
LOC102407464	SUN1
LOC102407464	DHRS9
LOC102407464	FSCN2
LOC102407464	ACTR1B
LOC102407464	SLC12A8
LOC102407464	BAD
LOC102407464	PAPLN
LOC102407464	DAAM2
LOC102407464	THNSL2
LOC102407464	FXYD5
LOC102407464	TBC1D2
LOC102407464	RXFP3
LOC102407464	GALNT15
LOC102407464	ADCY5
LOC102407464	PPL
LOC102407464	BBLN
LOC102408483	TBC1D2
LOC102408483	S100A3
LOC102408483	ZNF821
LOC102408483	TMEM87B
LOC102408483	PLXNA2
LOC102408483	RSRC1
LOC102408483	KCNK12
LOC102408483	ACCS
LOC102408483	CSF3
LOC102408483	FAM184B
LOC102408483	PPM1J
LOC102408483	PLPPR3
LOC102408483	SLC39A13
LOC102408483	TMEM80
LOC102408483	ADAM33
LOC102408483	HSPA12B
LOC102408483	SEMA5B
LOC102408483	PHLDB1
LOC102408483	NAV1
LOC102408483	AATK
LOC102408483	THNSL2
LOC102408483	MAPK8IP3
LOC102408734	ACSL6
LOC102408734	TIAM1
LOC102408734	INSYN2A
LOC102408734	TMEM185A
LOC102408734	ODAD1
LOC102408734	PTGES
LOC102408734	AMPD3
LOC102408734	TUBB2A
LOC102408734	FBXL17
LOC102408734	MYOZ3
LOC102408734	NEURL1
LOC102408734	SHROOM1
LOC102408734	TASOR2
LOC102408734	METTL21A
LOC102408734	PSAPL1
LOC102408734	HIC1
LOC102408734	TSPAN17
LOC102408734	TAS2R3
LOC102408734	NCK1
LOC102408734	NUMB
LOC102408734	C13H13orf46
LOC102408734	STAC3
LOC102408962	KLF4
LOC102408962	MMRN2
LOC102408962	SPRED3
LOC102408962	ASMT
LOC102408962	UNC5B
LOC102408962	ABL2
LOC102408962	CD14
LOC102408962	CREG2
LOC102408962	CTTNBP2NL
LOC102408962	EHD4
LOC102408962	CRPPA
LOC102408962	AHNAK
LOC102408962	DLC1
LOC102408962	KIF13A
LOC102408962	SPNS2
LOC102408962	GCLM
LOC102408962	DNASE1L1
LOC102408962	MYO15A
LOC102408962	NUMB
LOC102408962	SMPD3
LOC102408962	A4GALT
LOC102408962	HIPK4
LOC102408962	SHROOM4
LOC102408962	PXDN
LOC102408962	EML6
LOC102408962	MYOZ3
LOC102408962	NEURL1
LOC102410360	TMTC4
LOC102410360	ANK2
LOC102410360	C4H10orf71
LOC102410360	C18H19orf33
LOC102410360	SPACA6
LOC102410360	LRRC2
LOC102410360	CAPN2
LOC102410360	KCNE3
LOC102410360	SEMA3E
LOC102410360	TMCO2
LOC102410360	SLC35G2
LOC102410360	KLHL29
LOC102410360	FAM126A
LOC102410360	APC2
LOC102410360	ITGB4
LOC102410360	CARNS1
LOC102410360	BAIAP2
LOC102410360	CD63
LOC102410360	ACR
LOC102410360	TMEM89
LOC102410360	PARP16
LOC102410360	RAB15
LOC102410360	ST6GALNAC2
LOC102410360	NCK1
LOC102410360	VEPH1
LOC102410360	EBF3
LOC102410360	RXRA
LOC102410360	SPACA5
LOC102410360	GAB3
LOC102410360	GPR83
LOC102410360	NANOS2
LOC102410360	ADAMTS2
LOC102410360	VASN
LOC102410360	PRSS23
LOC102410360	SSH3
LOC102410360	PRKAG2
LOC102410360	CD59
LOC102410360	MFSD4A
LOC102410360	CMTM8
LOC102410360	PCNT
LOC102410360	C5AR1
LOC102410360	EPCAM
LOC102410360	IL17RE
LOC102410360	CBR3
LOC102410360	EAF1
LOC102410360	SLC12A8
LOC102410360	PTPRM
LOC102410360	MEDAG
LOC102410360	PRSS38
LOC102410360	SHISA4
LOC102410360	AGBL1
LOC102410360	CCIN
LOC102410360	DTX4
LOC102410360	TMTC4
LOC102410360	BSN
LOC102410360	ECM1
LOC102410360	GRM2
LOC102410360	DLG2
LOC102410360	CRABP2
LOC102410360	SLC43A1
LOC102410360	SGMS2
LOC102410360	LCTL
LOC102410360	TBX15
LOC102410360	SAYSD1
LOC102410360	IRX2
LOC102410360	SLC43A3
LOC102410360	ODAD1
LOC102410360	COL4A2
LOC102410360	KLF9
LOC102410360	AGBL3
LOC102410360	PCDH8
LOC102410360	TMEM92
LOC102410360	DHRS9
[truncated: 8,482 more rows]
