# Supplementary material for: RNA sequencing reveals lncRNAs that specifically regulate unsaturated fatty acid generation in buffaloes
Source: Arch Anim Breed. 2026 May 26;69(2):309–21. doi: 10.5194/aab-69-309-2026 (PMC13224979; doi:10.5194/aab-69-309-2026)
Supplement: The supplement related to this article is available online at https://doi.org/10.5194/aab-69-309-2026-supplement. [file aab-69-309-2026-supplement.zip › Table S2.xlsx]

## Sheet: Table S2
Table S2: Details of quantity control of RNA sequencing.
Sample	Total Clean Reads	Total Mapping Ratio	Uniquely Mapping Ratio
BSAT_1	137379424	0.9635	0.9189
BSAT_2	146945966	0.9537	0.902
BSAT_3	148041966	0.96	0.9097
BSAT_4	148114874	0.9619	0.9131
BSAT_5	145360406	0.9611	0.9197
BSAT_6	146679648	0.9569	0.9021
IAT_1	148990424	0.9641	0.9055
IAT_2	154298020	0.9653	0.9206
IAT_3	150536870	0.9651	0.9173
IAT_4	148465288	0.9617	0.9194
IAT_5	144747940	0.9601	0.9174
IAT_6	149979748	0.9604	0.9134
OAT_1	149003290	0.959	0.9135
OAT_2	149938258	0.9593	0.919
OAT_3	148237306	0.9588	0.9121
OAT_4	149606616	0.9582	0.9202
OAT_5	149927762	0.96	0.9178
OAT_6	149178916	0.9633	0.9171
PCAT_1	148510984	0.9653	0.9103
PCAT_2	148692408	0.9496	0.8993
PCAT_3	145667138	0.9579	0.9098
PCAT_4	149750456	0.9609	0.9151
PCAT_5	147531682	0.9604	0.9133
PCAT_6	148323384	0.9624	0.9067
PRAT_1	149187636	0.9631	0.9155
PRAT_2	149892776	0.9562	0.9129
PRAT_3	148072538	0.9637	0.9161
PRAT_4	149495770	0.9549	0.9068
PRAT_5	147969584	0.9664	0.9194
PRAT_6	143293628	0.9598	0.9207
SSAT_1	148623664	0.9555	0.864
SSAT_2	147353944	0.9528	0.9011
SSAT_3	150544560	0.966	0.9089
SSAT_4	148493656	0.9663	0.9178
SSAT_5	149247402	0.9662	0.9222
SSAT_6	149809654	0.9602	0.9086
