# Supplementary material for: RNA sequencing reveals lncRNAs that specifically regulate unsaturated fatty acid generation in buffaloes
Source: Arch Anim Breed. 2026 May 26;69(2):309–21. doi: 10.5194/aab-69-309-2026 (PMC13224979; doi:10.5194/aab-69-309-2026)
Supplement: The supplement related to this article is available online at https://doi.org/10.5194/aab-69-309-2026-supplement. [file aab-69-309-2026-supplement.zip › Table S11.xlsx]

## Sheet: Table S11
Table S11: KEGG analysis of target genes of 207 lncRNAs.
ID	category	subcategory	Description	GeneRatio	BgRatio	pvalue	p.adjust	qvalue	geneID	Count
hsa04820	NA	NA	Cytoskeleton in muscle cells	36/336	232/9397	5.37409126565077e-14	1.59073101463263e-11	1.40292066724357e-11	287/1284/1291/3691/64423/2275/272/1282/23353/7140/26287/91977/6382/2027/4000/3678/23500/1278/270/1281/483/70/58/88/11155/1289/58529/1293/7169/343263/5339/1634/271/89/1277/22795	36
hsa04510	Cellular Processes	Cellular community - eukaryotes	Focal adhesion	23/336	203/9397	8.94350790150058e-07	0.000132363916942209	0.000116736313661692	824/1284/1291/3691/340156/1282/2317/5154/2012/3678/1278/5062/3910/1956/5923/85366/857/1293/5159/572/6696/9564/1277	23
hsa04512	Environmental Information Processing	Signaling molecules and interaction	ECM-receptor interaction	13/336	89/9397	1.49469538939468e-05	0.00147476611753608	0.00130064721603467	1284/1291/3691/1282/960/6382/3678/1278/3910/22987/1293/6696/1277	13
hsa04926	Organismal Systems	Endocrine system	Relaxin signaling pathway	15/336	130/9397	5.91655000478488e-05	0.00437824700354081	0.00386132737154382	1284/90993/1282/5970/7048/111/51289/1278/1281/2788/2778/1956/4313/115/1277	15
hsa04974	Organismal Systems	Digestive system	Protein digestion and absorption	13/336	105/9397	8.86732138038707e-05	0.00524945425718915	0.00462967516281262	1284/1291/1282/10008/57642/1278/1281/483/80781/1289/3784/1293/1277	13
hsa05165	Human Diseases	Infectious disease: viral	Human papillomavirus infection	24/336	333/9397	0.000843887747923312	0.0416317955642167	0.0367165195587687	10297/1284/90993/1291/3691/1282/5970/1740/5700/3678/1278/7472/3910/2778/9114/1956/7481/4853/1293/5159/572/6696/26508/1277	24
hsa05205	Human Diseases	Cancer: overview	Proteoglycans in cancer	17/336	204/9397	0.00101324682039693	0.0428458655482131	0.0377872498433743	287/967/7074/7099/960/6382/7078/3678/2017/1278/7472/1956/7481/857/4313/1634/1277	17
hsa05032	Human Diseases	Substance dependence	Morphine addiction	10/336	91/9397	0.00146608199112896	0.0542450336717715	0.0478405702368398	5153/2567/111/2565/2788/2778/5137/2564/2550/115	10
hsa04151	Environmental Information Processing	Signal transduction	PI3K-Akt signaling pathway	24/336	362/9397	0.00260612719920142	0.0857126278848467	0.075592929286778	1284/90993/1291/3691/6256/1282/5970/7099/5154/1440/3678/29941/1278/2788/3910/1956/23035/1293/5159/8823/572/6696/1277/1435	24
hsa04933	Human Diseases	Endocrine and metabolic disease	AGE-RAGE signaling pathway in diabetic complications	10/336	101/9397	0.00320143409600113	0.092740252067335	0.0817908339711916	6401/1284/1282/5970/7048/1278/1281/4313/4088/1277	10
hsa05146	Human Diseases	Infectious disease: parasitic	Amoebiasis	10/336	103/9397	0.00369221783780705	0.092740252067335	0.0817908339711916	1284/1282/5970/7099/929/1278/1281/3910/2778/1277	10
hsa04810	Cellular Processes	Cell motility	Regulation of actin cytoskeleton	17/336	232/9397	0.0039756909627	0.092740252067335	0.0817908339711916	10297/3691/340156/7074/10458/54961/5154/2934/3678/5062/1956/85366/5159/85477/8823/2768/9564	17
hsa05414	Human Diseases	Cardiovascular disease	Dilated cardiomyopathy	10/336	105/9397	0.00424085798413398	0.092740252067335	0.0817908339711916	3691/111/4000/3678/487/2778/70/7169/784/115	10
hsa04020	Environmental Information Processing	Signal transduction	Calcium signaling pathway	18/336	254/9397	0.00438636327345504	0.092740252067335	0.0817908339711916	4486/340156/5153/5021/5154/57192/490/487/2778/1956/85366/2925/5137/444/8877/5159/115/8823	18
hsa04520	Cellular Processes	Cellular community - eukaryotes	Adherens junction	9/336	93/9397	0.00588777214140274	0.112043864022099	0.0988153566055498	5797/57493/10458/7048/9411/1956/5792/55698/4088	9
hsa00230	Metabolism	Nucleotide metabolism	Purine metabolism	11/336	128/9397	0.00605642508227563	0.112043864022099	0.0988153566055498	272/5146/9615/5153/111/270/5137/5149/56953/115/271	11
hsa04024	Environmental Information Processing	Signal transduction	cAMP signaling pathway	16/336	226/9397	0.00710357255783211	0.123685733948136	0.109082724107886	90993/7074/117/5970/5021/111/490/487/483/2778/27198/51738/2550/1261/115/572	16
hsa04925	Organismal Systems	Endocrine system	Aldosterone synthesis and secretion	9/336	98/9397	0.0082511704279416	0.131341216649021	0.115834358922323	90993/949/51305/111/490/483/6770/2778/115	9
hsa05144	Human Diseases	Infectious disease: parasitic	Malaria	6/336	50/9397	0.00843068620382229	0.131341216649021	0.115834358922323	6401/4035/7099/6382/1440/5175	6
hsa04920	Organismal Systems	Endocrine system	Adipocytokine signaling pathway	7/336	70/9397	0.0122067245416565	0.180659523216517	0.159329878227938	6256/5970/23305/51422/10645/2182/7133	7
hsa04211	Organismal Systems	Aging	Longevity regulating pathway	8/336	90/9397	0.0149562593463393	0.201229671205292	0.177471402769959	90993/5970/51422/10645/111/6648/8408/115	8
hsa04976	Organismal Systems	Digestive system	Bile secretion	8/336	90/9397	0.0149562593463393	0.201229671205292	0.177471402769959	949/6256/9429/111/483/2778/8714/115	8
hsa04540	Cellular Processes	Cellular community - eukaryotes	Gap junction	8/336	92/9397	0.0168982112866373	0.217472632210636	0.191796631537119	7280/5154/111/2778/1956/51807/5159/115	8
hsa04971	Organismal Systems	Digestive system	Gastric acid secretion	7/336	76/9397	0.0185864298060828	0.229232634275021	0.202168183855637	340156/111/483/2778/85366/3784/115	7
hsa04261	Organismal Systems	Circulatory system	Adrenergic signaling in cardiomyocytes	11/336	154/9397	0.0221407821070342	0.256466290508733	0.226186486650661	90993/111/490/487/483/2778/70/3784/7169/784/115	11
hsa04934	Human Diseases	Endocrine and metabolic disease	Cushing syndrome	11/336	155/9397	0.023100834660814	0.256466290508733	0.226186486650661	10297/90993/949/1030/111/6770/7472/2778/1956/7481/115	11
hsa05010	Human Diseases	Neurodegenerative disease	Alzheimer disease	22/336	391/9397	0.0235082337556192	0.256466290508733	0.226186486650661	10297/824/4035/5970/7280/91252/27173/56901/5700/487/7472/5664/7481/201266/51807/23130/7922/322/8408/572/1435/10023	22
hsa04814	Cellular Processes	Cell motility	Motor proteins	13/336	197/9397	0.0244320963323604	0.256466290508733	0.226186486650661	374654/7140/7280/10120/26153/63971/70/58/51168/84700/51807/7169/4647	13
hsa05410	Human Diseases	Cardiovascular disease	Hypertrophic cardiomyopathy	8/336	99/9397	0.0251267649484908	0.256466290508733	0.226186486650661	3691/51422/4000/3678/487/70/7169/784	8
hsa04915	Organismal Systems	Endocrine system	Estrogen signaling pathway	10/336	139/9397	0.0271958057264991	0.262674660665053	0.231661862890943	90993/111/9687/2778/1956/5914/3858/2550/4313/115	10
hsa04927	Organismal Systems	Endocrine system	Cortisol synthesis and secretion	6/336	65/9397	0.0281399727437301	0.262674660665053	0.231661862890943	90993/949/111/6770/2778/115	6
hsa04371	Environmental Information Processing	Signal transduction	Apelin signaling pathway	10/336	140/9397	0.0283972606124382	0.262674660665053	0.231661862890943	340156/440738/51422/111/2788/85366/8877/115/4088/6696	10
hsa05030	Human Diseases	Substance dependence	Cocaine addiction	5/336	49/9397	0.0298935487047643	0.268136073230613	0.236478471412489	90993/2912/5970/111/2778	5
hsa04742	Organismal Systems	Sensory system	Taste transduction	7/336	86/9397	0.0338746071143946	0.270907383766672	0.238922585967762	54429/50832/5153/50831/5137/9033/2550	7
hsa05412	Human Diseases	Cardiovascular disease	Arrhythmogenic right ventricular cardiomyopathy	7/336	86/9397	0.0338746071143946	0.270907383766672	0.238922585967762	3691/4000/3678/487/88/784/89	7
hsa05221	Human Diseases	Cancer: specific types	Acute myeloid leukemia	6/336	68/9397	0.0341505200137177	0.270907383766672	0.238922585967762	1053/5970/929/862/5914/572	6
hsa04979	Organismal Systems	Digestive system	Cholesterol metabolism	5/336	51/9397	0.0347786506186943	0.270907383766672	0.238922585967762	949/4035/8435/706/6770	5
hsa05110	Human Diseases	Infectious disease: bacterial	Vibrio cholerae infection	5/336	51/9397	0.0347786506186943	0.270907383766672	0.238922585967762	2778/9114/3784/115/29927	5
hsa04913	Organismal Systems	Endocrine system	Ovarian steroidogenesis	5/336	52/9397	0.0373956959142068	0.283692275706861	0.250198024094244	949/111/6770/2778/115	5
hsa04727	Organismal Systems	Nervous system	GABAergic synapse	7/336	89/9397	0.0397283518234516	0.283692275706861	0.250198024094244	2567/111/2565/2788/2564/2550/115	7
hsa04961	Organismal Systems	Excretory system	Endocrine and other factor-regulated calcium reabsorption	5/336	53/9397	0.0401304078976093	0.283692275706861	0.250198024094244	160/490/483/2778/115	5
hsa04072	Environmental Information Processing	Signal transduction	Phospholipase D signaling pathway	10/336	149/9397	0.0409511822698633	0.283692275706861	0.250198024094244	1609/2912/5154/111/2778/1956/8877/5159/115/2768	10
hsa00340	Metabolism	Amino acid metabolism	Histidine metabolism	3/336	22/9397	0.0421823132742509	0.283692275706861	0.250198024094244	57571/221/3067	3
hsa05226	Human Diseases	Cancer: specific types	Gastric cancer	10/336	150/9397	0.0425482817715133	0.283692275706861	0.250198024094244	10297/6256/1030/7048/7472/1956/7481/8823/4088/10023	10
hsa04350	Environmental Information Processing	Signal transduction	TGF-beta signaling pathway	8/336	110/9397	0.0431288932662458	0.283692275706861	0.250198024094244	1030/7048/8646/2014/658/269/1634/4088	8
hsa00600	Metabolism	Lipid metabolism	Sphingolipid metabolism	5/336	55/9397	0.0459558377742399	0.29209875335292	0.257611987309829	768239/55512/166929/8877/340485	5
hsa04014	Environmental Information Processing	Signal transduction	Ras signaling pathway	14/336	238/9397	0.0463805452959028	0.29209875335292	0.257611987309829	7074/5970/5154/27/2788/5062/9610/1956/5923/5159/8823/572/115727/1435	14
hsa05207	Human Diseases	Cancer: overview	Chemical carcinogenesis - receptor activation	13/336	217/9397	0.0476112245733673	0.293602551535765	0.258938238907787	90993/6256/5970/111/9314/2778/1956/164091/4853/115/8823/572/79852	13
hsa04921	Organismal Systems	Endocrine system	Oxytocin signaling pathway	10/336	155/9397	0.0511719629963017	0.303230747559326	0.267429677790586	340156/5021/51422/10645/111/2778/1956/85366/784/115	10
hsa04918	Organismal Systems	Endocrine system	Thyroid hormone synthesis	6/336	75/9397	0.051221410060697	0.303230747559326	0.267429677790586	90993/213/111/483/2778/115	6
hsa04928	Organismal Systems	Endocrine system	Parathyroid hormone synthesis, secretion and action	8/336	115/9397	0.0535757297708618	0.310949333572061	0.274236965596981	90993/6256/111/50964/2778/1956/115/2768	8
hsa04216	Cellular Processes	Cell growth and death	Ferroptosis	4/336	42/9397	0.0619917341115245	0.347883213417105	0.306810230894175	440738/23305/2730/2182	4
hsa04668	Environmental Information Processing	Signal transduction	TNF signaling pathway	8/336	119/9397	0.0630105426107429	0.347883213417105	0.306810230894175	6401/90993/5970/4314/7133/3600/1435/5606	8
hsa01522	Human Diseases	Drug resistance: antineoplastic	Endocrine resistance	7/336	99/9397	0.0638348812954796	0.347883213417105	0.306810230894175	111/2778/1956/4853/4313/115/572	7
hsa04360	Organismal Systems	Development and regeneration	Axon guidance	11/336	184/9397	0.0658002758839265	0.347883213417105	0.306810230894175	4690/9723/54961/5362/219699/10371/5062/10501/658/54437/6585	11
hsa04640	Organismal Systems	Immune system	Hematopoietic cell lineage	7/336	100/9397	0.0666453037803856	0.347883213417105	0.306810230894175	966/960/929/1440/3678/947/1435	7
hsa05418	Human Diseases	Cardiovascular disease	Fluid shear stress and atherosclerosis	9/336	142/9397	0.0681311970869444	0.347883213417105	0.306810230894175	6401/5970/5154/6382/5175/658/857/4313/6612	9
hsa04330	Environmental Information Processing	Signal transduction	Notch signaling pathway	5/336	62/9397	0.0701144873705577	0.347883213417105	0.306810230894175	8650/23220/5664/4853/26508	5
hsa04935	Organismal Systems	Endocrine system	Growth hormone synthesis, secretion and action	8/336	122/9397	0.0707270574696093	0.347883213417105	0.306810230894175	90993/111/2778/51738/3486/115/9564/5606	8
hsa04080	Environmental Information Processing	Signaling molecules and interaction	Neuroactive ligand-receptor interaction	19/336	370/9397	0.0715525751673438	0.347883213417105	0.306810230894175	728/2912/10888/117/3060/5021/2567/2565/51289/706/1241/283869/79627/51738/2925/57053/2151/2564/2550	19
hsa04010	Environmental Information Processing	Signal transduction	MAPK signaling pathway	16/336	300/9397	0.0717455277268013	0.347883213417105	0.306810230894175	5970/5154/23162/7048/929/5062/1956/5923/784/5159/7867/8823/115727/2768/1435/5606	16
hsa04936	Human Diseases	Endocrine and metabolic disease	Alcoholic liver disease	9/336	144/9397	0.0730066956808512	0.347883213417105	0.306810230894175	728/5970/7099/51422/10645/6720/929/84818/5606	9
hsa04022	Environmental Information Processing	Signal transduction	cGMP-PKG signaling pathway	10/336	166/9397	0.0740427109637757	0.347883213417105	0.306810230894175	90993/340156/111/490/487/483/85366/115/572/2768	10
hsa04611	Organismal Systems	Immune system	Platelet activation	8/336	126/9397	0.0818766062589648	0.37575580772499	0.331392035262438	340156/111/1278/1281/2778/85366/115/1277	8
hsa01232	Metabolism	Global and overview maps	Nucleotide metabolism	6/336	85/9397	0.0832967618702178	0.37575580772499	0.331392035262438	272/9615/270/56953/7084/271	6
hsa04972	Organismal Systems	Digestive system	Pancreatic secretion	7/336	106/9397	0.0850528348566701	0.37575580772499	0.331392035262438	111/490/487/483/2778/3784/115	7
hsa05215	Human Diseases	Cancer: specific types	Prostate cancer	7/336	106/9397	0.0850528348566701	0.37575580772499	0.331392035262438	90993/5970/4314/5154/1956/5159/572	7
hsa04911	Organismal Systems	Endocrine system	Insulin secretion	6/336	86/9397	0.0870034234769047	0.376409381840669	0.331968444866593	90993/117/111/483/2778/115	6
hsa04382	NA	NA	Cornified envelope formation	12/336	217/9397	0.0889737594340778	0.376409381840669	0.331968444866593	6274/1284/6275/3691/1282/5493/6277/3858/6281/6276/5339/79852	12
hsa01523	Human Diseases	Drug resistance: antineoplastic	Antifolate resistance	3/336	30/9397	0.0904672733449293	0.376409381840669	0.331968444866593	5970/9429/8714	3
hsa04260	Organismal Systems	Circulatory system	Cardiac muscle contraction	6/336	87/9397	0.0907994106983249	0.376409381840669	0.331968444866593	487/483/70/444/7169/784	6
hsa03272	NA	NA	Virion - Hepatitis viruses	4/336	48/9397	0.0915590388261087	0.376409381840669	0.331968444866593	949/967/4072/1956	4
hsa04310	Environmental Information Processing	Signal transduction	Wnt signaling pathway	10/336	174/9397	0.0941595615097183	0.380255042931807	0.335360066312547	10297/50964/23500/7472/4163/7481/4088/81839/8061/10023	10
hsa04931	Human Diseases	Endocrine and metabolic disease	Insulin resistance	7/336	109/9397	0.095244542134891	0.380255042931807	0.335360066312547	90993/5970/51422/6720/90673/5837/5792	7
hsa00030	Metabolism	Carbohydrate metabolism	Pentose phosphate pathway	3/336	31/9397	0.0976330515635721	0.380255042931807	0.335360066312547	23729/25796/5211	3
hsa00410	Metabolism	Metabolism of other amino acids	beta-Alanine metabolism	3/336	31/9397	0.0976330515635721	0.380255042931807	0.335360066312547	339896/57571/221	3
hsa04924	Organismal Systems	Endocrine system	Renin secretion	5/336	69/9397	0.100044046315929	0.384584905318378	0.339178721617915	117/5153/111/2778/5137	5
hsa05166	Human Diseases	Infectious disease: viral	Human T-cell leukemia virus 1 infection	12/336	224/9397	0.10602370412941	0.397333192519878	0.350421876760063	90993/1030/5970/4055/7048/111/706/4487/115/4088/3600/8061	12
hsa05202	Human Diseases	Cancer: overview	Transcriptional misregulation in cancer	11/336	201/9397	0.106045007463075	0.397333192519878	0.350421876760063	6256/1053/5970/4314/5154/7048/929/862/5914/3486/64332	11
hsa04148	Cellular Processes	Transport and catabolism	Efferocytosis	9/336	157/9397	0.109839865800746	0.406407503462759	0.358424825244539	4035/6256/487/5175/161291/558/8877/9564/5627	9
hsa00270	Metabolism	Amino acid metabolism	Cysteine and methionine metabolism	4/336	52/9397	0.114371248579555	0.41158714378485	0.362992929084789	883/2730/4144/10768	4
hsa04912	Organismal Systems	Endocrine system	GnRH signaling pathway	6/336	93/9397	0.115411259912644	0.41158714378485	0.362992929084789	111/2778/1956/4313/115/5606	6
hsa05222	Human Diseases	Cancer: specific types	Small cell lung cancer	6/336	93/9397	0.115411259912644	0.41158714378485	0.362992929084789	1284/6256/1030/1282/5970/3910	6
hsa05218	Human Diseases	Cancer: specific types	Melanoma	5/336	73/9397	0.119598689968543	0.421443002746294	0.371685151781938	5154/1956/5159/8823/572	5
hsa04657	Organismal Systems	Immune system	IL-17 signaling pathway	6/336	95/9397	0.124293168465782	0.432832680774957	0.381730102532679	132014/5970/4314/1440/84818/8061	6
hsa00510	Metabolism	Glycan biosynthesis and metabolism	N-Glycan biosynthesis	4/336	55/9397	0.132954772258017	0.450927996635032	0.397688987074993	8704/8813/4245/11282	4
hsa04970	Organismal Systems	Digestive system	Salivary secretion	6/336	97/9397	0.133499673628153	0.450927996635032	0.397688987074993	54831/111/490/483/2778/115	6
hsa00061	Metabolism	Lipid metabolism	Fatty acid biosynthesis	2/336	18/9397	0.13405967467528	0.450927996635032	0.397688987074993	23305/2182	2
hsa04015	Environmental Information Processing	Signal transduction	Rap1 signaling pathway	11/336	212/9397	0.138368094049179	0.460190515039965	0.405857922225858	7074/5154/111/2778/1956/5159/115/8823/9564/1435/5606	11
hsa05212	Human Diseases	Cancer: specific types	Pancreatic cancer	5/336	77/9397	0.140800250496348	0.463076379410212	0.408403065767185	5970/7048/1956/572/4088	5
hsa05022	Human Diseases	Neurodegenerative disease	Pathways of neurodegeneration - multiple diseases	22/336	483/9397	0.144142091630749	0.468857792557162	0.413501893862646	10297/53349/824/440738/5970/7280/10120/56901/5700/487/7472/5664/7481/51807/5413/23130/7133/8408/572/1435/5606/10023	22
hsa04919	Organismal Systems	Endocrine system	Thyroid hormone signaling pathway	7/336	122/9397	0.14670395540292	0.472004030426786	0.416276669793183	6256/487/483/5211/4853/6567/572	7
hsa04916	Organismal Systems	Endocrine system	Melanogenesis	6/336	101/9397	0.152845142146365	0.486474861024989	0.429038995498568	90993/111/7472/2778/7481/115	6
hsa05225	Human Diseases	Cancer: specific types	Hepatocellular carcinoma	9/336	170/9397	0.155338115210455	0.48914980959888	0.431398125108543	10297/7048/7472/1956/7481/572/4088/8193/10023	9
hsa01521	Human Diseases	Drug resistance: antineoplastic	EGFR tyrosine kinase inhibitor resistance	5/336	80/9397	0.15770021620777	0.491360673657894	0.433347962543235	5154/1956/558/5159/572	5
hsa05224	Human Diseases	Cancer: specific types	Breast cancer	8/336	148/9397	0.160323418377574	0.492512659420759	0.434363938607213	10297/7472/1956/7481/4853/8823/26508/10023	8
hsa04081	NA	NA	Hormone signaling	11/336	219/9397	0.161397729607479	0.492512659420759	0.434363938607213	3060/5021/111/2788/2778/51738/658/269/6567/115/2768	11
hsa00532	Metabolism	Glycan biosynthesis and metabolism	Glycosaminoglycan biosynthesis - chondroitin sulfate / dermatan sulfate	2/336	21/9397	0.171880485358141	0.507192366761627	0.447310479932018	29940/54480	2
hsa04978	Organismal Systems	Digestive system	Mineral absorption	4/336	61/9397	0.173437692057727	0.507192366761627	0.447310479932018	540/65010/490/483	4
hsa04082	NA	NA	Neuroactive ligand signaling	10/336	199/9397	0.175606963280478	0.507192366761627	0.447310479932018	2912/2567/111/2565/2788/2778/79627/2564/2550/115	10
hsa05033	Human Diseases	Substance dependence	Nicotine addiction	3/336	41/9397	0.179886261726483	0.507192366761627	0.447310479932018	2567/2565/2564	3
hsa04213	Organismal Systems	Aging	Longevity regulating pathway - multiple species	4/336	62/9397	0.180563430312014	0.507192366761627	0.447310479932018	51422/111/6648/115	4
hsa04060	Environmental Information Processing	Signaling molecules and interaction	Cytokine-cytokine receptor interaction	14/336	298/9397	0.180768405074978	0.507192366761627	0.447310479932018	132014/57007/23529/4055/7048/1440/84818/658/269/1232/51330/7133/3600/1435	14
hsa05217	Human Diseases	Cancer: specific types	Basal cell carcinoma	4/336	63/9397	0.187785180665083	0.507192366761627	0.447310479932018	10297/374654/7472/7481	4
hsa05130	Human Diseases	Infectious disease: bacterial	Pathogenic Escherichia coli infection	10/336	203/9397	0.191045263024796	0.507192366761627	0.447310479932018	4690/10458/5970/7280/7099/2017/5062/51807/9871/2768	10
hsa04144	Cellular Processes	Transport and catabolism	Endocytosis	12/336	252/9397	0.191749078882807	0.507192366761627	0.447310479932018	6456/30844/27243/7048/160/1956/9922/857/116983/4088/274/55616	12
hsa04012	Environmental Information Processing	Signal transduction	ErbB signaling pathway	5/336	86/9397	0.193784199968278	0.507192366761627	0.447310479932018	4690/27/5062/1956/572	5
hsa04659	Organismal Systems	Immune system	Th17 cell differentiation	6/336	109/9397	0.194931244895816	0.507192366761627	0.447310479932018	50943/6256/5970/7048/5914/4088	6
hsa00515	Metabolism	Glycan biosynthesis and metabolism	Mannose type O-glycan biosynthesis	2/336	23/9397	0.197953655365936	0.507192366761627	0.447310479932018	729920/8704	2
hsa04964	Organismal Systems	Excretory system	Proximal tubule bicarbonate reclamation	2/336	23/9397	0.197953655365936	0.507192366761627	0.447310479932018	483/2746	2
hsa00513	Metabolism	Glycan biosynthesis and metabolism	Various types of N-glycan biosynthesis	3/336	43/9397	0.198138368418809	0.507192366761627	0.447310479932018	8704/4245/11282	3
hsa04068	Environmental Information Processing	Signal transduction	FoxO signaling pathway	7/336	133/9397	0.198569019453375	0.507192366761627	0.447310479932018	1030/9454/51422/7048/6648/1956/4088	7
hsa05203	Human Diseases	Cancer: overview	Viral carcinogenesis	10/336	205/9397	0.198984878842865	0.507192366761627	0.447310479932018	90993/1030/5970/4055/2934/5700/9114/1232/85477/572	10
hsa04218	Cellular Processes	Cell growth and death	Cellular senescence	8/336	157/9397	0.199974119746246	0.507192366761627	0.447310479932018	824/1030/5970/147746/7048/3486/4088/5606	8
hsa04390	Environmental Information Processing	Signal transduction	Hippo signaling pathway	8/336	157/9397	0.199974119746246	0.507192366761627	0.447310479932018	10297/23418/1740/7048/7472/7481/658/4088	8
hsa05210	Human Diseases	Cancer: specific types	Colorectal cancer	5/336	87/9397	0.200063760289617	0.507192366761627	0.447310479932018	10297/7048/1956/572/4088	5
hsa04066	Environmental Information Processing	Signal transduction	HIF-1 signaling pathway	6/336	110/9397	0.200478063888886	0.507192366761627	0.447310479932018	5970/7099/4055/2027/1956/5211	6
hsa04610	Organismal Systems	Immune system	Complement and coagulation cascades	5/336	88/9397	0.206411932322411	0.512333576829265	0.451844690802481	728/966/2151/2162/5627	5
hsa04962	Organismal Systems	Excretory system	Vasopressin-regulated water reabsorption	3/336	44/9397	0.207426760519253	0.512333576829265	0.451844690802481	90993/2778/115	3
hsa04145	Cellular Processes	Transport and catabolism	Phagosome	8/336	159/9397	0.209289855684104	0.512333576829265	0.451844690802481	949/7280/7099/929/3678/9114/51807/29927	8
hsa05321	Human Diseases	Immune disease	Inflammatory bowel disease	4/336	66/9397	0.20998005316275	0.512333576829265	0.451844690802481	50943/5970/7099/4088	4
hsa00534	Metabolism	Glycan biosynthesis and metabolism	Glycosaminoglycan biosynthesis - heparan sulfate / heparin	2/336	24/9397	0.211164514774224	0.512333576829265	0.451844690802481	3340/8509	2
hsa04514	Environmental Information Processing	Signaling molecules and interaction	Cell adhesion molecules	8/336	160/9397	0.214010776343144	0.515017803232281	0.45421200285066	6401/5797/6382/83692/58494/5175/5792/947	8
hsa02010	Environmental Information Processing	Membrane transport	ABC transporters	3/336	45/9397	0.216811009669829	0.517548861792496	0.456444230883851	9429/5826/8714	3
hsa04910	Organismal Systems	Endocrine system	Insulin signaling pathway	7/336	138/9397	0.224247412542407	0.531017872900421	0.468323017351722	51422/6720/90673/5837/5792/9322/572	7
hsa04670	Organismal Systems	Immune system	Leukocyte transendothelial migration	6/336	116/9397	0.23490410473579	0.547493031510188	0.4828530292124	83692/7070/58494/5175/4313/9564	6
hsa04724	Organismal Systems	Nervous system	Glutamatergic synapse	6/336	116/9397	0.23490410473579	0.547493031510188	0.4828530292124	2912/9454/111/2788/2778/115	6
hsa04977	Organismal Systems	Digestive system	Vitamin digestion and absorption	2/336	26/9397	0.23781295346619	0.549942454890564	0.485013260358677	949/5826	2
hsa05120	Human Diseases	Infectious disease: bacterial	Epithelial cell signaling in Helicobacter pylori infection	4/336	71/9397	0.248457701326562	0.570104492966374	0.502794858661667	5970/58494/9114/1956	4
hsa05323	Human Diseases	Immune disease	Rheumatoid arthritis	5/336	95/9397	0.252533978527448	0.575000443416344	0.507112766597629	4314/7099/9114/3600/1435	5
hsa04550	Cellular Processes	Cellular community - eukaryotes	Signaling pathways regulating pluripotency of stem cells	7/336	144/9397	0.256478063611003	0.579522952892038	0.511101324029963	10297/7703/9314/7472/7481/658/4088	7
hsa04530	Cellular Processes	Cellular community - eukaryotes	Tight junction	8/336	170/9397	0.263282851536341	0.58795324125812	0.518536286742581	7074/1740/51422/2017/58494/51807/153562/8531	8
hsa00601	Metabolism	Glycan biosynthesis and metabolism	Glycosphingolipid biosynthesis - lacto and neolacto series	2/336	28/9397	0.264619470273163	0.58795324125812	0.518536286742581	53947/8704	2
hsa04713	Organismal Systems	Environmental adaptation	Circadian entrainment	5/336	97/9397	0.266168021380365	0.58795324125812	0.518536286742581	117/111/2788/2778/115	5
hsa04152	Environmental Information Processing	Signal transduction	AMPK signaling pathway	6/336	122/9397	0.270994062570626	0.594179574228929	0.524027505009866	90993/51422/10645/6720/5211/8408	6
hsa04666	Organismal Systems	Immune system	Fc gamma R-mediated phagocytosis	5/336	99/9397	0.2799631525454	0.60324154151595	0.532019567197566	2934/8877/85477/274/55616	5
hsa04750	Organismal Systems	Sensory system	Inflammatory mediator regulation of TRP channels	5/336	99/9397	0.2799631525454	0.60324154151595	0.532019567197566	55515/111/2778/115/5606	5
hsa04723	Organismal Systems	Nervous system	Retrograde endocannabinoid signaling	7/336	149/9397	0.284308457971393	0.60324154151595	0.532019567197566	2567/56901/111/2565/2788/2564/115	7
hsa04061	Environmental Information Processing	Signaling molecules and interaction	Viral protein interaction with cytokine and cytokine receptor	5/336	100/9397	0.286914071789736	0.60324154151595	0.532019567197566	57007/4055/1232/7133/1435	5
hsa05132	Human Diseases	Infectious disease: bacterial	Salmonella infection	11/336	251/9397	0.287044956163865	0.60324154151595	0.532019567197566	79026/5970/7280/7099/10120/302/929/6281/23207/51807/5606	11
hsa03320	Organismal Systems	Endocrine system	PPAR signaling pathway	4/336	76/9397	0.28829610031492	0.60324154151595	0.532019567197566	6256/23305/10873/2182	4
hsa05163	Human Diseases	Infectious disease: viral	Human cytomegalovirus infection	10/336	226/9397	0.289838821740044	0.60324154151595	0.532019567197566	90993/5970/111/2788/2778/1956/1232/115/2768/9564	10
hsa00563	Metabolism	Glycan biosynthesis and metabolism	Glycosylphosphatidylinositol (GPI)-anchor biosynthesis	2/336	30/9397	0.291430879853989	0.60324154151595	0.532019567197566	27315/80235	2
hsa05220	Human Diseases	Cancer: specific types	Chronic myeloid leukemia	4/336	77/9397	0.29637806468854	0.609221577415332	0.53729356756402	5970/7048/572/4088	4
hsa05100	Human Diseases	Infectious disease: bacterial	Bacterial invasion of epithelial cells	4/336	78/9397	0.304488106412003	0.613739382363258	0.541277975910697	3678/2017/857/9564	4
hsa05133	Human Diseases	Infectious disease: bacterial	Pertussis	4/336	78/9397	0.304488106412003	0.613739382363258	0.541277975910697	5970/7099/929/3678	4
hsa04981	NA	NA	Folate transport and metabolism	2/336	31/9397	0.304796247322294	0.613739382363258	0.541277975910697	9429/8714	2
hsa05415	Human Diseases	Cardiovascular disease	Diabetic cardiomyopathy	9/336	205/9397	0.312068666732581	0.624137333465162	0.550448288404553	5970/7048/56901/1278/1281/487/4313/4088/1277	9
hsa00052	Metabolism	Carbohydrate metabolism	Galactose metabolism	2/336	32/9397	0.318114618623403	0.631959242365954	0.557346700237399	8704/5211	2
hsa04340	Environmental Information Processing	Signal transduction	Hedgehog signaling pathway	3/336	56/9397	0.323910717293916	0.634950810059596	0.559985067193385	84976/374654/2121	3
hsa05134	Human Diseases	Infectious disease: bacterial	Legionellosis	3/336	56/9397	0.323910717293916	0.634950810059596	0.559985067193385	5970/7099/929	3
hsa04714	Organismal Systems	Environmental adaptation	Thermogenesis	10/336	235/9397	0.331930333913967	0.646390650253514	0.570074257691577	90993/23305/51422/56901/111/2182/2778/115/8193/5606	10
hsa04922	Organismal Systems	Endocrine system	Glucagon signaling pathway	5/336	107/9397	0.336308265215676	0.650635598064314	0.573818023897404	90993/51422/2778/5837/5211	5
hsa04710	Organismal Systems	Environmental adaptation	Circadian rhythm	2/336	34/9397	0.344556617581496	0.657405465908121	0.579788604357091	51422/1408	2
hsa04146	Cellular Processes	Transport and catabolism	Peroxisome	4/336	83/9397	0.345316378310934	0.657405465908121	0.579788604357091	23305/6648/2182/5826	4
hsa04270	Organismal Systems	Circulatory system	Vascular smooth muscle contraction	6/336	134/9397	0.346470448248875	0.657405465908121	0.579788604357091	340156/111/2778/85366/115/2768	6
hsa04620	Organismal Systems	Immune system	Toll-like receptor signaling pathway	5/336	109/9397	0.35057733192795	0.658164662996418	0.580458166511777	5970/7099/929/6696/5606	5
hsa04923	Organismal Systems	Endocrine system	Regulation of lipolysis in adipocytes	3/336	59/9397	0.353541153433887	0.658164662996418	0.580458166511777	111/2778/115	3
hsa05213	Human Diseases	Cancer: specific types	Endometrial cancer	3/336	59/9397	0.353541153433887	0.658164662996418	0.580458166511777	10297/1956/572	3
hsa04370	Environmental Information Processing	Signal transduction	VEGF signaling pathway	3/336	60/9397	0.363390025826132	0.663594945126429	0.585247320026154	8877/7867/572	3
hsa05161	Human Diseases	Infectious disease: viral	Hepatitis B	7/336	163/9397	0.365306849784048	0.663594945126429	0.585247320026154	90993/5970/7099/7048/572/4088/5606	7
hsa04210	Cellular Processes	Cell growth and death	Apoptosis	6/336	137/9397	0.365720618935704	0.663594945126429	0.585247320026154	824/5970/4000/10039/51807/572	6
hsa05417	Human Diseases	Cardiovascular disease	Lipid and atherosclerosis	9/336	216/9397	0.367649332364118	0.663594945126429	0.585247320026154	6401/6256/5970/4314/7099/929/6648/572/5606	9
hsa00512	Metabolism	Glycan biosynthesis and metabolism	Mucin type O-glycan biosynthesis	2/336	36/9397	0.370659370852904	0.663594945126429	0.585247320026154	10610/117248	2
hsa05145	Human Diseases	Infectious disease: parasitic	Toxoplasmosis	5/336	112/9397	0.372033702482954	0.663594945126429	0.585247320026154	5970/7099/3910/572/5606	5
hsa05135	Human Diseases	Infectious disease: bacterial	Yersinia infection	6/336	138/9397	0.372151219226308	0.663594945126429	0.585247320026154	10458/5970/7099/3678/9564/5606	6
hsa05012	Human Diseases	Neurodegenerative disease	Parkinson disease	11/336	271/9397	0.376848917212516	0.667947781406614	0.58908623680242	7280/91252/27173/56901/111/5700/2778/201266/51807/5413/7922	11
hsa05143	Human Diseases	Infectious disease: parasitic	African trypanosomiasis	2/336	37/9397	0.383557154024805	0.675791176138942	0.59600359773278	6401/3910	2
hsa04062	Organismal Systems	Immune system	Chemokine signaling pathway	8/336	193/9397	0.386021292311164	0.676108298959198	0.596283279309677	7074/5970/111/2788/1232/115/572/9564	8
hsa00590	Metabolism	Lipid metabolism	Arachidonic acid metabolism	3/336	63/9397	0.392772287308439	0.683885864960577	0.603142583606768	9536/874/4056	3
hsa00533	Metabolism	Glycan biosynthesis and metabolism	Glycosaminoglycan biosynthesis - keratan sulfate	1/336	14/9397	0.39957254526854	0.688775109908998	0.607454577729131	8704	1
hsa04725	Organismal Systems	Nervous system	Cholinergic synapse	5/336	116/9397	0.40063841568825	0.688775109908998	0.607454577729131	90993/111/2788/3784/115	5
hsa05235	Human Diseases	Cancer: overview	PD-L1 expression and PD-1 checkpoint pathway in cancer	4/336	90/9397	0.402561128426543	0.688775109908998	0.607454577729131	5970/7099/1956/5606	4
hsa01200	Metabolism	Global and overview maps	Carbon metabolism	5/336	117/9397	0.407773394230358	0.691794580828083	0.610117553504141	10873/2027/25796/2746/5211	5
hsa00670	Metabolism	Metabolism of cofactors and vitamins	One carbon pool by folate	2/336	39/9397	0.409000174476063	0.691794580828083	0.610117553504141	4144/10768	2
hsa05131	Human Diseases	Infectious disease: bacterial	Shigellosis	10/336	253/9397	0.418799952018062	0.704345373848559	0.621186531701431	824/440738/5970/7099/960/929/3678/2017/1956/9564	10
hsa00010	Metabolism	Carbohydrate metabolism	Glycolysis / Gluconeogenesis	3/336	67/9397	0.431374009914792	0.721393824490273	0.636222149621578	2027/221/5211	3
hsa05219	Human Diseases	Cancer: specific types	Bladder cancer	2/336	41/9397	0.433921545090268	0.721577400824266	0.636384051936052	1956/4313	2
hsa00360	Metabolism	Amino acid metabolism	Phenylalanine metabolism	1/336	16/9397	0.441806762051041	0.724860021768411	0.639279108814246	221	1
hsa00603	Metabolism	Glycan biosynthesis and metabolism	Glycosphingolipid biosynthesis - globo and isoglobo series	1/336	16/9397	0.441806762051041	0.724860021768411	0.639279108814246	53947	1
hsa04071	Environmental Information Processing	Signal transduction	Sphingolipid signaling pathway	5/336	122/9397	0.443242107905684	0.724860021768411	0.639279108814246	5970/166929/8877/2768/340485	5
hsa00380	Metabolism	Amino acid metabolism	Tryptophan metabolism	2/336	42/9397	0.44616986876763	0.725638907446256	0.639966035016613	883/438	2
hsa05031	Human Diseases	Substance dependence	Amphetamine addiction	3/336	69/9397	0.450346486352683	0.727088751241472	0.641244702375124	90993/111/2778	3
hsa00071	Metabolism	Lipid metabolism	Fatty acid degradation	2/336	43/9397	0.458268966345622	0.727088751241472	0.641244702375124	23305/2182	2
hsa00120	Metabolism	Lipid metabolism	Primary bile acid biosynthesis	1/336	17/9397	0.461799612274989	0.727088751241472	0.641244702375124	80270	1
hsa00430	Metabolism	Metabolism of other amino acids	Taurine and hypotaurine metabolism	1/336	17/9397	0.461799612274989	0.727088751241472	0.641244702375124	339896	1
hsa00450	Metabolism	Metabolism of other amino acids	Selenocompound metabolism	1/336	17/9397	0.461799612274989	0.727088751241472	0.641244702375124	883	1
hsa00910	Metabolism	Energy metabolism	Nitrogen metabolism	1/336	17/9397	0.461799612274989	0.727088751241472	0.641244702375124	2746	1
hsa05230	Human Diseases	Cancer: overview	Central carbon metabolism in cancer	3/336	71/9397	0.469057670806157	0.73460883893451	0.647876927652057	1956/5211/5159	3
hsa05231	Human Diseases	Cancer: overview	Choline metabolism in cancer	4/336	99/9397	0.474630764394319	0.739424769793254	0.652124263544549	1609/5154/1956/5159	4
hsa00511	Metabolism	Glycan biosynthesis and metabolism	Other glycan degradation	1/336	18/9397	0.481078432133795	0.741662582872934	0.654097868252089	64772	1
hsa04980	NA	NA	Cobalamin transport and metabolism	1/336	18/9397	0.481078432133795	0.741662582872934	0.654097868252089	5826	1
hsa05223	Human Diseases	Cancer: specific types	Non-small cell lung cancer	3/336	73/9397	0.487479866478059	0.747637515427489	0.659367367802338	6256/1956/572	3
hsa03050	Genetic Information Processing	Folding, sorting and degradation	Proteasome	2/336	46/9397	0.493623555027801	0.752096123458975	0.663299568342197	5700/23198	2
hsa00514	Metabolism	Glycan biosynthesis and metabolism	Other types of O-glycan biosynthesis	2/336	47/9397	0.505081002915661	0.752096123458975	0.663299568342197	117248/8704	2
hsa01230	Metabolism	Global and overview maps	Biosynthesis of amino acids	3/336	75/9397	0.505588468919141	0.752096123458975	0.663299568342197	2027/4144/5211	3
hsa01524	Human Diseases	Drug resistance: antineoplastic	Platinum drug resistance	3/336	75/9397	0.505588468919141	0.752096123458975	0.663299568342197	540/5980/572	3
hsa04115	Cellular Processes	Cell growth and death	p53 signaling pathway	3/336	75/9397	0.505588468919141	0.752096123458975	0.663299568342197	84883/3486/56475	3
hsa05142	Human Diseases	Infectious disease: parasitic	Chagas disease	4/336	103/9397	0.505632191109243	0.752096123458975	0.663299568342197	5970/7099/7048/2778	4
hsa05214	Human Diseases	Cancer: specific types	Glioma	3/336	76/9397	0.514518292286437	0.759434035951048	0.669771127012304	5154/1956/5159	3
hsa00100	Metabolism	Lipid metabolism	Steroid biosynthesis	1/336	20/9397	0.517594788544654	0.759434035951048	0.669771127012304	8435	1
hsa04142	Cellular Processes	Transport and catabolism	Lysosome	5/336	133/9397	0.519105435898674	0.759434035951048	0.669771127012304	967/768239/950/57192/9114	5
hsa04064	Environmental Information Processing	Signal transduction	NF-kappa B signaling pathway	4/336	105/9397	0.520828071952915	0.759434035951048	0.669771127012304	5970/7099/4055/929	4
hsa05034	Human Diseases	Substance dependence	Alcoholism	7/336	191/9397	0.528145318956652	0.766328502015534	0.675851594949688	90993/10645/111/2788/2778/2030/55315	7
hsa03018	Genetic Information Processing	Folding, sorting and degradation	RNA degradation	3/336	78/9397	0.532116763371488	0.768324692477856	0.67761210431902	2027/80336/5211	3
hsa00770	Metabolism	Metabolism of cofactors and vitamins	Pantothenate and CoA biosynthesis	1/336	21/9397	0.534880503703979	0.768566160662029	0.677825063457266	339896	1
hsa04672	Organismal Systems	Immune system	Intestinal immune network for IgA production	2/336	50/9397	0.538428786690726	0.769573001177171	0.678713030910165	4055/3600	2
hsa04721	Organismal Systems	Nervous system	Synaptic vesicle cycle	3/336	79/9397	0.540781027854228	0.769573001177171	0.678713030910165	339302/160/9114	3
hsa04630	Environmental Information Processing	Signal transduction	JAK-STAT signaling pathway	6/336	168/9397	0.559828139832388	0.792850447527219	0.69924221545786	23529/5154/1440/1956/5159/3600	6
hsa04140	Cellular Processes	Transport and catabolism	Autophagy - animal	6/336	169/9397	0.565686235659371	0.792850447527219	0.69924221545786	53349/440738/10645/23130/8408/572	6
hsa00220	Metabolism	Amino acid metabolism	Arginine biosynthesis	1/336	23/9397	0.56762110639069	0.792850447527219	0.69924221545786	2746	1
hsa05208	Human Diseases	Cancer: overview	Chemical carcinogenesis - reactive oxygen species	8/336	227/9397	0.567852347553278	0.792850447527219	0.69924221545786	5970/65010/56901/6648/27/1956/572/79852	8
hsa04623	Organismal Systems	Immune system	Cytosolic DNA-sensing pathway	3/336	83/9397	0.574494532052121	0.798358598532525	0.704100044224986	5970/1687/661	3
hsa04380	Organismal Systems	Development and regeneration	Osteoclast differentiation	5/336	143/9397	0.584048299765405	0.807842508086728	0.712464231883032	5970/7048/487/8061/1435	5
hsa01212	Metabolism	Global and overview maps	Fatty acid metabolism	2/336	57/9397	0.610049272737905	0.839881789443813	0.740720781586293	23305/2182	2
hsa00240	Metabolism	Nucleotide metabolism	Pyrimidine metabolism	2/336	58/9397	0.619562665294794	0.848087412896116	0.74795760454565	56953/7084	2
hsa05171	Human Diseases	Infectious disease: viral	Coronavirus disease - COVID-19	8/336	238/9397	0.621739758778572	0.848087412896116	0.74795760454565	728/5970/4314/7099/6135/1440/1956/2162	8
hsa04730	Organismal Systems	Nervous system	Long-term depression	2/336	60/9397	0.638052157830408	0.860776636126168	0.759148669129764	2778/2768	2
hsa05152	Human Diseases	Infectious disease: bacterial	Tuberculosis	6/336	182/9397	0.63818076110447	0.860776636126168	0.759148669129764	5970/7099/929/9114/8877/572	6
hsa04966	Organismal Systems	Excretory system	Collecting duct acid secretion	1/336	28/9397	0.639766418742422	0.860776636126168	0.759148669129764	9114	1
hsa05170	Human Diseases	Infectious disease: viral	Human immunodeficiency virus 1 infection	7/336	213/9397	0.643922008018973	0.862447576351204	0.760622329072186	5970/7099/2788/5062/7133/572/5606	7
hsa04392	Environmental Information Processing	Signal transduction	Hippo signaling pathway - multiple species	1/336	29/9397	0.652685458480126	0.870247277973501	0.767501155538508	8642	1
hsa04932	Human Diseases	Endocrine and metabolic disease	Non-alcoholic fatty liver disease	5/336	157/9397	0.666400752097377	0.884342584763604	0.779932293817118	6256/5970/51422/6720/56901	5
hsa03060	Genetic Information Processing	Folding, sorting and degradation	Protein export	1/336	31/9397	0.677154055101951	0.884342584763604	0.779932293817118	29927	1
hsa04217	Cellular Processes	Cell growth and death	Necroptosis	5/336	159/9397	0.677256920878298	0.884342584763604	0.779932293817118	824/7099/27243/2746/5837	5
hsa05160	Human Diseases	Infectious disease: viral	Hepatitis C	5/336	159/9397	0.677256920878298	0.884342584763604	0.779932293817118	949/6256/5970/1956/572	5
hsa05016	Human Diseases	Neurodegenerative disease	Huntington disease	10/336	311/9397	0.680275898681923	0.884342584763604	0.779932293817118	90993/7280/10120/56901/6648/5700/160/51807/23130/8408	10
hsa04929	Organismal Systems	Endocrine system	GnRH secretion	2/336	65/9397	0.68118280177737	0.884342584763604	0.779932293817118	2550/6696	2
hsa04136	Cellular Processes	Transport and catabolism	Autophagy - other	1/336	32/9397	0.68873597240771	0.890243876998613	0.785136847424097	23130	1
hsa04728	Organismal Systems	Nervous system	Dopaminergic synapse	4/336	132/9397	0.700200929782601	0.901128153111521	0.794736066755538	90993/111/2788/2778	4
hsa00051	Metabolism	Carbohydrate metabolism	Fructose and mannose metabolism	1/336	34/9397	0.710671677269986	0.903088938004477	0.796465350729411	5211	1
hsa03020	Genetic Information Processing	Transcription	RNA polymerase	1/336	34/9397	0.710671677269986	0.903088938004477	0.796465350729411	661	1
hsa00564	Metabolism	Lipid metabolism	Glycerophospholipid metabolism	3/336	103/9397	0.718443803328908	0.903088938004477	0.796465350729411	1609/166929/64850	3
hsa03015	Genetic Information Processing	Translation	mRNA surveillance pathway	3/336	103/9397	0.718443803328908	0.903088938004477	0.796465350729411	392517/56903/80336	3
hsa05211	Human Diseases	Cancer: specific types	Renal cell carcinoma	2/336	70/9397	0.720030369490056	0.903088938004477	0.796465350729411	5062/572	2
hsa05416	Human Diseases	Cardiovascular disease	Viral myocarditis	2/336	70/9397	0.720030369490056	0.903088938004477	0.796465350729411	27/857	2
hsa04137	Cellular Processes	Transport and catabolism	Mitophagy - animal	3/336	105/9397	0.730529938626014	0.905420384716607	0.798521534173964	440738/5970/8408	3
hsa00040	Metabolism	Carbohydrate metabolism	Pentose and glucuronate interconversions	1/336	36/9397	0.731065783605639	0.905420384716607	0.798521534173964	729920	1
hsa00350	Metabolism	Amino acid metabolism	Tyrosine metabolism	1/336	36/9397	0.731065783605639	0.905420384716607	0.798521534173964	221	1
hsa00250	Metabolism	Amino acid metabolism	Alanine, aspartate and glutamate metabolism	1/336	37/9397	0.740718801093996	0.906003161668689	0.799035505312357	2746	1
hsa01250	Metabolism	Global and overview maps	Biosynthesis of nucleotide sugars	1/336	37/9397	0.740718801093996	0.906003161668689	0.799035505312357	64841	1
hsa05216	Human Diseases	Cancer: specific types	Thyroid cancer	1/336	37/9397	0.740718801093996	0.906003161668689	0.799035505312357	6256	1
hsa00520	Metabolism	Carbohydrate metabolism	Amino sugar and nucleotide sugar metabolism	1/336	38/9397	0.750026331311134	0.906154261502432	0.799168765478674	64841	1
hsa00760	Metabolism	Metabolism of cofactors and vitamins	Nicotinate and nicotinamide metabolism	1/336	38/9397	0.750026331311134	0.906154261502432	0.799168765478674	56953	1
hsa04960	Organismal Systems	Excretory system	Aldosterone-regulated sodium reabsorption	1/336	38/9397	0.750026331311134	0.906154261502432	0.799168765478674	483	1
hsa05017	Human Diseases	Neurodegenerative disease	Spinocerebellar ataxia	4/336	144/9397	0.762584190604208	0.91758097731238	0.809246381128984	5700/487/23130/8408	4
hsa00500	Metabolism	Carbohydrate metabolism	Starch and sucrose metabolism	1/336	40/9397	0.767653809598177	0.919941407453686	0.811328126061572	5837	1
hsa00980	Metabolism	Xenobiotics biodegradation and metabolism	Metabolism of xenobiotics by cytochrome P450	2/336	79/9397	0.779914121166935	0.924099552110296	0.814995337565268	874/221	2
hsa05140	Human Diseases	Infectious disease: parasitic	Leishmaniasis	2/336	79/9397	0.779914121166935	0.924099552110296	0.814995337565268	5970/7099	2
hsa05014	Human Diseases	Neurodegenerative disease	Amyotrophic lateral sclerosis	11/336	371/9397	0.780489486579642	0.924099552110296	0.814995337565268	440738/7280/10120/56901/5700/51807/23130/7133/8408/572/5606	11
hsa04726	Organismal Systems	Nervous system	Serotonergic synapse	3/336	115/9397	0.784929355530949	0.925653741980721	0.816366031334348	111/2788/2778	3
hsa04975	Organismal Systems	Digestive system	Fat digestion and absorption	1/336	43/9397	0.791798176480639	0.927788067107167	0.818248366438753	949	1
hsa03082	Genetic Information Processing	Chromosome	ATP-dependent chromatin remodeling	3/336	117/9397	0.794650480292562	0.927788067107167	0.818248366438753	10902/57634/8193	3
hsa03410	Genetic Information Processing	Replication and repair	Base excision repair	1/336	44/9397	0.799276882136242	0.927788067107167	0.818248366438753	10039	1
hsa04940	Human Diseases	Endocrine and metabolic disease	Type I diabetes mellitus	1/336	44/9397	0.799276882136242	0.927788067107167	0.818248366438753	3382	1
hsa04722	Organismal Systems	Nervous system	Neurotrophin signaling pathway	3/336	120/9397	0.808544659874756	0.931476022072198	0.821500901400801	5970/5664/572	3
hsa05206	Human Diseases	Cancer: overview	MicroRNAs in cancer	9/336	318/9397	0.80874776240728	0.931476022072198	0.821500901400801	10297/960/5154/7078/90427/3678/1956/4853/5159	9
hsa04660	Organismal Systems	Immune system	T cell receptor signaling pathway	3/336	122/9397	0.817361652635369	0.935922257483847	0.825422190099552	4690/5970/5062	3
hsa00620	Metabolism	Carbohydrate metabolism	Pyruvate metabolism	1/336	47/9397	0.820143719163328	0.935922257483847	0.825422190099552	10873	1
hsa04150	Environmental Information Processing	Signal transduction	mTOR signaling pathway	4/336	158/9397	0.822093874816893	0.935922257483847	0.825422190099552	7472/7481/8408/57600	4
hsa00330	Metabolism	Amino acid metabolism	Arginine and proline metabolism	1/336	50/9397	0.838847056627027	0.951336125523372	0.839016213121608	57571	1
hsa04973	Organismal Systems	Digestive system	Carbohydrate digestion and absorption	1/336	52/9397	0.85022545691461	0.957593855394332	0.844535121400406	483	1
hsa04658	Organismal Systems	Immune system	Th1 and Th2 cell differentiation	2/336	93/9397	0.850835080975369	0.957593855394332	0.844535121400406	5970/4853	2
hsa03460	Genetic Information Processing	Replication and repair	Fanconi anemia pathway	1/336	55/9397	0.865808611630458	0.970755110009908	0.85614248677972	5980	1
hsa05020	Human Diseases	Neurodegenerative disease	Prion disease	7/336	278/9397	0.874390138444082	0.976677286714899	0.861365459122671	90993/7280/56901/5700/51807/857/572	7
hsa05162	Human Diseases	Infectious disease: viral	Measles	3/336	139/9397	0.879258653630602	0.977178502166765	0.861807498354758	5970/7099/572	3
hsa00480	Metabolism	Metabolism of other amino acids	Glutathione metabolism	1/336	59/9397	0.884100234888565	0.977178502166765	0.861807498354758	2730	1
hsa05150	Human Diseases	Infectious disease: bacterial	Staphylococcus aureus infection	2/336	102/9397	0.884742697907747	0.977178502166765	0.861807498354758	728/3858	2
hsa00310	Metabolism	Amino acid metabolism	Lysine degradation	1/336	63/9397	0.899904928614555	0.987344427341187	0.870773179162924	23067	1
hsa03013	Genetic Information Processing	Translation	Nucleocytoplasmic transport	2/336	108/9397	0.903232304919968	0.987344427341187	0.870773179162924	392517/6612	2
hsa00561	Metabolism	Lipid metabolism	Glycerolipid metabolism	1/336	65/9397	0.906981926503583	0.987344427341187	0.870773179162924	1609	1
hsa04621	Organismal Systems	Immune system	NOD-like receptor signaling pathway	4/336	189/9397	0.910966527139923	0.987344427341187	0.870773179162924	440738/5970/7099/91662	4
hsa04914	Organismal Systems	Endocrine system	Progesterone-mediated oocyte maturation	2/336	111/9397	0.911404574175937	0.987344427341187	0.870773179162924	111/115	2
hsa00830	Metabolism	Metabolism of cofactors and vitamins	Retinol metabolism	1/336	68/9397	0.916672898573076	0.987344427341187	0.870773179162924	10170	1
hsa04664	Organismal Systems	Immune system	Fc epsilon RI signaling pathway	1/336	69/9397	0.919674067624362	0.987344427341187	0.870773179162924	5606	1
hsa05167	Human Diseases	Infectious disease: viral	Kaposi sarcoma-associated herpesvirus infection	4/336	196/9397	0.924518323939241	0.987344427341187	0.870773179162924	440738/5970/2788/1232	4
hsa04917	Organismal Systems	Endocrine system	Prolactin signaling pathway	1/336	71/9397	0.925356919040808	0.987344427341187	0.870773179162924	5970	1
hsa04622	Organismal Systems	Immune system	RIG-I-like receptor signaling pathway	1/336	72/9397	0.928046182948409	0.987344427341187	0.870773179162924	5970	1
hsa00982	Metabolism	Xenobiotics biodegradation and metabolism	Drug metabolism - cytochrome P450	1/336	73/9397	0.930638835230375	0.987344427341187	0.870773179162924	221	1
hsa05169	Human Diseases	Infectious disease: viral	Epstein-Barr virus infection	4/336	204/9397	0.937719079573626	0.991303026977833	0.874264405016012	5970/960/5700/5606	4
hsa04141	Genetic Information Processing	Folding, sorting and degradation	Protein processing in endoplasmic reticulum	3/336	171/9397	0.947480842241726	0.992383455614015	0.875217272376514	824/9871/29927	3
hsa00983	Metabolism	Xenobiotics biodegradation and metabolism	Drug metabolism - other enzymes	1/336	81/9397	0.948292446804238	0.992383455614015	0.875217272376514	7084	1
hsa03083	Genetic Information Processing	Chromosome	Polycomb repressive complex	1/336	83/9397	0.951955247934572	0.992383455614015	0.875217272376514	7703	1
hsa00190	Metabolism	Energy metabolism	Oxidative phosphorylation	2/336	138/9397	0.96077778082166	0.992383455614015	0.875217272376514	56901/9114	2
hsa05168	Human Diseases	Infectious disease: viral	Herpes simplex virus 1 infection	3/336	182/9397	0.961070724292326	0.992383455614015	0.875217272376514	5970/3678/572	3
hsa04114	Cellular Processes	Cell growth and death	Oocyte meiosis	2/336	139/9397	0.961967841072624	0.992383455614015	0.875217272376514	111/115	2
hsa04662	Organismal Systems	Immune system	B cell receptor signaling pathway	1/336	91/9397	0.964194972783785	0.992383455614015	0.875217272376514	5970	1
hsa04070	Environmental Information Processing	Signal transduction	Phosphatidylinositol signaling system	1/336	98/9397	0.972323380413779	0.992383455614015	0.875217272376514	1609	1
hsa04613	Organismal Systems	Immune system	Neutrophil extracellular trap formation	3/336	196/9397	0.97362651904794	0.992383455614015	0.875217272376514	728/5970/7099	3
hsa01240	Metabolism	Global and overview maps	Biosynthesis of cofactors	2/336	154/9397	0.976153145872827	0.992383455614015	0.875217272376514	2730/4144	2
hsa04625	Organismal Systems	Immune system	C-type lectin receptor signaling pathway	1/336	105/9397	0.978610713319266	0.992383455614015	0.875217272376514	5970	1
hsa04110	Cellular Processes	Cell growth and death	Cell cycle	2/336	158/9397	0.978972868375987	0.992383455614015	0.875217272376514	1030/4088	2
hsa05164	Human Diseases	Infectious disease: viral	Influenza A	2/336	173/9397	0.986942914893989	0.99704813245263	0.879331212120385	5970/7099	2
hsa03040	Genetic Information Processing	Transcription	Spliceosome	3/336	235/9397	0.991449273427427	0.997911152776607	0.880092339575386	23451/27316/392517	3
hsa04120	Genetic Information Processing	Folding, sorting and degradation	Ubiquitin mediated proteolysis	1/336	142/9397	0.994539831314524	0.997911152776607	0.880092339575386	134111	1
hsa04740	Organismal Systems	Sensory system	Olfactory transduction	4/336	453/9397	0.999951140142706	0.999951140142706	0.881891474948048	5153/2788/5137/1261	4
